# Supplementary material for: Network-based features enable prediction of essential genes across diverse organisms
Source: PLoS One. 2018 Dec 13;13(12):e0208722. doi: 10.1371/journal.pone.0208722 (PMC6292609; doi:10.1371/journal.pone.0208722)
Supplement: S1 Dataset — PPI Data of 27 organisms along with essential genes information. (ZIP) [file pone.0208722.s001.zip › S1/83332.ppi.txt]

83332.Rv0001 83332.Rv0002 986
83332.Rv0001 83332.Rv0003 971
83332.Rv0001 83332.Rv0004 178
83332.Rv0001 83332.Rv0005 943
83332.Rv0001 83332.Rv0006 930
83332.Rv0001 83332.Rv0017c 490
83332.Rv0001 83332.Rv0058 886
83332.Rv0001 83332.Rv0099 152
83332.Rv0001 83332.Rv0105c 216
83332.Rv0001 83332.Rv0113 427
83332.Rv0001 83332.Rv0119 152
83332.Rv0001 83332.Rv0120c 162
83332.Rv0001 83332.Rv0125 169
83332.Rv0001 83332.Rv0126 213
83332.Rv0001 83332.Rv0140 191
83332.Rv0001 83332.Rv0163 171
83332.Rv0001 83332.Rv0166 152
83332.Rv0001 83332.Rv0169 228
83332.Rv0001 83332.Rv0202c 161
83332.Rv0001 83332.Rv0205 261
83332.Rv0001 83332.Rv0206c 155
83332.Rv0001 83332.Rv0208c 231
83332.Rv0001 83332.Rv0233 224
83332.Rv0001 83332.Rv0302 237
83332.Rv0001 83332.Rv0350 649
83332.Rv0001 83332.Rv0351 242
83332.Rv0001 83332.Rv0352 232
83332.Rv0001 83332.Rv0359 165
83332.Rv0001 83332.Rv0408 159
83332.Rv0001 83332.Rv0422c 155
83332.Rv0001 83332.Rv0427c 160
83332.Rv0001 83332.Rv0440 409
83332.Rv0001 83332.Rv0467 250
83332.Rv0001 83332.Rv0473 199
83332.Rv0001 83332.Rv0482 257
83332.Rv0001 83332.Rv0490 209
83332.Rv0001 83332.Rv0501 224
83332.Rv0001 83332.Rv0540 261
83332.Rv0001 83332.Rv0558 235
83332.Rv0001 83332.Rv0570 215
83332.Rv0001 83332.Rv0586 150
83332.Rv0001 83332.Rv0589 255
83332.Rv0001 83332.Rv0620 157
83332.Rv0001 83332.Rv0629c 251
83332.Rv0001 83332.Rv0630c 224
83332.Rv0001 83332.Rv0631c 169
83332.Rv0001 83332.Rv0639 359
83332.Rv0001 83332.Rv0640 242
83332.Rv0001 83332.Rv0641 245
83332.Rv0001 83332.Rv0652 255
83332.Rv0001 83332.Rv0655 187
83332.Rv0001 83332.Rv0667 953
83332.Rv0001 83332.Rv0668 351
83332.Rv0001 83332.Rv0682 257
83332.Rv0001 83332.Rv0683 188
83332.Rv0001 83332.Rv0684 157
83332.Rv0001 83332.Rv0685 793
83332.Rv0001 83332.Rv0700 239
83332.Rv0001 83332.Rv0701 299
83332.Rv0001 83332.Rv0702 235
83332.Rv0001 83332.Rv0703 154
83332.Rv0001 83332.Rv0704 308
83332.Rv0001 83332.Rv0705 255
83332.Rv0001 83332.Rv0706 157
83332.Rv0001 83332.Rv0707 598
83332.Rv0001 83332.Rv0708 319
83332.Rv0001 83332.Rv0714 304
83332.Rv0001 83332.Rv0716 244
83332.Rv0001 83332.Rv0719 253
83332.Rv0001 83332.Rv0720 237
83332.Rv0001 83332.Rv0734 259
83332.Rv0001 83332.Rv0757 191
83332.Rv0001 83332.Rv0763c 176
83332.Rv0001 83332.Rv0797 229
83332.Rv0001 83332.Rv0809 336
83332.Rv0001 83332.Rv0815c 173
83332.Rv0001 83332.Rv0823c 207
83332.Rv0001 83332.Rv0844c 256
83332.Rv0001 83332.Rv0861c 255
83332.Rv0001 83332.Rv0869c 178
83332.Rv0001 83332.Rv0889c 238
83332.Rv0001 83332.Rv0896 238
83332.Rv0001 83332.Rv0917 195
83332.Rv0001 83332.Rv0949 303
83332.Rv0001 83332.Rv0951 158
83332.Rv0001 83332.Rv0956 320
83332.Rv0001 83332.Rv0983 165
83332.Rv0001 83332.Rv0985c 158
83332.Rv0001 83332.Rv0990c 158
83332.Rv0001 83332.Rv1003 226
83332.Rv0001 83332.Rv1008 174
83332.Rv0001 83332.Rv1010 337
83332.Rv0001 83332.Rv1017c 156
83332.Rv0001 83332.Rv1020 424
83332.Rv0001 83332.Rv1023 156
83332.Rv0001 83332.Rv1027c 181
83332.Rv0001 83332.Rv1043c 165
83332.Rv0001 83332.Rv1070c 153
83332.Rv0001 83332.Rv1095 171
83332.Rv0001 83332.Rv1101c 261
83332.Rv0001 83332.Rv1108c 224
83332.Rv0001 83332.Rv1112 192
83332.Rv0001 83332.Rv1122 204
83332.Rv0001 83332.Rv1131 238
83332.Rv0001 83332.Rv1133c 156
83332.Rv0001 83332.Rv1160 170
83332.Rv0001 83332.Rv1165 169
83332.Rv0001 83332.Rv1223 198
83332.Rv0001 83332.Rv1248c 156
83332.Rv0001 83332.Rv1270c 185
83332.Rv0001 83332.Rv1295 180
83332.Rv0001 83332.Rv1297 189
83332.Rv0001 83332.Rv1298 250
83332.Rv0001 83332.Rv1299 195
83332.Rv0001 83332.Rv1301 156
83332.Rv0001 83332.Rv1308 235
83332.Rv0001 83332.Rv1310 157
83332.Rv0001 83332.Rv1315 286
83332.Rv0001 83332.Rv1326c 157
83332.Rv0001 83332.Rv1328 156
83332.Rv0001 83332.Rv1355c 170
83332.Rv0001 83332.Rv1388 176
83332.Rv0001 83332.Rv1389 191
83332.Rv0001 83332.Rv1402 411
83332.Rv0001 83332.Rv1411c 179
83332.Rv0001 83332.Rv1420 195
83332.Rv0001 83332.Rv1423 282
83332.Rv0001 83332.Rv1446c 151
83332.Rv0001 83332.Rv1447c 161
83332.Rv0001 83332.Rv1451 229
83332.Rv0001 83332.Rv1469 329
83332.Rv0001 83332.Rv1470 444
83332.Rv0001 83332.Rv1479 174
83332.Rv0001 83332.Rv1484 342
83332.Rv0001 83332.Rv1536 354
83332.Rv0001 83332.Rv1539 274
83332.Rv0001 83332.Rv1540 221
83332.Rv0001 83332.Rv1547 411
83332.Rv0001 83332.Rv1557 170
83332.Rv0001 83332.Rv1602 156
83332.Rv0001 83332.Rv1607 196
83332.Rv0001 83332.Rv1608c 287
83332.Rv0001 83332.Rv1611 314
83332.Rv0001 83332.Rv1612 235
83332.Rv0001 83332.Rv1614 236
83332.Rv0001 83332.Rv1617 154
83332.Rv0001 83332.Rv1625c 170
83332.Rv0001 83332.Rv1629 637
83332.Rv0001 83332.Rv1630 319
83332.Rv0001 83332.Rv1633 260
83332.Rv0001 83332.Rv1638 564
83332.Rv0001 83332.Rv1641 226
83332.Rv0001 83332.Rv1643 190
83332.Rv0001 83332.Rv1649 232
83332.Rv0001 83332.Rv1650 228
83332.Rv0001 83332.Rv1656 176
83332.Rv0001 83332.Rv1671 196
83332.Rv0001 83332.Rv1696 270
83332.Rv0001 83332.Rv1699 304
83332.Rv0001 83332.Rv1701 191
83332.Rv0001 83332.Rv1707 152
83332.Rv0001 83332.Rv1708 685
83332.Rv0001 83332.Rv1739c 152
83332.Rv0001 83332.Rv1746 228
83332.Rv0001 83332.Rv1750c 191
83332.Rv0001 83332.Rv1754c 223
83332.Rv0001 83332.Rv1765c 162
83332.Rv0001 83332.Rv1786 176
83332.Rv0001 83332.Rv1799 357
83332.Rv0001 83332.Rv1821 281
83332.Rv0001 83332.Rv1822 174
83332.Rv0001 83332.Rv1844c 360
83332.Rv0001 83332.Rv1848 466
83332.Rv0001 83332.Rv1886c 170
83332.Rv0001 83332.Rv1908c 321
83332.Rv0001 83332.Rv1966 329
83332.Rv0001 83332.Rv1981c 191
83332.Rv0001 83332.Rv1985c 437
83332.Rv0001 83332.Rv1988 196
83332.Rv0001 83332.Rv2058c 280
83332.Rv0001 83332.Rv2089c 256
83332.Rv0001 83332.Rv2107 170
83332.Rv0001 83332.Rv2115c 193
83332.Rv0001 83332.Rv2139 220
83332.Rv0001 83332.Rv2150c 839
83332.Rv0001 83332.Rv2151c 252
83332.Rv0001 83332.Rv2154c 480
83332.Rv0001 83332.Rv2158c 163
83332.Rv0001 83332.Rv2163c 252
83332.Rv0001 83332.Rv2180c 537
83332.Rv0001 83332.Rv2200c 168
83332.Rv0001 83332.Rv2225 264
83332.Rv0001 83332.Rv2228c 278
83332.Rv0001 83332.Rv2234 232
83332.Rv0001 83332.Rv2242 163
83332.Rv0001 83332.Rv2246 161
83332.Rv0001 83332.Rv2299c 170
83332.Rv0001 83332.Rv2314c 189
83332.Rv0001 83332.Rv2315c 189
83332.Rv0001 83332.Rv2323c 155
83332.Rv0001 83332.Rv2326c 157
83332.Rv0001 83332.Rv2343c 424
83332.Rv0001 83332.Rv2344c 161
83332.Rv0001 83332.Rv2349c 191
83332.Rv0001 83332.Rv2351c 191
83332.Rv0001 83332.Rv2364c 232
83332.Rv0001 83332.Rv2373c 168
83332.Rv0001 83332.Rv2374c 232
83332.Rv0001 83332.Rv2379c 170
83332.Rv0001 83332.Rv2380c 170
83332.Rv0001 83332.Rv2399c 237
83332.Rv0001 83332.Rv2412 455
83332.Rv0001 83332.Rv2427c 176
83332.Rv0001 83332.Rv2428 283
83332.Rv0001 83332.Rv2440c 158
83332.Rv0001 83332.Rv2441c 232
83332.Rv0001 83332.Rv2457c 306
83332.Rv0001 83332.Rv2460c 278
83332.Rv0001 83332.Rv2461c 249
83332.Rv0001 83332.Rv2471 207
83332.Rv0001 83332.Rv2475c 171
83332.Rv0001 83332.Rv2505c 152
83332.Rv0001 83332.Rv2535c 171
83332.Rv0001 83332.Rv2538c 225
83332.Rv0001 83332.Rv2539c 185
83332.Rv0001 83332.Rv2540c 170
83332.Rv0001 83332.Rv2555c 297
83332.Rv0001 83332.Rv2583c 504
83332.Rv0001 83332.Rv2592c 576
83332.Rv0001 83332.Rv2593c 425
83332.Rv0001 83332.Rv2594c 490
83332.Rv0001 83332.Rv2606c 196
83332.Rv0001 83332.Rv2612c 174
83332.Rv0001 83332.Rv2643 232
83332.Rv0001 83332.Rv2667 170
83332.Rv0001 83332.Rv2678c 289
83332.Rv0001 83332.Rv2703 409
83332.Rv0001 83332.Rv2720 607
83332.Rv0001 83332.Rv2727c 191
83332.Rv0001 83332.Rv2736c 249
83332.Rv0001 83332.Rv2737c 237
83332.Rv0001 83332.Rv2746c 174
83332.Rv0001 83332.Rv2748c 358
83332.Rv0001 83332.Rv2752c 156
83332.Rv0001 83332.Rv2756c 150
83332.Rv0001 83332.Rv2761c 155
83332.Rv0001 83332.Rv2764c 156
83332.Rv0001 83332.Rv2780 192
83332.Rv0001 83332.Rv2816c 256
83332.Rv0001 83332.Rv2818c 190
83332.Rv0001 83332.Rv2819c 330
83332.Rv0001 83332.Rv2820c 170
83332.Rv0001 83332.Rv2839c 166
83332.Rv0001 83332.Rv2868c 239
83332.Rv0001 83332.Rv2870c 175
83332.Rv0001 83332.Rv2882c 238
83332.Rv0001 83332.Rv2889c 233
83332.Rv0001 83332.Rv2890c 240
83332.Rv0001 83332.Rv2894c 170
83332.Rv0001 83332.Rv2904c 243
83332.Rv0001 83332.Rv2906c 160
83332.Rv0001 83332.Rv2911 275
83332.Rv0001 83332.Rv2916c 280
83332.Rv0001 83332.Rv2921c 419
83332.Rv0001 83332.Rv2922c 156
83332.Rv0001 83332.Rv2924c 242
83332.Rv0001 83332.Rv2925c 156
83332.Rv0001 83332.Rv2943A 232
83332.Rv0001 83332.Rv2944 232
83332.Rv0001 83332.Rv2976c 365
83332.Rv0001 83332.Rv2984 292
83332.Rv0001 83332.Rv2986c 258
83332.Rv0001 83332.Rv2992c 328
83332.Rv0001 83332.Rv3014c 198
83332.Rv0001 83332.Rv3016 156
83332.Rv0001 83332.Rv3019c 152
83332.Rv0001 83332.Rv3066 232
83332.Rv0001 83332.Rv3089 152
83332.Rv0001 83332.Rv3100c 272
83332.Rv0001 83332.Rv3101c 193
83332.Rv0001 83332.Rv3105c 220
83332.Rv0001 83332.Rv3109 156
83332.Rv0001 83332.Rv3116 267
83332.Rv0001 83332.Rv3117 160
83332.Rv0001 83332.Rv3133c 208
83332.Rv0001 83332.Rv3179 224
83332.Rv0001 83332.Rv3206c 267
83332.Rv0001 83332.Rv3213c 600
83332.Rv0001 83332.Rv3215 156
83332.Rv0001 83332.Rv3240c 332
83332.Rv0001 83332.Rv3244c 601
83332.Rv0001 83332.Rv3245c 443
83332.Rv0001 83332.Rv3246c 489
83332.Rv0001 83332.Rv3260c 150
83332.Rv0001 83332.Rv3273 152
83332.Rv0001 83332.Rv3279c 156
83332.Rv0001 83332.Rv3283 160
83332.Rv0001 83332.Rv3291c 246
83332.Rv0001 83332.Rv3327 441
83332.Rv0001 83332.Rv3370c 172
83332.Rv0001 83332.Rv3377c 190
83332.Rv0001 83332.Rv3396c 156
83332.Rv0001 83332.Rv3410c 154
83332.Rv0001 83332.Rv3411c 154
83332.Rv0001 83332.Rv3417c 256
83332.Rv0001 83332.Rv3418c 210
83332.Rv0001 83332.Rv3423c 151
83332.Rv0001 83332.Rv3427c 232
83332.Rv0001 83332.Rv3436c 163
83332.Rv0001 83332.Rv3442c 178
83332.Rv0001 83332.Rv3443c 247
83332.Rv0001 83332.Rv3457c 228
83332.Rv0001 83332.Rv3459c 254
83332.Rv0001 83332.Rv3460c 462
83332.Rv0001 83332.Rv3474 843
83332.Rv0001 83332.Rv3476c 246
83332.Rv0001 83332.Rv3503c 176
83332.Rv0001 83332.Rv3506 153
83332.Rv0001 83332.Rv3561 152
83332.Rv0001 83332.Rv3565 196
83332.Rv0001 83332.Rv3589 275
83332.Rv0001 83332.Rv3606c 247
83332.Rv0001 83332.Rv3610c 707
83332.Rv0001 83332.Rv3634c 194
83332.Rv0001 83332.Rv3638 232
83332.Rv0001 83332.Rv3644c 520
83332.Rv0001 83332.Rv3646c 398
83332.Rv0001 83332.Rv3648c 219
83332.Rv0001 83332.Rv3708c 172
83332.Rv0001 83332.Rv3711c 153
83332.Rv0001 83332.Rv3715c 239
83332.Rv0001 83332.Rv3717 167
83332.Rv0001 83332.Rv3721c 489
83332.Rv0001 83332.Rv3764c 162
83332.Rv0001 83332.Rv3834c 274
83332.Rv0001 83332.Rv3846 177
83332.Rv0001 83332.Rv3875 195
83332.Rv0001 83332.Rv3907c 327
83332.Rv0001 83332.Rv3914 261
83332.Rv0001 83332.Rv3917c 612
83332.Rv0001 83332.Rv3918c 829
83332.Rv0001 83332.Rv3919c 689
83332.Rv0001 83332.Rv3920c 219
83332.Rv0001 83332.Rv3921c 475
83332.Rv0001 83332.Rv3922c 397
83332.Rv0001 83332.Rv3923c 563
83332.Rv0001 83332.Rv3924c 923
83332.Rv0002 83332.Rv0001 986
83332.Rv0002 83332.Rv0003 994
83332.Rv0002 83332.Rv0004 912
83332.Rv0002 83332.Rv0005 980
83332.Rv0002 83332.Rv0006 973
83332.Rv0002 83332.Rv0007 541
83332.Rv0002 83332.Rv0014c 164
83332.Rv0002 83332.Rv0015c 164
83332.Rv0002 83332.Rv0016c 278
83332.Rv0002 83332.Rv0017c 567
83332.Rv0002 83332.Rv0033 184
83332.Rv0002 83332.Rv0041 268
83332.Rv0002 83332.Rv0053 206
83332.Rv0002 83332.Rv0054 367
83332.Rv0002 83332.Rv0056 405
83332.Rv0002 83332.Rv0058 334
83332.Rv0002 83332.Rv0070c 456
83332.Rv0002 83332.Rv0075 233
83332.Rv0002 83332.Rv0087 152
83332.Rv0002 83332.Rv0105c 306
83332.Rv0002 83332.Rv0117 157
83332.Rv0002 83332.Rv0124 181
83332.Rv0002 83332.Rv0142 396
83332.Rv0002 83332.Rv0180c 285
83332.Rv0002 83332.Rv0202c 331
83332.Rv0002 83332.Rv0233 629
83332.Rv0002 83332.Rv0265c 165
83332.Rv0002 83332.Rv0282 184
83332.Rv0002 83332.Rv0296c 157
83332.Rv0002 83332.Rv0297 254
83332.Rv0002 83332.Rv0302 184
83332.Rv0002 83332.Rv0312 158
83332.Rv0002 83332.Rv0321 903
83332.Rv0002 83332.Rv0328 162
83332.Rv0002 83332.Rv0350 271
83332.Rv0002 83332.Rv0382c 300
83332.Rv0002 83332.Rv0409 160
83332.Rv0002 83332.Rv0410c 164
83332.Rv0002 83332.Rv0421c 184
83332.Rv0002 83332.Rv0427c 904
83332.Rv0002 83332.Rv0435c 184
83332.Rv0002 83332.Rv0436c 326
83332.Rv0002 83332.Rv0440 238
83332.Rv0002 83332.Rv0455c 388
83332.Rv0002 83332.Rv0483 204
83332.Rv0002 83332.Rv0489 176
83332.Rv0002 83332.Rv0501 329
83332.Rv0002 83332.Rv0511 154
83332.Rv0002 83332.Rv0530 235
83332.Rv0002 83332.Rv0564c 391
83332.Rv0002 83332.Rv0570 620
83332.Rv0002 83332.Rv0629c 840
83332.Rv0002 83332.Rv0630c 428
83332.Rv0002 83332.Rv0639 496
83332.Rv0002 83332.Rv0640 190
83332.Rv0002 83332.Rv0641 188
83332.Rv0002 83332.Rv0651 317
83332.Rv0002 83332.Rv0652 229
83332.Rv0002 83332.Rv0667 249
83332.Rv0002 83332.Rv0668 331
83332.Rv0002 83332.Rv0670 232
83332.Rv0002 83332.Rv0682 248
83332.Rv0002 83332.Rv0683 253
83332.Rv0002 83332.Rv0684 188
83332.Rv0002 83332.Rv0685 285
83332.Rv0002 83332.Rv0695 220
83332.Rv0002 83332.Rv0700 186
83332.Rv0002 83332.Rv0701 184
83332.Rv0002 83332.Rv0702 393
83332.Rv0002 83332.Rv0703 187
83332.Rv0002 83332.Rv0705 302
83332.Rv0002 83332.Rv0706 184
83332.Rv0002 83332.Rv0709 184
83332.Rv0002 83332.Rv0710 185
83332.Rv0002 83332.Rv0714 186
83332.Rv0002 83332.Rv0715 185
83332.Rv0002 83332.Rv0716 277
83332.Rv0002 83332.Rv0718 187
83332.Rv0002 83332.Rv0719 184
83332.Rv0002 83332.Rv0720 187
83332.Rv0002 83332.Rv0722 184
83332.Rv0002 83332.Rv0723 187
83332.Rv0002 83332.Rv0732 219
83332.Rv0002 83332.Rv0733 298
83332.Rv0002 83332.Rv0734 188
83332.Rv0002 83332.Rv0745 396
83332.Rv0002 83332.Rv0759c 152
83332.Rv0002 83332.Rv0772 184
83332.Rv0002 83332.Rv0777 213
83332.Rv0002 83332.Rv0780 312
83332.Rv0002 83332.Rv0797 351
83332.Rv0002 83332.Rv0803 464
83332.Rv0002 83332.Rv0808 520
83332.Rv0002 83332.Rv0809 188
83332.Rv0002 83332.Rv0823c 314
83332.Rv0002 83332.Rv0842 157
83332.Rv0002 83332.Rv0869c 232
83332.Rv0002 83332.Rv0871 175
83332.Rv0002 83332.Rv0884c 214
83332.Rv0002 83332.Rv0930 188
83332.Rv0002 83332.Rv0931c 164
83332.Rv0002 83332.Rv0938 759
83332.Rv0002 83332.Rv0949 487
83332.Rv0002 83332.Rv0951 184
83332.Rv0002 83332.Rv0952 211
83332.Rv0002 83332.Rv0956 184
83332.Rv0002 83332.Rv0957 206
83332.Rv0002 83332.Rv0973c 291
83332.Rv0002 83332.Rv0986 239
83332.Rv0002 83332.Rv0998 197
83332.Rv0002 83332.Rv1003 224
83332.Rv0002 83332.Rv1008 274
83332.Rv0002 83332.Rv1009 253
83332.Rv0002 83332.Rv1010 449
83332.Rv0002 83332.Rv1014c 240
83332.Rv0002 83332.Rv1015c 184
83332.Rv0002 83332.Rv1017c 184
83332.Rv0002 83332.Rv1018c 220
83332.Rv0002 83332.Rv1020 240
83332.Rv0002 83332.Rv1021 922
83332.Rv0002 83332.Rv1023 379
83332.Rv0002 83332.Rv1024 168
83332.Rv0002 83332.Rv1072 241
83332.Rv0002 83332.Rv1093 456
83332.Rv0002 83332.Rv1098c 386
83332.Rv0002 83332.Rv1110 167
83332.Rv0002 83332.Rv1112 249
83332.Rv0002 83332.Rv1122 549
83332.Rv0002 83332.Rv1146 221
83332.Rv0002 83332.Rv1151c 196
83332.Rv0002 83332.Rv1160 224
83332.Rv0002 83332.Rv1165 184
83332.Rv0002 83332.Rv1178 290
83332.Rv0002 83332.Rv1205 154
83332.Rv0002 83332.Rv1243c 234
83332.Rv0002 83332.Rv1248c 245
83332.Rv0002 83332.Rv1251c 714
83332.Rv0002 83332.Rv1252c 226
83332.Rv0002 83332.Rv1253 290
83332.Rv0002 83332.Rv1259 191
83332.Rv0002 83332.Rv1262c 208
83332.Rv0002 83332.Rv1266c 164
83332.Rv0002 83332.Rv1277 469
83332.Rv0002 83332.Rv1281c 248
83332.Rv0002 83332.Rv1282c 192
83332.Rv0002 83332.Rv1292 356
83332.Rv0002 83332.Rv1295 156
83332.Rv0002 83332.Rv1299 209
83332.Rv0002 83332.Rv1308 205
83332.Rv0002 83332.Rv1317c 416
83332.Rv0002 83332.Rv1324 167
83332.Rv0002 83332.Rv1329c 351
83332.Rv0002 83332.Rv1334 191
83332.Rv0002 83332.Rv1344 184
83332.Rv0002 83332.Rv1354c 191
83332.Rv0002 83332.Rv1355c 378
83332.Rv0002 83332.Rv1357c 191
83332.Rv0002 83332.Rv1385 321
83332.Rv0002 83332.Rv1387 161
83332.Rv0002 83332.Rv1390 189
83332.Rv0002 83332.Rv1391 308
83332.Rv0002 83332.Rv1392 152
83332.Rv0002 83332.Rv1395 157
83332.Rv0002 83332.Rv1402 290
83332.Rv0002 83332.Rv1410c 161
83332.Rv0002 83332.Rv1420 520
83332.Rv0002 83332.Rv1422 273
83332.Rv0002 83332.Rv1423 244
83332.Rv0002 83332.Rv1437 220
83332.Rv0002 83332.Rv1446c 211
83332.Rv0002 83332.Rv1447c 179
83332.Rv0002 83332.Rv1449c 346
83332.Rv0002 83332.Rv1461 172
83332.Rv0002 83332.Rv1463 238
83332.Rv0002 83332.Rv1464 154
83332.Rv0002 83332.Rv1469 231
83332.Rv0002 83332.Rv1470 163
83332.Rv0002 83332.Rv1474c 154
83332.Rv0002 83332.Rv1484 152
83332.Rv0002 83332.Rv1488 197
83332.Rv0002 83332.Rv1537 784
83332.Rv0002 83332.Rv1540 483
83332.Rv0002 83332.Rv1547 864
83332.Rv0002 83332.Rv1568 161
83332.Rv0002 83332.Rv1593c 268
83332.Rv0002 83332.Rv1599 221
83332.Rv0002 83332.Rv1604 162
83332.Rv0002 83332.Rv1605 203
83332.Rv0002 83332.Rv1610 160
83332.Rv0002 83332.Rv1611 306
83332.Rv0002 83332.Rv1614 197
83332.Rv0002 83332.Rv1617 970
83332.Rv0002 83332.Rv1629 953
83332.Rv0002 83332.Rv1630 333
83332.Rv0002 83332.Rv1633 605
83332.Rv0002 83332.Rv1638 469
83332.Rv0002 83332.Rv1640c 185
83332.Rv0002 83332.Rv1649 438
83332.Rv0002 83332.Rv1650 672
83332.Rv0002 83332.Rv1652 226
83332.Rv0002 83332.Rv1671 258
83332.Rv0002 83332.Rv1689 254
83332.Rv0002 83332.Rv1696 498
83332.Rv0002 83332.Rv1699 394
83332.Rv0002 83332.Rv1701 249
83332.Rv0002 83332.Rv1708 234
83332.Rv0002 83332.Rv1711 332
83332.Rv0002 83332.Rv1743 164
83332.Rv0002 83332.Rv1746 164
83332.Rv0002 83332.Rv1754c 329
83332.Rv0002 83332.Rv1765c 199
83332.Rv0002 83332.Rv1798 184
83332.Rv0002 83332.Rv1799 469
83332.Rv0002 83332.Rv1826 188
83332.Rv0002 83332.Rv1844c 624
83332.Rv0002 83332.Rv1848 199
83332.Rv0002 83332.Rv1902c 164
83332.Rv0002 83332.Rv1908c 352
83332.Rv0002 83332.Rv1981c 617
83332.Rv0002 83332.Rv1985c 407
83332.Rv0002 83332.Rv1988 274
83332.Rv0002 83332.Rv2044c 170
83332.Rv0002 83332.Rv2050 193
83332.Rv0002 83332.Rv2058c 274
83332.Rv0002 83332.Rv2079 152
83332.Rv0002 83332.Rv2088 164
83332.Rv0002 83332.Rv2089c 357
83332.Rv0002 83332.Rv2090 920
83332.Rv0002 83332.Rv2101 636
83332.Rv0002 83332.Rv2107 229
83332.Rv0002 83332.Rv2109c 185
83332.Rv0002 83332.Rv2110c 185
83332.Rv0002 83332.Rv2115c 277
83332.Rv0002 83332.Rv2131c 180
83332.Rv0002 83332.Rv2147c 509
83332.Rv0002 83332.Rv2150c 351
83332.Rv0002 83332.Rv2151c 164
83332.Rv0002 83332.Rv2152c 156
83332.Rv0002 83332.Rv2153c 229
83332.Rv0002 83332.Rv2154c 377
83332.Rv0002 83332.Rv2155c 186
83332.Rv0002 83332.Rv2157c 296
83332.Rv0002 83332.Rv2163c 309
83332.Rv0002 83332.Rv2165c 180
83332.Rv0002 83332.Rv2174 154
83332.Rv0002 83332.Rv2176 164
83332.Rv0002 83332.Rv2180c 659
83332.Rv0002 83332.Rv2191 556
83332.Rv0002 83332.Rv2192c 158
83332.Rv0002 83332.Rv2201 167
83332.Rv0002 83332.Rv2217 221
83332.Rv0002 83332.Rv2225 156
83332.Rv0002 83332.Rv2230c 184
83332.Rv0002 83332.Rv2232 156
83332.Rv0002 83332.Rv2244 184
83332.Rv0002 83332.Rv2264c 158
83332.Rv0002 83332.Rv2281 281
83332.Rv0002 83332.Rv2314c 163
83332.Rv0002 83332.Rv2338c 249
83332.Rv0002 83332.Rv2340c 155
83332.Rv0002 83332.Rv2343c 460
83332.Rv0002 83332.Rv2344c 899
83332.Rv0002 83332.Rv2349c 221
83332.Rv0002 83332.Rv2351c 224
83332.Rv0002 83332.Rv2374c 300
83332.Rv0002 83332.Rv2399c 237
83332.Rv0002 83332.Rv2412 285
83332.Rv0002 83332.Rv2413c 788
83332.Rv0002 83332.Rv2427c 153
83332.Rv0002 83332.Rv2428 246
83332.Rv0002 83332.Rv2440c 284
83332.Rv0002 83332.Rv2442c 187
83332.Rv0002 83332.Rv2445c 922
83332.Rv0002 83332.Rv2448c 472
83332.Rv0002 83332.Rv2478c 220
83332.Rv0002 83332.Rv2491 243
83332.Rv0002 83332.Rv2501c 304
83332.Rv0002 83332.Rv2534c 361
83332.Rv0002 83332.Rv2535c 176
83332.Rv0002 83332.Rv2537c 208
83332.Rv0002 83332.Rv2538c 354
83332.Rv0002 83332.Rv2540c 244
83332.Rv0002 83332.Rv2555c 190
83332.Rv0002 83332.Rv2559c 680
83332.Rv0002 83332.Rv2571c 162
83332.Rv0002 83332.Rv2572c 374
83332.Rv0002 83332.Rv2584c 219
83332.Rv0002 83332.Rv2592c 390
83332.Rv0002 83332.Rv2593c 330
83332.Rv0002 83332.Rv2594c 287
83332.Rv0002 83332.Rv2606c 235
83332.Rv0002 83332.Rv2613c 152
83332.Rv0002 83332.Rv2614c 212
83332.Rv0002 83332.Rv2680 170
83332.Rv0002 83332.Rv2691 185
83332.Rv0002 83332.Rv2692 185
83332.Rv0002 83332.Rv2697c 704
83332.Rv0002 83332.Rv2699c 190
83332.Rv0002 83332.Rv2703 166
83332.Rv0002 83332.Rv2708c 150
83332.Rv0002 83332.Rv2710 154
83332.Rv0002 83332.Rv2720 494
83332.Rv0002 83332.Rv2726c 258
83332.Rv0002 83332.Rv2729c 188
83332.Rv0002 83332.Rv2736c 412
83332.Rv0002 83332.Rv2737c 869
83332.Rv0002 83332.Rv2756c 231
83332.Rv0002 83332.Rv2763c 231
83332.Rv0002 83332.Rv2764c 815
83332.Rv0002 83332.Rv2778c 156
83332.Rv0002 83332.Rv2780 302
83332.Rv0002 83332.Rv2782c 187
83332.Rv0002 83332.Rv2785c 228
83332.Rv0002 83332.Rv2787 235
83332.Rv0002 83332.Rv2793c 247
83332.Rv0002 83332.Rv2816c 255
83332.Rv0002 83332.Rv2818c 243
83332.Rv0002 83332.Rv2819c 409
83332.Rv0002 83332.Rv2820c 229
83332.Rv0002 83332.Rv2839c 191
83332.Rv0002 83332.Rv2841c 434
83332.Rv0002 83332.Rv2845c 364
83332.Rv0002 83332.Rv2848c 192
83332.Rv0002 83332.Rv2853 164
83332.Rv0002 83332.Rv2855 193
83332.Rv0002 83332.Rv2861c 188
83332.Rv0002 83332.Rv2883c 262
83332.Rv0002 83332.Rv2884 203
83332.Rv0002 83332.Rv2894c 170
83332.Rv0002 83332.Rv2896c 202
83332.Rv0002 83332.Rv2897c 238
83332.Rv0002 83332.Rv2898c 192
83332.Rv0002 83332.Rv2902c 794
83332.Rv0002 83332.Rv2903c 184
83332.Rv0002 83332.Rv2904c 187
83332.Rv0002 83332.Rv2906c 168
83332.Rv0002 83332.Rv2914c 164
83332.Rv0002 83332.Rv2921c 301
83332.Rv0002 83332.Rv2922c 286
83332.Rv0002 83332.Rv2924c 276
83332.Rv0002 83332.Rv2925c 232
83332.Rv0002 83332.Rv2966c 252
83332.Rv0002 83332.Rv2967c 209
83332.Rv0002 83332.Rv2971 150
83332.Rv0002 83332.Rv2973c 201
83332.Rv0002 83332.Rv2974c 263
83332.Rv0002 83332.Rv2975c 184
83332.Rv0002 83332.Rv2976c 899
83332.Rv0002 83332.Rv2981c 238
83332.Rv0002 83332.Rv2982c 391
83332.Rv0002 83332.Rv2986c 233
83332.Rv0002 83332.Rv3012c 198
83332.Rv0002 83332.Rv3014c 255
83332.Rv0002 83332.Rv3048c 567
83332.Rv0002 83332.Rv3051c 620
83332.Rv0002 83332.Rv3056 802
83332.Rv0002 83332.Rv3062 759
83332.Rv0002 83332.Rv3080c 164
83332.Rv0002 83332.Rv3100c 657
83332.Rv0002 83332.Rv3102c 226
83332.Rv0002 83332.Rv3105c 258
83332.Rv0002 83332.Rv3109 232
83332.Rv0002 83332.Rv3113 156
83332.Rv0002 83332.Rv3116 327
83332.Rv0002 83332.Rv3167c 160
83332.Rv0002 83332.Rv3179 329
83332.Rv0002 83332.Rv3198c 431
83332.Rv0002 83332.Rv3201c 421
83332.Rv0002 83332.Rv3202c 421
83332.Rv0002 83332.Rv3206c 327
83332.Rv0002 83332.Rv3211 290
83332.Rv0002 83332.Rv3247c 506
83332.Rv0002 83332.Rv3267 170
83332.Rv0002 83332.Rv3275c 365
83332.Rv0002 83332.Rv3285 209
83332.Rv0002 83332.Rv3286c 192
83332.Rv0002 83332.Rv3300c 151
83332.Rv0002 83332.Rv3304 184
83332.Rv0002 83332.Rv3308 328
83332.Rv0002 83332.Rv3313c 274
83332.Rv0002 83332.Rv3327 560
83332.Rv0002 83332.Rv3334 196
83332.Rv0002 83332.Rv3362c 221
83332.Rv0002 83332.Rv3370c 547
83332.Rv0002 83332.Rv3377c 170
83332.Rv0002 83332.Rv3382c 202
83332.Rv0002 83332.Rv3383c 157
83332.Rv0002 83332.Rv3394c 663
83332.Rv0002 83332.Rv3396c 430
83332.Rv0002 83332.Rv3410c 191
83332.Rv0002 83332.Rv3417c 234
83332.Rv0002 83332.Rv3418c 477
83332.Rv0002 83332.Rv3419c 327
83332.Rv0002 83332.Rv3422c 233
83332.Rv0002 83332.Rv3436c 399
83332.Rv0002 83332.Rv3442c 226
83332.Rv0002 83332.Rv3443c 328
83332.Rv0002 83332.Rv3457c 364
83332.Rv0002 83332.Rv3459c 184
83332.Rv0002 83332.Rv3474 847
83332.Rv0002 83332.Rv3495c 346
83332.Rv0002 83332.Rv3557c 155
83332.Rv0002 83332.Rv3565 227
83332.Rv0002 83332.Rv3575c 154
83332.Rv0002 83332.Rv3576 164
83332.Rv0002 83332.Rv3579c 224
83332.Rv0002 83332.Rv3581c 424
83332.Rv0002 83332.Rv3582c 184
83332.Rv0002 83332.Rv3585 257
83332.Rv0002 83332.Rv3589 730
83332.Rv0002 83332.Rv3596c 164
83332.Rv0002 83332.Rv3598c 268
83332.Rv0002 83332.Rv3602c 156
83332.Rv0002 83332.Rv3610c 325
83332.Rv0002 83332.Rv3624c 237
83332.Rv0002 83332.Rv3625c 156
83332.Rv0002 83332.Rv3628 242
83332.Rv0002 83332.Rv3634c 275
83332.Rv0002 83332.Rv3644c 961
83332.Rv0002 83332.Rv3646c 367
83332.Rv0002 83332.Rv3648c 199
83332.Rv0002 83332.Rv3649 396
83332.Rv0002 83332.Rv3664c 192
83332.Rv0002 83332.Rv3674c 224
83332.Rv0002 83332.Rv3711c 863
83332.Rv0002 83332.Rv3715c 212
83332.Rv0002 83332.Rv3721c 951
83332.Rv0002 83332.Rv3731 759
83332.Rv0002 83332.Rv3778c 154
83332.Rv0002 83332.Rv3782 165
83332.Rv0002 83332.Rv3809c 185
83332.Rv0002 83332.Rv3834c 443
83332.Rv0002 83332.Rv3839 284
83332.Rv0002 83332.Rv3860 235
83332.Rv0002 83332.Rv3868 184
83332.Rv0002 83332.Rv3876 235
83332.Rv0002 83332.Rv3884c 184
83332.Rv0002 83332.Rv3888c 235
83332.Rv0002 83332.Rv3907c 208
83332.Rv0002 83332.Rv3910 316
83332.Rv0002 83332.Rv3914 257
83332.Rv0002 83332.Rv3917c 683
83332.Rv0002 83332.Rv3918c 474
83332.Rv0002 83332.Rv3919c 442
83332.Rv0002 83332.Rv3920c 158
83332.Rv0002 83332.Rv3921c 482
83332.Rv0002 83332.Rv3922c 367
83332.Rv0002 83332.Rv3923c 525
83332.Rv0002 83332.Rv3924c 911
83332.Rv0003 83332.Rv0001 971
83332.Rv0003 83332.Rv0002 994
83332.Rv0003 83332.Rv0004 972
83332.Rv0003 83332.Rv0005 971
83332.Rv0003 83332.Rv0006 968
83332.Rv0003 83332.Rv0007 591
83332.Rv0003 83332.Rv0009 257
83332.Rv0003 83332.Rv0017c 198
83332.Rv0003 83332.Rv0053 223
83332.Rv0003 83332.Rv0054 605
83332.Rv0003 83332.Rv0056 250
83332.Rv0003 83332.Rv0058 303
83332.Rv0003 83332.Rv0124 188
83332.Rv0003 83332.Rv0189c 165
83332.Rv0003 83332.Rv0202c 152
83332.Rv0003 83332.Rv0206c 260
83332.Rv0003 83332.Rv0233 198
83332.Rv0003 83332.Rv0255c 229
83332.Rv0003 83332.Rv0286 153
83332.Rv0003 83332.Rv0322 170
83332.Rv0003 83332.Rv0350 304
83332.Rv0003 83332.Rv0352 226
83332.Rv0003 83332.Rv0382c 224
83332.Rv0003 83332.Rv0419 165
83332.Rv0003 83332.Rv0433 222
83332.Rv0003 83332.Rv0440 256
83332.Rv0003 83332.Rv0467 153
83332.Rv0003 83332.Rv0482 248
83332.Rv0003 83332.Rv0496 163
83332.Rv0003 83332.Rv0533c 220
83332.Rv0003 83332.Rv0564c 304
83332.Rv0003 83332.Rv0629c 839
83332.Rv0003 83332.Rv0630c 859
83332.Rv0003 83332.Rv0631c 843
83332.Rv0003 83332.Rv0639 216
83332.Rv0003 83332.Rv0640 184
83332.Rv0003 83332.Rv0652 205
83332.Rv0003 83332.Rv0653c 196
83332.Rv0003 83332.Rv0667 255
83332.Rv0003 83332.Rv0670 411
83332.Rv0003 83332.Rv0694 196
83332.Rv0003 83332.Rv0732 249
83332.Rv0003 83332.Rv0750 353
83332.Rv0003 83332.Rv0772 160
83332.Rv0003 83332.Rv0777 328
83332.Rv0003 83332.Rv0787 196
83332.Rv0003 83332.Rv0794c 160
83332.Rv0003 83332.Rv0820 336
83332.Rv0003 83332.Rv0822c 188
83332.Rv0003 83332.Rv0823c 224
83332.Rv0003 83332.Rv0843 393
83332.Rv0003 83332.Rv0859 162
83332.Rv0003 83332.Rv0889c 279
83332.Rv0003 83332.Rv0896 279
83332.Rv0003 83332.Rv0903c 186
83332.Rv0003 83332.Rv0929 239
83332.Rv0003 83332.Rv0933 328
83332.Rv0003 83332.Rv0935 239
83332.Rv0003 83332.Rv0944 171
83332.Rv0003 83332.Rv0949 224
83332.Rv0003 83332.Rv0951 160
83332.Rv0003 83332.Rv0956 199
83332.Rv0003 83332.Rv0957 232
83332.Rv0003 83332.Rv0973c 232
83332.Rv0003 83332.Rv0992c 156
83332.Rv0003 83332.Rv1011 155
83332.Rv0003 83332.Rv1020 732
83332.Rv0003 83332.Rv1070c 234
83332.Rv0003 83332.Rv1107c 330
83332.Rv0003 83332.Rv1108c 258
83332.Rv0003 83332.Rv1122 645
83332.Rv0003 83332.Rv1131 283
83332.Rv0003 83332.Rv1168c 151
83332.Rv0003 83332.Rv1258c 154
83332.Rv0003 83332.Rv1270c 179
83332.Rv0003 83332.Rv1277 154
83332.Rv0003 83332.Rv1288 192
83332.Rv0003 83332.Rv1297 194
83332.Rv0003 83332.Rv1298 157
83332.Rv0003 83332.Rv1300 206
83332.Rv0003 83332.Rv1302 190
83332.Rv0003 83332.Rv1309 191
83332.Rv0003 83332.Rv1310 249
83332.Rv0003 83332.Rv1315 160
83332.Rv0003 83332.Rv1316c 350
83332.Rv0003 83332.Rv1329c 335
83332.Rv0003 83332.Rv1355c 201
83332.Rv0003 83332.Rv1364c 160
83332.Rv0003 83332.Rv1379 165
83332.Rv0003 83332.Rv1380 264
83332.Rv0003 83332.Rv1389 196
83332.Rv0003 83332.Rv1392 492
83332.Rv0003 83332.Rv1411c 158
83332.Rv0003 83332.Rv1416 312
83332.Rv0003 83332.Rv1420 472
83332.Rv0003 83332.Rv1423 462
83332.Rv0003 83332.Rv1449c 185
83332.Rv0003 83332.Rv1451 285
83332.Rv0003 83332.Rv1469 211
83332.Rv0003 83332.Rv1483 198
83332.Rv0003 83332.Rv1492 184
83332.Rv0003 83332.Rv1536 260
83332.Rv0003 83332.Rv1547 659
83332.Rv0003 83332.Rv1568 276
83332.Rv0003 83332.Rv1569 255
83332.Rv0003 83332.Rv1589 193
83332.Rv0003 83332.Rv1608c 155
83332.Rv0003 83332.Rv1609 197
83332.Rv0003 83332.Rv1617 150
83332.Rv0003 83332.Rv1620c 152
83332.Rv0003 83332.Rv1629 467
83332.Rv0003 83332.Rv1630 378
83332.Rv0003 83332.Rv1633 657
83332.Rv0003 83332.Rv1637c 150
83332.Rv0003 83332.Rv1638 541
83332.Rv0003 83332.Rv1641 156
83332.Rv0003 83332.Rv1649 303
83332.Rv0003 83332.Rv1652 233
83332.Rv0003 83332.Rv1656 275
83332.Rv0003 83332.Rv1696 596
83332.Rv0003 83332.Rv1699 304
83332.Rv0003 83332.Rv1701 467
83332.Rv0003 83332.Rv1709 176
83332.Rv0003 83332.Rv1712 247
83332.Rv0003 83332.Rv1717 160
83332.Rv0003 83332.Rv1745c 233
83332.Rv0003 83332.Rv1826 237
83332.Rv0003 83332.Rv1844c 726
83332.Rv0003 83332.Rv1872c 196
83332.Rv0003 83332.Rv1915 153
83332.Rv0003 83332.Rv1916 157
83332.Rv0003 83332.Rv1981c 170
83332.Rv0003 83332.Rv2004c 154
83332.Rv0003 83332.Rv2033c 170
83332.Rv0003 83332.Rv2045c 191
83332.Rv0003 83332.Rv2059 334
83332.Rv0003 83332.Rv2073c 447
83332.Rv0003 83332.Rv2095c 170
83332.Rv0003 83332.Rv2096c 214
83332.Rv0003 83332.Rv2148c 159
83332.Rv0003 83332.Rv2150c 199
83332.Rv0003 83332.Rv2151c 159
83332.Rv0003 83332.Rv2152c 301
83332.Rv0003 83332.Rv2198c 154
83332.Rv0003 83332.Rv2200c 244
83332.Rv0003 83332.Rv2201 233
83332.Rv0003 83332.Rv2238c 155
83332.Rv0003 83332.Rv2250c 193
83332.Rv0003 83332.Rv2281 187
83332.Rv0003 83332.Rv2325c 155
83332.Rv0003 83332.Rv2338c 201
83332.Rv0003 83332.Rv2361c 168
83332.Rv0003 83332.Rv2362c 968
83332.Rv0003 83332.Rv2373c 215
83332.Rv0003 83332.Rv2412 371
83332.Rv0003 83332.Rv2427c 158
83332.Rv0003 83332.Rv2443 192
83332.Rv0003 83332.Rv2445c 156
83332.Rv0003 83332.Rv2447c 189
83332.Rv0003 83332.Rv2448c 239
83332.Rv0003 83332.Rv2476c 157
83332.Rv0003 83332.Rv2478c 160
83332.Rv0003 83332.Rv2496c 165
83332.Rv0003 83332.Rv2501c 232
83332.Rv0003 83332.Rv2521 307
83332.Rv0003 83332.Rv2537c 298
83332.Rv0003 83332.Rv2582 201
83332.Rv0003 83332.Rv2584c 184
83332.Rv0003 83332.Rv2592c 843
83332.Rv0003 83332.Rv2593c 843
83332.Rv0003 83332.Rv2594c 847
83332.Rv0003 83332.Rv2604c 225
83332.Rv0003 83332.Rv2606c 278
83332.Rv0003 83332.Rv2659c 160
83332.Rv0003 83332.Rv2677c 153
83332.Rv0003 83332.Rv2678c 258
83332.Rv0003 83332.Rv2681 192
83332.Rv0003 83332.Rv2703 195
83332.Rv0003 83332.Rv2720 659
83332.Rv0003 83332.Rv2725c 153
83332.Rv0003 83332.Rv2736c 549
83332.Rv0003 83332.Rv2737c 513
83332.Rv0003 83332.Rv2763c 161
83332.Rv0003 83332.Rv2819c 264
83332.Rv0003 83332.Rv2868c 193
83332.Rv0003 83332.Rv2894c 517
83332.Rv0003 83332.Rv2897c 185
83332.Rv0003 83332.Rv2902c 185
83332.Rv0003 83332.Rv2911 228
83332.Rv0003 83332.Rv2918c 153
83332.Rv0003 83332.Rv2924c 249
83332.Rv0003 83332.Rv2943A 158
83332.Rv0003 83332.Rv2944 158
83332.Rv0003 83332.Rv2967c 232
83332.Rv0003 83332.Rv2973c 532
83332.Rv0003 83332.Rv2981c 274
83332.Rv0003 83332.Rv2982c 304
83332.Rv0003 83332.Rv2986c 154
83332.Rv0003 83332.Rv2992c 156
83332.Rv0003 83332.Rv3014c 162
83332.Rv0003 83332.Rv3028c 150
83332.Rv0003 83332.Rv3042c 194
83332.Rv0003 83332.Rv3051c 160
83332.Rv0003 83332.Rv3056 299
83332.Rv0003 83332.Rv3092c 224
83332.Rv0003 83332.Rv3100c 274
83332.Rv0003 83332.Rv3102c 179
83332.Rv0003 83332.Rv3116 298
83332.Rv0003 83332.Rv3198c 655
83332.Rv0003 83332.Rv3206c 298
83332.Rv0003 83332.Rv3219 189
83332.Rv0003 83332.Rv3267 232
83332.Rv0003 83332.Rv3285 232
83332.Rv0003 83332.Rv3286c 192
83332.Rv0003 83332.Rv3287c 164
83332.Rv0003 83332.Rv3356c 454
83332.Rv0003 83332.Rv3370c 190
83332.Rv0003 83332.Rv3420c 174
83332.Rv0003 83332.Rv3423c 333
83332.Rv0003 83332.Rv3427c 158
83332.Rv0003 83332.Rv3441c 262
83332.Rv0003 83332.Rv3457c 196
83332.Rv0003 83332.Rv3476c 162
83332.Rv0003 83332.Rv3484 366
83332.Rv0003 83332.Rv3565 258
83332.Rv0003 83332.Rv3585 439
83332.Rv0003 83332.Rv3606c 153
83332.Rv0003 83332.Rv3624c 258
83332.Rv0003 83332.Rv3626c 158
83332.Rv0003 83332.Rv3638 158
83332.Rv0003 83332.Rv3644c 199
83332.Rv0003 83332.Rv3646c 345
83332.Rv0003 83332.Rv3648c 152
83332.Rv0003 83332.Rv3674c 229
83332.Rv0003 83332.Rv3696c 187
83332.Rv0003 83332.Rv3708c 257
83332.Rv0003 83332.Rv3709c 171
83332.Rv0003 83332.Rv3712 301
83332.Rv0003 83332.Rv3713 301
83332.Rv0003 83332.Rv3715c 973
83332.Rv0003 83332.Rv3721c 156
83332.Rv0003 83332.Rv3809c 184
83332.Rv0003 83332.Rv3834c 232
83332.Rv0003 83332.Rv3840 216
83332.Rv0003 83332.Rv3846 224
83332.Rv0003 83332.Rv3848 164
83332.Rv0003 83332.Rv3907c 219
83332.Rv0003 83332.Rv3913 247
83332.Rv0003 83332.Rv3917c 705
83332.Rv0003 83332.Rv3918c 455
83332.Rv0003 83332.Rv3919c 359
83332.Rv0003 83332.Rv3920c 150
83332.Rv0003 83332.Rv3921c 370
83332.Rv0003 83332.Rv3922c 242
83332.Rv0003 83332.Rv3923c 507
83332.Rv0003 83332.Rv3924c 883
83332.Rv0004 83332.Rv0001 178
83332.Rv0004 83332.Rv0002 912
83332.Rv0004 83332.Rv0003 972
83332.Rv0004 83332.Rv0005 736
83332.Rv0004 83332.Rv0006 673
83332.Rv0004 83332.Rv0007 591
83332.Rv0004 83332.Rv0010c 186
83332.Rv0004 83332.Rv0016c 193
83332.Rv0004 83332.Rv0019c 350
83332.Rv0004 83332.Rv0049 283
83332.Rv0004 83332.Rv0051 380
83332.Rv0004 83332.Rv0090 328
83332.Rv0004 83332.Rv0127 256
83332.Rv0004 83332.Rv0174 171
83332.Rv0004 83332.Rv0191 155
83332.Rv0004 83332.Rv0192 165
83332.Rv0004 83332.Rv0207c 165
83332.Rv0004 83332.Rv0258c 151
83332.Rv0004 83332.Rv0360c 270
83332.Rv0004 83332.Rv0430 635
83332.Rv0004 83332.Rv0477 164
83332.Rv0004 83332.Rv0498 381
83332.Rv0004 83332.Rv0528 196
83332.Rv0004 83332.Rv0529 187
83332.Rv0004 83332.Rv0546c 185
83332.Rv0004 83332.Rv0593 233
83332.Rv0004 83332.Rv0629c 242
83332.Rv0004 83332.Rv0630c 183
83332.Rv0004 83332.Rv0631c 157
83332.Rv0004 83332.Rv0638 203
83332.Rv0004 83332.Rv0659c 170
83332.Rv0004 83332.Rv0673 208
83332.Rv0004 83332.Rv0702 163
83332.Rv0004 83332.Rv0717 193
83332.Rv0004 83332.Rv0729 153
83332.Rv0004 83332.Rv0779c 165
83332.Rv0004 83332.Rv0807 234
83332.Rv0004 83332.Rv0808 206
83332.Rv0004 83332.Rv0810c 184
83332.Rv0004 83332.Rv0812 232
83332.Rv0004 83332.Rv0820 193
83332.Rv0004 83332.Rv0860 195
83332.Rv0004 83332.Rv0883c 223
83332.Rv0004 83332.Rv0884c 290
83332.Rv0004 83332.Rv0933 193
83332.Rv0004 83332.Rv0976c 151
83332.Rv0004 83332.Rv0979A 236
83332.Rv0004 83332.Rv1000c 162
83332.Rv0004 83332.Rv1028c 150
83332.Rv0004 83332.Rv1087A 168
83332.Rv0004 83332.Rv1109c 151
83332.Rv0004 83332.Rv1122 607
83332.Rv0004 83332.Rv1124 154
83332.Rv0004 83332.Rv1130 165
83332.Rv0004 83332.Rv1159 379
83332.Rv0004 83332.Rv1209 171
83332.Rv0004 83332.Rv1211 662
83332.Rv0004 83332.Rv1234 584
83332.Rv0004 83332.Rv1248c 172
83332.Rv0004 83332.Rv1288 192
83332.Rv0004 83332.Rv1305 441
83332.Rv0004 83332.Rv1321 281
83332.Rv0004 83332.Rv1322 154
83332.Rv0004 83332.Rv1326c 191
83332.Rv0004 83332.Rv1327c 338
83332.Rv0004 83332.Rv1337 208
83332.Rv0004 83332.Rv1342c 189
83332.Rv0004 83332.Rv1372 269
83332.Rv0004 83332.Rv1433 171
83332.Rv0004 83332.Rv1446c 301
83332.Rv0004 83332.Rv1451 163
83332.Rv0004 83332.Rv1459c 228
83332.Rv0004 83332.Rv1473A 151
83332.Rv0004 83332.Rv1484 157
83332.Rv0004 83332.Rv1496 219
83332.Rv0004 83332.Rv1562c 191
83332.Rv0004 83332.Rv1563c 165
83332.Rv0004 83332.Rv1570 159
83332.Rv0004 83332.Rv1635c 195
83332.Rv0004 83332.Rv1647 154
83332.Rv0004 83332.Rv1648 171
83332.Rv0004 83332.Rv1660 260
83332.Rv0004 83332.Rv1665 165
83332.Rv0004 83332.Rv1683 160
83332.Rv0004 83332.Rv1691 203
83332.Rv0004 83332.Rv1749c 340
83332.Rv0004 83332.Rv1780 166
83332.Rv0004 83332.Rv1795 174
83332.Rv0004 83332.Rv1822 165
83332.Rv0004 83332.Rv1862 250
83332.Rv0004 83332.Rv1894c 169
83332.Rv0004 83332.Rv1904 205
83332.Rv0004 83332.Rv2029c 232
83332.Rv0004 83332.Rv2033c 164
83332.Rv0004 83332.Rv2050 496
83332.Rv0004 83332.Rv2052c 191
83332.Rv0004 83332.Rv2092c 372
83332.Rv0004 83332.Rv2102 466
83332.Rv0004 83332.Rv2125 191
83332.Rv0004 83332.Rv2133c 241
83332.Rv0004 83332.Rv2134c 272
83332.Rv0004 83332.Rv2146c 392
83332.Rv0004 83332.Rv2150c 267
83332.Rv0004 83332.Rv2165c 196
83332.Rv0004 83332.Rv2166c 249
83332.Rv0004 83332.Rv2186c 231
83332.Rv0004 83332.Rv2191 198
83332.Rv0004 83332.Rv2199c 387
83332.Rv0004 83332.Rv2206 236
83332.Rv0004 83332.Rv2210c 232
83332.Rv0004 83332.Rv2214c 215
83332.Rv0004 83332.Rv2219 230
83332.Rv0004 83332.Rv2221c 506
83332.Rv0004 83332.Rv2239c 651
83332.Rv0004 83332.Rv2242 354
83332.Rv0004 83332.Rv2256c 225
83332.Rv0004 83332.Rv2314c 156
83332.Rv0004 83332.Rv2315c 152
83332.Rv0004 83332.Rv2322c 357
83332.Rv0004 83332.Rv2366c 196
83332.Rv0004 83332.Rv2372c 601
83332.Rv0004 83332.Rv2374c 152
83332.Rv0004 83332.Rv2430c 155
83332.Rv0004 83332.Rv2468c 267
83332.Rv0004 83332.Rv2469c 165
83332.Rv0004 83332.Rv2492 151
83332.Rv0004 83332.Rv2518c 463
83332.Rv0004 83332.Rv2625c 204
83332.Rv0004 83332.Rv2680 158
83332.Rv0004 83332.Rv2681 510
83332.Rv0004 83332.Rv2689c 181
83332.Rv0004 83332.Rv2694c 157
83332.Rv0004 83332.Rv2698 157
83332.Rv0004 83332.Rv2699c 396
83332.Rv0004 83332.Rv2700 222
83332.Rv0004 83332.Rv2745c 150
83332.Rv0004 83332.Rv2752c 179
83332.Rv0004 83332.Rv2762c 231
83332.Rv0004 83332.Rv2772c 163
83332.Rv0004 83332.Rv2787 220
83332.Rv0004 83332.Rv2834c 156
83332.Rv0004 83332.Rv2915c 212
83332.Rv0004 83332.Rv2926c 208
83332.Rv0004 83332.Rv2938 189
83332.Rv0004 83332.Rv2977c 171
83332.Rv0004 83332.Rv2980 247
83332.Rv0004 83332.Rv3129 195
83332.Rv0004 83332.Rv3171c 164
83332.Rv0004 83332.Rv3197A 293
83332.Rv0004 83332.Rv3199c 212
83332.Rv0004 83332.Rv3201c 199
83332.Rv0004 83332.Rv3203 160
83332.Rv0004 83332.Rv3208A 443
83332.Rv0004 83332.Rv3219 163
83332.Rv0004 83332.Rv3220c 251
83332.Rv0004 83332.Rv3258c 302
83332.Rv0004 83332.Rv3260c 288
83332.Rv0004 83332.Rv3495c 157
83332.Rv0004 83332.Rv3498c 158
83332.Rv0004 83332.Rv3529c 260
83332.Rv0004 83332.Rv3597c 300
83332.Rv0004 83332.Rv3644c 181
83332.Rv0004 83332.Rv3698 172
83332.Rv0004 83332.Rv3772 260
83332.Rv0005 83332.Rv0001 943
83332.Rv0005 83332.Rv0002 980
83332.Rv0005 83332.Rv0003 971
83332.Rv0005 83332.Rv0004 736
83332.Rv0005 83332.Rv0006 999
83332.Rv0005 83332.Rv0007 898
83332.Rv0005 83332.Rv0013 190
83332.Rv0005 83332.Rv0014c 165
83332.Rv0005 83332.Rv0015c 158
83332.Rv0005 83332.Rv0016c 206
83332.Rv0005 83332.Rv0017c 297
83332.Rv0005 83332.Rv0033 220
83332.Rv0005 83332.Rv0041 384
83332.Rv0005 83332.Rv0054 258
83332.Rv0005 83332.Rv0056 239
83332.Rv0005 83332.Rv0058 361
83332.Rv0005 83332.Rv0064 460
83332.Rv0005 83332.Rv0095c 168
83332.Rv0005 83332.Rv0120c 232
83332.Rv0005 83332.Rv0132c 182
83332.Rv0005 83332.Rv0143c 175
83332.Rv0005 83332.Rv0155 173
83332.Rv0005 83332.Rv0169 196
83332.Rv0005 83332.Rv0187 165
83332.Rv0005 83332.Rv0233 263
83332.Rv0005 83332.Rv0255c 232
83332.Rv0005 83332.Rv0282 249
83332.Rv0005 83332.Rv0284 224
83332.Rv0005 83332.Rv0312 219
83332.Rv0005 83332.Rv0350 787
83332.Rv0005 83332.Rv0351 450
83332.Rv0005 83332.Rv0352 625
83332.Rv0005 83332.Rv0362 344
83332.Rv0005 83332.Rv0382c 374
83332.Rv0005 83332.Rv0406c 179
83332.Rv0005 83332.Rv0410c 158
83332.Rv0005 83332.Rv0427c 208
83332.Rv0005 83332.Rv0429c 396
83332.Rv0005 83332.Rv0435c 248
83332.Rv0005 83332.Rv0440 854
83332.Rv0005 83332.Rv0509 239
83332.Rv0005 83332.Rv0527 217
83332.Rv0005 83332.Rv0533c 314
83332.Rv0005 83332.Rv0535 196
83332.Rv0005 83332.Rv0539 155
83332.Rv0005 83332.Rv0562 262
83332.Rv0005 83332.Rv0564c 369
83332.Rv0005 83332.Rv0570 529
83332.Rv0005 83332.Rv0575c 227
83332.Rv0005 83332.Rv0577 258
83332.Rv0005 83332.Rv0578c 224
83332.Rv0005 83332.Rv0589 196
83332.Rv0005 83332.Rv0620 153
83332.Rv0005 83332.Rv0629c 265
83332.Rv0005 83332.Rv0630c 182
83332.Rv0005 83332.Rv0639 235
83332.Rv0005 83332.Rv0641 205
83332.Rv0005 83332.Rv0651 273
83332.Rv0005 83332.Rv0652 194
83332.Rv0005 83332.Rv0663 180
83332.Rv0005 83332.Rv0667 885
83332.Rv0005 83332.Rv0668 597
83332.Rv0005 83332.Rv0682 839
83332.Rv0005 83332.Rv0683 156
83332.Rv0005 83332.Rv0684 271
83332.Rv0005 83332.Rv0685 300
83332.Rv0005 83332.Rv0710 152
83332.Rv0005 83332.Rv0711 201
83332.Rv0005 83332.Rv0720 321
83332.Rv0005 83332.Rv0721 308
83332.Rv0005 83332.Rv0732 285
83332.Rv0005 83332.Rv0733 364
83332.Rv0005 83332.Rv0780 212
83332.Rv0005 83332.Rv0794c 468
83332.Rv0005 83332.Rv0805 209
83332.Rv0005 83332.Rv0808 245
83332.Rv0005 83332.Rv0809 348
83332.Rv0005 83332.Rv0812 260
83332.Rv0005 83332.Rv0823c 276
83332.Rv0005 83332.Rv0849 156
83332.Rv0005 83332.Rv0859 176
83332.Rv0005 83332.Rv0861c 176
83332.Rv0005 83332.Rv0866 158
83332.Rv0005 83332.Rv0869c 422
83332.Rv0005 83332.Rv0911 258
83332.Rv0005 83332.Rv0927c 259
83332.Rv0005 83332.Rv0928 170
83332.Rv0005 83332.Rv0931c 158
83332.Rv0005 83332.Rv0933 210
83332.Rv0005 83332.Rv0938 214
83332.Rv0005 83332.Rv0944 211
83332.Rv0005 83332.Rv0949 193
83332.Rv0005 83332.Rv0956 252
83332.Rv0005 83332.Rv0957 271
83332.Rv0005 83332.Rv0976c 239
83332.Rv0005 83332.Rv0980c 159
83332.Rv0005 83332.Rv0987 257
83332.Rv0005 83332.Rv0989c 262
83332.Rv0005 83332.Rv1001 239
83332.Rv0005 83332.Rv1007c 233
83332.Rv0005 83332.Rv1008 442
83332.Rv0005 83332.Rv1010 376
83332.Rv0005 83332.Rv1011 183
83332.Rv0005 83332.Rv1014c 180
83332.Rv0005 83332.Rv1017c 177
83332.Rv0005 83332.Rv1020 195
83332.Rv0005 83332.Rv1023 273
83332.Rv0005 83332.Rv1080c 219
83332.Rv0005 83332.Rv1098c 298
83332.Rv0005 83332.Rv1110 163
83332.Rv0005 83332.Rv1112 328
83332.Rv0005 83332.Rv1122 460
83332.Rv0005 83332.Rv1161 191
83332.Rv0005 83332.Rv1164 228
83332.Rv0005 83332.Rv1207 247
83332.Rv0005 83332.Rv1214c 246
83332.Rv0005 83332.Rv1232c 191
83332.Rv0005 83332.Rv1240 330
83332.Rv0005 83332.Rv1253 319
83332.Rv0005 83332.Rv1258c 228
83332.Rv0005 83332.Rv1266c 158
83332.Rv0005 83332.Rv1277 265
83332.Rv0005 83332.Rv1299 315
83332.Rv0005 83332.Rv1304 187
83332.Rv0005 83332.Rv1310 198
83332.Rv0005 83332.Rv1324 446
83332.Rv0005 83332.Rv1329c 318
83332.Rv0005 83332.Rv1354c 203
83332.Rv0005 83332.Rv1355c 184
83332.Rv0005 83332.Rv1357c 203
83332.Rv0005 83332.Rv1364c 169
83332.Rv0005 83332.Rv1376 212
83332.Rv0005 83332.Rv1380 198
83332.Rv0005 83332.Rv1383 351
83332.Rv0005 83332.Rv1389 184
83332.Rv0005 83332.Rv1392 182
83332.Rv0005 83332.Rv1407 187
83332.Rv0005 83332.Rv1416 214
83332.Rv0005 83332.Rv1420 232
83332.Rv0005 83332.Rv1436 159
83332.Rv0005 83332.Rv1451 227
83332.Rv0005 83332.Rv1462 172
83332.Rv0005 83332.Rv1471 190
83332.Rv0005 83332.Rv1475c 196
83332.Rv0005 83332.Rv1496 176
83332.Rv0005 83332.Rv1510 167
83332.Rv0005 83332.Rv1536 325
83332.Rv0005 83332.Rv1537 176
83332.Rv0005 83332.Rv1539 200
83332.Rv0005 83332.Rv1547 285
83332.Rv0005 83332.Rv1600 199
83332.Rv0005 83332.Rv1611 277
83332.Rv0005 83332.Rv1612 287
83332.Rv0005 83332.Rv1617 162
83332.Rv0005 83332.Rv1629 354
83332.Rv0005 83332.Rv1630 207
83332.Rv0005 83332.Rv1633 258
83332.Rv0005 83332.Rv1634 170
83332.Rv0005 83332.Rv1638 345
83332.Rv0005 83332.Rv1640c 151
83332.Rv0005 83332.Rv1641 361
83332.Rv0005 83332.Rv1649 409
83332.Rv0005 83332.Rv1650 357
83332.Rv0005 83332.Rv1654 176
83332.Rv0005 83332.Rv1659 251
83332.Rv0005 83332.Rv1689 285
83332.Rv0005 83332.Rv1694 370
83332.Rv0005 83332.Rv1696 255
83332.Rv0005 83332.Rv1699 233
83332.Rv0005 83332.Rv1701 191
83332.Rv0005 83332.Rv1709 237
83332.Rv0005 83332.Rv1743 158
83332.Rv0005 83332.Rv1746 159
83332.Rv0005 83332.Rv1783 224
83332.Rv0005 83332.Rv1784 224
83332.Rv0005 83332.Rv1798 249
83332.Rv0005 83332.Rv1821 351
83332.Rv0005 83332.Rv1843c 172
83332.Rv0005 83332.Rv1844c 427
83332.Rv0005 83332.Rv1848 351
83332.Rv0005 83332.Rv1854c 200
83332.Rv0005 83332.Rv1857 153
83332.Rv0005 83332.Rv1908c 843
83332.Rv0005 83332.Rv1959c 258
83332.Rv0005 83332.Rv1966 224
83332.Rv0005 83332.Rv1981c 291
83332.Rv0005 83332.Rv1988 265
83332.Rv0005 83332.Rv2029c 320
83332.Rv0005 83332.Rv2033c 154
83332.Rv0005 83332.Rv2043c 846
83332.Rv0005 83332.Rv2068c 242
83332.Rv0005 83332.Rv2088 158
83332.Rv0005 83332.Rv2090 232
83332.Rv0005 83332.Rv2101 272
83332.Rv0005 83332.Rv2115c 351
83332.Rv0005 83332.Rv2136c 237
83332.Rv0005 83332.Rv2150c 553
83332.Rv0005 83332.Rv2155c 153
83332.Rv0005 83332.Rv2176 158
83332.Rv0005 83332.Rv2210c 260
83332.Rv0005 83332.Rv2214c 177
83332.Rv0005 83332.Rv2220 200
83332.Rv0005 83332.Rv2222c 200
83332.Rv0005 83332.Rv2245 193
83332.Rv0005 83332.Rv2264c 295
83332.Rv0005 83332.Rv2338c 184
83332.Rv0005 83332.Rv2343c 523
83332.Rv0005 83332.Rv2364c 155
83332.Rv0005 83332.Rv2373c 710
83332.Rv0005 83332.Rv2404c 156
83332.Rv0005 83332.Rv2412 246
83332.Rv0005 83332.Rv2428 390
83332.Rv0005 83332.Rv2440c 435
83332.Rv0005 83332.Rv2442c 158
83332.Rv0005 83332.Rv2443 155
83332.Rv0005 83332.Rv2447c 219
83332.Rv0005 83332.Rv2448c 248
83332.Rv0005 83332.Rv2460c 295
83332.Rv0005 83332.Rv2461c 164
83332.Rv0005 83332.Rv2464c 211
83332.Rv0005 83332.Rv2491 212
83332.Rv0005 83332.Rv2538c 205
83332.Rv0005 83332.Rv2539c 197
83332.Rv0005 83332.Rv2552c 250
83332.Rv0005 83332.Rv2556c 156
83332.Rv0005 83332.Rv2572c 220
83332.Rv0005 83332.Rv2577 209
83332.Rv0005 83332.Rv2580c 193
83332.Rv0005 83332.Rv2583c 157
83332.Rv0005 83332.Rv2592c 164
83332.Rv0005 83332.Rv2594c 185
83332.Rv0005 83332.Rv2604c 307
83332.Rv0005 83332.Rv2606c 350
83332.Rv0005 83332.Rv2614c 409
83332.Rv0005 83332.Rv2625c 205
83332.Rv0005 83332.Rv2630 155
83332.Rv0005 83332.Rv2631 318
83332.Rv0005 83332.Rv2678c 220
83332.Rv0005 83332.Rv2686c 485
83332.Rv0005 83332.Rv2687c 384
83332.Rv0005 83332.Rv2688c 355
83332.Rv0005 83332.Rv2697c 259
83332.Rv0005 83332.Rv2703 729
83332.Rv0005 83332.Rv2710 504
83332.Rv0005 83332.Rv2720 254
83332.Rv0005 83332.Rv2727c 459
83332.Rv0005 83332.Rv2733c 153
83332.Rv0005 83332.Rv2736c 229
83332.Rv0005 83332.Rv2737c 379
83332.Rv0005 83332.Rv2748c 697
83332.Rv0005 83332.Rv2756c 164
83332.Rv0005 83332.Rv2763c 296
83332.Rv0005 83332.Rv2764c 321
83332.Rv0005 83332.Rv2773c 229
83332.Rv0005 83332.Rv2783c 210
83332.Rv0005 83332.Rv2793c 800
83332.Rv0005 83332.Rv2795c 209
83332.Rv0005 83332.Rv2839c 396
83332.Rv0005 83332.Rv2841c 183
83332.Rv0005 83332.Rv2845c 187
83332.Rv0005 83332.Rv2848c 224
83332.Rv0005 83332.Rv2850c 155
83332.Rv0005 83332.Rv2855 298
83332.Rv0005 83332.Rv2859c 155
83332.Rv0005 83332.Rv2868c 156
83332.Rv0005 83332.Rv2880c 750
83332.Rv0005 83332.Rv2883c 409
83332.Rv0005 83332.Rv2898c 316
83332.Rv0005 83332.Rv2902c 479
83332.Rv0005 83332.Rv2914c 158
83332.Rv0005 83332.Rv2919c 210
83332.Rv0005 83332.Rv2921c 215
83332.Rv0005 83332.Rv2922c 755
83332.Rv0005 83332.Rv2924c 211
83332.Rv0005 83332.Rv2925c 365
83332.Rv0005 83332.Rv2973c 199
83332.Rv0005 83332.Rv2976c 364
83332.Rv0005 83332.Rv2982c 369
83332.Rv0005 83332.Rv2984 172
83332.Rv0005 83332.Rv2986c 492
83332.Rv0005 83332.Rv2988c 196
83332.Rv0005 83332.Rv2992c 294
83332.Rv0005 83332.Rv2996c 172
83332.Rv0005 83332.Rv3000 154
83332.Rv0005 83332.Rv3003c 157
83332.Rv0005 83332.Rv3009c 170
83332.Rv0005 83332.Rv3011c 165
83332.Rv0005 83332.Rv3014c 375
83332.Rv0005 83332.Rv3042c 196
83332.Rv0005 83332.Rv3048c 285
83332.Rv0005 83332.Rv3051c 544
83332.Rv0005 83332.Rv3062 214
83332.Rv0005 83332.Rv3069 250
83332.Rv0005 83332.Rv3070 250
83332.Rv0005 83332.Rv3080c 158
83332.Rv0005 83332.Rv3100c 378
83332.Rv0005 83332.Rv3105c 301
83332.Rv0005 83332.Rv3109 422
83332.Rv0005 83332.Rv3116 184
83332.Rv0005 83332.Rv3120 224
83332.Rv0005 83332.Rv3151 156
83332.Rv0005 83332.Rv3152 293
83332.Rv0005 83332.Rv3188 191
83332.Rv0005 83332.Rv3189 198
83332.Rv0005 83332.Rv3192 151
83332.Rv0005 83332.Rv3198c 171
83332.Rv0005 83332.Rv3201c 168
83332.Rv0005 83332.Rv3202c 168
83332.Rv0005 83332.Rv3206c 184
83332.Rv0005 83332.Rv3211 319
83332.Rv0005 83332.Rv3227 308
83332.Rv0005 83332.Rv3240c 527
83332.Rv0005 83332.Rv3246c 183
83332.Rv0005 83332.Rv3247c 324
83332.Rv0005 83332.Rv3262 158
83332.Rv0005 83332.Rv3275c 195
83332.Rv0005 83332.Rv3286c 226
83332.Rv0005 83332.Rv3297 211
83332.Rv0005 83332.Rv3309c 151
83332.Rv0005 83332.Rv3313c 274
83332.Rv0005 83332.Rv3336c 232
83332.Rv0005 83332.Rv3347c 160
83332.Rv0005 83332.Rv3353c 481
83332.Rv0005 83332.Rv3356c 162
83332.Rv0005 83332.Rv3361c 249
83332.Rv0005 83332.Rv3382c 163
83332.Rv0005 83332.Rv3396c 314
83332.Rv0005 83332.Rv3404c 173
83332.Rv0005 83332.Rv3410c 270
83332.Rv0005 83332.Rv3411c 270
83332.Rv0005 83332.Rv3417c 385
83332.Rv0005 83332.Rv3418c 222
83332.Rv0005 83332.Rv3419c 278
83332.Rv0005 83332.Rv3422c 223
83332.Rv0005 83332.Rv3441c 187
83332.Rv0005 83332.Rv3442c 151
83332.Rv0005 83332.Rv3443c 274
83332.Rv0005 83332.Rv3447c 224
83332.Rv0005 83332.Rv3457c 243
83332.Rv0005 83332.Rv3458c 150
83332.Rv0005 83332.Rv3459c 199
83332.Rv0005 83332.Rv3474 841
83332.Rv0005 83332.Rv3565 375
83332.Rv0005 83332.Rv3576 159
83332.Rv0005 83332.Rv3596c 214
83332.Rv0005 83332.Rv3597c 158
83332.Rv0005 83332.Rv3598c 151
83332.Rv0005 83332.Rv3607c 155
83332.Rv0005 83332.Rv3608c 233
83332.Rv0005 83332.Rv3626c 167
83332.Rv0005 83332.Rv3644c 481
83332.Rv0005 83332.Rv3646c 855
83332.Rv0005 83332.Rv3708c 198
83332.Rv0005 83332.Rv3715c 313
83332.Rv0005 83332.Rv3721c 421
83332.Rv0005 83332.Rv3731 214
83332.Rv0005 83332.Rv3754 326
83332.Rv0005 83332.Rv3793 409
83332.Rv0005 83332.Rv3794 601
83332.Rv0005 83332.Rv3795 831
83332.Rv0005 83332.Rv3800c 228
83332.Rv0005 83332.Rv3832c 167
83332.Rv0005 83332.Rv3834c 616
83332.Rv0005 83332.Rv3836 308
83332.Rv0005 83332.Rv3846 698
83332.Rv0005 83332.Rv3859c 227
83332.Rv0005 83332.Rv3868 249
83332.Rv0005 83332.Rv3870 224
83332.Rv0005 83332.Rv3871 224
83332.Rv0005 83332.Rv3884c 249
83332.Rv0005 83332.Rv3894c 224
83332.Rv0005 83332.Rv3907c 162
83332.Rv0005 83332.Rv3910 241
83332.Rv0005 83332.Rv3917c 618
83332.Rv0005 83332.Rv3918c 356
83332.Rv0005 83332.Rv3919c 502
83332.Rv0005 83332.Rv3921c 304
83332.Rv0005 83332.Rv3923c 260
83332.Rv0005 83332.Rv3924c 749
83332.Rv0006 83332.Rv0001 930
83332.Rv0006 83332.Rv0002 973
83332.Rv0006 83332.Rv0003 968
83332.Rv0006 83332.Rv0004 673
83332.Rv0006 83332.Rv0005 999
83332.Rv0006 83332.Rv0007 862
83332.Rv0006 83332.Rv0009 456
83332.Rv0006 83332.Rv0014c 158
83332.Rv0006 83332.Rv0015c 158
83332.Rv0006 83332.Rv0033 192
83332.Rv0006 83332.Rv0041 332
83332.Rv0006 83332.Rv0050 237
83332.Rv0006 83332.Rv0053 210
83332.Rv0006 83332.Rv0054 637
83332.Rv0006 83332.Rv0056 230
83332.Rv0006 83332.Rv0058 877
83332.Rv0006 83332.Rv0064 191
83332.Rv0006 83332.Rv0070c 399
83332.Rv0006 83332.Rv0120c 410
83332.Rv0006 83332.Rv0126 170
83332.Rv0006 83332.Rv0132c 185
83332.Rv0006 83332.Rv0139 172
83332.Rv0006 83332.Rv0169 249
83332.Rv0006 83332.Rv0187 191
83332.Rv0006 83332.Rv0189c 265
83332.Rv0006 83332.Rv0191 655
83332.Rv0006 83332.Rv0230c 235
83332.Rv0006 83332.Rv0233 415
83332.Rv0006 83332.Rv0262c 221
83332.Rv0006 83332.Rv0282 285
83332.Rv0006 83332.Rv0284 248
83332.Rv0006 83332.Rv0307c 170
83332.Rv0006 83332.Rv0312 153
83332.Rv0006 83332.Rv0330c 161
83332.Rv0006 83332.Rv0340 257
83332.Rv0006 83332.Rv0350 743
83332.Rv0006 83332.Rv0351 307
83332.Rv0006 83332.Rv0352 153
83332.Rv0006 83332.Rv0357c 261
83332.Rv0006 83332.Rv0384c 250
83332.Rv0006 83332.Rv0403c 156
83332.Rv0006 83332.Rv0410c 158
83332.Rv0006 83332.Rv0427c 191
83332.Rv0006 83332.Rv0429c 244
83332.Rv0006 83332.Rv0435c 248
83332.Rv0006 83332.Rv0436c 301
83332.Rv0006 83332.Rv0437c 192
83332.Rv0006 83332.Rv0440 736
83332.Rv0006 83332.Rv0462 228
83332.Rv0006 83332.Rv0478 199
83332.Rv0006 83332.Rv0490 163
83332.Rv0006 83332.Rv0516c 187
83332.Rv0006 83332.Rv0524 427
83332.Rv0006 83332.Rv0527 281
83332.Rv0006 83332.Rv0533c 213
83332.Rv0006 83332.Rv0537c 221
83332.Rv0006 83332.Rv0555 151
83332.Rv0006 83332.Rv0564c 433
83332.Rv0006 83332.Rv0570 553
83332.Rv0006 83332.Rv0575c 196
83332.Rv0006 83332.Rv0577 191
83332.Rv0006 83332.Rv0589 257
83332.Rv0006 83332.Rv0620 458
83332.Rv0006 83332.Rv0629c 303
83332.Rv0006 83332.Rv0630c 200
83332.Rv0006 83332.Rv0631c 224
83332.Rv0006 83332.Rv0641 350
83332.Rv0006 83332.Rv0651 356
83332.Rv0006 83332.Rv0652 189
83332.Rv0006 83332.Rv0667 904
83332.Rv0006 83332.Rv0668 301
83332.Rv0006 83332.Rv0682 866
83332.Rv0006 83332.Rv0683 577
83332.Rv0006 83332.Rv0684 779
83332.Rv0006 83332.Rv0685 826
83332.Rv0006 83332.Rv0696 191
83332.Rv0006 83332.Rv0700 248
83332.Rv0006 83332.Rv0701 372
83332.Rv0006 83332.Rv0702 207
83332.Rv0006 83332.Rv0703 371
83332.Rv0006 83332.Rv0704 483
83332.Rv0006 83332.Rv0705 190
83332.Rv0006 83332.Rv0706 462
83332.Rv0006 83332.Rv0707 372
83332.Rv0006 83332.Rv0708 159
83332.Rv0006 83332.Rv0709 153
83332.Rv0006 83332.Rv0710 160
83332.Rv0006 83332.Rv0716 244
83332.Rv0006 83332.Rv0718 187
83332.Rv0006 83332.Rv0720 353
83332.Rv0006 83332.Rv0721 441
83332.Rv0006 83332.Rv0728c 235
83332.Rv0006 83332.Rv0732 341
83332.Rv0006 83332.Rv0733 457
83332.Rv0006 83332.Rv0734 178
83332.Rv0006 83332.Rv0777 245
83332.Rv0006 83332.Rv0780 338
83332.Rv0006 83332.Rv0783c 170
83332.Rv0006 83332.Rv0784 232
83332.Rv0006 83332.Rv0788 220
83332.Rv0006 83332.Rv0794c 228
83332.Rv0006 83332.Rv0803 184
83332.Rv0006 83332.Rv0808 380
83332.Rv0006 83332.Rv0809 187
83332.Rv0006 83332.Rv0820 161
83332.Rv0006 83332.Rv0823c 399
83332.Rv0006 83332.Rv0849 160
83332.Rv0006 83332.Rv0861c 176
83332.Rv0006 83332.Rv0865 542
83332.Rv0006 83332.Rv0884c 585
83332.Rv0006 83332.Rv0899 195
83332.Rv0006 83332.Rv0907 167
83332.Rv0006 83332.Rv0911 190
83332.Rv0006 83332.Rv0931c 158
83332.Rv0006 83332.Rv0933 169
83332.Rv0006 83332.Rv0938 199
83332.Rv0006 83332.Rv0944 211
83332.Rv0006 83332.Rv0948c 279
83332.Rv0006 83332.Rv0949 395
83332.Rv0006 83332.Rv0957 222
83332.Rv0006 83332.Rv0973c 217
83332.Rv0006 83332.Rv0976c 233
83332.Rv0006 83332.Rv0984 177
83332.Rv0006 83332.Rv0986 167
83332.Rv0006 83332.Rv0987 158
83332.Rv0006 83332.Rv0993 202
83332.Rv0006 83332.Rv1007c 736
83332.Rv0006 83332.Rv1008 482
83332.Rv0006 83332.Rv1010 178
83332.Rv0006 83332.Rv1014c 156
83332.Rv0006 83332.Rv1017c 237
83332.Rv0006 83332.Rv1020 255
83332.Rv0006 83332.Rv1023 314
83332.Rv0006 83332.Rv1024 274
83332.Rv0006 83332.Rv1025 156
83332.Rv0006 83332.Rv1084 348
83332.Rv0006 83332.Rv1093 399
83332.Rv0006 83332.Rv1098c 275
83332.Rv0006 83332.Rv1108c 308
83332.Rv0006 83332.Rv1112 658
83332.Rv0006 83332.Rv1122 426
83332.Rv0006 83332.Rv1160 351
83332.Rv0006 83332.Rv1165 205
83332.Rv0006 83332.Rv1207 467
83332.Rv0006 83332.Rv1214c 208
83332.Rv0006 83332.Rv1238 222
83332.Rv0006 83332.Rv1253 199
83332.Rv0006 83332.Rv1266c 158
83332.Rv0006 83332.Rv1270c 151
83332.Rv0006 83332.Rv1277 265
83332.Rv0006 83332.Rv1281c 186
83332.Rv0006 83332.Rv1286 160
83332.Rv0006 83332.Rv1292 560
83332.Rv0006 83332.Rv1297 270
83332.Rv0006 83332.Rv1299 156
83332.Rv0006 83332.Rv1304 290
83332.Rv0006 83332.Rv1305 196
83332.Rv0006 83332.Rv1308 347
83332.Rv0006 83332.Rv1309 227
83332.Rv0006 83332.Rv1310 180
83332.Rv0006 83332.Rv1315 243
83332.Rv0006 83332.Rv1316c 232
83332.Rv0006 83332.Rv1324 441
83332.Rv0006 83332.Rv1329c 265
83332.Rv0006 83332.Rv1355c 208
83332.Rv0006 83332.Rv1364c 197
83332.Rv0006 83332.Rv1365c 187
83332.Rv0006 83332.Rv1376 169
83332.Rv0006 83332.Rv1380 164
83332.Rv0006 83332.Rv1381 196
83332.Rv0006 83332.Rv1384 180
83332.Rv0006 83332.Rv1389 159
83332.Rv0006 83332.Rv1392 557
83332.Rv0006 83332.Rv1406 202
83332.Rv0006 83332.Rv1407 194
83332.Rv0006 83332.Rv1420 172
83332.Rv0006 83332.Rv1437 231
83332.Rv0006 83332.Rv1449c 211
83332.Rv0006 83332.Rv1451 494
83332.Rv0006 83332.Rv1470 250
83332.Rv0006 83332.Rv1471 298
83332.Rv0006 83332.Rv1484 210
83332.Rv0006 83332.Rv1510 191
83332.Rv0006 83332.Rv1534 163
83332.Rv0006 83332.Rv1536 395
83332.Rv0006 83332.Rv1539 397
83332.Rv0006 83332.Rv1540 152
83332.Rv0006 83332.Rv1547 691
83332.Rv0006 83332.Rv1557 191
83332.Rv0006 83332.Rv1569 154
83332.Rv0006 83332.Rv1594 176
83332.Rv0006 83332.Rv1600 432
83332.Rv0006 83332.Rv1601 301
83332.Rv0006 83332.Rv1614 162
83332.Rv0006 83332.Rv1629 360
83332.Rv0006 83332.Rv1630 678
83332.Rv0006 83332.Rv1633 219
83332.Rv0006 83332.Rv1638 456
83332.Rv0006 83332.Rv1640c 220
83332.Rv0006 83332.Rv1641 311
83332.Rv0006 83332.Rv1649 694
83332.Rv0006 83332.Rv1650 762
83332.Rv0006 83332.Rv1656 846
83332.Rv0006 83332.Rv1661 150
83332.Rv0006 83332.Rv1662 150
83332.Rv0006 83332.Rv1689 305
83332.Rv0006 83332.Rv1694 422
83332.Rv0006 83332.Rv1699 457
83332.Rv0006 83332.Rv1701 165
83332.Rv0006 83332.Rv1712 517
83332.Rv0006 83332.Rv1716 160
83332.Rv0006 83332.Rv1743 158
83332.Rv0006 83332.Rv1746 158
83332.Rv0006 83332.Rv1783 248
83332.Rv0006 83332.Rv1784 248
83332.Rv0006 83332.Rv1798 285
83332.Rv0006 83332.Rv1821 303
83332.Rv0006 83332.Rv1826 176
83332.Rv0006 83332.Rv1832 232
83332.Rv0006 83332.Rv1844c 291
83332.Rv0006 83332.Rv1847 180
83332.Rv0006 83332.Rv1848 468
83332.Rv0006 83332.Rv1849 153
83332.Rv0006 83332.Rv1854c 265
83332.Rv0006 83332.Rv1857 155
83332.Rv0006 83332.Rv1885c 279
83332.Rv0006 83332.Rv1901 183
83332.Rv0006 83332.Rv1904 187
83332.Rv0006 83332.Rv1908c 889
83332.Rv0006 83332.Rv1959c 247
83332.Rv0006 83332.Rv1966 255
83332.Rv0006 83332.Rv1981c 413
83332.Rv0006 83332.Rv2038c 222
83332.Rv0006 83332.Rv2043c 871
83332.Rv0006 83332.Rv2044c 158
83332.Rv0006 83332.Rv2048c 154
83332.Rv0006 83332.Rv2068c 265
83332.Rv0006 83332.Rv2073c 170
83332.Rv0006 83332.Rv2088 158
83332.Rv0006 83332.Rv2090 268
83332.Rv0006 83332.Rv2093c 232
83332.Rv0006 83332.Rv2101 220
83332.Rv0006 83332.Rv2115c 248
83332.Rv0006 83332.Rv2124c 154
83332.Rv0006 83332.Rv2139 428
83332.Rv0006 83332.Rv2150c 427
83332.Rv0006 83332.Rv2155c 191
83332.Rv0006 83332.Rv2157c 157
83332.Rv0006 83332.Rv2163c 167
83332.Rv0006 83332.Rv2165c 170
83332.Rv0006 83332.Rv2176 158
83332.Rv0006 83332.Rv2195 337
83332.Rv0006 83332.Rv2214c 160
83332.Rv0006 83332.Rv2217 171
83332.Rv0006 83332.Rv2225 156
83332.Rv0006 83332.Rv2245 521
83332.Rv0006 83332.Rv2246 191
83332.Rv0006 83332.Rv2261c 277
83332.Rv0006 83332.Rv2262c 277
83332.Rv0006 83332.Rv2264c 153
83332.Rv0006 83332.Rv2338c 184
83332.Rv0006 83332.Rv2343c 517
83332.Rv0006 83332.Rv2349c 162
83332.Rv0006 83332.Rv2350c 162
83332.Rv0006 83332.Rv2351c 165
83332.Rv0006 83332.Rv2359 157
83332.Rv0006 83332.Rv2362c 297
83332.Rv0006 83332.Rv2364c 516
83332.Rv0006 83332.Rv2373c 333
83332.Rv0006 83332.Rv2374c 188
83332.Rv0006 83332.Rv2382c 165
83332.Rv0006 83332.Rv2397c 222
83332.Rv0006 83332.Rv2399c 150
83332.Rv0006 83332.Rv2404c 330
83332.Rv0006 83332.Rv2415c 156
83332.Rv0006 83332.Rv2416c 228
83332.Rv0006 83332.Rv2420c 316
83332.Rv0006 83332.Rv2421c 239
83332.Rv0006 83332.Rv2427c 357
83332.Rv0006 83332.Rv2428 734
83332.Rv0006 83332.Rv2439c 227
83332.Rv0006 83332.Rv2441c 479
83332.Rv0006 83332.Rv2443 196
83332.Rv0006 83332.Rv2444c 277
83332.Rv0006 83332.Rv2448c 552
83332.Rv0006 83332.Rv2456c 191
83332.Rv0006 83332.Rv2460c 199
83332.Rv0006 83332.Rv2461c 200
83332.Rv0006 83332.Rv2462c 561
83332.Rv0006 83332.Rv2464c 211
83332.Rv0006 83332.Rv2465c 469
83332.Rv0006 83332.Rv2478c 311
83332.Rv0006 83332.Rv2501c 217
83332.Rv0006 83332.Rv2524c 188
83332.Rv0006 83332.Rv2528c 353
83332.Rv0006 83332.Rv2538c 521
83332.Rv0006 83332.Rv2539c 235
83332.Rv0006 83332.Rv2552c 164
83332.Rv0006 83332.Rv2556c 156
83332.Rv0006 83332.Rv2571c 168
83332.Rv0006 83332.Rv2572c 392
83332.Rv0006 83332.Rv2580c 331
83332.Rv0006 83332.Rv2582 309
83332.Rv0006 83332.Rv2583c 232
83332.Rv0006 83332.Rv2589 232
83332.Rv0006 83332.Rv2592c 252
83332.Rv0006 83332.Rv2593c 151
83332.Rv0006 83332.Rv2603c 351
83332.Rv0006 83332.Rv2604c 349
83332.Rv0006 83332.Rv2606c 424
83332.Rv0006 83332.Rv2614c 355
83332.Rv0006 83332.Rv2630 320
83332.Rv0006 83332.Rv2631 352
83332.Rv0006 83332.Rv2638 187
83332.Rv0006 83332.Rv2659c 174
83332.Rv0006 83332.Rv2667 250
83332.Rv0006 83332.Rv2678c 537
83332.Rv0006 83332.Rv2686c 351
83332.Rv0006 83332.Rv2687c 352
83332.Rv0006 83332.Rv2688c 332
83332.Rv0006 83332.Rv2689c 308
83332.Rv0006 83332.Rv2697c 357
83332.Rv0006 83332.Rv2703 466
83332.Rv0006 83332.Rv2710 395
83332.Rv0006 83332.Rv2713 228
83332.Rv0006 83332.Rv2720 575
83332.Rv0006 83332.Rv2727c 235
83332.Rv0006 83332.Rv2737c 412
83332.Rv0006 83332.Rv2748c 248
83332.Rv0006 83332.Rv2756c 375
83332.Rv0006 83332.Rv2761c 351
83332.Rv0006 83332.Rv2763c 231
83332.Rv0006 83332.Rv2764c 515
83332.Rv0006 83332.Rv2783c 337
83332.Rv0006 83332.Rv2793c 697
83332.Rv0006 83332.Rv2832c 222
83332.Rv0006 83332.Rv2838c 227
83332.Rv0006 83332.Rv2839c 421
83332.Rv0006 83332.Rv2842c 151
83332.Rv0006 83332.Rv2845c 285
83332.Rv0006 83332.Rv2846c 255
83332.Rv0006 83332.Rv2855 357
83332.Rv0006 83332.Rv2861c 188
83332.Rv0006 83332.Rv2870c 301
83332.Rv0006 83332.Rv2882c 193
83332.Rv0006 83332.Rv2883c 334
83332.Rv0006 83332.Rv2889c 400
83332.Rv0006 83332.Rv2890c 268
83332.Rv0006 83332.Rv2894c 151
83332.Rv0006 83332.Rv2902c 216
83332.Rv0006 83332.Rv2904c 297
83332.Rv0006 83332.Rv2906c 452
83332.Rv0006 83332.Rv2907c 333
83332.Rv0006 83332.Rv2914c 158
83332.Rv0006 83332.Rv2916c 156
83332.Rv0006 83332.Rv2920c 154
83332.Rv0006 83332.Rv2921c 161
83332.Rv0006 83332.Rv2922c 738
83332.Rv0006 83332.Rv2924c 211
83332.Rv0006 83332.Rv2925c 338
83332.Rv0006 83332.Rv2934 199
83332.Rv0006 83332.Rv2946c 165
83332.Rv0006 83332.Rv2947c 309
83332.Rv0006 83332.Rv2964 257
83332.Rv0006 83332.Rv2965c 540
83332.Rv0006 83332.Rv2966c 247
83332.Rv0006 83332.Rv2967c 224
83332.Rv0006 83332.Rv2981c 389
83332.Rv0006 83332.Rv2982c 433
83332.Rv0006 83332.Rv2986c 285
83332.Rv0006 83332.Rv2992c 701
83332.Rv0006 83332.Rv2996c 486
83332.Rv0006 83332.Rv3000 156
83332.Rv0006 83332.Rv3009c 412
83332.Rv0006 83332.Rv3014c 263
83332.Rv0006 83332.Rv3048c 342
83332.Rv0006 83332.Rv3051c 617
83332.Rv0006 83332.Rv3056 151
83332.Rv0006 83332.Rv3062 199
83332.Rv0006 83332.Rv3080c 158
83332.Rv0006 83332.Rv3100c 720
83332.Rv0006 83332.Rv3116 184
83332.Rv0006 83332.Rv3120 195
83332.Rv0006 83332.Rv3153 232
83332.Rv0006 83332.Rv3179 193
83332.Rv0006 83332.Rv3193c 176
83332.Rv0006 83332.Rv3198c 300
83332.Rv0006 83332.Rv3201c 213
83332.Rv0006 83332.Rv3202c 213
83332.Rv0006 83332.Rv3206c 184
83332.Rv0006 83332.Rv3211 174
83332.Rv0006 83332.Rv3227 355
83332.Rv0006 83332.Rv3240c 432
83332.Rv0006 83332.Rv3242c 224
83332.Rv0006 83332.Rv3247c 368
83332.Rv0006 83332.Rv3248c 183
83332.Rv0006 83332.Rv3275c 213
83332.Rv0006 83332.Rv3285 217
83332.Rv0006 83332.Rv3286c 274
83332.Rv0006 83332.Rv3297 211
83332.Rv0006 83332.Rv3300c 152
83332.Rv0006 83332.Rv3303c 228
83332.Rv0006 83332.Rv3309c 226
83332.Rv0006 83332.Rv3313c 224
83332.Rv0006 83332.Rv3327 170
83332.Rv0006 83332.Rv3336c 154
83332.Rv0006 83332.Rv3347c 165
83332.Rv0006 83332.Rv3356c 202
83332.Rv0006 83332.Rv3362c 176
83332.Rv0006 83332.Rv3364c 150
83332.Rv0006 83332.Rv3370c 248
83332.Rv0006 83332.Rv3396c 351
83332.Rv0006 83332.Rv3404c 187
83332.Rv0006 83332.Rv3410c 360
83332.Rv0006 83332.Rv3411c 360
83332.Rv0006 83332.Rv3417c 194
83332.Rv0006 83332.Rv3418c 169
83332.Rv0006 83332.Rv3419c 214
83332.Rv0006 83332.Rv3421c 234
83332.Rv0006 83332.Rv3422c 272
83332.Rv0006 83332.Rv3423c 412
83332.Rv0006 83332.Rv3441c 218
83332.Rv0006 83332.Rv3442c 337
83332.Rv0006 83332.Rv3443c 261
83332.Rv0006 83332.Rv3447c 248
83332.Rv0006 83332.Rv3456c 332
83332.Rv0006 83332.Rv3457c 355
83332.Rv0006 83332.Rv3458c 566
83332.Rv0006 83332.Rv3459c 297
83332.Rv0006 83332.Rv3460c 233
83332.Rv0006 83332.Rv3461c 399
83332.Rv0006 83332.Rv3474 863
83332.Rv0006 83332.Rv3565 240
83332.Rv0006 83332.Rv3576 158
83332.Rv0006 83332.Rv3580c 246
83332.Rv0006 83332.Rv3596c 251
83332.Rv0006 83332.Rv3598c 220
83332.Rv0006 83332.Rv3602c 276
83332.Rv0006 83332.Rv3608c 764
83332.Rv0006 83332.Rv3610c 229
83332.Rv0006 83332.Rv3623 158
83332.Rv0006 83332.Rv3626c 268
83332.Rv0006 83332.Rv3627c 195
83332.Rv0006 83332.Rv3628 190
83332.Rv0006 83332.Rv3644c 732
83332.Rv0006 83332.Rv3646c 661
83332.Rv0006 83332.Rv3648c 235
83332.Rv0006 83332.Rv3674c 290
83332.Rv0006 83332.Rv3682 237
83332.Rv0006 83332.Rv3687c 187
83332.Rv0006 83332.Rv3688c 302
83332.Rv0006 83332.Rv3708c 509
83332.Rv0006 83332.Rv3715c 200
83332.Rv0006 83332.Rv3721c 200
83332.Rv0006 83332.Rv3725 172
83332.Rv0006 83332.Rv3731 215
83332.Rv0006 83332.Rv3754 500
83332.Rv0006 83332.Rv3772 475
83332.Rv0006 83332.Rv3784 296
83332.Rv0006 83332.Rv3793 255
83332.Rv0006 83332.Rv3794 443
83332.Rv0006 83332.Rv3795 847
83332.Rv0006 83332.Rv3800c 242
83332.Rv0006 83332.Rv3834c 604
83332.Rv0006 83332.Rv3838c 320
83332.Rv0006 83332.Rv3846 445
83332.Rv0006 83332.Rv3859c 222
83332.Rv0006 83332.Rv3868 285
83332.Rv0006 83332.Rv3870 248
83332.Rv0006 83332.Rv3871 248
83332.Rv0006 83332.Rv3884c 285
83332.Rv0006 83332.Rv3894c 248
83332.Rv0006 83332.Rv3910 158
83332.Rv0006 83332.Rv3913 245
83332.Rv0006 83332.Rv3914 281
83332.Rv0006 83332.Rv3917c 557
83332.Rv0006 83332.Rv3918c 264
83332.Rv0006 83332.Rv3919c 586
83332.Rv0006 83332.Rv3921c 421
83332.Rv0006 83332.Rv3923c 255
83332.Rv0006 83332.Rv3924c 638
83332.Rv0007 83332.Rv0002 541
83332.Rv0007 83332.Rv0003 591
83332.Rv0007 83332.Rv0004 591
83332.Rv0007 83332.Rv0005 898
83332.Rv0007 83332.Rv0006 862
83332.Rv0007 83332.Rv0020c 243
83332.Rv0007 83332.Rv0049 223
83332.Rv0007 83332.Rv0051 293
83332.Rv0007 83332.Rv0058 156
83332.Rv0007 83332.Rv0059 231
83332.Rv0007 83332.Rv0117 343
83332.Rv0007 83332.Rv0121c 154
83332.Rv0007 83332.Rv0151c 364
83332.Rv0007 83332.Rv0159c 285
83332.Rv0007 83332.Rv0171 233
83332.Rv0007 83332.Rv0172 396
83332.Rv0007 83332.Rv0174 289
83332.Rv0007 83332.Rv0206c 180
83332.Rv0007 83332.Rv0244c 182
83332.Rv0007 83332.Rv0259c 150
83332.Rv0007 83332.Rv0267 150
83332.Rv0007 83332.Rv0291 160
83332.Rv0007 83332.Rv0295c 321
83332.Rv0007 83332.Rv0296c 223
83332.Rv0007 83332.Rv0344c 201
83332.Rv0007 83332.Rv0383c 167
83332.Rv0007 83332.Rv0387c 297
83332.Rv0007 83332.Rv0390 211
83332.Rv0007 83332.Rv0415 156
83332.Rv0007 83332.Rv0421c 160
83332.Rv0007 83332.Rv0430 166
83332.Rv0007 83332.Rv0453 273
83332.Rv0007 83332.Rv0497 200
83332.Rv0007 83332.Rv0502 208
83332.Rv0007 83332.Rv0505c 188
83332.Rv0007 83332.Rv0591 641
83332.Rv0007 83332.Rv0594 524
83332.Rv0007 83332.Rv0764c 162
83332.Rv0007 83332.Rv0772 161
83332.Rv0007 83332.Rv0814c 152
83332.Rv0007 83332.Rv0842 357
83332.Rv0007 83332.Rv1004c 188
83332.Rv0007 83332.Rv1008 187
83332.Rv0007 83332.Rv1028c 155
83332.Rv0007 83332.Rv1039c 273
83332.Rv0007 83332.Rv1122 407
83332.Rv0007 83332.Rv1153c 222
83332.Rv0007 83332.Rv1157c 218
83332.Rv0007 83332.Rv1168c 152
83332.Rv0007 83332.Rv1201c 162
83332.Rv0007 83332.Rv1202 223
83332.Rv0007 83332.Rv1204c 156
83332.Rv0007 83332.Rv1234 161
83332.Rv0007 83332.Rv1249c 159
83332.Rv0007 83332.Rv1252c 222
83332.Rv0007 83332.Rv1270c 299
83332.Rv0007 83332.Rv1387 196
83332.Rv0007 83332.Rv1430 173
83332.Rv0007 83332.Rv1444c 196
83332.Rv0007 83332.Rv1452c 172
83332.Rv0007 83332.Rv1461 156
83332.Rv0007 83332.Rv1467c 156
83332.Rv0007 83332.Rv1698 155
83332.Rv0007 83332.Rv1739c 186
83332.Rv0007 83332.Rv1754c 600
83332.Rv0007 83332.Rv1776c 234
83332.Rv0007 83332.Rv1802 234
83332.Rv0007 83332.Rv1808 204
83332.Rv0007 83332.Rv1830 176
83332.Rv0007 83332.Rv1836c 246
83332.Rv0007 83332.Rv1859 250
83332.Rv0007 83332.Rv1860 179
83332.Rv0007 83332.Rv1934c 151
83332.Rv0007 83332.Rv1983 185
83332.Rv0007 83332.Rv2050 160
83332.Rv0007 83332.Rv2059 169
83332.Rv0007 83332.Rv2079 445
83332.Rv0007 83332.Rv2083 611
83332.Rv0007 83332.Rv2088 150
83332.Rv0007 83332.Rv2090 165
83332.Rv0007 83332.Rv2097c 253
83332.Rv0007 83332.Rv2100 232
83332.Rv0007 83332.Rv2109c 151
83332.Rv0007 83332.Rv2125 207
83332.Rv0007 83332.Rv2146c 160
83332.Rv0007 83332.Rv2153c 180
83332.Rv0007 83332.Rv2163c 168
83332.Rv0007 83332.Rv2197c 191
83332.Rv0007 83332.Rv2198c 327
83332.Rv0007 83332.Rv2209 179
83332.Rv0007 83332.Rv2214c 150
83332.Rv0007 83332.Rv2217 153
83332.Rv0007 83332.Rv2239c 172
83332.Rv0007 83332.Rv2242 182
83332.Rv0007 83332.Rv2311 171
83332.Rv0007 83332.Rv2328 201
83332.Rv0007 83332.Rv2340c 159
83332.Rv0007 83332.Rv2378c 279
83332.Rv0007 83332.Rv2384 203
83332.Rv0007 83332.Rv2440c 226
83332.Rv0007 83332.Rv2522c 216
83332.Rv0007 83332.Rv2615c 185
83332.Rv0007 83332.Rv2659c 174
83332.Rv0007 83332.Rv2709 163
83332.Rv0007 83332.Rv2737c 156
83332.Rv0007 83332.Rv2769c 186
83332.Rv0007 83332.Rv2797c 159
83332.Rv0007 83332.Rv2807 416
83332.Rv0007 83332.Rv2958c 158
83332.Rv0007 83332.Rv3055 152
83332.Rv0007 83332.Rv3118 152
83332.Rv0007 83332.Rv3134c 238
83332.Rv0007 83332.Rv3176c 250
83332.Rv0007 83332.Rv3198c 208
83332.Rv0007 83332.Rv3201c 205
83332.Rv0007 83332.Rv3316 171
83332.Rv0007 83332.Rv3333c 230
83332.Rv0007 83332.Rv3362c 176
83332.Rv0007 83332.Rv3364c 150
83332.Rv0007 83332.Rv3421c 193
83332.Rv0007 83332.Rv3446c 158
83332.Rv0007 83332.Rv3574 171
83332.Rv0007 83332.Rv3608c 159
83332.Rv0007 83332.Rv3669 207
83332.Rv0007 83332.Rv3672c 210
83332.Rv0007 83332.Rv3777 180
83332.Rv0007 83332.Rv3781 150
83332.Rv0007 83332.Rv3795 170
83332.Rv0007 83332.Rv3810 190
83332.Rv0007 83332.Rv3864 185
83332.Rv0007 83332.Rv3873 206
83332.Rv0007 83332.Rv3886c 358
83332.Rv0007 83332.Rv3899c 176
83332.Rv0007 83332.Rv3903c 207
83332.Rv0008c 83332.Rv0009 609
83332.Rv0008c 83332.Rv0011c 728
83332.Rv0008c 83332.Rv0069c 155
83332.Rv0008c 83332.Rv0258c 887
83332.Rv0008c 83332.Rv0424c 887
83332.Rv0008c 83332.Rv1303 845
83332.Rv0008c 83332.Rv1567c 857
83332.Rv0008c 83332.Rv1761c 887
83332.Rv0008c 83332.Rv2081c 845
83332.Rv0008c 83332.Rv2128 841
83332.Rv0008c 83332.Rv2828c 887
83332.Rv0008c 83332.Rv3078 255
83332.Rv0009 83332.Rv0003 257
83332.Rv0009 83332.Rv0006 456
83332.Rv0009 83332.Rv0008c 609
83332.Rv0009 83332.Rv0013 195
83332.Rv0009 83332.Rv0014c 309
83332.Rv0009 83332.Rv0015c 399
83332.Rv0009 83332.Rv0017c 350
83332.Rv0009 83332.Rv0036c 357
83332.Rv0009 83332.Rv0041 186
83332.Rv0009 83332.Rv0054 266
83332.Rv0009 83332.Rv0069c 232
83332.Rv0009 83332.Rv0110 690
83332.Rv0009 83332.Rv0117 162
83332.Rv0009 83332.Rv0149 191
83332.Rv0009 83332.Rv0154c 249
83332.Rv0009 83332.Rv0251c 185
83332.Rv0009 83332.Rv0282 164
83332.Rv0009 83332.Rv0283 191
83332.Rv0009 83332.Rv0284 170
83332.Rv0009 83332.Rv0285 152
83332.Rv0009 83332.Rv0312 246
83332.Rv0009 83332.Rv0317c 379
83332.Rv0009 83332.Rv0321 281
83332.Rv0009 83332.Rv0350 525
83332.Rv0009 83332.Rv0351 219
83332.Rv0009 83332.Rv0352 261
83332.Rv0009 83332.Rv0353 224
83332.Rv0009 83332.Rv0357c 366
83332.Rv0009 83332.Rv0362 350
83332.Rv0009 83332.Rv0364 198
83332.Rv0009 83332.Rv0384c 374
83332.Rv0009 83332.Rv0432 152
83332.Rv0009 83332.Rv0440 232
83332.Rv0009 83332.Rv0451c 469
83332.Rv0009 83332.Rv0490 160
83332.Rv0009 83332.Rv0535 274
83332.Rv0009 83332.Rv0569 224
83332.Rv0009 83332.Rv0589 201
83332.Rv0009 83332.Rv0635 221
83332.Rv0009 83332.Rv0640 257
83332.Rv0009 83332.Rv0641 284
83332.Rv0009 83332.Rv0651 220
83332.Rv0009 83332.Rv0667 170
83332.Rv0009 83332.Rv0668 152
83332.Rv0009 83332.Rv0682 186
83332.Rv0009 83332.Rv0683 186
83332.Rv0009 83332.Rv0685 442
83332.Rv0009 83332.Rv0700 188
83332.Rv0009 83332.Rv0701 186
83332.Rv0009 83332.Rv0702 188
83332.Rv0009 83332.Rv0703 187
83332.Rv0009 83332.Rv0705 210
83332.Rv0009 83332.Rv0706 283
83332.Rv0009 83332.Rv0707 204
83332.Rv0009 83332.Rv0708 189
83332.Rv0009 83332.Rv0709 355
83332.Rv0009 83332.Rv0710 188
83332.Rv0009 83332.Rv0714 186
83332.Rv0009 83332.Rv0715 187
83332.Rv0009 83332.Rv0716 207
83332.Rv0009 83332.Rv0719 188
83332.Rv0009 83332.Rv0720 184
83332.Rv0009 83332.Rv0721 186
83332.Rv0009 83332.Rv0722 187
83332.Rv0009 83332.Rv0777 269
83332.Rv0009 83332.Rv0815c 196
83332.Rv0009 83332.Rv0820 182
83332.Rv0009 83332.Rv0946c 163
83332.Rv0009 83332.Rv1011 160
83332.Rv0009 83332.Rv1015c 163
83332.Rv0009 83332.Rv1017c 301
83332.Rv0009 83332.Rv1023 282
83332.Rv0009 83332.Rv1080c 228
83332.Rv0009 83332.Rv1151c 155
83332.Rv0009 83332.Rv1165 150
83332.Rv0009 83332.Rv1188 166
83332.Rv0009 83332.Rv1240 281
83332.Rv0009 83332.Rv1253 187
83332.Rv0009 83332.Rv1293 445
83332.Rv0009 83332.Rv1296 152
83332.Rv0009 83332.Rv1299 172
83332.Rv0009 83332.Rv1302 163
83332.Rv0009 83332.Rv1307 186
83332.Rv0009 83332.Rv1311 339
83332.Rv0009 83332.Rv1321 232
83332.Rv0009 83332.Rv1329c 306
83332.Rv0009 83332.Rv1337 273
83332.Rv0009 83332.Rv1340 243
83332.Rv0009 83332.Rv1341 205
83332.Rv0009 83332.Rv1344 160
83332.Rv0009 83332.Rv1345 468
83332.Rv0009 83332.Rv1346 165
83332.Rv0009 83332.Rv1348 196
83332.Rv0009 83332.Rv1349 170
83332.Rv0009 83332.Rv1380 242
83332.Rv0009 83332.Rv1381 156
83332.Rv0009 83332.Rv1383 275
83332.Rv0009 83332.Rv1384 301
83332.Rv0009 83332.Rv1402 193
83332.Rv0009 83332.Rv1408 176
83332.Rv0009 83332.Rv1415 232
83332.Rv0009 83332.Rv1436 170
83332.Rv0009 83332.Rv1437 281
83332.Rv0009 83332.Rv1438 210
83332.Rv0009 83332.Rv1454c 279
83332.Rv0009 83332.Rv1473 153
83332.Rv0009 83332.Rv1536 162
83332.Rv0009 83332.Rv1609 150
83332.Rv0009 83332.Rv1611 156
83332.Rv0009 83332.Rv1625c 179
83332.Rv0009 83332.Rv1645c 659
83332.Rv0009 83332.Rv1654 173
83332.Rv0009 83332.Rv1776c 178
83332.Rv0009 83332.Rv1827 330
83332.Rv0009 83332.Rv1842c 186
83332.Rv0009 83332.Rv1858 352
83332.Rv0009 83332.Rv1876 224
83332.Rv0009 83332.Rv1910c 159
83332.Rv0009 83332.Rv1911c 159
83332.Rv0009 83332.Rv1912c 190
83332.Rv0009 83332.Rv2005c 151
83332.Rv0009 83332.Rv2031c 186
83332.Rv0009 83332.Rv2092c 151
83332.Rv0009 83332.Rv2101 152
83332.Rv0009 83332.Rv2123 193
83332.Rv0009 83332.Rv2130c 323
83332.Rv0009 83332.Rv2140c 177
83332.Rv0009 83332.Rv2148c 234
83332.Rv0009 83332.Rv2153c 162
83332.Rv0009 83332.Rv2154c 325
83332.Rv0009 83332.Rv2156c 276
83332.Rv0009 83332.Rv2163c 238
83332.Rv0009 83332.Rv2187 219
83332.Rv0009 83332.Rv2202c 228
83332.Rv0009 83332.Rv2221c 220
83332.Rv0009 83332.Rv2264c 246
83332.Rv0009 83332.Rv2299c 571
83332.Rv0009 83332.Rv2366c 218
83332.Rv0009 83332.Rv2373c 318
83332.Rv0009 83332.Rv2374c 260
83332.Rv0009 83332.Rv2384 163
83332.Rv0009 83332.Rv2421c 274
83332.Rv0009 83332.Rv2428 186
83332.Rv0009 83332.Rv2438c 434
83332.Rv0009 83332.Rv2445c 397
83332.Rv0009 83332.Rv2457c 384
83332.Rv0009 83332.Rv2462c 260
83332.Rv0009 83332.Rv2477c 153
83332.Rv0009 83332.Rv2478c 197
83332.Rv0009 83332.Rv2523c 248
83332.Rv0009 83332.Rv2534c 361
83332.Rv0009 83332.Rv2556c 168
83332.Rv0009 83332.Rv2558 360
83332.Rv0009 83332.Rv2580c 281
83332.Rv0009 83332.Rv2581c 192
83332.Rv0009 83332.Rv2582 346
83332.Rv0009 83332.Rv2603c 424
83332.Rv0009 83332.Rv2632c 702
83332.Rv0009 83332.Rv2663 177
83332.Rv0009 83332.Rv2667 270
83332.Rv0009 83332.Rv2715 174
83332.Rv0009 83332.Rv2731 188
83332.Rv0009 83332.Rv2785c 189
83332.Rv0009 83332.Rv2786c 233
83332.Rv0009 83332.Rv2793c 184
83332.Rv0009 83332.Rv2837c 216
83332.Rv0009 83332.Rv2883c 156
83332.Rv0009 83332.Rv2890c 349
83332.Rv0009 83332.Rv2896c 441
83332.Rv0009 83332.Rv2901c 150
83332.Rv0009 83332.Rv2902c 184
83332.Rv0009 83332.Rv2903c 249
83332.Rv0009 83332.Rv2906c 176
83332.Rv0009 83332.Rv2914c 299
83332.Rv0009 83332.Rv2925c 245
83332.Rv0009 83332.Rv2965c 393
83332.Rv0009 83332.Rv3024c 212
83332.Rv0009 83332.Rv3025c 227
83332.Rv0009 83332.Rv3029c 193
83332.Rv0009 83332.Rv3042c 167
83332.Rv0009 83332.Rv3100c 158
83332.Rv0009 83332.Rv3151 180
83332.Rv0009 83332.Rv3211 187
83332.Rv0009 83332.Rv3239c 154
83332.Rv0009 83332.Rv3248c 218
83332.Rv0009 83332.Rv3283 170
83332.Rv0009 83332.Rv3291c 191
83332.Rv0009 83332.Rv3307 201
83332.Rv0009 83332.Rv3390 249
83332.Rv0009 83332.Rv3417c 216
83332.Rv0009 83332.Rv3418c 275
83332.Rv0009 83332.Rv3442c 187
83332.Rv0009 83332.Rv3443c 185
83332.Rv0009 83332.Rv3457c 302
83332.Rv0009 83332.Rv3458c 297
83332.Rv0009 83332.Rv3459c 194
83332.Rv0009 83332.Rv3460c 289
83332.Rv0009 83332.Rv3580c 463
83332.Rv0009 83332.Rv3589 220
83332.Rv0009 83332.Rv3596c 291
83332.Rv0009 83332.Rv3610c 167
83332.Rv0009 83332.Rv3624c 226
83332.Rv0009 83332.Rv3628 537
83332.Rv0009 83332.Rv3674c 239
83332.Rv0009 83332.Rv3688c 172
83332.Rv0009 83332.Rv3700c 160
83332.Rv0009 83332.Rv3709c 172
83332.Rv0009 83332.Rv3715c 252
83332.Rv0009 83332.Rv3777 193
83332.Rv0009 83332.Rv3793 185
83332.Rv0009 83332.Rv3795 185
83332.Rv0009 83332.Rv3841 152
83332.Rv0009 83332.Rv3846 185
83332.Rv0009 83332.Rv3913 156
83332.Rv0009 83332.Rv3920c 252
83332.Rv0009 83332.Rv3921c 407
83332.Rv0009 83332.Rv3922c 272
83332.Rv0010c 83332.Rv0004 186
83332.Rv0010c 83332.Rv0011c 828
83332.Rv0010c 83332.Rv0012 466
83332.Rv0010c 83332.Rv0013 424
83332.Rv0010c 83332.Rv0036c 246
83332.Rv0010c 83332.Rv0040c 155
83332.Rv0010c 83332.Rv0049 759
83332.Rv0010c 83332.Rv0051 289
83332.Rv0010c 83332.Rv0054 174
83332.Rv0010c 83332.Rv0079 352
83332.Rv0010c 83332.Rv0088 166
83332.Rv0010c 83332.Rv0093c 394
83332.Rv0010c 83332.Rv0096 738
83332.Rv0010c 83332.Rv0107c 261
83332.Rv0010c 83332.Rv0129c 246
83332.Rv0010c 83332.Rv0131c 247
83332.Rv0010c 83332.Rv0138 419
83332.Rv0010c 83332.Rv0164 297
83332.Rv0010c 83332.Rv0175 724
83332.Rv0010c 83332.Rv0176 167
83332.Rv0010c 83332.Rv0177 246
83332.Rv0010c 83332.Rv0178 196
83332.Rv0010c 83332.Rv0184 668
83332.Rv0010c 83332.Rv0185 427
83332.Rv0010c 83332.Rv0209 345
83332.Rv0010c 83332.Rv0210 225
83332.Rv0010c 83332.Rv0216 486
83332.Rv0010c 83332.Rv0221 215
83332.Rv0010c 83332.Rv0222 155
83332.Rv0010c 83332.Rv0227c 168
83332.Rv0010c 83332.Rv0236c 207
83332.Rv0010c 83332.Rv0250c 248
83332.Rv0010c 83332.Rv0258c 539
83332.Rv0010c 83332.Rv0259c 175
83332.Rv0010c 83332.Rv0271c 229
83332.Rv0010c 83332.Rv0275c 164
83332.Rv0010c 83332.Rv0280 255
83332.Rv0010c 83332.Rv0283 181
83332.Rv0010c 83332.Rv0284 428
83332.Rv0010c 83332.Rv0288 448
83332.Rv0010c 83332.Rv0289 264
83332.Rv0010c 83332.Rv0290 580
83332.Rv0010c 83332.Rv0312 722
83332.Rv0010c 83332.Rv0320 191
83332.Rv0010c 83332.Rv0332 698
83332.Rv0010c 83332.Rv0339c 216
83332.Rv0010c 83332.Rv0342 522
83332.Rv0010c 83332.Rv0343 491
83332.Rv0010c 83332.Rv0356c 282
83332.Rv0010c 83332.Rv0358 706
83332.Rv0010c 83332.Rv0361 224
83332.Rv0010c 83332.Rv0368c 245
83332.Rv0010c 83332.Rv0369c 179
83332.Rv0010c 83332.Rv0381c 204
83332.Rv0010c 83332.Rv0383c 187
83332.Rv0010c 83332.Rv0388c 339
83332.Rv0010c 83332.Rv0402c 239
83332.Rv0010c 83332.Rv0403c 362
83332.Rv0010c 83332.Rv0419 179
83332.Rv0010c 83332.Rv0431 206
83332.Rv0010c 83332.Rv0435c 226
83332.Rv0010c 83332.Rv0451c 562
83332.Rv0010c 83332.Rv0453 404
83332.Rv0010c 83332.Rv0455c 398
83332.Rv0010c 83332.Rv0466 174
83332.Rv0010c 83332.Rv0476 151
83332.Rv0010c 83332.Rv0479c 217
83332.Rv0010c 83332.Rv0481c 648
83332.Rv0010c 83332.Rv0487 150
83332.Rv0010c 83332.Rv0498 261
83332.Rv0010c 83332.Rv0501 229
83332.Rv0010c 83332.Rv0504c 172
83332.Rv0010c 83332.Rv0506 474
83332.Rv0010c 83332.Rv0513 572
83332.Rv0010c 83332.Rv0516c 481
83332.Rv0010c 83332.Rv0519c 215
83332.Rv0010c 83332.Rv0523c 385
83332.Rv0010c 83332.Rv0543c 519
83332.Rv0010c 83332.Rv0555 170
83332.Rv0010c 83332.Rv0556 760
83332.Rv0010c 83332.Rv0583c 170
83332.Rv0010c 83332.Rv0634c 188
83332.Rv0010c 83332.Rv0648 568
83332.Rv0010c 83332.Rv0649 732
83332.Rv0010c 83332.Rv0674 165
83332.Rv0010c 83332.Rv0676c 151
83332.Rv0010c 83332.Rv0677c 707
83332.Rv0010c 83332.Rv0692 657
83332.Rv0010c 83332.Rv0693 184
83332.Rv0010c 83332.Rv0726c 208
83332.Rv0010c 83332.Rv0730 282
83332.Rv0010c 83332.Rv0746 151
83332.Rv0010c 83332.Rv0774c 169
83332.Rv0010c 83332.Rv0779c 203
83332.Rv0010c 83332.Rv0814c 762
83332.Rv0010c 83332.Rv0817c 766
83332.Rv0010c 83332.Rv0848 274
83332.Rv0010c 83332.Rv0854 243
83332.Rv0010c 83332.Rv0856 225
83332.Rv0010c 83332.Rv0857 172
83332.Rv0010c 83332.Rv0863 178
83332.Rv0010c 83332.Rv0875c 751
83332.Rv0010c 83332.Rv0876c 203
83332.Rv0010c 83332.Rv0877 217
83332.Rv0010c 83332.Rv0882 200
83332.Rv0010c 83332.Rv0883c 505
83332.Rv0010c 83332.Rv0885 196
83332.Rv0010c 83332.Rv0898c 312
83332.Rv0010c 83332.Rv0902c 156
83332.Rv0010c 83332.Rv0910 750
83332.Rv0010c 83332.Rv0948c 179
83332.Rv0010c 83332.Rv0955 153
83332.Rv0010c 83332.Rv0966c 154
83332.Rv0010c 83332.Rv0996 682
83332.Rv0010c 83332.Rv1013 380
83332.Rv0010c 83332.Rv1016c 724
83332.Rv0010c 83332.Rv1020 250
83332.Rv0010c 83332.Rv1041c 180
83332.Rv0010c 83332.Rv1059 153
83332.Rv0010c 83332.Rv1083 555
83332.Rv0010c 83332.Rv1094 162
83332.Rv0010c 83332.Rv1109c 766
83332.Rv0010c 83332.Rv1111c 214
83332.Rv0010c 83332.Rv1118c 766
83332.Rv0010c 83332.Rv1166 241
83332.Rv0010c 83332.Rv1168c 337
83332.Rv0010c 83332.Rv1171 763
83332.Rv0010c 83332.Rv1209 700
83332.Rv0010c 83332.Rv1222 414
83332.Rv0010c 83332.Rv1234 572
83332.Rv0010c 83332.Rv1235 304
83332.Rv0010c 83332.Rv1236 268
83332.Rv0010c 83332.Rv1237 191
83332.Rv0010c 83332.Rv1252c 427
83332.Rv0010c 83332.Rv1257c 185
83332.Rv0010c 83332.Rv1261c 445
83332.Rv0010c 83332.Rv1265 183
83332.Rv0010c 83332.Rv1270c 256
83332.Rv0010c 83332.Rv1271c 375
83332.Rv0010c 83332.Rv1274 762
83332.Rv0010c 83332.Rv1275 744
83332.Rv0010c 83332.Rv1292 476
83332.Rv0010c 83332.Rv1303 670
83332.Rv0010c 83332.Rv1332 350
83332.Rv0010c 83332.Rv1342c 189
83332.Rv0010c 83332.Rv1343c 721
83332.Rv0010c 83332.Rv1356c 216
83332.Rv0010c 83332.Rv1360 216
83332.Rv0010c 83332.Rv1361c 153
83332.Rv0010c 83332.Rv1368 332
83332.Rv0010c 83332.Rv1371 241
83332.Rv0010c 83332.Rv1382 185
83332.Rv0010c 83332.Rv1387 563
83332.Rv0010c 83332.Rv1403c 160
83332.Rv0010c 83332.Rv1410c 169
83332.Rv0010c 83332.Rv1411c 361
83332.Rv0010c 83332.Rv1417 246
83332.Rv0010c 83332.Rv1419 161
83332.Rv0010c 83332.Rv1455 184
83332.Rv0010c 83332.Rv1459c 333
83332.Rv0010c 83332.Rv1473A 194
83332.Rv0010c 83332.Rv1476 635
83332.Rv0010c 83332.Rv1480 170
83332.Rv0010c 83332.Rv1481 192
83332.Rv0010c 83332.Rv1486c 700
83332.Rv0010c 83332.Rv1508c 540
83332.Rv0010c 83332.Rv1510 154
83332.Rv0010c 83332.Rv1517 169
83332.Rv0010c 83332.Rv1524 183
83332.Rv0010c 83332.Rv1526c 205
83332.Rv0010c 83332.Rv1546 749
83332.Rv0010c 83332.Rv1558 635
83332.Rv0010c 83332.Rv1590 170
83332.Rv0010c 83332.Rv1591 706
83332.Rv0010c 83332.Rv1615 746
83332.Rv0010c 83332.Rv1616 249
83332.Rv0010c 83332.Rv1631 153
83332.Rv0010c 83332.Rv1635c 311
83332.Rv0010c 83332.Rv1638A 766
83332.Rv0010c 83332.Rv1640c 170
83332.Rv0010c 83332.Rv1683 332
83332.Rv0010c 83332.Rv1705c 255
83332.Rv0010c 83332.Rv1745c 158
83332.Rv0010c 83332.Rv1758 831
83332.Rv0010c 83332.Rv1780 445
83332.Rv0010c 83332.Rv1782 237
83332.Rv0010c 83332.Rv1786 159
83332.Rv0010c 83332.Rv1787 157
83332.Rv0010c 83332.Rv1794 307
83332.Rv0010c 83332.Rv1795 242
83332.Rv0010c 83332.Rv1797 555
83332.Rv0010c 83332.Rv1809 188
83332.Rv0010c 83332.Rv1836c 200
83332.Rv0010c 83332.Rv1845c 191
83332.Rv0010c 83332.Rv1866 181
83332.Rv0010c 83332.Rv1875 677
83332.Rv0010c 83332.Rv1879 222
83332.Rv0010c 83332.Rv1883c 152
83332.Rv0010c 83332.Rv1888A 230
83332.Rv0010c 83332.Rv1889c 230
83332.Rv0010c 83332.Rv1891 385
83332.Rv0010c 83332.Rv1935c 314
83332.Rv0010c 83332.Rv1942c 398
83332.Rv0010c 83332.Rv1966 231
83332.Rv0010c 83332.Rv1968 155
83332.Rv0010c 83332.Rv1969 157
83332.Rv0010c 83332.Rv1972 424
83332.Rv0010c 83332.Rv1973 490
83332.Rv0010c 83332.Rv1975 647
83332.Rv0010c 83332.Rv1976c 682
83332.Rv0010c 83332.Rv1990A 167
83332.Rv0010c 83332.Rv2027c 160
83332.Rv0010c 83332.Rv2051c 383
83332.Rv0010c 83332.Rv2061c 642
83332.Rv0010c 83332.Rv2064 204
83332.Rv0010c 83332.Rv2074 248
83332.Rv0010c 83332.Rv2092c 288
83332.Rv0010c 83332.Rv2108 712
83332.Rv0010c 83332.Rv2112c 299
83332.Rv0010c 83332.Rv2144c 252
83332.Rv0010c 83332.Rv2146c 264
83332.Rv0010c 83332.Rv2147c 185
83332.Rv0010c 83332.Rv2170 595
83332.Rv0010c 83332.Rv2171 542
83332.Rv0010c 83332.Rv2172c 196
83332.Rv0010c 83332.Rv2175c 288
83332.Rv0010c 83332.Rv2179c 576
83332.Rv0010c 83332.Rv2183c 765
83332.Rv0010c 83332.Rv2184c 164
83332.Rv0010c 83332.Rv2185c 579
83332.Rv0010c 83332.Rv2186c 765
83332.Rv0010c 83332.Rv2191 256
83332.Rv0010c 83332.Rv2197c 552
83332.Rv0010c 83332.Rv2199c 183
83332.Rv0010c 83332.Rv2203 202
83332.Rv0010c 83332.Rv2206 384
83332.Rv0010c 83332.Rv2219 276
83332.Rv0010c 83332.Rv2248 166
83332.Rv0010c 83332.Rv2264c 203
83332.Rv0010c 83332.Rv2286c 275
83332.Rv0010c 83332.Rv2326c 270
83332.Rv0010c 83332.Rv2352c 430
83332.Rv0010c 83332.Rv2360c 632
83332.Rv0010c 83332.Rv2401A 741
83332.Rv0010c 83332.Rv2410c 436
83332.Rv0010c 83332.Rv2418c 508
83332.Rv0010c 83332.Rv2430c 563
83332.Rv0010c 83332.Rv2446c 183
83332.Rv0010c 83332.Rv2466c 204
83332.Rv0010c 83332.Rv2468c 766
83332.Rv0010c 83332.Rv2482c 612
83332.Rv0010c 83332.Rv2484c 238
83332.Rv0010c 83332.Rv2490c 384
83332.Rv0010c 83332.Rv2507 371
83332.Rv0010c 83332.Rv2520c 439
83332.Rv0010c 83332.Rv2536 679
83332.Rv0010c 83332.Rv2570 335
83332.Rv0010c 83332.Rv2585c 188
83332.Rv0010c 83332.Rv2600 346
83332.Rv0010c 83332.Rv2646 341
83332.Rv0010c 83332.Rv2655c 245
83332.Rv0010c 83332.Rv2664 249
83332.Rv0010c 83332.Rv2677c 178
83332.Rv0010c 83332.Rv2695 740
83332.Rv0010c 83332.Rv2700 766
83332.Rv0010c 83332.Rv2708c 455
83332.Rv0010c 83332.Rv2709 743
83332.Rv0010c 83332.Rv2719c 313
83332.Rv0010c 83332.Rv2728c 689
83332.Rv0010c 83332.Rv2732c 191
83332.Rv0010c 83332.Rv2737A 397
83332.Rv0010c 83332.Rv2743c 340
83332.Rv0010c 83332.Rv2744c 328
83332.Rv0010c 83332.Rv2754c 172
83332.Rv0010c 83332.Rv2762c 573
83332.Rv0010c 83332.Rv2770c 188
83332.Rv0010c 83332.Rv2778c 273
83332.Rv0010c 83332.Rv2787 269
83332.Rv0010c 83332.Rv2794c 171
83332.Rv0010c 83332.Rv2802c 425
83332.Rv0010c 83332.Rv2837c 314
83332.Rv0010c 83332.Rv2843 485
83332.Rv0010c 83332.Rv2844 509
83332.Rv0010c 83332.Rv2862c 687
83332.Rv0010c 83332.Rv2867c 188
83332.Rv0010c 83332.Rv2923c 500
83332.Rv0010c 83332.Rv2939 218
83332.Rv0010c 83332.Rv2940c 175
83332.Rv0010c 83332.Rv2942 164
83332.Rv0010c 83332.Rv2945c 338
83332.Rv0010c 83332.Rv2948c 244
83332.Rv0010c 83332.Rv2968c 262
83332.Rv0010c 83332.Rv2980 294
83332.Rv0010c 83332.Rv2983 568
83332.Rv0010c 83332.Rv3006 323
83332.Rv0010c 83332.Rv3018c 178
83332.Rv0010c 83332.Rv3019c 434
83332.Rv0010c 83332.Rv3031 377
83332.Rv0010c 83332.Rv3034c 161
83332.Rv0010c 83332.Rv3038c 182
83332.Rv0010c 83332.Rv3061c 169
83332.Rv0010c 83332.Rv3076 479
83332.Rv0010c 83332.Rv3099c 418
83332.Rv0010c 83332.Rv3118 762
83332.Rv0010c 83332.Rv3132c 230
83332.Rv0010c 83332.Rv3166c 171
83332.Rv0010c 83332.Rv3197A 163
83332.Rv0010c 83332.Rv3205c 345
83332.Rv0010c 83332.Rv3210c 174
83332.Rv0010c 83332.Rv3212 216
83332.Rv0010c 83332.Rv3221A 449
83332.Rv0010c 83332.Rv3237c 163
83332.Rv0010c 83332.Rv3244c 691
83332.Rv0010c 83332.Rv3258c 324
83332.Rv0010c 83332.Rv3277 427
83332.Rv0010c 83332.Rv3278c 188
83332.Rv0010c 83332.Rv3288c 243
83332.Rv0010c 83332.Rv3289c 217
83332.Rv0010c 83332.Rv3303c 186
83332.Rv0010c 83332.Rv3311 732
83332.Rv0010c 83332.Rv3330 155
83332.Rv0010c 83332.Rv3335c 223
83332.Rv0010c 83332.Rv3345c 435
83332.Rv0010c 83332.Rv3346c 324
83332.Rv0010c 83332.Rv3347c 197
83332.Rv0010c 83332.Rv3350c 293
83332.Rv0010c 83332.Rv3355c 506
83332.Rv0010c 83332.Rv3368c 185
83332.Rv0010c 83332.Rv3385c 369
83332.Rv0010c 83332.Rv3394c 196
83332.Rv0010c 83332.Rv3412 765
83332.Rv0010c 83332.Rv3415c 223
83332.Rv0010c 83332.Rv3437 631
83332.Rv0010c 83332.Rv3438 406
83332.Rv0010c 83332.Rv3463 167
83332.Rv0010c 83332.Rv3474 595
83332.Rv0010c 83332.Rv3478 609
83332.Rv0010c 83332.Rv3479 611
83332.Rv0010c 83332.Rv3481c 181
83332.Rv0010c 83332.Rv3483c 214
83332.Rv0010c 83332.Rv3493c 151
83332.Rv0010c 83332.Rv3494c 159
83332.Rv0010c 83332.Rv3584 443
83332.Rv0010c 83332.Rv3587c 226
83332.Rv0010c 83332.Rv3592 194
83332.Rv0010c 83332.Rv3593 485
83332.Rv0010c 83332.Rv3597c 327
83332.Rv0010c 83332.Rv3604c 390
83332.Rv0010c 83332.Rv3616c 217
83332.Rv0010c 83332.Rv3621c 386
83332.Rv0010c 83332.Rv3634c 167
83332.Rv0010c 83332.Rv3635 673
83332.Rv0010c 83332.Rv3644c 150
83332.Rv0010c 83332.Rv3647c 751
83332.Rv0010c 83332.Rv3651 251
83332.Rv0010c 83332.Rv3662c 244
83332.Rv0010c 83332.Rv3675 177
83332.Rv0010c 83332.Rv3700c 173
83332.Rv0010c 83332.Rv3705c 378
83332.Rv0010c 83332.Rv3707c 236
83332.Rv0010c 83332.Rv3719 161
83332.Rv0010c 83332.Rv3723 397
83332.Rv0010c 83332.Rv3725 191
83332.Rv0010c 83332.Rv3731 256
83332.Rv0010c 83332.Rv3738c 328
83332.Rv0010c 83332.Rv3739c 749
83332.Rv0010c 83332.Rv3753c 552
83332.Rv0010c 83332.Rv3755c 187
83332.Rv0010c 83332.Rv3763 212
83332.Rv0010c 83332.Rv3773c 368
83332.Rv0010c 83332.Rv3774 193
83332.Rv0010c 83332.Rv3779 732
83332.Rv0010c 83332.Rv3795 649
83332.Rv0010c 83332.Rv3797 193
83332.Rv0010c 83332.Rv3839 445
83332.Rv0010c 83332.Rv3843c 441
83332.Rv0010c 83332.Rv3847 619
83332.Rv0010c 83332.Rv3849 759
83332.Rv0010c 83332.Rv3850 256
83332.Rv0010c 83332.Rv3862c 213
83332.Rv0010c 83332.Rv3866 215
83332.Rv0010c 83332.Rv3869 188
83332.Rv0010c 83332.Rv3877 544
83332.Rv0010c 83332.Rv3882c 490
83332.Rv0010c 83332.Rv3888c 175
83332.Rv0010c 83332.Rv3892c 559
83332.Rv0010c 83332.Rv3894c 575
83332.Rv0010c 83332.Rv3900c 173
83332.Rv0010c 83332.Rv3905c 669
83332.Rv0010c 83332.Rv3909 720
83332.Rv0010c 83332.Rv3915 157
83332.Rv0010c 83332.Rv3916c 381
83332.Rv0011c 83332.Rv0008c 728
83332.Rv0011c 83332.Rv0010c 828
83332.Rv0011c 83332.Rv0012 786
83332.Rv0011c 83332.Rv0013 727
83332.Rv0011c 83332.Rv0016c 651
83332.Rv0011c 83332.Rv0049 184
83332.Rv0011c 83332.Rv0121c 219
83332.Rv0011c 83332.Rv0175 211
83332.Rv0011c 83332.Rv0177 306
83332.Rv0011c 83332.Rv0180c 281
83332.Rv0011c 83332.Rv0209 180
83332.Rv0011c 83332.Rv0210 173
83332.Rv0011c 83332.Rv0216 222
83332.Rv0011c 83332.Rv0249c 240
83332.Rv0011c 83332.Rv0250c 375
83332.Rv0011c 83332.Rv0258c 728
83332.Rv0011c 83332.Rv0262c 191
83332.Rv0011c 83332.Rv0338c 208
83332.Rv0011c 83332.Rv0339c 159
83332.Rv0011c 83332.Rv0342 336
83332.Rv0011c 83332.Rv0343 186
83332.Rv0011c 83332.Rv0358 328
83332.Rv0011c 83332.Rv0365c 244
83332.Rv0011c 83332.Rv0369c 156
83332.Rv0011c 83332.Rv0401 159
83332.Rv0011c 83332.Rv0413 201
83332.Rv0011c 83332.Rv0424c 728
83332.Rv0011c 83332.Rv0430 212
83332.Rv0011c 83332.Rv0451c 153
83332.Rv0011c 83332.Rv0462 215
83332.Rv0011c 83332.Rv0481c 212
83332.Rv0011c 83332.Rv0508 191
83332.Rv0011c 83332.Rv0556 373
83332.Rv0011c 83332.Rv0677c 164
83332.Rv0011c 83332.Rv0692 235
83332.Rv0011c 83332.Rv0817c 509
83332.Rv0011c 83332.Rv0818 265
83332.Rv0011c 83332.Rv0823c 241
83332.Rv0011c 83332.Rv0827c 177
83332.Rv0011c 83332.Rv0836c 640
83332.Rv0011c 83332.Rv0837c 687
83332.Rv0011c 83332.Rv0863 765
83332.Rv0011c 83332.Rv0873 211
83332.Rv0011c 83332.Rv0875c 225
83332.Rv0011c 83332.Rv0877 673
83332.Rv0011c 83332.Rv0884c 193
83332.Rv0011c 83332.Rv0909 339
83332.Rv0011c 83332.Rv0910 216
83332.Rv0011c 83332.Rv0948c 725
83332.Rv0011c 83332.Rv0995 222
83332.Rv0011c 83332.Rv0996 247
83332.Rv0011c 83332.Rv1073 154
83332.Rv0011c 83332.Rv1083 196
83332.Rv0011c 83332.Rv1109c 261
83332.Rv0011c 83332.Rv1132 307
83332.Rv0011c 83332.Rv1156 217
83332.Rv0011c 83332.Rv1171 455
83332.Rv0011c 83332.Rv1207 194
83332.Rv0011c 83332.Rv1210 197
83332.Rv0011c 83332.Rv1211 168
83332.Rv0011c 83332.Rv1222 184
83332.Rv0011c 83332.Rv1233c 504
83332.Rv0011c 83332.Rv1235 204
83332.Rv0011c 83332.Rv1249c 168
83332.Rv0011c 83332.Rv1251c 191
83332.Rv0011c 83332.Rv1259 216
83332.Rv0011c 83332.Rv1265 338
83332.Rv0011c 83332.Rv1274 159
83332.Rv0011c 83332.Rv1275 155
83332.Rv0011c 83332.Rv1303 551
83332.Rv0011c 83332.Rv1322 763
83332.Rv0011c 83332.Rv1324 150
83332.Rv0011c 83332.Rv1333 152
83332.Rv0011c 83332.Rv1342c 159
83332.Rv0011c 83332.Rv1343c 251
83332.Rv0011c 83332.Rv1387 322
83332.Rv0011c 83332.Rv1390 296
83332.Rv0011c 83332.Rv1392 170
83332.Rv0011c 83332.Rv1411c 262
83332.Rv0011c 83332.Rv1431 255
83332.Rv0011c 83332.Rv1446c 263
83332.Rv0011c 83332.Rv1455 217
83332.Rv0011c 83332.Rv1567c 653
83332.Rv0011c 83332.Rv1590 555
83332.Rv0011c 83332.Rv1638A 602
83332.Rv0011c 83332.Rv1639c 533
83332.Rv0011c 83332.Rv1640c 338
83332.Rv0011c 83332.Rv1648 155
83332.Rv0011c 83332.Rv1750c 156
83332.Rv0011c 83332.Rv1761c 728
83332.Rv0011c 83332.Rv1780 159
83332.Rv0011c 83332.Rv1883c 280
83332.Rv0011c 83332.Rv1888c 179
83332.Rv0011c 83332.Rv1956 157
83332.Rv0011c 83332.Rv2024c 216
83332.Rv0011c 83332.Rv2025c 363
83332.Rv0011c 83332.Rv2050 723
83332.Rv0011c 83332.Rv2079 197
83332.Rv0011c 83332.Rv2081c 491
83332.Rv0011c 83332.Rv2089c 151
83332.Rv0011c 83332.Rv2128 889
83332.Rv0011c 83332.Rv2144c 191
83332.Rv0011c 83332.Rv2146c 168
83332.Rv0011c 83332.Rv2150c 409
83332.Rv0011c 83332.Rv2151c 601
83332.Rv0011c 83332.Rv2163c 692
83332.Rv0011c 83332.Rv2169c 220
83332.Rv0011c 83332.Rv2170 159
83332.Rv0011c 83332.Rv2171 326
83332.Rv0011c 83332.Rv2183c 248
83332.Rv0011c 83332.Rv2186c 480
83332.Rv0011c 83332.Rv2206 603
83332.Rv0011c 83332.Rv2219 424
83332.Rv0011c 83332.Rv2219A 260
83332.Rv0011c 83332.Rv2239c 717
83332.Rv0011c 83332.Rv2242 433
83332.Rv0011c 83332.Rv2248 163
83332.Rv0011c 83332.Rv2302 160
83332.Rv0011c 83332.Rv2330c 161
83332.Rv0011c 83332.Rv2360c 261
83332.Rv0011c 83332.Rv2364c 285
83332.Rv0011c 83332.Rv2374c 253
83332.Rv0011c 83332.Rv2376c 355
83332.Rv0011c 83332.Rv2391 170
83332.Rv0011c 83332.Rv2401A 220
83332.Rv0011c 83332.Rv2404c 652
83332.Rv0011c 83332.Rv2416c 410
83332.Rv0011c 83332.Rv2427c 170
83332.Rv0011c 83332.Rv2468c 218
83332.Rv0011c 83332.Rv2542 220
83332.Rv0011c 83332.Rv2551c 383
83332.Rv0011c 83332.Rv2570 286
83332.Rv0011c 83332.Rv2577 235
83332.Rv0011c 83332.Rv2585c 187
83332.Rv0011c 83332.Rv2619c 628
83332.Rv0011c 83332.Rv2693c 299
83332.Rv0011c 83332.Rv2696c 259
83332.Rv0011c 83332.Rv2698 155
83332.Rv0011c 83332.Rv2699c 309
83332.Rv0011c 83332.Rv2700 183
83332.Rv0011c 83332.Rv2708c 188
83332.Rv0011c 83332.Rv2709 756
83332.Rv0011c 83332.Rv2732c 409
83332.Rv0011c 83332.Rv2743c 170
83332.Rv0011c 83332.Rv2756c 198
83332.Rv0011c 83332.Rv2766c 150
83332.Rv0011c 83332.Rv2778c 456
83332.Rv0011c 83332.Rv2828c 728
83332.Rv0011c 83332.Rv2874 182
83332.Rv0011c 83332.Rv2884 176
83332.Rv0011c 83332.Rv2943 151
83332.Rv0011c 83332.Rv3038c 173
83332.Rv0011c 83332.Rv3041c 192
83332.Rv0011c 83332.Rv3042c 235
83332.Rv0011c 83332.Rv3055 167
83332.Rv0011c 83332.Rv3076 197
83332.Rv0011c 83332.Rv3078 229
83332.Rv0011c 83332.Rv3129 246
83332.Rv0011c 83332.Rv3205c 449
83332.Rv0011c 83332.Rv3212 190
83332.Rv0011c 83332.Rv3219 171
83332.Rv0011c 83332.Rv3221A 762
83332.Rv0011c 83332.Rv3259 248
83332.Rv0011c 83332.Rv3260c 233
83332.Rv0011c 83332.Rv3302c 225
83332.Rv0011c 83332.Rv3311 488
83332.Rv0011c 83332.Rv3349c 361
83332.Rv0011c 83332.Rv3402c 176
83332.Rv0011c 83332.Rv3412 602
83332.Rv0011c 83332.Rv3434c 278
83332.Rv0011c 83332.Rv3437 173
83332.Rv0011c 83332.Rv3444c 245
83332.Rv0011c 83332.Rv3481c 299
83332.Rv0011c 83332.Rv3483c 251
83332.Rv0011c 83332.Rv3492c 366
83332.Rv0011c 83332.Rv3496c 187
83332.Rv0011c 83332.Rv3521 155
83332.Rv0011c 83332.Rv3584 631
83332.Rv0011c 83332.Rv3587c 215
83332.Rv0011c 83332.Rv3597c 251
83332.Rv0011c 83332.Rv3632 371
83332.Rv0011c 83332.Rv3636 230
83332.Rv0011c 83332.Rv3644c 154
83332.Rv0011c 83332.Rv3647c 278
83332.Rv0011c 83332.Rv3656c 622
83332.Rv0011c 83332.Rv3662c 437
83332.Rv0011c 83332.Rv3666c 200
83332.Rv0011c 83332.Rv3668c 167
83332.Rv0011c 83332.Rv3705c 258
83332.Rv0011c 83332.Rv3720 314
83332.Rv0011c 83332.Rv3732 192
83332.Rv0011c 83332.Rv3760 444
83332.Rv0011c 83332.Rv3794 173
83332.Rv0011c 83332.Rv3849 276
83332.Rv0011c 83332.Rv3878 249
83332.Rv0011c 83332.Rv3912 170
83332.Rv0012 83332.Rv0010c 466
83332.Rv0012 83332.Rv0011c 786
83332.Rv0012 83332.Rv0013 842
83332.Rv0012 83332.Rv0017c 183
83332.Rv0012 83332.Rv0023 657
83332.Rv0012 83332.Rv0041 153
83332.Rv0012 83332.Rv0062 539
83332.Rv0012 83332.Rv0094c 266
83332.Rv0012 83332.Rv0175 206
83332.Rv0012 83332.Rv0184 226
83332.Rv0012 83332.Rv0192 210
83332.Rv0012 83332.Rv0202c 351
83332.Rv0012 83332.Rv0236A 206
83332.Rv0012 83332.Rv0237 156
83332.Rv0012 83332.Rv0283 385
83332.Rv0012 83332.Rv0296c 152
83332.Rv0012 83332.Rv0311 152
83332.Rv0012 83332.Rv0336 296
83332.Rv0012 83332.Rv0344c 340
83332.Rv0012 83332.Rv0367c 169
83332.Rv0012 83332.Rv0381c 174
83332.Rv0012 83332.Rv0388c 160
83332.Rv0012 83332.Rv0393 208
83332.Rv0012 83332.Rv0403c 159
83332.Rv0012 83332.Rv0412c 160
83332.Rv0012 83332.Rv0431 170
83332.Rv0012 83332.Rv0470c 168
83332.Rv0012 83332.Rv0495c 413
83332.Rv0012 83332.Rv0507 352
83332.Rv0012 83332.Rv0515 294
83332.Rv0012 83332.Rv0516c 281
83332.Rv0012 83332.Rv0520 191
83332.Rv0012 83332.Rv0533c 161
83332.Rv0012 83332.Rv0541c 170
83332.Rv0012 83332.Rv0590 162
83332.Rv0012 83332.Rv0590A 264
83332.Rv0012 83332.Rv0638 366
83332.Rv0012 83332.Rv0663 168
83332.Rv0012 83332.Rv0676c 249
83332.Rv0012 83332.Rv0713 152
83332.Rv0012 83332.Rv0738 164
83332.Rv0012 83332.Rv0758 188
83332.Rv0012 83332.Rv0812 173
83332.Rv0012 83332.Rv0854 185
83332.Rv0012 83332.Rv0877 492
83332.Rv0012 83332.Rv0893c 839
83332.Rv0012 83332.Rv0910 192
83332.Rv0012 83332.Rv0923c 173
83332.Rv0012 83332.Rv0979A 170
83332.Rv0012 83332.Rv0999 264
83332.Rv0012 83332.Rv1009 368
83332.Rv0012 83332.Rv1024 164
83332.Rv0012 83332.Rv1026 225
83332.Rv0012 83332.Rv1073 207
83332.Rv0012 83332.Rv1126c 203
83332.Rv0012 83332.Rv1128c 161
83332.Rv0012 83332.Rv1148c 218
83332.Rv0012 83332.Rv1155 323
83332.Rv0012 83332.Rv1193 152
83332.Rv0012 83332.Rv1212c 155
83332.Rv0012 83332.Rv1229c 152
83332.Rv0012 83332.Rv1255c 152
83332.Rv0012 83332.Rv1270c 462
83332.Rv0012 83332.Rv1274 308
83332.Rv0012 83332.Rv1364c 216
83332.Rv0012 83332.Rv1378c 316
83332.Rv0012 83332.Rv1390 299
83332.Rv0012 83332.Rv1423 264
83332.Rv0012 83332.Rv1446c 215
83332.Rv0012 83332.Rv1473A 197
83332.Rv0012 83332.Rv1482c 312
83332.Rv0012 83332.Rv1486c 177
83332.Rv0012 83332.Rv1537 194
83332.Rv0012 83332.Rv1591 174
83332.Rv0012 83332.Rv1654 162
83332.Rv0012 83332.Rv1687c 156
83332.Rv0012 83332.Rv1697 605
83332.Rv0012 83332.Rv1702c 179
83332.Rv0012 83332.Rv1707 358
83332.Rv0012 83332.Rv1739c 350
83332.Rv0012 83332.Rv1747 217
83332.Rv0012 83332.Rv1765c 349
83332.Rv0012 83332.Rv1823 420
83332.Rv0012 83332.Rv1824 935
83332.Rv0012 83332.Rv1825 569
83332.Rv0012 83332.Rv1826 477
83332.Rv0012 83332.Rv1871c 153
83332.Rv0012 83332.Rv1875 240
83332.Rv0012 83332.Rv1927 225
83332.Rv0012 83332.Rv1929c 458
83332.Rv0012 83332.Rv1945 264
83332.Rv0012 83332.Rv1980c 177
83332.Rv0012 83332.Rv2015c 265
83332.Rv0012 83332.Rv2028c 156
83332.Rv0012 83332.Rv2036 248
83332.Rv0012 83332.Rv2069 228
83332.Rv0012 83332.Rv2074 195
83332.Rv0012 83332.Rv2100 159
83332.Rv0012 83332.Rv2118c 567
83332.Rv0012 83332.Rv2146c 171
83332.Rv0012 83332.Rv2147c 214
83332.Rv0012 83332.Rv2150c 240
83332.Rv0012 83332.Rv2151c 256
83332.Rv0012 83332.Rv2152c 181
83332.Rv0012 83332.Rv2153c 157
83332.Rv0012 83332.Rv2155c 215
83332.Rv0012 83332.Rv2157c 210
83332.Rv0012 83332.Rv2191 199
83332.Rv0012 83332.Rv2230c 333
83332.Rv0012 83332.Rv2239c 533
83332.Rv0012 83332.Rv2248 217
83332.Rv0012 83332.Rv2258c 151
83332.Rv0012 83332.Rv2301 481
83332.Rv0012 83332.Rv2362c 170
83332.Rv0012 83332.Rv2375 201
83332.Rv0012 83332.Rv2444c 207
83332.Rv0012 83332.Rv2524c 229
83332.Rv0012 83332.Rv2557 218
83332.Rv0012 83332.Rv2558 206
83332.Rv0012 83332.Rv2621c 371
83332.Rv0012 83332.Rv2646 190
83332.Rv0012 83332.Rv2689c 172
83332.Rv0012 83332.Rv2694c 181
83332.Rv0012 83332.Rv2699c 318
83332.Rv0012 83332.Rv2700 192
83332.Rv0012 83332.Rv2705c 220
83332.Rv0012 83332.Rv2731 182
83332.Rv0012 83332.Rv2743c 196
83332.Rv0012 83332.Rv2750 151
83332.Rv0012 83332.Rv2779c 159
83332.Rv0012 83332.Rv2807 192
83332.Rv0012 83332.Rv2838c 185
83332.Rv0012 83332.Rv2845c 195
83332.Rv0012 83332.Rv2867c 286
83332.Rv0012 83332.Rv2884 355
83332.Rv0012 83332.Rv2923c 435
83332.Rv0012 83332.Rv2926c 313
83332.Rv0012 83332.Rv3033 330
83332.Rv0012 83332.Rv3036c 427
83332.Rv0012 83332.Rv3074 239
83332.Rv0012 83332.Rv3077 170
83332.Rv0012 83332.Rv3197A 584
83332.Rv0012 83332.Rv3259 235
83332.Rv0012 83332.Rv3268 189
83332.Rv0012 83332.Rv3286c 329
83332.Rv0012 83332.Rv3287c 425
83332.Rv0012 83332.Rv3298c 540
83332.Rv0012 83332.Rv3299c 641
83332.Rv0012 83332.Rv3300c 605
83332.Rv0012 83332.Rv3301c 353
83332.Rv0012 83332.Rv3322c 168
83332.Rv0012 83332.Rv3363c 172
83332.Rv0012 83332.Rv3364c 202
83332.Rv0012 83332.Rv3392c 259
83332.Rv0012 83332.Rv3395c 297
83332.Rv0012 83332.Rv3401 169
83332.Rv0012 83332.Rv3416 222
83332.Rv0012 83332.Rv3444c 182
83332.Rv0012 83332.Rv3467 266
83332.Rv0012 83332.Rv3485c 164
83332.Rv0012 83332.Rv3493c 289
83332.Rv0012 83332.Rv3517 477
83332.Rv0012 83332.Rv3530c 161
83332.Rv0012 83332.Rv3586 155
83332.Rv0012 83332.Rv3618 154
83332.Rv0012 83332.Rv3666c 170
83332.Rv0012 83332.Rv3705c 169
83332.Rv0012 83332.Rv3714c 372
83332.Rv0012 83332.Rv3717 184
83332.Rv0012 83332.Rv3718c 439
83332.Rv0012 83332.Rv3731 167
83332.Rv0012 83332.Rv3739c 332
83332.Rv0012 83332.Rv3773c 166
83332.Rv0012 83332.Rv3819 172
83332.Rv0012 83332.Rv3856c 184
83332.Rv0012 83332.Rv3862c 361
83332.Rv0012 83332.Rv3911 193
83332.Rv0012 83332.Rv3915 193
83332.Rv0012 83332.Rv3916c 150
83332.Rv0013 83332.Rv0005 190
83332.Rv0013 83332.Rv0009 195
83332.Rv0013 83332.Rv0010c 424
83332.Rv0013 83332.Rv0011c 727
83332.Rv0013 83332.Rv0012 842
83332.Rv0013 83332.Rv0014c 185
83332.Rv0013 83332.Rv0015c 419
83332.Rv0013 83332.Rv0016c 412
83332.Rv0013 83332.Rv0017c 429
83332.Rv0013 83332.Rv0018c 322
83332.Rv0013 83332.Rv0019c 384
83332.Rv0013 83332.Rv0020c 383
83332.Rv0013 83332.Rv0046c 218
83332.Rv0013 83332.Rv0058 184
83332.Rv0013 83332.Rv0066c 196
83332.Rv0013 83332.Rv0069c 259
83332.Rv0013 83332.Rv0091 156
83332.Rv0013 83332.Rv0319 196
83332.Rv0013 83332.Rv0337c 227
83332.Rv0013 83332.Rv0338c 177
83332.Rv0013 83332.Rv0357c 237
83332.Rv0013 83332.Rv0385 230
83332.Rv0013 83332.Rv0409 190
83332.Rv0013 83332.Rv0417 199
83332.Rv0013 83332.Rv0421c 453
83332.Rv0013 83332.Rv0423c 227
83332.Rv0013 83332.Rv0438c 232
83332.Rv0013 83332.Rv0500 259
83332.Rv0013 83332.Rv0509 156
83332.Rv0013 83332.Rv0512 158
83332.Rv0013 83332.Rv0529 352
83332.Rv0013 83332.Rv0548c 196
83332.Rv0013 83332.Rv0555 200
83332.Rv0013 83332.Rv0563 228
83332.Rv0013 83332.Rv0564c 188
83332.Rv0013 83332.Rv0640 184
83332.Rv0013 83332.Rv0667 179
83332.Rv0013 83332.Rv0723 178
83332.Rv0013 83332.Rv0732 193
83332.Rv0013 83332.Rv0771 184
83332.Rv0013 83332.Rv0786c 204
83332.Rv0013 83332.Rv0808 649
83332.Rv0013 83332.Rv0812 932
83332.Rv0013 83332.Rv0818 214
83332.Rv0013 83332.Rv0823c 286
83332.Rv0013 83332.Rv0858c 227
83332.Rv0013 83332.Rv0864 397
83332.Rv0013 83332.Rv0884c 193
83332.Rv0013 83332.Rv0886 156
83332.Rv0013 83332.Rv0906 232
83332.Rv0013 83332.Rv0914c 153
83332.Rv0013 83332.Rv0948c 202
83332.Rv0013 83332.Rv0951 200
83332.Rv0013 83332.Rv0952 180
83332.Rv0013 83332.Rv0955 233
83332.Rv0013 83332.Rv0980c 284
83332.Rv0013 83332.Rv0994 232
83332.Rv0013 83332.Rv1001 208
83332.Rv0013 83332.Rv1003 233
83332.Rv0013 83332.Rv1005c 996
83332.Rv0013 83332.Rv1064c 605
83332.Rv0013 83332.Rv1135A 233
83332.Rv0013 83332.Rv1178 227
83332.Rv0013 83332.Rv1201c 192
83332.Rv0013 83332.Rv1202 260
83332.Rv0013 83332.Rv1205 194
83332.Rv0013 83332.Rv1207 364
83332.Rv0013 83332.Rv1229c 223
83332.Rv0013 83332.Rv1292 271
83332.Rv0013 83332.Rv1294 246
83332.Rv0013 83332.Rv1306 152
83332.Rv0013 83332.Rv1379 191
83332.Rv0013 83332.Rv1380 214
83332.Rv0013 83332.Rv1381 186
83332.Rv0013 83332.Rv1383 417
83332.Rv0013 83332.Rv1384 376
83332.Rv0013 83332.Rv1385 191
83332.Rv0013 83332.Rv1392 157
83332.Rv0013 83332.Rv1408 320
83332.Rv0013 83332.Rv1436 300
83332.Rv0013 83332.Rv1438 271
83332.Rv0013 83332.Rv1553 258
83332.Rv0013 83332.Rv1554 257
83332.Rv0013 83332.Rv1555 255
83332.Rv0013 83332.Rv1556 409
83332.Rv0013 83332.Rv1559 245
83332.Rv0013 83332.Rv1570 170
83332.Rv0013 83332.Rv1571 358
83332.Rv0013 83332.Rv1589 195
83332.Rv0013 83332.Rv1595 187
83332.Rv0013 83332.Rv1599 337
83332.Rv0013 83332.Rv1600 323
83332.Rv0013 83332.Rv1602 646
83332.Rv0013 83332.Rv1603 426
83332.Rv0013 83332.Rv1605 327
83332.Rv0013 83332.Rv1606 439
83332.Rv0013 83332.Rv1608c 155
83332.Rv0013 83332.Rv1609 999
83332.Rv0013 83332.Rv1611 982
83332.Rv0013 83332.Rv1612 840
83332.Rv0013 83332.Rv1613 683
83332.Rv0013 83332.Rv1631 262
83332.Rv0013 83332.Rv1640c 195
83332.Rv0013 83332.Rv1652 192
83332.Rv0013 83332.Rv1653 256
83332.Rv0013 83332.Rv1654 441
83332.Rv0013 83332.Rv1656 193
83332.Rv0013 83332.Rv1658 352
83332.Rv0013 83332.Rv1659 220
83332.Rv0013 83332.Rv1677 330
83332.Rv0013 83332.Rv1699 161
83332.Rv0013 83332.Rv1700 217
83332.Rv0013 83332.Rv1712 165
83332.Rv0013 83332.Rv1739c 174
83332.Rv0013 83332.Rv1747 168
83332.Rv0013 83332.Rv1767 184
83332.Rv0013 83332.Rv1885c 829
83332.Rv0013 83332.Rv2025c 152
83332.Rv0013 83332.Rv2093c 351
83332.Rv0013 83332.Rv2121c 228
83332.Rv0013 83332.Rv2122c 238
83332.Rv0013 83332.Rv2139 241
83332.Rv0013 83332.Rv2154c 183
83332.Rv0013 83332.Rv2157c 157
83332.Rv0013 83332.Rv2176 172
83332.Rv0013 83332.Rv2192c 993
83332.Rv0013 83332.Rv2201 351
83332.Rv0013 83332.Rv2210c 371
83332.Rv0013 83332.Rv2216 179
83332.Rv0013 83332.Rv2222c 232
83332.Rv0013 83332.Rv2225 156
83332.Rv0013 83332.Rv2231c 197
83332.Rv0013 83332.Rv2232 197
83332.Rv0013 83332.Rv2238c 155
83332.Rv0013 83332.Rv2241 162
83332.Rv0013 83332.Rv2252 199
83332.Rv0013 83332.Rv2270 390
83332.Rv0013 83332.Rv2299c 151
83332.Rv0013 83332.Rv2367c 300
83332.Rv0013 83332.Rv2386c 942
83332.Rv0013 83332.Rv2398c 194
83332.Rv0013 83332.Rv2414c 186
83332.Rv0013 83332.Rv2427c 215
83332.Rv0013 83332.Rv2447c 351
83332.Rv0013 83332.Rv2448c 258
83332.Rv0013 83332.Rv2457c 193
83332.Rv0013 83332.Rv2470 170
83332.Rv0013 83332.Rv2491 194
83332.Rv0013 83332.Rv2521 155
83332.Rv0013 83332.Rv2524c 155
83332.Rv0013 83332.Rv2538c 448
83332.Rv0013 83332.Rv2539c 191
83332.Rv0013 83332.Rv2540c 926
83332.Rv0013 83332.Rv2551c 206
83332.Rv0013 83332.Rv2552c 327
83332.Rv0013 83332.Rv2559c 192
83332.Rv0013 83332.Rv2688c 224
83332.Rv0013 83332.Rv2720 346
83332.Rv0013 83332.Rv2725c 153
83332.Rv0013 83332.Rv2726c 164
83332.Rv0013 83332.Rv2727c 201
83332.Rv0013 83332.Rv2839c 157
83332.Rv0013 83332.Rv2852c 192
83332.Rv0013 83332.Rv2922A 320
83332.Rv0013 83332.Rv2923c 155
83332.Rv0013 83332.Rv2936 229
83332.Rv0013 83332.Rv2973c 191
83332.Rv0013 83332.Rv2976c 299
83332.Rv0013 83332.Rv2982c 188
83332.Rv0013 83332.Rv2989 176
83332.Rv0013 83332.Rv2992c 199
83332.Rv0013 83332.Rv2995c 229
83332.Rv0013 83332.Rv3002c 306
83332.Rv0013 83332.Rv3003c 196
83332.Rv0013 83332.Rv3032 178
83332.Rv0013 83332.Rv3042c 276
83332.Rv0013 83332.Rv3053c 220
83332.Rv0013 83332.Rv3081 221
83332.Rv0013 83332.Rv3105c 177
83332.Rv0013 83332.Rv3106 156
83332.Rv0013 83332.Rv3111 371
83332.Rv0013 83332.Rv3113 197
83332.Rv0013 83332.Rv3193c 191
83332.Rv0013 83332.Rv3198A 220
83332.Rv0013 83332.Rv3212 179
83332.Rv0013 83332.Rv3215 776
83332.Rv0013 83332.Rv3218 199
83332.Rv0013 83332.Rv3227 394
83332.Rv0013 83332.Rv3231c 603
83332.Rv0013 83332.Rv3264c 249
83332.Rv0013 83332.Rv3291c 193
83332.Rv0013 83332.Rv3302c 193
83332.Rv0013 83332.Rv3309c 352
83332.Rv0013 83332.Rv3324c 407
83332.Rv0013 83332.Rv3336c 313
83332.Rv0013 83332.Rv3356c 157
83332.Rv0013 83332.Rv3396c 373
83332.Rv0013 83332.Rv3411c 265
83332.Rv0013 83332.Rv3436c 539
83332.Rv0013 83332.Rv3455c 256
83332.Rv0013 83332.Rv3457c 173
83332.Rv0013 83332.Rv3484 249
83332.Rv0013 83332.Rv3495c 443
83332.Rv0013 83332.Rv3556c 233
83332.Rv0013 83332.Rv3565 227
83332.Rv0013 83332.Rv3577 204
83332.Rv0013 83332.Rv3598c 195
83332.Rv0013 83332.Rv3601c 152
83332.Rv0013 83332.Rv3603c 182
83332.Rv0013 83332.Rv3606c 387
83332.Rv0013 83332.Rv3607c 441
83332.Rv0013 83332.Rv3608c 364
83332.Rv0013 83332.Rv3609c 294
83332.Rv0013 83332.Rv3670 174
83332.Rv0013 83332.Rv3681c 154
83332.Rv0013 83332.Rv3694c 192
83332.Rv0013 83332.Rv3696c 190
83332.Rv0013 83332.Rv3708c 188
83332.Rv0013 83332.Rv3709c 304
83332.Rv0013 83332.Rv3710 191
83332.Rv0013 83332.Rv3754 648
83332.Rv0013 83332.Rv3772 197
83332.Rv0013 83332.Rv3818 204
83332.Rv0013 83332.Rv3825c 193
83332.Rv0013 83332.Rv3837c 247
83332.Rv0013 83332.Rv3838c 320
83332.Rv0013 83332.Rv3904c 329
83332.Rv0013 83332.Rv3905c 240
83332.Rv0013 83332.Rv3910 357
83332.Rv0013 83332.Rv3923c 237
83332.Rv0014c 83332.Rv0002 164
83332.Rv0014c 83332.Rv0005 165
83332.Rv0014c 83332.Rv0006 158
83332.Rv0014c 83332.Rv0009 309
83332.Rv0014c 83332.Rv0013 185
83332.Rv0014c 83332.Rv0015c 940
83332.Rv0014c 83332.Rv0016c 997
83332.Rv0014c 83332.Rv0017c 987
83332.Rv0014c 83332.Rv0018c 998
83332.Rv0014c 83332.Rv0019c 959
83332.Rv0014c 83332.Rv0020c 986
83332.Rv0014c 83332.Rv0050 360
83332.Rv0014c 83332.Rv0051 168
83332.Rv0014c 83332.Rv0107c 159
83332.Rv0014c 83332.Rv0120c 156
83332.Rv0014c 83332.Rv0169 241
83332.Rv0014c 83332.Rv0195 191
83332.Rv0014c 83332.Rv0226c 164
83332.Rv0014c 83332.Rv0252 162
83332.Rv0014c 83332.Rv0342 152
83332.Rv0014c 83332.Rv0343 152
83332.Rv0014c 83332.Rv0350 321
83332.Rv0014c 83332.Rv0352 180
83332.Rv0014c 83332.Rv0353 196
83332.Rv0014c 83332.Rv0382c 226
83332.Rv0014c 83332.Rv0384c 239
83332.Rv0014c 83332.Rv0410c 757
83332.Rv0014c 83332.Rv0411c 235
83332.Rv0014c 83332.Rv0415 240
83332.Rv0014c 83332.Rv0417 240
83332.Rv0014c 83332.Rv0425c 159
83332.Rv0014c 83332.Rv0429c 461
83332.Rv0014c 83332.Rv0440 175
83332.Rv0014c 83332.Rv0475 159
83332.Rv0014c 83332.Rv0490 165
83332.Rv0014c 83332.Rv0516c 900
83332.Rv0014c 83332.Rv0533c 170
83332.Rv0014c 83332.Rv0564c 152
83332.Rv0014c 83332.Rv0589 228
83332.Rv0014c 83332.Rv0600c 163
83332.Rv0014c 83332.Rv0601c 163
83332.Rv0014c 83332.Rv0620 251
83332.Rv0014c 83332.Rv0635 190
83332.Rv0014c 83332.Rv0639 185
83332.Rv0014c 83332.Rv0667 311
83332.Rv0014c 83332.Rv0668 158
83332.Rv0014c 83332.Rv0670 229
83332.Rv0014c 83332.Rv0681 167
83332.Rv0014c 83332.Rv0682 170
83332.Rv0014c 83332.Rv0684 262
83332.Rv0014c 83332.Rv0708 153
83332.Rv0014c 83332.Rv0745 156
83332.Rv0014c 83332.Rv0758 163
83332.Rv0014c 83332.Rv0788 215
83332.Rv0014c 83332.Rv0808 185
83332.Rv0014c 83332.Rv0815c 165
83332.Rv0014c 83332.Rv0902c 163
83332.Rv0014c 83332.Rv0907 162
83332.Rv0014c 83332.Rv0908 159
83332.Rv0014c 83332.Rv0924c 164
83332.Rv0014c 83332.Rv0931c 459
83332.Rv0014c 83332.Rv0938 155
83332.Rv0014c 83332.Rv0946c 253
83332.Rv0014c 83332.Rv0957 257
83332.Rv0014c 83332.Rv0982 163
83332.Rv0014c 83332.Rv0993 193
83332.Rv0014c 83332.Rv1009 239
83332.Rv0014c 83332.Rv1010 152
83332.Rv0014c 83332.Rv1014c 184
83332.Rv0014c 83332.Rv1017c 167
83332.Rv0014c 83332.Rv1018c 910
83332.Rv0014c 83332.Rv1032c 163
83332.Rv0014c 83332.Rv1077 256
83332.Rv0014c 83332.Rv1151c 156
83332.Rv0014c 83332.Rv1223 191
83332.Rv0014c 83332.Rv1251c 195
83332.Rv0014c 83332.Rv1253 153
83332.Rv0014c 83332.Rv1255c 156
83332.Rv0014c 83332.Rv1266c 521
83332.Rv0014c 83332.Rv1267c 889
83332.Rv0014c 83332.Rv1286 157
83332.Rv0014c 83332.Rv1315 231
83332.Rv0014c 83332.Rv1327c 191
83332.Rv0014c 83332.Rv1328 376
83332.Rv0014c 83332.Rv1329c 156
83332.Rv0014c 83332.Rv1334 155
83332.Rv0014c 83332.Rv1340 299
83332.Rv0014c 83332.Rv1341 229
83332.Rv0014c 83332.Rv1364c 211
83332.Rv0014c 83332.Rv1379 200
83332.Rv0014c 83332.Rv1380 158
83332.Rv0014c 83332.Rv1389 602
83332.Rv0014c 83332.Rv1390 440
83332.Rv0014c 83332.Rv1391 446
83332.Rv0014c 83332.Rv1394c 241
83332.Rv0014c 83332.Rv1402 483
83332.Rv0014c 83332.Rv1406 548
83332.Rv0014c 83332.Rv1407 606
83332.Rv0014c 83332.Rv1408 573
83332.Rv0014c 83332.Rv1409 159
83332.Rv0014c 83332.Rv1412 152
83332.Rv0014c 83332.Rv1422 838
83332.Rv0014c 83332.Rv1423 374
83332.Rv0014c 83332.Rv1436 156
83332.Rv0014c 83332.Rv1470 151
83332.Rv0014c 83332.Rv1471 333
83332.Rv0014c 83332.Rv1497 150
83332.Rv0014c 83332.Rv1596 184
83332.Rv0014c 83332.Rv1617 169
83332.Rv0014c 83332.Rv1640c 164
83332.Rv0014c 83332.Rv1656 164
83332.Rv0014c 83332.Rv1694 174
83332.Rv0014c 83332.Rv1696 170
83332.Rv0014c 83332.Rv1697 254
83332.Rv0014c 83332.Rv1699 279
83332.Rv0014c 83332.Rv1743 517
83332.Rv0014c 83332.Rv1746 471
83332.Rv0014c 83332.Rv1747 867
83332.Rv0014c 83332.Rv1748 196
83332.Rv0014c 83332.Rv1826 184
83332.Rv0014c 83332.Rv1827 970
83332.Rv0014c 83332.Rv1844c 237
83332.Rv0014c 83332.Rv1848 221
83332.Rv0014c 83332.Rv1901 235
83332.Rv0014c 83332.Rv1931c 173
83332.Rv0014c 83332.Rv1937 156
83332.Rv0014c 83332.Rv1966 199
83332.Rv0014c 83332.Rv1997 198
83332.Rv0014c 83332.Rv2088 483
83332.Rv0014c 83332.Rv2101 156
83332.Rv0014c 83332.Rv2118c 184
83332.Rv0014c 83332.Rv2145c 843
83332.Rv0014c 83332.Rv2147c 195
83332.Rv0014c 83332.Rv2150c 765
83332.Rv0014c 83332.Rv2153c 193
83332.Rv0014c 83332.Rv2154c 519
83332.Rv0014c 83332.Rv2155c 373
83332.Rv0014c 83332.Rv2158c 312
83332.Rv0014c 83332.Rv2163c 316
83332.Rv0014c 83332.Rv2173 269
83332.Rv0014c 83332.Rv2175c 680
83332.Rv0014c 83332.Rv2176 330
83332.Rv0014c 83332.Rv2181 169
83332.Rv0014c 83332.Rv2213 186
83332.Rv0014c 83332.Rv2244 191
83332.Rv0014c 83332.Rv2245 195
83332.Rv0014c 83332.Rv2246 170
83332.Rv0014c 83332.Rv2268c 170
83332.Rv0014c 83332.Rv2299c 169
83332.Rv0014c 83332.Rv2325c 242
83332.Rv0014c 83332.Rv2398c 162
83332.Rv0014c 83332.Rv2399c 161
83332.Rv0014c 83332.Rv2428 156
83332.Rv0014c 83332.Rv2445c 159
83332.Rv0014c 83332.Rv2448c 309
83332.Rv0014c 83332.Rv2453c 174
83332.Rv0014c 83332.Rv2466c 243
83332.Rv0014c 83332.Rv2469c 175
83332.Rv0014c 83332.Rv2558 202
83332.Rv0014c 83332.Rv2626c 207
83332.Rv0014c 83332.Rv2638 258
83332.Rv0014c 83332.Rv2641 168
83332.Rv0014c 83332.Rv2667 236
83332.Rv0014c 83332.Rv2703 170
83332.Rv0014c 83332.Rv2726c 150
83332.Rv0014c 83332.Rv2737c 161
83332.Rv0014c 83332.Rv2745c 228
83332.Rv0014c 83332.Rv2780 206
83332.Rv0014c 83332.Rv2782c 243
83332.Rv0014c 83332.Rv2783c 235
83332.Rv0014c 83332.Rv2786c 222
83332.Rv0014c 83332.Rv2838c 158
83332.Rv0014c 83332.Rv2839c 161
83332.Rv0014c 83332.Rv2864c 357
83332.Rv0014c 83332.Rv2880c 585
83332.Rv0014c 83332.Rv2888c 152
83332.Rv0014c 83332.Rv2890c 225
83332.Rv0014c 83332.Rv2896c 246
83332.Rv0014c 83332.Rv2898c 192
83332.Rv0014c 83332.Rv2899c 172
83332.Rv0014c 83332.Rv2902c 222
83332.Rv0014c 83332.Rv2904c 224
83332.Rv0014c 83332.Rv2906c 229
83332.Rv0014c 83332.Rv2907c 199
83332.Rv0014c 83332.Rv2914c 683
83332.Rv0014c 83332.Rv2921c 273
83332.Rv0014c 83332.Rv2922c 249
83332.Rv0014c 83332.Rv2925c 222
83332.Rv0014c 83332.Rv2939 491
83332.Rv0014c 83332.Rv2942 245
83332.Rv0014c 83332.Rv2966c 256
83332.Rv0014c 83332.Rv2974c 184
83332.Rv0014c 83332.Rv2975c 162
83332.Rv0014c 83332.Rv2982c 152
83332.Rv0014c 83332.Rv2992c 224
83332.Rv0014c 83332.Rv2998A 163
83332.Rv0014c 83332.Rv3025c 153
83332.Rv0014c 83332.Rv3035 193
83332.Rv0014c 83332.Rv3080c 614
83332.Rv0014c 83332.Rv3082c 259
83332.Rv0014c 83332.Rv3101c 208
83332.Rv0014c 83332.Rv3102c 350
83332.Rv0014c 83332.Rv3116 195
83332.Rv0014c 83332.Rv3117 193
83332.Rv0014c 83332.Rv3143 156
83332.Rv0014c 83332.Rv3150 183
83332.Rv0014c 83332.Rv3168 831
83332.Rv0014c 83332.Rv3206c 208
83332.Rv0014c 83332.Rv3211 153
83332.Rv0014c 83332.Rv3219 184
83332.Rv0014c 83332.Rv3221A 351
83332.Rv0014c 83332.Rv3223c 196
83332.Rv0014c 83332.Rv3228 652
83332.Rv0014c 83332.Rv3244c 191
83332.Rv0014c 83332.Rv3245c 163
83332.Rv0014c 83332.Rv3250c 249
83332.Rv0014c 83332.Rv3251c 221
83332.Rv0014c 83332.Rv3276c 220
83332.Rv0014c 83332.Rv3286c 254
83332.Rv0014c 83332.Rv3330 241
83332.Rv0014c 83332.Rv3356c 197
83332.Rv0014c 83332.Rv3360 237
83332.Rv0014c 83332.Rv3397c 199
83332.Rv0014c 83332.Rv3404c 533
83332.Rv0014c 83332.Rv3417c 176
83332.Rv0014c 83332.Rv3441c 592
83332.Rv0014c 83332.Rv3455c 218
83332.Rv0014c 83332.Rv3457c 163
83332.Rv0014c 83332.Rv3596c 230
83332.Rv0014c 83332.Rv3598c 164
83332.Rv0014c 83332.Rv3610c 188
83332.Rv0014c 83332.Rv3628 431
83332.Rv0014c 83332.Rv3646c 291
83332.Rv0014c 83332.Rv3649 157
83332.Rv0014c 83332.Rv3682 195
83332.Rv0014c 83332.Rv3721c 207
83332.Rv0014c 83332.Rv3737 347
83332.Rv0014c 83332.Rv3764c 163
83332.Rv0014c 83332.Rv3863 242
83332.Rv0014c 83332.Rv3910 199
83332.Rv0014c 83332.Rv3913 356
83332.Rv0014c 83332.Rv3914 263
83332.Rv0014c 83332.Rv3917c 193
83332.Rv0015c 83332.Rv0002 164
83332.Rv0015c 83332.Rv0005 158
83332.Rv0015c 83332.Rv0006 158
83332.Rv0015c 83332.Rv0009 399
83332.Rv0015c 83332.Rv0013 419
83332.Rv0015c 83332.Rv0014c 940
83332.Rv0015c 83332.Rv0016c 992
83332.Rv0015c 83332.Rv0017c 992
83332.Rv0015c 83332.Rv0018c 998
83332.Rv0015c 83332.Rv0019c 956
83332.Rv0015c 83332.Rv0020c 943
83332.Rv0015c 83332.Rv0050 196
83332.Rv0015c 83332.Rv0107c 156
83332.Rv0015c 83332.Rv0125 159
83332.Rv0015c 83332.Rv0248c 838
83332.Rv0015c 83332.Rv0252 162
83332.Rv0015c 83332.Rv0339c 231
83332.Rv0015c 83332.Rv0342 152
83332.Rv0015c 83332.Rv0343 152
83332.Rv0015c 83332.Rv0350 151
83332.Rv0015c 83332.Rv0353 243
83332.Rv0015c 83332.Rv0410c 706
83332.Rv0015c 83332.Rv0411c 170
83332.Rv0015c 83332.Rv0415 164
83332.Rv0015c 83332.Rv0425c 156
83332.Rv0015c 83332.Rv0429c 200
83332.Rv0015c 83332.Rv0440 172
83332.Rv0015c 83332.Rv0475 235
83332.Rv0015c 83332.Rv0490 157
83332.Rv0015c 83332.Rv0516c 351
83332.Rv0015c 83332.Rv0533c 191
83332.Rv0015c 83332.Rv0564c 152
83332.Rv0015c 83332.Rv0589 159
83332.Rv0015c 83332.Rv0620 187
83332.Rv0015c 83332.Rv0639 185
83332.Rv0015c 83332.Rv0667 254
83332.Rv0015c 83332.Rv0668 158
83332.Rv0015c 83332.Rv0681 195
83332.Rv0015c 83332.Rv0684 262
83332.Rv0015c 83332.Rv0708 153
83332.Rv0015c 83332.Rv0712 162
83332.Rv0015c 83332.Rv0745 193
83332.Rv0015c 83332.Rv0889c 239
83332.Rv0015c 83332.Rv0897c 280
83332.Rv0015c 83332.Rv0907 193
83332.Rv0015c 83332.Rv0908 156
83332.Rv0015c 83332.Rv0931c 380
83332.Rv0015c 83332.Rv0938 155
83332.Rv0015c 83332.Rv0946c 222
83332.Rv0015c 83332.Rv0951 836
83332.Rv0015c 83332.Rv0957 247
83332.Rv0015c 83332.Rv0983 152
83332.Rv0015c 83332.Rv1010 152
83332.Rv0015c 83332.Rv1014c 184
83332.Rv0015c 83332.Rv1017c 167
83332.Rv0015c 83332.Rv1018c 345
83332.Rv0015c 83332.Rv1077 224
83332.Rv0015c 83332.Rv1131 233
83332.Rv0015c 83332.Rv1151c 156
83332.Rv0015c 83332.Rv1160 156
83332.Rv0015c 83332.Rv1223 161
83332.Rv0015c 83332.Rv1238 176
83332.Rv0015c 83332.Rv1251c 195
83332.Rv0015c 83332.Rv1253 153
83332.Rv0015c 83332.Rv1264 157
83332.Rv0015c 83332.Rv1266c 400
83332.Rv0015c 83332.Rv1267c 844
83332.Rv0015c 83332.Rv1324 160
83332.Rv0015c 83332.Rv1327c 228
83332.Rv0015c 83332.Rv1328 426
83332.Rv0015c 83332.Rv1329c 155
83332.Rv0015c 83332.Rv1334 155
83332.Rv0015c 83332.Rv1340 209
83332.Rv0015c 83332.Rv1341 157
83332.Rv0015c 83332.Rv1364c 257
83332.Rv0015c 83332.Rv1365c 190
83332.Rv0015c 83332.Rv1389 425
83332.Rv0015c 83332.Rv1390 234
83332.Rv0015c 83332.Rv1391 408
83332.Rv0015c 83332.Rv1402 408
83332.Rv0015c 83332.Rv1406 452
83332.Rv0015c 83332.Rv1407 469
83332.Rv0015c 83332.Rv1408 408
83332.Rv0015c 83332.Rv1409 159
83332.Rv0015c 83332.Rv1412 152
83332.Rv0015c 83332.Rv1422 837
83332.Rv0015c 83332.Rv1423 249
83332.Rv0015c 83332.Rv1436 156
83332.Rv0015c 83332.Rv1547 197
83332.Rv0015c 83332.Rv1563c 152
83332.Rv0015c 83332.Rv1564c 154
83332.Rv0015c 83332.Rv1596 184
83332.Rv0015c 83332.Rv1617 169
83332.Rv0015c 83332.Rv1626 201
83332.Rv0015c 83332.Rv1640c 154
83332.Rv0015c 83332.Rv1656 163
83332.Rv0015c 83332.Rv1695 193
83332.Rv0015c 83332.Rv1696 170
83332.Rv0015c 83332.Rv1699 279
83332.Rv0015c 83332.Rv1743 410
83332.Rv0015c 83332.Rv1746 495
83332.Rv0015c 83332.Rv1747 847
83332.Rv0015c 83332.Rv1748 249
83332.Rv0015c 83332.Rv1749c 302
83332.Rv0015c 83332.Rv1826 184
83332.Rv0015c 83332.Rv1827 272
83332.Rv0015c 83332.Rv1901 157
83332.Rv0015c 83332.Rv1904 170
83332.Rv0015c 83332.Rv1966 152
83332.Rv0015c 83332.Rv1979c 155
83332.Rv0015c 83332.Rv1997 195
83332.Rv0015c 83332.Rv2033c 194
83332.Rv0015c 83332.Rv2088 416
83332.Rv0015c 83332.Rv2101 156
83332.Rv0015c 83332.Rv2109c 229
83332.Rv0015c 83332.Rv2110c 229
83332.Rv0015c 83332.Rv2118c 184
83332.Rv0015c 83332.Rv2145c 972
83332.Rv0015c 83332.Rv2150c 972
83332.Rv0015c 83332.Rv2154c 542
83332.Rv0015c 83332.Rv2155c 609
83332.Rv0015c 83332.Rv2158c 191
83332.Rv0015c 83332.Rv2163c 257
83332.Rv0015c 83332.Rv2173 174
83332.Rv0015c 83332.Rv2175c 249
83332.Rv0015c 83332.Rv2176 579
83332.Rv0015c 83332.Rv2181 160
83332.Rv0015c 83332.Rv2213 186
83332.Rv0015c 83332.Rv2244 193
83332.Rv0015c 83332.Rv2245 198
83332.Rv0015c 83332.Rv2246 193
83332.Rv0015c 83332.Rv2299c 164
83332.Rv0015c 83332.Rv2428 156
83332.Rv0015c 83332.Rv2445c 159
83332.Rv0015c 83332.Rv2448c 309
83332.Rv0015c 83332.Rv2626c 216
83332.Rv0015c 83332.Rv2638 227
83332.Rv0015c 83332.Rv2726c 150
83332.Rv0015c 83332.Rv2737c 161
83332.Rv0015c 83332.Rv2743c 162
83332.Rv0015c 83332.Rv2744c 163
83332.Rv0015c 83332.Rv2745c 167
83332.Rv0015c 83332.Rv2748c 151
83332.Rv0015c 83332.Rv2780 206
83332.Rv0015c 83332.Rv2782c 243
83332.Rv0015c 83332.Rv2783c 233
83332.Rv0015c 83332.Rv2789c 160
83332.Rv0015c 83332.Rv2839c 161
83332.Rv0015c 83332.Rv2864c 266
83332.Rv0015c 83332.Rv2880c 408
83332.Rv0015c 83332.Rv2890c 225
83332.Rv0015c 83332.Rv2902c 222
83332.Rv0015c 83332.Rv2904c 224
83332.Rv0015c 83332.Rv2906c 229
83332.Rv0015c 83332.Rv2907c 199
83332.Rv0015c 83332.Rv2914c 612
83332.Rv0015c 83332.Rv2921c 273
83332.Rv0015c 83332.Rv2922c 249
83332.Rv0015c 83332.Rv2925c 215
83332.Rv0015c 83332.Rv2939 196
83332.Rv0015c 83332.Rv2966c 256
83332.Rv0015c 83332.Rv2974c 260
83332.Rv0015c 83332.Rv2975c 159
83332.Rv0015c 83332.Rv2982c 152
83332.Rv0015c 83332.Rv2986c 160
83332.Rv0015c 83332.Rv2992c 224
83332.Rv0015c 83332.Rv3028c 170
83332.Rv0015c 83332.Rv3080c 518
83332.Rv0015c 83332.Rv3082c 245
83332.Rv0015c 83332.Rv3101c 170
83332.Rv0015c 83332.Rv3102c 332
83332.Rv0015c 83332.Rv3143 156
83332.Rv0015c 83332.Rv3211 153
83332.Rv0015c 83332.Rv3219 162
83332.Rv0015c 83332.Rv3221A 170
83332.Rv0015c 83332.Rv3228 308
83332.Rv0015c 83332.Rv3244c 170
83332.Rv0015c 83332.Rv3276c 207
83332.Rv0015c 83332.Rv3318 838
83332.Rv0015c 83332.Rv3319 839
83332.Rv0015c 83332.Rv3330 283
83332.Rv0015c 83332.Rv3356c 197
83332.Rv0015c 83332.Rv3397c 199
83332.Rv0015c 83332.Rv3404c 253
83332.Rv0015c 83332.Rv3417c 176
83332.Rv0015c 83332.Rv3423c 156
83332.Rv0015c 83332.Rv3441c 464
83332.Rv0015c 83332.Rv3455c 218
83332.Rv0015c 83332.Rv3490 297
83332.Rv0015c 83332.Rv3598c 154
83332.Rv0015c 83332.Rv3610c 272
83332.Rv0015c 83332.Rv3628 564
83332.Rv0015c 83332.Rv3646c 291
83332.Rv0015c 83332.Rv3649 193
83332.Rv0015c 83332.Rv3721c 207
83332.Rv0015c 83332.Rv3737 172
83332.Rv0015c 83332.Rv3790 165
83332.Rv0015c 83332.Rv3791 170
83332.Rv0015c 83332.Rv3917c 186
83332.Rv0016c 83332.Rv0002 278
83332.Rv0016c 83332.Rv0004 193
83332.Rv0016c 83332.Rv0005 206
83332.Rv0016c 83332.Rv0011c 651
83332.Rv0016c 83332.Rv0013 412
83332.Rv0016c 83332.Rv0014c 997
83332.Rv0016c 83332.Rv0015c 992
83332.Rv0016c 83332.Rv0017c 999
83332.Rv0016c 83332.Rv0018c 998
83332.Rv0016c 83332.Rv0019c 974
83332.Rv0016c 83332.Rv0020c 941
83332.Rv0016c 83332.Rv0041 165
83332.Rv0016c 83332.Rv0047c 157
83332.Rv0016c 83332.Rv0050 420
83332.Rv0016c 83332.Rv0051 446
83332.Rv0016c 83332.Rv0147 170
83332.Rv0016c 83332.Rv0194 250
83332.Rv0016c 83332.Rv0351 174
83332.Rv0016c 83332.Rv0410c 696
83332.Rv0016c 83332.Rv0412c 154
83332.Rv0016c 83332.Rv0429c 278
83332.Rv0016c 83332.Rv0482 503
83332.Rv0016c 83332.Rv0516c 165
83332.Rv0016c 83332.Rv0523c 153
83332.Rv0016c 83332.Rv0535 320
83332.Rv0016c 83332.Rv0639 348
83332.Rv0016c 83332.Rv0646c 158
83332.Rv0016c 83332.Rv0651 242
83332.Rv0016c 83332.Rv0681 350
83332.Rv0016c 83332.Rv0708 190
83332.Rv0016c 83332.Rv0745 233
83332.Rv0016c 83332.Rv0805 180
83332.Rv0016c 83332.Rv0817c 153
83332.Rv0016c 83332.Rv0822c 232
83332.Rv0016c 83332.Rv0876c 158
83332.Rv0016c 83332.Rv0907 441
83332.Rv0016c 83332.Rv0955 160
83332.Rv0016c 83332.Rv0957 230
83332.Rv0016c 83332.Rv0998 150
83332.Rv0016c 83332.Rv1008 213
83332.Rv0016c 83332.Rv1018c 374
83332.Rv0016c 83332.Rv1021 178
83332.Rv0016c 83332.Rv1022 186
83332.Rv0016c 83332.Rv1024 263
83332.Rv0016c 83332.Rv1072 153
83332.Rv0016c 83332.Rv1077 160
83332.Rv0016c 83332.Rv1086 278
83332.Rv0016c 83332.Rv1096 248
83332.Rv0016c 83332.Rv1162 170
83332.Rv0016c 83332.Rv1187 281
83332.Rv0016c 83332.Rv1202 151
83332.Rv0016c 83332.Rv1212c 180
83332.Rv0016c 83332.Rv1230c 186
83332.Rv0016c 83332.Rv1266c 644
83332.Rv0016c 83332.Rv1267c 446
83332.Rv0016c 83332.Rv1274 174
83332.Rv0016c 83332.Rv1275 187
83332.Rv0016c 83332.Rv1284 176
83332.Rv0016c 83332.Rv1301 344
83332.Rv0016c 83332.Rv1302 353
83332.Rv0016c 83332.Rv1315 635
83332.Rv0016c 83332.Rv1385 205
83332.Rv0016c 83332.Rv1390 243
83332.Rv0016c 83332.Rv1402 196
83332.Rv0016c 83332.Rv1406 307
83332.Rv0016c 83332.Rv1407 320
83332.Rv0016c 83332.Rv1408 424
83332.Rv0016c 83332.Rv1420 527
83332.Rv0016c 83332.Rv1422 743
83332.Rv0016c 83332.Rv1438 174
83332.Rv0016c 83332.Rv1446c 197
83332.Rv0016c 83332.Rv1451 249
83332.Rv0016c 83332.Rv1464 155
83332.Rv0016c 83332.Rv1562c 164
83332.Rv0016c 83332.Rv1601 224
83332.Rv0016c 83332.Rv1609 207
83332.Rv0016c 83332.Rv1633 467
83332.Rv0016c 83332.Rv1638 424
83332.Rv0016c 83332.Rv1644 271
83332.Rv0016c 83332.Rv1650 256
83332.Rv0016c 83332.Rv1683 238
83332.Rv0016c 83332.Rv1689 162
83332.Rv0016c 83332.Rv1695 318
83332.Rv0016c 83332.Rv1696 155
83332.Rv0016c 83332.Rv1743 794
83332.Rv0016c 83332.Rv1746 832
83332.Rv0016c 83332.Rv1747 514
83332.Rv0016c 83332.Rv1824 184
83332.Rv0016c 83332.Rv1827 582
83332.Rv0016c 83332.Rv1879 154
83332.Rv0016c 83332.Rv1901 159
83332.Rv0016c 83332.Rv1967 180
83332.Rv0016c 83332.Rv1971 279
83332.Rv0016c 83332.Rv2061c 156
83332.Rv0016c 83332.Rv2088 382
83332.Rv0016c 83332.Rv2125 228
83332.Rv0016c 83332.Rv2144c 198
83332.Rv0016c 83332.Rv2145c 841
83332.Rv0016c 83332.Rv2146c 210
83332.Rv0016c 83332.Rv2147c 348
83332.Rv0016c 83332.Rv2150c 825
83332.Rv0016c 83332.Rv2151c 781
83332.Rv0016c 83332.Rv2152c 816
83332.Rv0016c 83332.Rv2153c 984
83332.Rv0016c 83332.Rv2154c 882
83332.Rv0016c 83332.Rv2155c 861
83332.Rv0016c 83332.Rv2156c 821
83332.Rv0016c 83332.Rv2157c 813
83332.Rv0016c 83332.Rv2158c 819
83332.Rv0016c 83332.Rv2163c 619
83332.Rv0016c 83332.Rv2165c 398
83332.Rv0016c 83332.Rv2166c 377
83332.Rv0016c 83332.Rv2176 595
83332.Rv0016c 83332.Rv2181 232
83332.Rv0016c 83332.Rv2184c 191
83332.Rv0016c 83332.Rv2217 217
83332.Rv0016c 83332.Rv2218 212
83332.Rv0016c 83332.Rv2234 308
83332.Rv0016c 83332.Rv2243 163
83332.Rv0016c 83332.Rv2250A 285
83332.Rv0016c 83332.Rv2251 151
83332.Rv0016c 83332.Rv2280 197
83332.Rv0016c 83332.Rv2326c 173
83332.Rv0016c 83332.Rv2343c 189
83332.Rv0016c 83332.Rv2359 154
83332.Rv0016c 83332.Rv2361c 484
83332.Rv0016c 83332.Rv2413c 213
83332.Rv0016c 83332.Rv2420c 241
83332.Rv0016c 83332.Rv2421c 215
83332.Rv0016c 83332.Rv2424c 183
83332.Rv0016c 83332.Rv2427c 235
83332.Rv0016c 83332.Rv2435c 175
83332.Rv0016c 83332.Rv2444c 464
83332.Rv0016c 83332.Rv2465c 206
83332.Rv0016c 83332.Rv2468c 183
83332.Rv0016c 83332.Rv2482c 199
83332.Rv0016c 83332.Rv2496c 193
83332.Rv0016c 83332.Rv2511 225
83332.Rv0016c 83332.Rv2536 211
83332.Rv0016c 83332.Rv2553c 269
83332.Rv0016c 83332.Rv2554c 150
83332.Rv0016c 83332.Rv2586c 195
83332.Rv0016c 83332.Rv2587c 164
83332.Rv0016c 83332.Rv2626c 213
83332.Rv0016c 83332.Rv2636 159
83332.Rv0016c 83332.Rv2638 196
83332.Rv0016c 83332.Rv2659c 199
83332.Rv0016c 83332.Rv2681 176
83332.Rv0016c 83332.Rv2696c 183
83332.Rv0016c 83332.Rv2699c 313
83332.Rv0016c 83332.Rv2720 198
83332.Rv0016c 83332.Rv2728c 164
83332.Rv0016c 83332.Rv2729c 200
83332.Rv0016c 83332.Rv2738c 150
83332.Rv0016c 83332.Rv2744c 178
83332.Rv0016c 83332.Rv2747 214
83332.Rv0016c 83332.Rv2748c 199
83332.Rv0016c 83332.Rv2837c 297
83332.Rv0016c 83332.Rv2864c 465
83332.Rv0016c 83332.Rv2868c 196
83332.Rv0016c 83332.Rv2880c 432
83332.Rv0016c 83332.Rv2911 225
83332.Rv0016c 83332.Rv2914c 608
83332.Rv0016c 83332.Rv2923c 193
83332.Rv0016c 83332.Rv2954c 319
83332.Rv0016c 83332.Rv2981c 513
83332.Rv0016c 83332.Rv3009c 212
83332.Rv0016c 83332.Rv3012c 213
83332.Rv0016c 83332.Rv3080c 494
83332.Rv0016c 83332.Rv3082c 226
83332.Rv0016c 83332.Rv3083 167
83332.Rv0016c 83332.Rv3084 152
83332.Rv0016c 83332.Rv3085 195
83332.Rv0016c 83332.Rv3086 191
83332.Rv0016c 83332.Rv3087 190
83332.Rv0016c 83332.Rv3088 170
83332.Rv0016c 83332.Rv3100c 203
83332.Rv0016c 83332.Rv3102c 288
83332.Rv0016c 83332.Rv3197A 261
83332.Rv0016c 83332.Rv3209 177
83332.Rv0016c 83332.Rv3219 414
83332.Rv0016c 83332.Rv3257c 151
83332.Rv0016c 83332.Rv3260c 328
83332.Rv0016c 83332.Rv3282 219
83332.Rv0016c 83332.Rv3316 160
83332.Rv0016c 83332.Rv3330 440
83332.Rv0016c 83332.Rv3356c 195
83332.Rv0016c 83332.Rv3398c 152
83332.Rv0016c 83332.Rv3415c 155
83332.Rv0016c 83332.Rv3423c 175
83332.Rv0016c 83332.Rv3438 152
83332.Rv0016c 83332.Rv3441c 229
83332.Rv0016c 83332.Rv3457c 315
83332.Rv0016c 83332.Rv3479 159
83332.Rv0016c 83332.Rv3496c 225
83332.Rv0016c 83332.Rv3593 350
83332.Rv0016c 83332.Rv3647c 235
83332.Rv0016c 83332.Rv3649 233
83332.Rv0016c 83332.Rv3681c 177
83332.Rv0016c 83332.Rv3682 425
83332.Rv0016c 83332.Rv3700c 153
83332.Rv0016c 83332.Rv3712 329
83332.Rv0016c 83332.Rv3721c 153
83332.Rv0016c 83332.Rv3754 185
83332.Rv0016c 83332.Rv3778c 155
83332.Rv0016c 83332.Rv3786c 208
83332.Rv0016c 83332.Rv3788 180
83332.Rv0016c 83332.Rv3811 195
83332.Rv0016c 83332.Rv3812 151
83332.Rv0016c 83332.Rv3836 238
83332.Rv0016c 83332.Rv3847 178
83332.Rv0016c 83332.Rv3863 344
83332.Rv0016c 83332.Rv3910 515
83332.Rv0017c 83332.Rv0001 490
83332.Rv0017c 83332.Rv0002 567
83332.Rv0017c 83332.Rv0003 198
83332.Rv0017c 83332.Rv0005 297
83332.Rv0017c 83332.Rv0009 350
83332.Rv0017c 83332.Rv0012 183
83332.Rv0017c 83332.Rv0013 429
83332.Rv0017c 83332.Rv0014c 987
83332.Rv0017c 83332.Rv0015c 992
83332.Rv0017c 83332.Rv0016c 999
83332.Rv0017c 83332.Rv0018c 992
83332.Rv0017c 83332.Rv0019c 953
83332.Rv0017c 83332.Rv0020c 886
83332.Rv0017c 83332.Rv0041 201
83332.Rv0017c 83332.Rv0050 417
83332.Rv0017c 83332.Rv0056 162
83332.Rv0017c 83332.Rv0091 210
83332.Rv0017c 83332.Rv0116c 178
83332.Rv0017c 83332.Rv0121c 165
83332.Rv0017c 83332.Rv0194 185
83332.Rv0017c 83332.Rv0208c 227
83332.Rv0017c 83332.Rv0233 205
83332.Rv0017c 83332.Rv0262c 221
83332.Rv0017c 83332.Rv0302 157
83332.Rv0017c 83332.Rv0350 168
83332.Rv0017c 83332.Rv0410c 545
83332.Rv0017c 83332.Rv0411c 358
83332.Rv0017c 83332.Rv0482 863
83332.Rv0017c 83332.Rv0501 329
83332.Rv0017c 83332.Rv0528 168
83332.Rv0017c 83332.Rv0535 321
83332.Rv0017c 83332.Rv0639 565
83332.Rv0017c 83332.Rv0651 344
83332.Rv0017c 83332.Rv0668 159
83332.Rv0017c 83332.Rv0681 191
83332.Rv0017c 83332.Rv0693 180
83332.Rv0017c 83332.Rv0702 190
83332.Rv0017c 83332.Rv0703 162
83332.Rv0017c 83332.Rv0805 180
83332.Rv0017c 83332.Rv0806c 193
83332.Rv0017c 83332.Rv0822c 190
83332.Rv0017c 83332.Rv0838 258
83332.Rv0017c 83332.Rv0876c 167
83332.Rv0017c 83332.Rv0899 177
83332.Rv0017c 83332.Rv0950c 163
83332.Rv0017c 83332.Rv0983 199
83332.Rv0017c 83332.Rv1018c 581
83332.Rv0017c 83332.Rv1022 204
83332.Rv0017c 83332.Rv1024 232
83332.Rv0017c 83332.Rv1027c 267
83332.Rv0017c 83332.Rv1080c 160
83332.Rv0017c 83332.Rv1086 288
83332.Rv0017c 83332.Rv1166 159
83332.Rv0017c 83332.Rv1202 211
83332.Rv0017c 83332.Rv1223 190
83332.Rv0017c 83332.Rv1229c 189
83332.Rv0017c 83332.Rv1230c 204
83332.Rv0017c 83332.Rv1238 154
83332.Rv0017c 83332.Rv1266c 511
83332.Rv0017c 83332.Rv1267c 477
83332.Rv0017c 83332.Rv1284 279
83332.Rv0017c 83332.Rv1302 389
83332.Rv0017c 83332.Rv1307 221
83332.Rv0017c 83332.Rv1308 169
83332.Rv0017c 83332.Rv1315 782
83332.Rv0017c 83332.Rv1327c 221
83332.Rv0017c 83332.Rv1338 257
83332.Rv0017c 83332.Rv1388 273
83332.Rv0017c 83332.Rv1389 250
83332.Rv0017c 83332.Rv1402 196
83332.Rv0017c 83332.Rv1406 307
83332.Rv0017c 83332.Rv1407 320
83332.Rv0017c 83332.Rv1408 430
83332.Rv0017c 83332.Rv1422 614
83332.Rv0017c 83332.Rv1423 440
83332.Rv0017c 83332.Rv1429 205
83332.Rv0017c 83332.Rv1433 168
83332.Rv0017c 83332.Rv1440 155
83332.Rv0017c 83332.Rv1604 162
83332.Rv0017c 83332.Rv1630 636
83332.Rv0017c 83332.Rv1640c 202
83332.Rv0017c 83332.Rv1650 264
83332.Rv0017c 83332.Rv1667c 259
83332.Rv0017c 83332.Rv1668c 272
83332.Rv0017c 83332.Rv1695 332
83332.Rv0017c 83332.Rv1701 170
83332.Rv0017c 83332.Rv1730c 861
83332.Rv0017c 83332.Rv1737c 152
83332.Rv0017c 83332.Rv1743 559
83332.Rv0017c 83332.Rv1746 367
83332.Rv0017c 83332.Rv1747 277
83332.Rv0017c 83332.Rv1824 179
83332.Rv0017c 83332.Rv1827 466
83332.Rv0017c 83332.Rv1828 245
83332.Rv0017c 83332.Rv1829 152
83332.Rv0017c 83332.Rv1916 162
83332.Rv0017c 83332.Rv1966 170
83332.Rv0017c 83332.Rv1967 259
83332.Rv0017c 83332.Rv1968 180
83332.Rv0017c 83332.Rv2088 357
83332.Rv0017c 83332.Rv2096c 161
83332.Rv0017c 83332.Rv2125 212
83332.Rv0017c 83332.Rv2144c 445
83332.Rv0017c 83332.Rv2145c 835
83332.Rv0017c 83332.Rv2146c 387
83332.Rv0017c 83332.Rv2147c 709
83332.Rv0017c 83332.Rv2148c 191
83332.Rv0017c 83332.Rv2149c 532
83332.Rv0017c 83332.Rv2150c 929
83332.Rv0017c 83332.Rv2151c 925
83332.Rv0017c 83332.Rv2152c 883
83332.Rv0017c 83332.Rv2153c 966
83332.Rv0017c 83332.Rv2154c 318
83332.Rv0017c 83332.Rv2155c 978
83332.Rv0017c 83332.Rv2156c 871
83332.Rv0017c 83332.Rv2157c 941
83332.Rv0017c 83332.Rv2158c 974
83332.Rv0017c 83332.Rv2159c 191
83332.Rv0017c 83332.Rv2160c 191
83332.Rv0017c 83332.Rv2161c 191
83332.Rv0017c 83332.Rv2162c 258
83332.Rv0017c 83332.Rv2163c 876
83332.Rv0017c 83332.Rv2164c 250
83332.Rv0017c 83332.Rv2165c 781
83332.Rv0017c 83332.Rv2166c 806
83332.Rv0017c 83332.Rv2176 668
83332.Rv0017c 83332.Rv2181 232
83332.Rv0017c 83332.Rv2217 253
83332.Rv0017c 83332.Rv2218 240
83332.Rv0017c 83332.Rv2280 150
83332.Rv0017c 83332.Rv2326c 164
83332.Rv0017c 83332.Rv2327 158
83332.Rv0017c 83332.Rv2343c 249
83332.Rv0017c 83332.Rv2361c 578
83332.Rv0017c 83332.Rv2413c 232
83332.Rv0017c 83332.Rv2415c 207
83332.Rv0017c 83332.Rv2420c 255
83332.Rv0017c 83332.Rv2421c 233
83332.Rv0017c 83332.Rv2434c 287
83332.Rv0017c 83332.Rv2444c 226
83332.Rv0017c 83332.Rv2457c 256
83332.Rv0017c 83332.Rv2582 196
83332.Rv0017c 83332.Rv2586c 171
83332.Rv0017c 83332.Rv2587c 180
83332.Rv0017c 83332.Rv2626c 213
83332.Rv0017c 83332.Rv2699c 157
83332.Rv0017c 83332.Rv2714 186
83332.Rv0017c 83332.Rv2716 168
83332.Rv0017c 83332.Rv2719c 351
83332.Rv0017c 83332.Rv2723 152
83332.Rv0017c 83332.Rv2726c 210
83332.Rv0017c 83332.Rv2746c 224
83332.Rv0017c 83332.Rv2748c 843
83332.Rv0017c 83332.Rv2773c 230
83332.Rv0017c 83332.Rv2842c 229
83332.Rv0017c 83332.Rv2864c 870
83332.Rv0017c 83332.Rv2880c 432
83332.Rv0017c 83332.Rv2894c 223
83332.Rv0017c 83332.Rv2903c 170
83332.Rv0017c 83332.Rv2911 366
83332.Rv0017c 83332.Rv2914c 210
83332.Rv0017c 83332.Rv2921c 412
83332.Rv0017c 83332.Rv2925c 170
83332.Rv0017c 83332.Rv2939 162
83332.Rv0017c 83332.Rv2945c 198
83332.Rv0017c 83332.Rv2965c 230
83332.Rv0017c 83332.Rv2966c 231
83332.Rv0017c 83332.Rv2967c 194
83332.Rv0017c 83332.Rv2981c 829
83332.Rv0017c 83332.Rv3007c 263
83332.Rv0017c 83332.Rv3012c 194
83332.Rv0017c 83332.Rv3025c 157
83332.Rv0017c 83332.Rv3027c 153
83332.Rv0017c 83332.Rv3052c 158
83332.Rv0017c 83332.Rv3080c 231
83332.Rv0017c 83332.Rv3101c 603
83332.Rv0017c 83332.Rv3102c 602
83332.Rv0017c 83332.Rv3192 150
83332.Rv0017c 83332.Rv3194c 220
83332.Rv0017c 83332.Rv3215 239
83332.Rv0017c 83332.Rv3260c 193
83332.Rv0017c 83332.Rv3308 162
83332.Rv0017c 83332.Rv3330 523
83332.Rv0017c 83332.Rv3360 159
83332.Rv0017c 83332.Rv3369 271
83332.Rv0017c 83332.Rv3396c 168
83332.Rv0017c 83332.Rv3411c 208
83332.Rv0017c 83332.Rv3414c 170
83332.Rv0017c 83332.Rv3416 196
83332.Rv0017c 83332.Rv3422c 161
83332.Rv0017c 83332.Rv3423c 345
83332.Rv0017c 83332.Rv3441c 486
83332.Rv0017c 83332.Rv3448 180
83332.Rv0017c 83332.Rv3465 232
83332.Rv0017c 83332.Rv3484 274
83332.Rv0017c 83332.Rv3496c 154
83332.Rv0017c 83332.Rv3547 226
83332.Rv0017c 83332.Rv3579c 157
83332.Rv0017c 83332.Rv3598c 159
83332.Rv0017c 83332.Rv3602c 199
83332.Rv0017c 83332.Rv3603c 158
83332.Rv0017c 83332.Rv3610c 540
83332.Rv0017c 83332.Rv3626c 426
83332.Rv0017c 83332.Rv3628 200
83332.Rv0017c 83332.Rv3634c 221
83332.Rv0017c 83332.Rv3682 257
83332.Rv0017c 83332.Rv3712 516
83332.Rv0017c 83332.Rv3726 203
83332.Rv0017c 83332.Rv3781 196
83332.Rv0017c 83332.Rv3786c 221
83332.Rv0017c 83332.Rv3788 192
83332.Rv0017c 83332.Rv3808c 162
83332.Rv0017c 83332.Rv3836 238
83332.Rv0017c 83332.Rv3863 169
83332.Rv0017c 83332.Rv3907c 208
83332.Rv0017c 83332.Rv3910 580
83332.Rv0017c 83332.Rv3918c 157
83332.Rv0017c 83332.Rv3922c 167
83332.Rv0017c 83332.Rv3923c 247
83332.Rv0017c 83332.Rv3924c 200
83332.Rv0018c 83332.Rv0013 322
83332.Rv0018c 83332.Rv0014c 998
83332.Rv0018c 83332.Rv0015c 998
83332.Rv0018c 83332.Rv0016c 998
83332.Rv0018c 83332.Rv0017c 992
83332.Rv0018c 83332.Rv0019c 963
83332.Rv0018c 83332.Rv0020c 897
83332.Rv0018c 83332.Rv0041 155
83332.Rv0018c 83332.Rv0067c 150
83332.Rv0018c 83332.Rv0073 255
83332.Rv0018c 83332.Rv0104 255
83332.Rv0018c 83332.Rv0107c 164
83332.Rv0018c 83332.Rv0117 174
83332.Rv0018c 83332.Rv0134 192
83332.Rv0018c 83332.Rv0147 162
83332.Rv0018c 83332.Rv0153c 191
83332.Rv0018c 83332.Rv0164 168
83332.Rv0018c 83332.Rv0169 243
83332.Rv0018c 83332.Rv0197 177
83332.Rv0018c 83332.Rv0202c 160
83332.Rv0018c 83332.Rv0216 175
83332.Rv0018c 83332.Rv0252 301
83332.Rv0018c 83332.Rv0253 267
83332.Rv0018c 83332.Rv0261c 243
83332.Rv0018c 83332.Rv0267 243
83332.Rv0018c 83332.Rv0291 261
83332.Rv0018c 83332.Rv0358 155
83332.Rv0018c 83332.Rv0410c 958
83332.Rv0018c 83332.Rv0411c 257
83332.Rv0018c 83332.Rv0419 462
83332.Rv0018c 83332.Rv0425c 164
83332.Rv0018c 83332.Rv0429c 397
83332.Rv0018c 83332.Rv0434 185
83332.Rv0018c 83332.Rv0437c 167
83332.Rv0018c 83332.Rv0489 191
83332.Rv0018c 83332.Rv0490 171
83332.Rv0018c 83332.Rv0491 170
83332.Rv0018c 83332.Rv0516c 884
83332.Rv0018c 83332.Rv0525 221
83332.Rv0018c 83332.Rv0556 151
83332.Rv0018c 83332.Rv0589 329
83332.Rv0018c 83332.Rv0590 249
83332.Rv0018c 83332.Rv0628c 172
83332.Rv0018c 83332.Rv0647c 287
83332.Rv0018c 83332.Rv0667 301
83332.Rv0018c 83332.Rv0681 243
83332.Rv0018c 83332.Rv0693 172
83332.Rv0018c 83332.Rv0700 235
83332.Rv0018c 83332.Rv0708 196
83332.Rv0018c 83332.Rv0712 233
83332.Rv0018c 83332.Rv0733 238
83332.Rv0018c 83332.Rv0757 177
83332.Rv0018c 83332.Rv0772 318
83332.Rv0018c 83332.Rv0773c 228
83332.Rv0018c 83332.Rv0776c 365
83332.Rv0018c 83332.Rv0805 260
83332.Rv0018c 83332.Rv0806c 300
83332.Rv0018c 83332.Rv0808 189
83332.Rv0018c 83332.Rv0809 168
83332.Rv0018c 83332.Rv0817c 167
83332.Rv0018c 83332.Rv0843 395
83332.Rv0018c 83332.Rv0874c 172
83332.Rv0018c 83332.Rv0877 186
83332.Rv0018c 83332.Rv0908 164
83332.Rv0018c 83332.Rv0931c 793
83332.Rv0018c 83332.Rv0946c 268
83332.Rv0018c 83332.Rv0951 224
83332.Rv0018c 83332.Rv0952 283
83332.Rv0018c 83332.Rv0978c 153
83332.Rv0018c 83332.Rv0998 327
83332.Rv0018c 83332.Rv1001 157
83332.Rv0018c 83332.Rv1017c 164
83332.Rv0018c 83332.Rv1028c 156
83332.Rv0018c 83332.Rv1030 170
83332.Rv0018c 83332.Rv1077 152
83332.Rv0018c 83332.Rv1114 167
83332.Rv0018c 83332.Rv1130 162
83332.Rv0018c 83332.Rv1154c 168
83332.Rv0018c 83332.Rv1206 259
83332.Rv0018c 83332.Rv1212c 165
83332.Rv0018c 83332.Rv1223 162
83332.Rv0018c 83332.Rv1240 248
83332.Rv0018c 83332.Rv1251c 193
83332.Rv0018c 83332.Rv1266c 976
83332.Rv0018c 83332.Rv1267c 772
83332.Rv0018c 83332.Rv1281c 256
83332.Rv0018c 83332.Rv1309 222
83332.Rv0018c 83332.Rv1325c 191
83332.Rv0018c 83332.Rv1326c 170
83332.Rv0018c 83332.Rv1327c 259
83332.Rv0018c 83332.Rv1328 212
83332.Rv0018c 83332.Rv1340 308
83332.Rv0018c 83332.Rv1341 611
83332.Rv0018c 83332.Rv1343c 162
83332.Rv0018c 83332.Rv1389 601
83332.Rv0018c 83332.Rv1390 320
83332.Rv0018c 83332.Rv1391 582
83332.Rv0018c 83332.Rv1392 296
83332.Rv0018c 83332.Rv1402 562
83332.Rv0018c 83332.Rv1406 575
83332.Rv0018c 83332.Rv1407 580
83332.Rv0018c 83332.Rv1408 578
83332.Rv0018c 83332.Rv1409 229
83332.Rv0018c 83332.Rv1412 229
83332.Rv0018c 83332.Rv1415 193
83332.Rv0018c 83332.Rv1416 224
83332.Rv0018c 83332.Rv1421 244
83332.Rv0018c 83332.Rv1422 766
83332.Rv0018c 83332.Rv1423 332
83332.Rv0018c 83332.Rv1442 177
83332.Rv0018c 83332.Rv1475c 173
83332.Rv0018c 83332.Rv1562c 170
83332.Rv0018c 83332.Rv1564c 191
83332.Rv0018c 83332.Rv1626 221
83332.Rv0018c 83332.Rv1651c 265
83332.Rv0018c 83332.Rv1675c 255
83332.Rv0018c 83332.Rv1691 178
83332.Rv0018c 83332.Rv1694 265
83332.Rv0018c 83332.Rv1696 223
83332.Rv0018c 83332.Rv1723 162
83332.Rv0018c 83332.Rv1731 162
83332.Rv0018c 83332.Rv1737c 243
83332.Rv0018c 83332.Rv1743 977
83332.Rv0018c 83332.Rv1746 972
83332.Rv0018c 83332.Rv1747 681
83332.Rv0018c 83332.Rv1796 206
83332.Rv0018c 83332.Rv1827 350
83332.Rv0018c 83332.Rv1900c 156
83332.Rv0018c 83332.Rv1901 239
83332.Rv0018c 83332.Rv1940 193
83332.Rv0018c 83332.Rv1966 249
83332.Rv0018c 83332.Rv1996 157
83332.Rv0018c 83332.Rv1997 232
83332.Rv0018c 83332.Rv2088 932
83332.Rv0018c 83332.Rv2143 152
83332.Rv0018c 83332.Rv2144c 163
83332.Rv0018c 83332.Rv2145c 694
83332.Rv0018c 83332.Rv2147c 195
83332.Rv0018c 83332.Rv2150c 609
83332.Rv0018c 83332.Rv2154c 392
83332.Rv0018c 83332.Rv2155c 248
83332.Rv0018c 83332.Rv2158c 336
83332.Rv0018c 83332.Rv2163c 266
83332.Rv0018c 83332.Rv2175c 241
83332.Rv0018c 83332.Rv2176 954
83332.Rv0018c 83332.Rv2181 233
83332.Rv0018c 83332.Rv2245 805
83332.Rv0018c 83332.Rv2249c 247
83332.Rv0018c 83332.Rv2289 160
83332.Rv0018c 83332.Rv2299c 575
83332.Rv0018c 83332.Rv2303c 153
83332.Rv0018c 83332.Rv2329c 243
83332.Rv0018c 83332.Rv2388c 319
83332.Rv0018c 83332.Rv2394 193
83332.Rv0018c 83332.Rv2427c 461
83332.Rv0018c 83332.Rv2434c 255
83332.Rv0018c 83332.Rv2496c 155
83332.Rv0018c 83332.Rv2497c 395
83332.Rv0018c 83332.Rv2534c 171
83332.Rv0018c 83332.Rv2536 214
83332.Rv0018c 83332.Rv2564 255
83332.Rv0018c 83332.Rv2565 255
83332.Rv0018c 83332.Rv2568c 150
83332.Rv0018c 83332.Rv2577 192
83332.Rv0018c 83332.Rv2593c 343
83332.Rv0018c 83332.Rv2606c 150
83332.Rv0018c 83332.Rv2615c 170
83332.Rv0018c 83332.Rv2626c 273
83332.Rv0018c 83332.Rv2638 409
83332.Rv0018c 83332.Rv2682c 180
83332.Rv0018c 83332.Rv2691 152
83332.Rv0018c 83332.Rv2692 152
83332.Rv0018c 83332.Rv2703 171
83332.Rv0018c 83332.Rv2710 154
83332.Rv0018c 83332.Rv2726c 224
83332.Rv0018c 83332.Rv2776c 152
83332.Rv0018c 83332.Rv2795c 153
83332.Rv0018c 83332.Rv2864c 469
83332.Rv0018c 83332.Rv2870c 181
83332.Rv0018c 83332.Rv2880c 580
83332.Rv0018c 83332.Rv2890c 169
83332.Rv0018c 83332.Rv2897c 192
83332.Rv0018c 83332.Rv2900c 177
83332.Rv0018c 83332.Rv2914c 903
83332.Rv0018c 83332.Rv2922c 222
83332.Rv0018c 83332.Rv2925c 300
83332.Rv0018c 83332.Rv2966c 267
83332.Rv0018c 83332.Rv2974c 261
83332.Rv0018c 83332.Rv2975c 236
83332.Rv0018c 83332.Rv2992c 164
83332.Rv0018c 83332.Rv3010c 218
83332.Rv0018c 83332.Rv3025c 224
83332.Rv0018c 83332.Rv3058c 237
83332.Rv0018c 83332.Rv3062 152
83332.Rv0018c 83332.Rv3068c 156
83332.Rv0018c 83332.Rv3080c 752
83332.Rv0018c 83332.Rv3082c 199
83332.Rv0018c 83332.Rv3085 154
83332.Rv0018c 83332.Rv3121 162
83332.Rv0018c 83332.Rv3143 646
83332.Rv0018c 83332.Rv3157 152
83332.Rv0018c 83332.Rv3158 152
83332.Rv0018c 83332.Rv3196 226
83332.Rv0018c 83332.Rv3200c 150
83332.Rv0018c 83332.Rv3214 379
83332.Rv0018c 83332.Rv3216 160
83332.Rv0018c 83332.Rv3219 160
83332.Rv0018c 83332.Rv3228 487
83332.Rv0018c 83332.Rv3230c 152
83332.Rv0018c 83332.Rv3239c 255
83332.Rv0018c 83332.Rv3240c 156
83332.Rv0018c 83332.Rv3256c 272
83332.Rv0018c 83332.Rv3267 264
83332.Rv0018c 83332.Rv3316 184
83332.Rv0018c 83332.Rv3330 255
83332.Rv0018c 83332.Rv3360 237
83332.Rv0018c 83332.Rv3361c 188
83332.Rv0018c 83332.Rv3404c 410
83332.Rv0018c 83332.Rv3441c 251
83332.Rv0018c 83332.Rv3455c 192
83332.Rv0018c 83332.Rv3554 152
83332.Rv0018c 83332.Rv3571 152
83332.Rv0018c 83332.Rv3576 354
83332.Rv0018c 83332.Rv3582c 196
83332.Rv0018c 83332.Rv3604c 260
83332.Rv0018c 83332.Rv3628 405
83332.Rv0018c 83332.Rv3646c 156
83332.Rv0018c 83332.Rv3648c 156
83332.Rv0018c 83332.Rv3676 255
83332.Rv0018c 83332.Rv3677c 156
83332.Rv0018c 83332.Rv3703c 233
83332.Rv0018c 83332.Rv3804c 191
83332.Rv0018c 83332.Rv3810 304
83332.Rv0018c 83332.Rv3813c 150
83332.Rv0018c 83332.Rv3819 169
83332.Rv0018c 83332.Rv3840 239
83332.Rv0018c 83332.Rv3846 169
83332.Rv0018c 83332.Rv3850 157
83332.Rv0018c 83332.Rv3853 237
83332.Rv0018c 83332.Rv3859c 189
83332.Rv0018c 83332.Rv3863 257
83332.Rv0018c 83332.Rv3910 354
83332.Rv0019c 83332.Rv0004 350
83332.Rv0019c 83332.Rv0013 384
83332.Rv0019c 83332.Rv0014c 959
83332.Rv0019c 83332.Rv0015c 956
83332.Rv0019c 83332.Rv0016c 974
83332.Rv0019c 83332.Rv0017c 953
83332.Rv0019c 83332.Rv0018c 963
83332.Rv0019c 83332.Rv0020c 932
83332.Rv0019c 83332.Rv0050 463
83332.Rv0019c 83332.Rv0054 170
83332.Rv0019c 83332.Rv0120c 160
83332.Rv0019c 83332.Rv0127 358
83332.Rv0019c 83332.Rv0145 833
83332.Rv0019c 83332.Rv0149 161
83332.Rv0019c 83332.Rv0160c 268
83332.Rv0019c 83332.Rv0203 605
83332.Rv0019c 83332.Rv0241c 243
83332.Rv0019c 83332.Rv0242c 164
83332.Rv0019c 83332.Rv0373c 183
83332.Rv0019c 83332.Rv0375c 173
83332.Rv0019c 83332.Rv0393 841
83332.Rv0019c 83332.Rv0410c 388
83332.Rv0019c 83332.Rv0418 191
83332.Rv0019c 83332.Rv0475 204
83332.Rv0019c 83332.Rv0511 155
83332.Rv0019c 83332.Rv0530 153
83332.Rv0019c 83332.Rv0702 221
83332.Rv0019c 83332.Rv0717 256
83332.Rv0019c 83332.Rv0772 158
83332.Rv0019c 83332.Rv0805 270
83332.Rv0019c 83332.Rv0851c 156
83332.Rv0019c 83332.Rv0876c 172
83332.Rv0019c 83332.Rv0884c 353
83332.Rv0019c 83332.Rv0885 722
83332.Rv0019c 83332.Rv0950c 659
83332.Rv0019c 83332.Rv0951 211
83332.Rv0019c 83332.Rv0973c 174
83332.Rv0019c 83332.Rv0996 841
83332.Rv0019c 83332.Rv1158c 609
83332.Rv0019c 83332.Rv1159 228
83332.Rv0019c 83332.Rv1248c 166
83332.Rv0019c 83332.Rv1267c 442
83332.Rv0019c 83332.Rv1305 170
83332.Rv0019c 83332.Rv1326c 255
83332.Rv0019c 83332.Rv1327c 443
83332.Rv0019c 83332.Rv1386 468
83332.Rv0019c 83332.Rv1408 151
83332.Rv0019c 83332.Rv1420 154
83332.Rv0019c 83332.Rv1481 395
83332.Rv0019c 83332.Rv1484 157
83332.Rv0019c 83332.Rv1540 154
83332.Rv0019c 83332.Rv1552 440
83332.Rv0019c 83332.Rv1562c 255
83332.Rv0019c 83332.Rv1563c 223
83332.Rv0019c 83332.Rv1633 181
83332.Rv0019c 83332.Rv1638 181
83332.Rv0019c 83332.Rv1709 180
83332.Rv0019c 83332.Rv1743 173
83332.Rv0019c 83332.Rv1827 295
83332.Rv0019c 83332.Rv1829 179
83332.Rv0019c 83332.Rv1904 262
83332.Rv0019c 83332.Rv2059 153
83332.Rv0019c 83332.Rv2088 270
83332.Rv0019c 83332.Rv2145c 260
83332.Rv0019c 83332.Rv2147c 191
83332.Rv0019c 83332.Rv2150c 382
83332.Rv0019c 83332.Rv2151c 249
83332.Rv0019c 83332.Rv2154c 333
83332.Rv0019c 83332.Rv2163c 171
83332.Rv0019c 83332.Rv2165c 330
83332.Rv0019c 83332.Rv2166c 383
83332.Rv0019c 83332.Rv2176 499
83332.Rv0019c 83332.Rv2181 232
83332.Rv0019c 83332.Rv2191 154
83332.Rv0019c 83332.Rv2209 187
83332.Rv0019c 83332.Rv2267c 158
83332.Rv0019c 83332.Rv2372c 224
83332.Rv0019c 83332.Rv2397c 153
83332.Rv0019c 83332.Rv2434c 204
83332.Rv0019c 83332.Rv2440c 275
83332.Rv0019c 83332.Rv2441c 158
83332.Rv0019c 83332.Rv2477c 175
83332.Rv0019c 83332.Rv2478c 360
83332.Rv0019c 83332.Rv2553c 204
83332.Rv0019c 83332.Rv2626c 213
83332.Rv0019c 83332.Rv2646 153
83332.Rv0019c 83332.Rv2681 336
83332.Rv0019c 83332.Rv2720 155
83332.Rv0019c 83332.Rv2728c 231
83332.Rv0019c 83332.Rv2838c 180
83332.Rv0019c 83332.Rv2844 155
83332.Rv0019c 83332.Rv2847c 173
83332.Rv0019c 83332.Rv2854 425
83332.Rv0019c 83332.Rv2880c 181
83332.Rv0019c 83332.Rv2925c 352
83332.Rv0019c 83332.Rv2939 866
83332.Rv0019c 83332.Rv3031 175
83332.Rv0019c 83332.Rv3037c 153
83332.Rv0019c 83332.Rv3088 230
83332.Rv0019c 83332.Rv3195 224
83332.Rv0019c 83332.Rv3256c 233
83332.Rv0019c 83332.Rv3267 172
83332.Rv0019c 83332.Rv3300c 154
83332.Rv0019c 83332.Rv3303c 163
83332.Rv0019c 83332.Rv3342 159
83332.Rv0019c 83332.Rv3376 160
83332.Rv0019c 83332.Rv3390 157
83332.Rv0019c 83332.Rv3450c 157
83332.Rv0019c 83332.Rv3660c 205
83332.Rv0019c 83332.Rv3676 161
83332.Rv0019c 83332.Rv3712 202
83332.Rv0019c 83332.Rv3780 841
83332.Rv0019c 83332.Rv3857c 833
83332.Rv0019c 83332.Rv3900c 382
83332.Rv0020c 83332.Rv0007 243
83332.Rv0020c 83332.Rv0013 383
83332.Rv0020c 83332.Rv0014c 986
83332.Rv0020c 83332.Rv0015c 943
83332.Rv0020c 83332.Rv0016c 941
83332.Rv0020c 83332.Rv0017c 886
83332.Rv0020c 83332.Rv0018c 897
83332.Rv0020c 83332.Rv0019c 932
83332.Rv0020c 83332.Rv0043c 167
83332.Rv0020c 83332.Rv0159c 320
83332.Rv0020c 83332.Rv0171 388
83332.Rv0020c 83332.Rv0172 168
83332.Rv0020c 83332.Rv0184 177
83332.Rv0020c 83332.Rv0193c 180
83332.Rv0020c 83332.Rv0228 238
83332.Rv0020c 83332.Rv0283 162
83332.Rv0020c 83332.Rv0297 344
83332.Rv0020c 83332.Rv0315 212
83332.Rv0020c 83332.Rv0351 188
83332.Rv0020c 83332.Rv0356c 258
83332.Rv0020c 83332.Rv0358 317
83332.Rv0020c 83332.Rv0387c 292
83332.Rv0020c 83332.Rv0410c 423
83332.Rv0020c 83332.Rv0418 177
83332.Rv0020c 83332.Rv0442c 403
83332.Rv0020c 83332.Rv0449c 167
83332.Rv0020c 83332.Rv0479c 169
83332.Rv0020c 83332.Rv0483 233
83332.Rv0020c 83332.Rv0511 152
83332.Rv0020c 83332.Rv0516c 486
83332.Rv0020c 83332.Rv0533c 191
83332.Rv0020c 83332.Rv0556 399
83332.Rv0020c 83332.Rv0591 299
83332.Rv0020c 83332.Rv0654 332
83332.Rv0020c 83332.Rv0663 486
83332.Rv0020c 83332.Rv0667 160
83332.Rv0020c 83332.Rv0681 443
83332.Rv0020c 83332.Rv0685 170
83332.Rv0020c 83332.Rv0691c 150
83332.Rv0020c 83332.Rv0707 271
83332.Rv0020c 83332.Rv0729 231
83332.Rv0020c 83332.Rv0734 158
83332.Rv0020c 83332.Rv0772 208
83332.Rv0020c 83332.Rv0812 206
83332.Rv0020c 83332.Rv0813c 253
83332.Rv0020c 83332.Rv0817c 231
83332.Rv0020c 83332.Rv0875c 180
83332.Rv0020c 83332.Rv0881 280
83332.Rv0020c 83332.Rv0883c 440
83332.Rv0020c 83332.Rv0913c 253
83332.Rv0020c 83332.Rv0915c 303
83332.Rv0020c 83332.Rv0931c 218
83332.Rv0020c 83332.Rv0996 160
83332.Rv0020c 83332.Rv1004c 183
83332.Rv0020c 83332.Rv1018c 358
83332.Rv0020c 83332.Rv1039c 174
83332.Rv0020c 83332.Rv1083 206
83332.Rv0020c 83332.Rv1109c 300
83332.Rv0020c 83332.Rv1111c 434
83332.Rv0020c 83332.Rv1145 441
83332.Rv0020c 83332.Rv1176c 175
83332.Rv0020c 83332.Rv1189 186
83332.Rv0020c 83332.Rv1209 233
83332.Rv0020c 83332.Rv1222 171
83332.Rv0020c 83332.Rv1243c 403
83332.Rv0020c 83332.Rv1248c 166
83332.Rv0020c 83332.Rv1252c 472
83332.Rv0020c 83332.Rv1266c 670
83332.Rv0020c 83332.Rv1267c 377
83332.Rv0020c 83332.Rv1268c 170
83332.Rv0020c 83332.Rv1270c 152
83332.Rv0020c 83332.Rv1284 425
83332.Rv0020c 83332.Rv1350 152
83332.Rv0020c 83332.Rv1368 198
83332.Rv0020c 83332.Rv1408 151
83332.Rv0020c 83332.Rv1420 154
83332.Rv0020c 83332.Rv1422 389
83332.Rv0020c 83332.Rv1481 240
83332.Rv0020c 83332.Rv1483 155
83332.Rv0020c 83332.Rv1540 154
83332.Rv0020c 83332.Rv1542c 237
83332.Rv0020c 83332.Rv1633 181
83332.Rv0020c 83332.Rv1638 181
83332.Rv0020c 83332.Rv1659 277
83332.Rv0020c 83332.Rv1667c 231
83332.Rv0020c 83332.Rv1707 173
83332.Rv0020c 83332.Rv1743 852
83332.Rv0020c 83332.Rv1746 865
83332.Rv0020c 83332.Rv1747 568
83332.Rv0020c 83332.Rv1748 247
83332.Rv0020c 83332.Rv1749c 355
83332.Rv0020c 83332.Rv1754c 200
83332.Rv0020c 83332.Rv1787 163
83332.Rv0020c 83332.Rv1798 183
83332.Rv0020c 83332.Rv1801 255
83332.Rv0020c 83332.Rv1802 200
83332.Rv0020c 83332.Rv1827 424
83332.Rv0020c 83332.Rv1829 179
83332.Rv0020c 83332.Rv1963c 228
83332.Rv0020c 83332.Rv2000 831
83332.Rv0020c 83332.Rv2079 172
83332.Rv0020c 83332.Rv2088 287
83332.Rv0020c 83332.Rv2091c 308
83332.Rv0020c 83332.Rv2126c 413
83332.Rv0020c 83332.Rv2140c 191
83332.Rv0020c 83332.Rv2145c 388
83332.Rv0020c 83332.Rv2149c 171
83332.Rv0020c 83332.Rv2150c 191
83332.Rv0020c 83332.Rv2154c 313
83332.Rv0020c 83332.Rv2155c 160
83332.Rv0020c 83332.Rv2163c 207
83332.Rv0020c 83332.Rv2165c 232
83332.Rv0020c 83332.Rv2176 632
83332.Rv0020c 83332.Rv2178c 182
83332.Rv0020c 83332.Rv2181 235
83332.Rv0020c 83332.Rv2183c 227
83332.Rv0020c 83332.Rv2186c 392
83332.Rv0020c 83332.Rv2191 154
83332.Rv0020c 83332.Rv2245 196
83332.Rv0020c 83332.Rv2246 255
83332.Rv0020c 83332.Rv2326c 205
83332.Rv0020c 83332.Rv2389c 216
83332.Rv0020c 83332.Rv2401A 224
83332.Rv0020c 83332.Rv2468c 269
83332.Rv0020c 83332.Rv2482c 155
83332.Rv0020c 83332.Rv2483c 217
83332.Rv0020c 83332.Rv2520c 286
83332.Rv0020c 83332.Rv2626c 177
83332.Rv0020c 83332.Rv2638 258
83332.Rv0020c 83332.Rv2695 195
83332.Rv0020c 83332.Rv2700 251
83332.Rv0020c 83332.Rv2710 170
83332.Rv0020c 83332.Rv2721c 231
83332.Rv0020c 83332.Rv2732c 199
83332.Rv0020c 83332.Rv2877c 181
83332.Rv0020c 83332.Rv2878c 177
83332.Rv0020c 83332.Rv2880c 181
83332.Rv0020c 83332.Rv2882c 213
83332.Rv0020c 83332.Rv2903c 176
83332.Rv0020c 83332.Rv2914c 417
83332.Rv0020c 83332.Rv2926c 205
83332.Rv0020c 83332.Rv2945c 173
83332.Rv0020c 83332.Rv2974c 164
83332.Rv0020c 83332.Rv2992c 244
83332.Rv0020c 83332.Rv3031 178
83332.Rv0020c 83332.Rv3038c 201
83332.Rv0020c 83332.Rv3080c 444
83332.Rv0020c 83332.Rv3082c 170
83332.Rv0020c 83332.Rv3083 223
83332.Rv0020c 83332.Rv3084 198
83332.Rv0020c 83332.Rv3085 258
83332.Rv0020c 83332.Rv3086 256
83332.Rv0020c 83332.Rv3087 246
83332.Rv0020c 83332.Rv3088 229
83332.Rv0020c 83332.Rv3089 170
83332.Rv0020c 83332.Rv3151 199
83332.Rv0020c 83332.Rv3158 216
83332.Rv0020c 83332.Rv3174 169
83332.Rv0020c 83332.Rv3195 186
83332.Rv0020c 83332.Rv3205c 155
83332.Rv0020c 83332.Rv3212 189
83332.Rv0020c 83332.Rv3223c 323
83332.Rv0020c 83332.Rv3234c 216
83332.Rv0020c 83332.Rv3267 230
83332.Rv0020c 83332.Rv3300c 154
83332.Rv0020c 83332.Rv3311 189
83332.Rv0020c 83332.Rv3330 463
83332.Rv0020c 83332.Rv3365c 179
83332.Rv0020c 83332.Rv3376 232
83332.Rv0020c 83332.Rv3405c 191
83332.Rv0020c 83332.Rv3438 328
83332.Rv0020c 83332.Rv3441c 351
83332.Rv0020c 83332.Rv3450c 172
83332.Rv0020c 83332.Rv3484 249
83332.Rv0020c 83332.Rv3526 239
83332.Rv0020c 83332.Rv3532 228
83332.Rv0020c 83332.Rv3562 191
83332.Rv0020c 83332.Rv3611 245
83332.Rv0020c 83332.Rv3624c 158
83332.Rv0020c 83332.Rv3668c 196
83332.Rv0020c 83332.Rv3673c 163
83332.Rv0020c 83332.Rv3682 151
83332.Rv0020c 83332.Rv3793 164
83332.Rv0020c 83332.Rv3794 284
83332.Rv0020c 83332.Rv3802c 170
83332.Rv0020c 83332.Rv3839 186
83332.Rv0020c 83332.Rv3864 182
83332.Rv0020c 83332.Rv3869 209
83332.Rv0020c 83332.Rv3881c 247
83332.Rv0020c 83332.Rv3907c 303
83332.Rv0020c 83332.Rv3910 905
83332.Rv0020c 83332.Rv3912 243
83332.Rv0020c 83332.Rv3921c 305
83332.Rv0021c 83332.Rv0022c 532
83332.Rv0021c 83332.Rv0023 464
83332.Rv0021c 83332.Rv0024 395
83332.Rv0021c 83332.Rv0025 344
83332.Rv0021c 83332.Rv0026 259
83332.Rv0021c 83332.Rv0027 208
83332.Rv0021c 83332.Rv0028 206
83332.Rv0021c 83332.Rv0029 289
83332.Rv0021c 83332.Rv0030 159
83332.Rv0021c 83332.Rv0031 156
83332.Rv0021c 83332.Rv0033 211
83332.Rv0021c 83332.Rv0041 199
83332.Rv0021c 83332.Rv0071 383
83332.Rv0021c 83332.Rv0117 294
83332.Rv0021c 83332.Rv0188 196
83332.Rv0021c 83332.Rv0208c 194
83332.Rv0021c 83332.Rv0215c 350
83332.Rv0021c 83332.Rv0244c 260
83332.Rv0021c 83332.Rv0248c 224
83332.Rv0021c 83332.Rv0252 899
83332.Rv0021c 83332.Rv0253 899
83332.Rv0021c 83332.Rv0280 385
83332.Rv0021c 83332.Rv0296c 532
83332.Rv0021c 83332.Rv0338c 160
83332.Rv0021c 83332.Rv0392c 191
83332.Rv0021c 83332.Rv0415 184
83332.Rv0021c 83332.Rv0423c 170
83332.Rv0021c 83332.Rv0520 170
83332.Rv0021c 83332.Rv0533c 312
83332.Rv0021c 83332.Rv0552 201
83332.Rv0021c 83332.Rv0663 577
83332.Rv0021c 83332.Rv0670 246
83332.Rv0021c 83332.Rv0690c 157
83332.Rv0021c 83332.Rv0729 601
83332.Rv0021c 83332.Rv0752c 351
83332.Rv0021c 83332.Rv0754 174
83332.Rv0021c 83332.Rv0772 241
83332.Rv0021c 83332.Rv0904c 411
83332.Rv0021c 83332.Rv0957 450
83332.Rv0021c 83332.Rv0973c 358
83332.Rv0021c 83332.Rv0975c 333
83332.Rv0021c 83332.Rv1143 449
83332.Rv0021c 83332.Rv1161 899
83332.Rv0021c 83332.Rv1162 899
83332.Rv0021c 83332.Rv1163 899
83332.Rv0021c 83332.Rv1164 899
83332.Rv0021c 83332.Rv1235 156
83332.Rv0021c 83332.Rv1282c 167
83332.Rv0021c 83332.Rv1344 211
83332.Rv0021c 83332.Rv1390 243
83332.Rv0021c 83332.Rv1448c 228
83332.Rv0021c 83332.Rv1532c 184
83332.Rv0021c 83332.Rv1533 315
83332.Rv0021c 83332.Rv1631 265
83332.Rv0021c 83332.Rv1642 156
83332.Rv0021c 83332.Rv1652 154
83332.Rv0021c 83332.Rv1689 253
83332.Rv0021c 83332.Rv1722 190
83332.Rv0021c 83332.Rv1736c 899
83332.Rv0021c 83332.Rv1753c 171
83332.Rv0021c 83332.Rv1836c 835
83332.Rv0021c 83332.Rv1847 184
83332.Rv0021c 83332.Rv1879 198
83332.Rv0021c 83332.Rv1894c 220
83332.Rv0021c 83332.Rv1905c 184
83332.Rv0021c 83332.Rv1936 172
83332.Rv0021c 83332.Rv2069 160
83332.Rv0021c 83332.Rv2243 348
83332.Rv0021c 83332.Rv2244 211
83332.Rv0021c 83332.Rv2245 279
83332.Rv0021c 83332.Rv2246 279
83332.Rv0021c 83332.Rv2305 151
83332.Rv0021c 83332.Rv2328 153
83332.Rv0021c 83332.Rv2391 899
83332.Rv0021c 83332.Rv2500c 351
83332.Rv0021c 83332.Rv2524c 539
83332.Rv0021c 83332.Rv2535c 174
83332.Rv0021c 83332.Rv2568c 175
83332.Rv0021c 83332.Rv2583c 244
83332.Rv0021c 83332.Rv2592c 195
83332.Rv0021c 83332.Rv2606c 160
83332.Rv0021c 83332.Rv2646 170
83332.Rv0021c 83332.Rv2724c 351
83332.Rv0021c 83332.Rv2781c 350
83332.Rv0021c 83332.Rv2789c 351
83332.Rv0021c 83332.Rv2883c 232
83332.Rv0021c 83332.Rv2925c 195
83332.Rv0021c 83332.Rv2926c 191
83332.Rv0021c 83332.Rv2930 194
83332.Rv0021c 83332.Rv3003c 193
83332.Rv0021c 83332.Rv3076 281
83332.Rv0021c 83332.Rv3077 157
83332.Rv0021c 83332.Rv3090 171
83332.Rv0021c 83332.Rv3139 256
83332.Rv0021c 83332.Rv3140 256
83332.Rv0021c 83332.Rv3221c 253
83332.Rv0021c 83332.Rv3279c 259
83332.Rv0021c 83332.Rv3287c 191
83332.Rv0021c 83332.Rv3318 223
83332.Rv0021c 83332.Rv3322c 563
83332.Rv0021c 83332.Rv3553 448
83332.Rv0021c 83332.Rv3608c 412
83332.Rv0021c 83332.Rv3657c 219
83332.Rv0021c 83332.Rv3658c 249
83332.Rv0021c 83332.Rv3669 181
83332.Rv0021c 83332.Rv3717 220
83332.Rv0021c 83332.Rv3727 449
83332.Rv0021c 83332.Rv3732 161
83332.Rv0021c 83332.Rv3789 175
83332.Rv0021c 83332.Rv3915 220
83332.Rv0022c 83332.Rv0021c 532
83332.Rv0022c 83332.Rv0023 612
83332.Rv0022c 83332.Rv0024 612
83332.Rv0022c 83332.Rv0025 518
83332.Rv0022c 83332.Rv0026 361
83332.Rv0022c 83332.Rv0027 266
83332.Rv0022c 83332.Rv0028 262
83332.Rv0022c 83332.Rv0029 193
83332.Rv0022c 83332.Rv0030 176
83332.Rv0022c 83332.Rv0031 171
83332.Rv0022c 83332.Rv1471 200
83332.Rv0022c 83332.Rv1848 167
83332.Rv0022c 83332.Rv2703 351
83332.Rv0022c 83332.Rv3197A 843
83332.Rv0022c 83332.Rv3218 603
83332.Rv0022c 83332.Rv3219 845
83332.Rv0022c 83332.Rv3260c 847
83332.Rv0022c 83332.Rv3416 841
83332.Rv0022c 83332.Rv3681c 845
83332.Rv0022c 83332.Rv3862c 843
83332.Rv0022c 83332.Rv3914 170
83332.Rv0023 83332.Rv0012 657
83332.Rv0023 83332.Rv0021c 464
83332.Rv0023 83332.Rv0022c 612
83332.Rv0023 83332.Rv0024 865
83332.Rv0023 83332.Rv0025 721
83332.Rv0023 83332.Rv0026 479
83332.Rv0023 83332.Rv0027 334
83332.Rv0023 83332.Rv0028 328
83332.Rv0023 83332.Rv0029 381
83332.Rv0023 83332.Rv0030 196
83332.Rv0023 83332.Rv0031 187
83332.Rv0023 83332.Rv0071 160
83332.Rv0023 83332.Rv0093c 339
83332.Rv0023 83332.Rv0104 152
83332.Rv0023 83332.Rv0118c 157
83332.Rv0023 83332.Rv0172 217
83332.Rv0023 83332.Rv0188 158
83332.Rv0023 83332.Rv0194 165
83332.Rv0023 83332.Rv0216 231
83332.Rv0023 83332.Rv0222 151
83332.Rv0023 83332.Rv0254c 186
83332.Rv0023 83332.Rv0256c 203
83332.Rv0023 83332.Rv0258c 226
83332.Rv0023 83332.Rv0259c 150
83332.Rv0023 83332.Rv0280 163
83332.Rv0023 83332.Rv0296c 221
83332.Rv0023 83332.Rv0321 191
83332.Rv0023 83332.Rv0388c 162
83332.Rv0023 83332.Rv0413 155
83332.Rv0023 83332.Rv0428c 209
83332.Rv0023 83332.Rv0433 251
83332.Rv0023 83332.Rv0447c 154
83332.Rv0023 83332.Rv0452 226
83332.Rv0023 83332.Rv0455c 164
83332.Rv0023 83332.Rv0470c 229
83332.Rv0023 83332.Rv0473 296
83332.Rv0023 83332.Rv0474 154
83332.Rv0023 83332.Rv0493c 183
83332.Rv0023 83332.Rv0516c 412
83332.Rv0023 83332.Rv0520 255
83332.Rv0023 83332.Rv0534c 182
83332.Rv0023 83332.Rv0538 298
83332.Rv0023 83332.Rv0551c 175
83332.Rv0023 83332.Rv0567 163
83332.Rv0023 83332.Rv0575c 170
83332.Rv0023 83332.Rv0637 201
83332.Rv0023 83332.Rv0649 172
83332.Rv0023 83332.Rv0663 229
83332.Rv0023 83332.Rv0681 162
83332.Rv0023 83332.Rv0690c 500
83332.Rv0023 83332.Rv0736 226
83332.Rv0023 83332.Rv0877 170
83332.Rv0023 83332.Rv0893c 675
83332.Rv0023 83332.Rv0911 150
83332.Rv0023 83332.Rv0914c 212
83332.Rv0023 83332.Rv0941c 295
83332.Rv0023 83332.Rv0954 161
83332.Rv0023 83332.Rv0972c 487
83332.Rv0023 83332.Rv0978c 153
83332.Rv0023 83332.Rv0999 222
83332.Rv0023 83332.Rv1026 152
83332.Rv0023 83332.Rv1028c 176
83332.Rv0023 83332.Rv1031 181
83332.Rv0023 83332.Rv1039c 188
83332.Rv0023 83332.Rv1092c 168
83332.Rv0023 83332.Rv1097c 156
83332.Rv0023 83332.Rv1104 184
83332.Rv0023 83332.Rv1172c 278
83332.Rv0023 83332.Rv1179c 179
83332.Rv0023 83332.Rv1193 228
83332.Rv0023 83332.Rv1230c 165
83332.Rv0023 83332.Rv1251c 156
83332.Rv0023 83332.Rv1252c 152
83332.Rv0023 83332.Rv1260 208
83332.Rv0023 83332.Rv1269c 166
83332.Rv0023 83332.Rv1349 153
83332.Rv0023 83332.Rv1397c 153
83332.Rv0023 83332.Rv1453 306
83332.Rv0023 83332.Rv1457c 243
83332.Rv0023 83332.Rv1621c 370
83332.Rv0023 83332.Rv1684 159
83332.Rv0023 83332.Rv1706c 187
83332.Rv0023 83332.Rv1707 530
83332.Rv0023 83332.Rv1739c 446
83332.Rv0023 83332.Rv1787 352
83332.Rv0023 83332.Rv1789 338
83332.Rv0023 83332.Rv1794 319
83332.Rv0023 83332.Rv1796 160
83332.Rv0023 83332.Rv1797 274
83332.Rv0023 83332.Rv1798 177
83332.Rv0023 83332.Rv1808 441
83332.Rv0023 83332.Rv1814 176
83332.Rv0023 83332.Rv1867 178
83332.Rv0023 83332.Rv1868 177
83332.Rv0023 83332.Rv1880c 177
83332.Rv0023 83332.Rv1942c 172
83332.Rv0023 83332.Rv1981c 182
83332.Rv0023 83332.Rv2022c 152
83332.Rv0023 83332.Rv2047c 156
83332.Rv0023 83332.Rv2118c 722
83332.Rv0023 83332.Rv2119 192
83332.Rv0023 83332.Rv2145c 175
83332.Rv0023 83332.Rv2159c 151
83332.Rv0023 83332.Rv2170 249
83332.Rv0023 83332.Rv2198c 173
83332.Rv0023 83332.Rv2250c 506
83332.Rv0023 83332.Rv2258c 205
83332.Rv0023 83332.Rv2303c 152
83332.Rv0023 83332.Rv2340c 177
83332.Rv0023 83332.Rv2356c 170
83332.Rv0023 83332.Rv2370c 256
83332.Rv0023 83332.Rv2405 166
83332.Rv0023 83332.Rv2453c 159
83332.Rv0023 83332.Rv2505c 203
83332.Rv0023 83332.Rv2536 169
83332.Rv0023 83332.Rv2638 187
83332.Rv0023 83332.Rv2646 255
83332.Rv0023 83332.Rv2728c 155
83332.Rv0023 83332.Rv2770c 329
83332.Rv0023 83332.Rv2775 178
83332.Rv0023 83332.Rv2874 305
83332.Rv0023 83332.Rv3036c 187
83332.Rv0023 83332.Rv3048c 186
83332.Rv0023 83332.Rv3061c 248
83332.Rv0023 83332.Rv3066 164
83332.Rv0023 83332.Rv3074 199
83332.Rv0023 83332.Rv3077 241
83332.Rv0023 83332.Rv3107c 168
83332.Rv0023 83332.Rv3129 153
83332.Rv0023 83332.Rv3163c 182
83332.Rv0023 83332.Rv3182 152
83332.Rv0023 83332.Rv3202c 162
83332.Rv0023 83332.Rv3268 172
83332.Rv0023 83332.Rv3286c 191
83332.Rv0023 83332.Rv3288c 193
83332.Rv0023 83332.Rv3299c 191
83332.Rv0023 83332.Rv3313c 211
83332.Rv0023 83332.Rv3322c 229
83332.Rv0023 83332.Rv3333c 312
83332.Rv0023 83332.Rv3351c 377
83332.Rv0023 83332.Rv3392c 409
83332.Rv0023 83332.Rv3415c 232
83332.Rv0023 83332.Rv3446c 245
83332.Rv0023 83332.Rv3472 194
83332.Rv0023 83332.Rv3561 170
83332.Rv0023 83332.Rv3569c 177
83332.Rv0023 83332.Rv3577 204
83332.Rv0023 83332.Rv3602c 206
83332.Rv0023 83332.Rv3608c 170
83332.Rv0023 83332.Rv3618 221
83332.Rv0023 83332.Rv3641c 177
83332.Rv0023 83332.Rv3667 192
83332.Rv0023 83332.Rv3720 170
83332.Rv0023 83332.Rv3722c 232
83332.Rv0023 83332.Rv3738c 202
83332.Rv0023 83332.Rv3754 159
83332.Rv0023 83332.Rv3803c 231
83332.Rv0023 83332.Rv3884c 180
83332.Rv0023 83332.Rv3887c 234
83332.Rv0023 83332.Rv3889c 189
83332.Rv0023 83332.Rv3892c 250
83332.Rv0023 83332.Rv3905c 178
83332.Rv0024 83332.Rv0021c 395
83332.Rv0024 83332.Rv0022c 612
83332.Rv0024 83332.Rv0023 865
83332.Rv0024 83332.Rv0025 721
83332.Rv0024 83332.Rv0026 479
83332.Rv0024 83332.Rv0027 334
83332.Rv0024 83332.Rv0028 328
83332.Rv0024 83332.Rv0029 222
83332.Rv0024 83332.Rv0030 196
83332.Rv0024 83332.Rv0031 187
83332.Rv0024 83332.Rv0050 256
83332.Rv0024 83332.Rv0170 332
83332.Rv0024 83332.Rv0232 162
83332.Rv0024 83332.Rv0405 168
83332.Rv0024 83332.Rv0413 226
83332.Rv0024 83332.Rv0414c 169
83332.Rv0024 83332.Rv0468 350
83332.Rv0024 83332.Rv0592 609
83332.Rv0024 83332.Rv0594 659
83332.Rv0024 83332.Rv0629c 188
83332.Rv0024 83332.Rv0667 184
83332.Rv0024 83332.Rv0744c 258
83332.Rv0024 83332.Rv0834c 532
83332.Rv0024 83332.Rv0921 228
83332.Rv0024 83332.Rv0969 409
83332.Rv0024 83332.Rv0970 530
83332.Rv0024 83332.Rv0971c 411
83332.Rv0024 83332.Rv0975c 228
83332.Rv0024 83332.Rv0982 161
83332.Rv0024 83332.Rv0983 536
83332.Rv0024 83332.Rv0985c 462
83332.Rv0024 83332.Rv0986 353
83332.Rv0024 83332.Rv0987 386
83332.Rv0024 83332.Rv0988 463
83332.Rv0024 83332.Rv1051c 283
83332.Rv0024 83332.Rv1167c 278
83332.Rv0024 83332.Rv1200 764
83332.Rv0024 83332.Rv1307 233
83332.Rv0024 83332.Rv1402 176
83332.Rv0024 83332.Rv1477 548
83332.Rv0024 83332.Rv1478 548
83332.Rv0024 83332.Rv1485 452
83332.Rv0024 83332.Rv1566c 620
83332.Rv0024 83332.Rv1600 156
83332.Rv0024 83332.Rv1626 160
83332.Rv0024 83332.Rv1638 196
83332.Rv0024 83332.Rv1652 184
83332.Rv0024 83332.Rv1738 258
83332.Rv0024 83332.Rv1865c 181
83332.Rv0024 83332.Rv1868 171
83332.Rv0024 83332.Rv1968 728
83332.Rv0024 83332.Rv1975 237
83332.Rv0024 83332.Rv2067c 192
83332.Rv0024 83332.Rv2075c 280
83332.Rv0024 83332.Rv2150c 232
83332.Rv0024 83332.Rv2163c 452
83332.Rv0024 83332.Rv2182c 210
83332.Rv0024 83332.Rv2186c 150
83332.Rv0024 83332.Rv2188c 292
83332.Rv0024 83332.Rv2189c 214
83332.Rv0024 83332.Rv2190c 717
83332.Rv0024 83332.Rv2191 151
83332.Rv0024 83332.Rv2194 150
83332.Rv0024 83332.Rv2195 150
83332.Rv0024 83332.Rv2196 150
83332.Rv0024 83332.Rv2202c 152
83332.Rv0024 83332.Rv2209 195
83332.Rv0024 83332.Rv2213 190
83332.Rv0024 83332.Rv2291 249
83332.Rv0024 83332.Rv2315c 150
83332.Rv0024 83332.Rv2318 176
83332.Rv0024 83332.Rv2553c 150
83332.Rv0024 83332.Rv2626c 246
83332.Rv0024 83332.Rv2659c 189
83332.Rv0024 83332.Rv2719c 156
83332.Rv0024 83332.Rv2839c 157
83332.Rv0024 83332.Rv2885c 195
83332.Rv0024 83332.Rv2908c 155
83332.Rv0024 83332.Rv2922c 196
83332.Rv0024 83332.Rv3088 390
83332.Rv0024 83332.Rv3141 505
83332.Rv0024 83332.Rv3283 389
83332.Rv0024 83332.Rv3327 155
83332.Rv0024 83332.Rv3351c 182
83332.Rv0024 83332.Rv3717 153
83332.Rv0024 83332.Rv3738c 171
83332.Rv0024 83332.Rv3791 152
83332.Rv0024 83332.Rv3896c 177
83332.Rv0024 83332.Rv3915 153
83332.Rv0025 83332.Rv0021c 344
83332.Rv0025 83332.Rv0022c 518
83332.Rv0025 83332.Rv0023 721
83332.Rv0025 83332.Rv0024 721
83332.Rv0025 83332.Rv0026 563
83332.Rv0025 83332.Rv0027 382
83332.Rv0025 83332.Rv0028 375
83332.Rv0025 83332.Rv0029 243
83332.Rv0025 83332.Rv0030 211
83332.Rv0025 83332.Rv0031 199
83332.Rv0026 83332.Rv0021c 259
83332.Rv0026 83332.Rv0022c 361
83332.Rv0026 83332.Rv0023 479
83332.Rv0026 83332.Rv0024 479
83332.Rv0026 83332.Rv0025 563
83332.Rv0026 83332.Rv0027 570
83332.Rv0026 83332.Rv0028 552
83332.Rv0026 83332.Rv0029 317
83332.Rv0026 83332.Rv0030 261
83332.Rv0026 83332.Rv0031 242
83332.Rv0026 83332.Rv0093c 158
83332.Rv0026 83332.Rv0124 175
83332.Rv0026 83332.Rv0129c 183
83332.Rv0026 83332.Rv0171 209
83332.Rv0026 83332.Rv0256c 363
83332.Rv0026 83332.Rv0258c 206
83332.Rv0026 83332.Rv0263c 200
83332.Rv0026 83332.Rv0286 513
83332.Rv0026 83332.Rv0296c 190
83332.Rv0026 83332.Rv0303 215
83332.Rv0026 83332.Rv0306 153
83332.Rv0026 83332.Rv0314c 218
83332.Rv0026 83332.Rv0345 152
83332.Rv0026 83332.Rv0453 287
83332.Rv0026 83332.Rv0455c 154
83332.Rv0026 83332.Rv0493c 215
83332.Rv0026 83332.Rv0497 527
83332.Rv0026 83332.Rv0504c 382
83332.Rv0026 83332.Rv0593 199
83332.Rv0026 83332.Rv0608 156
83332.Rv0026 83332.Rv0659c 170
83332.Rv0026 83332.Rv0672 173
83332.Rv0026 83332.Rv0679c 158
83332.Rv0026 83332.Rv0685 154
83332.Rv0026 83332.Rv0686 181
83332.Rv0026 83332.Rv0702 181
83332.Rv0026 83332.Rv0713 180
83332.Rv0026 83332.Rv0783c 186
83332.Rv0026 83332.Rv0818 184
83332.Rv0026 83332.Rv0867c 312
83332.Rv0026 83332.Rv0897c 247
83332.Rv0026 83332.Rv0915c 458
83332.Rv0026 83332.Rv0941c 150
83332.Rv0026 83332.Rv0954 255
83332.Rv0026 83332.Rv0956 155
83332.Rv0026 83332.Rv0977 156
83332.Rv0026 83332.Rv1004c 551
83332.Rv0026 83332.Rv1006 166
83332.Rv0026 83332.Rv1024 190
83332.Rv0026 83332.Rv1046c 214
83332.Rv0026 83332.Rv1048c 166
83332.Rv0026 83332.Rv1078 189
83332.Rv0026 83332.Rv1166 205
83332.Rv0026 83332.Rv1171 176
83332.Rv0026 83332.Rv1196 167
83332.Rv0026 83332.Rv1204c 195
83332.Rv0026 83332.Rv1269c 164
83332.Rv0026 83332.Rv1273c 159
83332.Rv0026 83332.Rv1324 170
83332.Rv0026 83332.Rv1402 185
83332.Rv0026 83332.Rv1450c 560
83332.Rv0026 83332.Rv1452c 292
83332.Rv0026 83332.Rv1476 214
83332.Rv0026 83332.Rv1610 339
83332.Rv0026 83332.Rv1651c 189
83332.Rv0026 83332.Rv1705c 302
83332.Rv0026 83332.Rv1706c 568
83332.Rv0026 83332.Rv1752 166
83332.Rv0026 83332.Rv1779c 150
83332.Rv0026 83332.Rv1787 588
83332.Rv0026 83332.Rv1789 263
83332.Rv0026 83332.Rv1790 199
83332.Rv0026 83332.Rv1794 614
83332.Rv0026 83332.Rv1795 297
83332.Rv0026 83332.Rv1796 343
83332.Rv0026 83332.Rv1797 231
83332.Rv0026 83332.Rv1801 314
83332.Rv0026 83332.Rv1802 477
83332.Rv0026 83332.Rv1808 525
83332.Rv0026 83332.Rv1860 416
83332.Rv0026 83332.Rv1887 193
83332.Rv0026 83332.Rv1900c 168
83332.Rv0026 83332.Rv1968 423
83332.Rv0026 83332.Rv1990A 230
83332.Rv0026 83332.Rv2026c 225
83332.Rv0026 83332.Rv2046 304
83332.Rv0026 83332.Rv2048c 250
83332.Rv0026 83332.Rv2082 364
83332.Rv0026 83332.Rv2083 322
83332.Rv0026 83332.Rv2111c 662
83332.Rv0026 83332.Rv2147c 157
83332.Rv0026 83332.Rv2163c 339
83332.Rv0026 83332.Rv2164c 571
83332.Rv0026 83332.Rv2179c 177
83332.Rv0026 83332.Rv2293c 212
83332.Rv0026 83332.Rv2296 159
83332.Rv0026 83332.Rv2313c 228
83332.Rv0026 83332.Rv2340c 480
83332.Rv0026 83332.Rv2352c 178
83332.Rv0026 83332.Rv2386c 163
83332.Rv0026 83332.Rv2464c 270
83332.Rv0026 83332.Rv2477c 188
83332.Rv0026 83332.Rv2490c 193
83332.Rv0026 83332.Rv2570 172
83332.Rv0026 83332.Rv2615c 280
83332.Rv0026 83332.Rv2618 163
83332.Rv0026 83332.Rv2634c 304
83332.Rv0026 83332.Rv2728c 257
83332.Rv0026 83332.Rv2740 157
83332.Rv0026 83332.Rv2744c 178
83332.Rv0026 83332.Rv2812 301
83332.Rv0026 83332.Rv2813 421
83332.Rv0026 83332.Rv2818c 162
83332.Rv0026 83332.Rv2843 193
83332.Rv0026 83332.Rv2861c 164
83332.Rv0026 83332.Rv2902c 162
83332.Rv0026 83332.Rv2912c 237
83332.Rv0026 83332.Rv2955c 180
83332.Rv0026 83332.Rv2956 158
83332.Rv0026 83332.Rv2969c 287
83332.Rv0026 83332.Rv3015c 189
83332.Rv0026 83332.Rv3061c 163
83332.Rv0026 83332.Rv3125c 280
83332.Rv0026 83332.Rv3134c 162
83332.Rv0026 83332.Rv3153 185
83332.Rv0026 83332.Rv3267 199
83332.Rv0026 83332.Rv3345c 241
83332.Rv0026 83332.Rv3367 372
83332.Rv0026 83332.Rv3388 207
83332.Rv0026 83332.Rv3445c 163
83332.Rv0026 83332.Rv3450c 293
83332.Rv0026 83332.Rv3479 187
83332.Rv0026 83332.Rv3484 428
83332.Rv0026 83332.Rv3511 302
83332.Rv0026 83332.Rv3522 173
83332.Rv0026 83332.Rv3524 159
83332.Rv0026 83332.Rv3532 175
83332.Rv0026 83332.Rv3604c 223
83332.Rv0026 83332.Rv3617 175
83332.Rv0026 83332.Rv3641c 278
83332.Rv0026 83332.Rv3651 302
83332.Rv0026 83332.Rv3668c 445
83332.Rv0026 83332.Rv3674c 174
83332.Rv0026 83332.Rv3677c 151
83332.Rv0026 83332.Rv3689 241
83332.Rv0026 83332.Rv3695 231
83332.Rv0026 83332.Rv3764c 168
83332.Rv0026 83332.Rv3810 155
83332.Rv0026 83332.Rv3829c 228
83332.Rv0026 83332.Rv3848 153
83332.Rv0026 83332.Rv3864 201
83332.Rv0026 83332.Rv3881c 462
83332.Rv0026 83332.Rv3885c 600
83332.Rv0026 83332.Rv3886c 590
83332.Rv0026 83332.Rv3887c 730
83332.Rv0026 83332.Rv3889c 484
83332.Rv0026 83332.Rv3892c 162
83332.Rv0026 83332.Rv3894c 267
83332.Rv0026 83332.Rv3895c 747
83332.Rv0026 83332.Rv3896c 575
83332.Rv0026 83332.Rv3899c 579
83332.Rv0026 83332.Rv3900c 313
83332.Rv0026 83332.Rv3905c 156
83332.Rv0026 83332.Rv3908 172
83332.Rv0027 83332.Rv0021c 208
83332.Rv0027 83332.Rv0022c 266
83332.Rv0027 83332.Rv0023 334
83332.Rv0027 83332.Rv0024 334
83332.Rv0027 83332.Rv0025 382
83332.Rv0027 83332.Rv0026 570
83332.Rv0027 83332.Rv0028 846
83332.Rv0027 83332.Rv0029 450
83332.Rv0027 83332.Rv0030 353
83332.Rv0027 83332.Rv0031 319
83332.Rv0028 83332.Rv0021c 206
83332.Rv0028 83332.Rv0022c 262
83332.Rv0028 83332.Rv0023 328
83332.Rv0028 83332.Rv0024 328
83332.Rv0028 83332.Rv0025 375
83332.Rv0028 83332.Rv0026 552
83332.Rv0028 83332.Rv0027 846
83332.Rv0028 83332.Rv0029 460
83332.Rv0028 83332.Rv0030 359
83332.Rv0028 83332.Rv0031 325
83332.Rv0029 83332.Rv0021c 289
83332.Rv0029 83332.Rv0022c 193
83332.Rv0029 83332.Rv0023 381
83332.Rv0029 83332.Rv0024 222
83332.Rv0029 83332.Rv0025 243
83332.Rv0029 83332.Rv0026 317
83332.Rv0029 83332.Rv0027 450
83332.Rv0029 83332.Rv0028 460
83332.Rv0029 83332.Rv0030 638
83332.Rv0029 83332.Rv0031 560
83332.Rv0029 83332.Rv0044c 163
83332.Rv0029 83332.Rv0087 222
83332.Rv0029 83332.Rv0090 179
83332.Rv0029 83332.Rv0133 266
83332.Rv0029 83332.Rv0185 192
83332.Rv0029 83332.Rv0230c 254
83332.Rv0029 83332.Rv0258c 307
83332.Rv0029 83332.Rv0265c 176
83332.Rv0029 83332.Rv0314c 151
83332.Rv0029 83332.Rv0316 388
83332.Rv0029 83332.Rv0332 619
83332.Rv0029 83332.Rv0379 199
83332.Rv0029 83332.Rv0381c 199
83332.Rv0029 83332.Rv0388c 258
83332.Rv0029 83332.Rv0393 245
83332.Rv0029 83332.Rv0401 205
83332.Rv0029 83332.Rv0403c 251
83332.Rv0029 83332.Rv0442c 212
83332.Rv0029 83332.Rv0473 281
83332.Rv0029 83332.Rv0476 365
83332.Rv0029 83332.Rv0477 153
83332.Rv0029 83332.Rv0493c 478
83332.Rv0029 83332.Rv0504c 226
83332.Rv0029 83332.Rv0516c 272
83332.Rv0029 83332.Rv0526 204
83332.Rv0029 83332.Rv0543c 336
83332.Rv0029 83332.Rv0585c 311
83332.Rv0029 83332.Rv0669c 270
83332.Rv0029 83332.Rv0674 182
83332.Rv0029 83332.Rv0690c 333
83332.Rv0029 83332.Rv0713 250
83332.Rv0029 83332.Rv0714 258
83332.Rv0029 83332.Rv0728c 268
83332.Rv0029 83332.Rv0730 150
83332.Rv0029 83332.Rv0746 182
83332.Rv0029 83332.Rv0756c 366
83332.Rv0029 83332.Rv0787 659
83332.Rv0029 83332.Rv0826 155
83332.Rv0029 83332.Rv0845 191
83332.Rv0029 83332.Rv0848 269
83332.Rv0029 83332.Rv0856 209
83332.Rv0029 83332.Rv0941c 289
83332.Rv0029 83332.Rv0999 565
83332.Rv0029 83332.Rv1006 168
83332.Rv0029 83332.Rv1051c 193
83332.Rv0029 83332.Rv1097c 207
83332.Rv0029 83332.Rv1125 585
83332.Rv0029 83332.Rv1128c 171
83332.Rv0029 83332.Rv1145 176
83332.Rv0029 83332.Rv1172c 185
83332.Rv0029 83332.Rv1184c 245
83332.Rv0029 83332.Rv1264 150
83332.Rv0029 83332.Rv1274 163
83332.Rv0029 83332.Rv1303 171
83332.Rv0029 83332.Rv1327c 324
83332.Rv0029 83332.Rv1331 213
83332.Rv0029 83332.Rv1359 164
83332.Rv0029 83332.Rv1363c 483
83332.Rv0029 83332.Rv1364c 216
83332.Rv0029 83332.Rv1365c 293
83332.Rv0029 83332.Rv1373 158
83332.Rv0029 83332.Rv1388 181
83332.Rv0029 83332.Rv1428c 159
83332.Rv0029 83332.Rv1430 172
83332.Rv0029 83332.Rv1444c 274
83332.Rv0029 83332.Rv1459c 266
83332.Rv0029 83332.Rv1477 175
83332.Rv0029 83332.Rv1530 164
83332.Rv0029 83332.Rv1546 208
83332.Rv0029 83332.Rv1551 234
83332.Rv0029 83332.Rv1598c 295
83332.Rv0029 83332.Rv1645c 157
83332.Rv0029 83332.Rv1648 425
83332.Rv0029 83332.Rv1705c 566
83332.Rv0029 83332.Rv1706c 623
83332.Rv0029 83332.Rv1750c 159
83332.Rv0029 83332.Rv1779c 314
83332.Rv0029 83332.Rv1780 165
83332.Rv0029 83332.Rv1781c 173
83332.Rv0029 83332.Rv1782 178
83332.Rv0029 83332.Rv1787 706
83332.Rv0029 83332.Rv1790 602
83332.Rv0029 83332.Rv1794 382
83332.Rv0029 83332.Rv1797 632
83332.Rv0029 83332.Rv1808 632
83332.Rv0029 83332.Rv1809 287
83332.Rv0029 83332.Rv1825 157
83332.Rv0029 83332.Rv1859 168
83332.Rv0029 83332.Rv1867 241
83332.Rv0029 83332.Rv1868 392
83332.Rv0029 83332.Rv1887 194
83332.Rv0029 83332.Rv1888A 160
83332.Rv0029 83332.Rv1904 212
83332.Rv0029 83332.Rv1907c 324
83332.Rv0029 83332.Rv1928c 243
83332.Rv0029 83332.Rv1929c 662
83332.Rv0029 83332.Rv1995 163
83332.Rv0029 83332.Rv2018 211
83332.Rv0029 83332.Rv2044c 212
83332.Rv0029 83332.Rv2047c 258
83332.Rv0029 83332.Rv2068c 150
83332.Rv0029 83332.Rv2077c 667
83332.Rv0029 83332.Rv2083 197
83332.Rv0029 83332.Rv2086 711
83332.Rv0029 83332.Rv2123 711
83332.Rv0029 83332.Rv2191 150
83332.Rv0029 83332.Rv2208 169
83332.Rv0029 83332.Rv2231c 154
83332.Rv0029 83332.Rv2241 173
83332.Rv0029 83332.Rv2306B 164
83332.Rv0029 83332.Rv2330c 266
83332.Rv0029 83332.Rv2360c 199
83332.Rv0029 83332.Rv2386c 195
83332.Rv0029 83332.Rv2536 174
83332.Rv0029 83332.Rv2549c 196
83332.Rv0029 83332.Rv2598 183
83332.Rv0029 83332.Rv2629 153
83332.Rv0029 83332.Rv2638 188
83332.Rv0029 83332.Rv2732c 480
83332.Rv0029 83332.Rv2737A 615
83332.Rv0029 83332.Rv2740 405
83332.Rv0029 83332.Rv2743c 150
83332.Rv0029 83332.Rv2769c 157
83332.Rv0029 83332.Rv2826c 313
83332.Rv0029 83332.Rv2843 190
83332.Rv0029 83332.Rv2844 256
83332.Rv0029 83332.Rv2874 152
83332.Rv0029 83332.Rv2876 743
83332.Rv0029 83332.Rv2891 413
83332.Rv0029 83332.Rv2915c 356
83332.Rv0029 83332.Rv3004 728
83332.Rv0029 83332.Rv3015c 195
83332.Rv0029 83332.Rv3018c 246
83332.Rv0029 83332.Rv3021c 152
83332.Rv0029 83332.Rv3033 177
83332.Rv0029 83332.Rv3044 209
83332.Rv0029 83332.Rv3066 165
83332.Rv0029 83332.Rv3093c 345
83332.Rv0029 83332.Rv3099c 255
83332.Rv0029 83332.Rv3129 163
83332.Rv0029 83332.Rv3136 207
83332.Rv0029 83332.Rv3154 183
83332.Rv0029 83332.Rv3169 168
83332.Rv0029 83332.Rv3175 191
83332.Rv0029 83332.Rv3180c 241
83332.Rv0029 83332.Rv3198A 179
83332.Rv0029 83332.Rv3209 583
83332.Rv0029 83332.Rv3217c 757
83332.Rv0029 83332.Rv3289c 276
83332.Rv0029 83332.Rv3343c 336
83332.Rv0029 83332.Rv3346c 183
83332.Rv0029 83332.Rv3347c 430
83332.Rv0029 83332.Rv3350c 670
83332.Rv0029 83332.Rv3355c 154
83332.Rv0029 83332.Rv3373 187
83332.Rv0029 83332.Rv3408 154
83332.Rv0029 83332.Rv3434c 313
83332.Rv0029 83332.Rv3438 213
83332.Rv0029 83332.Rv3439c 367
83332.Rv0029 83332.Rv3478 686
83332.Rv0029 83332.Rv3511 708
83332.Rv0029 83332.Rv3517 193
83332.Rv0029 83332.Rv3519 465
83332.Rv0029 83332.Rv3526 156
83332.Rv0029 83332.Rv3527 221
83332.Rv0029 83332.Rv3532 766
83332.Rv0029 83332.Rv3555c 661
83332.Rv0029 83332.Rv3579c 150
83332.Rv0029 83332.Rv3630 227
83332.Rv0029 83332.Rv3657c 651
83332.Rv0029 83332.Rv3658c 268
83332.Rv0029 83332.Rv3660c 349
83332.Rv0029 83332.Rv3662c 221
83332.Rv0029 83332.Rv3669 636
83332.Rv0029 83332.Rv3675 251
83332.Rv0029 83332.Rv3724A 394
83332.Rv0029 83332.Rv3738c 708
83332.Rv0029 83332.Rv3788 189
83332.Rv0029 83332.Rv3792 206
83332.Rv0029 83332.Rv3818 154
83332.Rv0029 83332.Rv3830c 151
83332.Rv0029 83332.Rv3843c 281
83332.Rv0029 83332.Rv3866 611
83332.Rv0029 83332.Rv3878 366
83332.Rv0029 83332.Rv3885c 396
83332.Rv0029 83332.Rv3886c 215
83332.Rv0029 83332.Rv3892c 208
83332.Rv0029 83332.Rv3900c 160
83332.Rv0029 83332.Rv3912 487
83332.Rv0030 83332.Rv0021c 159
83332.Rv0030 83332.Rv0022c 176
83332.Rv0030 83332.Rv0023 196
83332.Rv0030 83332.Rv0024 196
83332.Rv0030 83332.Rv0025 211
83332.Rv0030 83332.Rv0026 261
83332.Rv0030 83332.Rv0027 353
83332.Rv0030 83332.Rv0028 359
83332.Rv0030 83332.Rv0029 638
83332.Rv0030 83332.Rv0031 752
83332.Rv0031 83332.Rv0021c 156
83332.Rv0031 83332.Rv0022c 171
83332.Rv0031 83332.Rv0023 187
83332.Rv0031 83332.Rv0024 187
83332.Rv0031 83332.Rv0025 199
83332.Rv0031 83332.Rv0026 242
83332.Rv0031 83332.Rv0027 319
83332.Rv0031 83332.Rv0028 325
83332.Rv0031 83332.Rv0029 560
83332.Rv0031 83332.Rv0030 752
83332.Rv0031 83332.Rv0605 160
83332.Rv0031 83332.Rv0921 160
83332.Rv0031 83332.Rv2792c 160
83332.Rv0031 83332.Rv2886c 160
83332.Rv0031 83332.Rv2979c 160
83332.Rv0031 83332.Rv3455c 154
83332.Rv0031 83332.Rv3828c 160
83332.Rv0032 83332.Rv0033 869
83332.Rv0032 83332.Rv0034 865
83332.Rv0032 83332.Rv0035 869
83332.Rv0032 83332.Rv0038 254
83332.Rv0032 83332.Rv0050 318
83332.Rv0032 83332.Rv0101 176
83332.Rv0032 83332.Rv0106 172
83332.Rv0032 83332.Rv0107c 156
83332.Rv0032 83332.Rv0112 210
83332.Rv0032 83332.Rv0139 229
83332.Rv0032 83332.Rv0246 235
83332.Rv0032 83332.Rv0247c 176
83332.Rv0032 83332.Rv0252 534
83332.Rv0032 83332.Rv0308 157
83332.Rv0032 83332.Rv0418 330
83332.Rv0032 83332.Rv0425c 156
83332.Rv0032 83332.Rv0436c 273
83332.Rv0032 83332.Rv0440 159
83332.Rv0032 83332.Rv0443 273
83332.Rv0032 83332.Rv0467 193
83332.Rv0032 83332.Rv0470c 223
83332.Rv0032 83332.Rv0501 210
83332.Rv0032 83332.Rv0502 205
83332.Rv0032 83332.Rv0510 173
83332.Rv0032 83332.Rv0511 155
83332.Rv0032 83332.Rv0512 154
83332.Rv0032 83332.Rv0533c 150
83332.Rv0032 83332.Rv0536 210
83332.Rv0032 83332.Rv0570 157
83332.Rv0032 83332.Rv0643c 357
83332.Rv0032 83332.Rv0846c 156
83332.Rv0032 83332.Rv0867c 255
83332.Rv0032 83332.Rv0908 156
83332.Rv0032 83332.Rv0993 278
83332.Rv0032 83332.Rv0995 161
83332.Rv0032 83332.Rv1021 152
83332.Rv0032 83332.Rv1099c 162
83332.Rv0032 83332.Rv1106c 210
83332.Rv0032 83332.Rv1229c 248
83332.Rv0032 83332.Rv1236 170
83332.Rv0032 83332.Rv1237 191
83332.Rv0032 83332.Rv1238 190
83332.Rv0032 83332.Rv1240 188
83332.Rv0032 83332.Rv1281c 200
83332.Rv0032 83332.Rv1293 353
83332.Rv0032 83332.Rv1350 170
83332.Rv0032 83332.Rv1392 402
83332.Rv0032 83332.Rv1408 179
83332.Rv0032 83332.Rv1409 481
83332.Rv0032 83332.Rv1416 567
83332.Rv0032 83332.Rv1512 210
83332.Rv0032 83332.Rv1530 245
83332.Rv0032 83332.Rv1538c 706
83332.Rv0032 83332.Rv1553 176
83332.Rv0032 83332.Rv1568 972
83332.Rv0032 83332.Rv1569 322
83332.Rv0032 83332.Rv1570 402
83332.Rv0032 83332.Rv1571 168
83332.Rv0032 83332.Rv1589 519
83332.Rv0032 83332.Rv1602 202
83332.Rv0032 83332.Rv1613 171
83332.Rv0032 83332.Rv1648 188
83332.Rv0032 83332.Rv1662 215
83332.Rv0032 83332.Rv1664 215
83332.Rv0032 83332.Rv1719 177
83332.Rv0032 83332.Rv1820 462
83332.Rv0032 83332.Rv1832 186
83332.Rv0032 83332.Rv1837c 296
83332.Rv0032 83332.Rv1854c 195
83332.Rv0032 83332.Rv1865c 199
83332.Rv0032 83332.Rv1868 210
83332.Rv0032 83332.Rv1895 245
83332.Rv0032 83332.Rv1915 170
83332.Rv0032 83332.Rv1990A 150
83332.Rv0032 83332.Rv1997 156
83332.Rv0032 83332.Rv2002 165
83332.Rv0032 83332.Rv2047c 214
83332.Rv0032 83332.Rv2051c 156
83332.Rv0032 83332.Rv2092c 231
83332.Rv0032 83332.Rv2135c 151
83332.Rv0032 83332.Rv2149c 155
83332.Rv0032 83332.Rv2158c 150
83332.Rv0032 83332.Rv2196 207
83332.Rv0032 83332.Rv2252 152
83332.Rv0032 83332.Rv2267c 214
83332.Rv0032 83332.Rv2321c 228
83332.Rv0032 83332.Rv2328 169
83332.Rv0032 83332.Rv2379c 176
83332.Rv0032 83332.Rv2389c 389
83332.Rv0032 83332.Rv2450c 351
83332.Rv0032 83332.Rv2457c 170
83332.Rv0032 83332.Rv2460c 172
83332.Rv0032 83332.Rv2461c 172
83332.Rv0032 83332.Rv2462c 190
83332.Rv0032 83332.Rv2476c 353
83332.Rv0032 83332.Rv2524c 175
83332.Rv0032 83332.Rv2552c 172
83332.Rv0032 83332.Rv2555c 266
83332.Rv0032 83332.Rv2565 215
83332.Rv0032 83332.Rv2580c 172
83332.Rv0032 83332.Rv2594c 173
83332.Rv0032 83332.Rv2671 481
83332.Rv0032 83332.Rv2702 193
83332.Rv0032 83332.Rv2845c 156
83332.Rv0032 83332.Rv2931 215
83332.Rv0032 83332.Rv2934 215
83332.Rv0032 83332.Rv2957 215
83332.Rv0032 83332.Rv2995c 156
83332.Rv0032 83332.Rv3000 219
83332.Rv0032 83332.Rv3002c 172
83332.Rv0032 83332.Rv3030 229
83332.Rv0032 83332.Rv3033 160
83332.Rv0032 83332.Rv3218 152
83332.Rv0032 83332.Rv3242c 277
83332.Rv0032 83332.Rv3247c 174
83332.Rv0032 83332.Rv3263 203
83332.Rv0032 83332.Rv3276c 268
83332.Rv0032 83332.Rv3279c 227
83332.Rv0032 83332.Rv3282 253
83332.Rv0032 83332.Rv3316 534
83332.Rv0032 83332.Rv3319 176
83332.Rv0032 83332.Rv3329 439
83332.Rv0032 83332.Rv3384c 154
83332.Rv0032 83332.Rv3417c 158
83332.Rv0032 83332.Rv3423c 333
83332.Rv0032 83332.Rv3432c 152
83332.Rv0032 83332.Rv3436c 154
83332.Rv0032 83332.Rv3468c 210
83332.Rv0032 83332.Rv3485c 209
83332.Rv0032 83332.Rv3534c 240
83332.Rv0032 83332.Rv3542c 151
83332.Rv0032 83332.Rv3594 163
83332.Rv0032 83332.Rv3601c 176
83332.Rv0032 83332.Rv3634c 210
83332.Rv0032 83332.Rv3663c 200
83332.Rv0032 83332.Rv3675 599
83332.Rv0032 83332.Rv3676 355
83332.Rv0032 83332.Rv3677c 489
83332.Rv0032 83332.Rv3682 318
83332.Rv0032 83332.Rv3720 233
83332.Rv0032 83332.Rv3726 245
83332.Rv0032 83332.Rv3784 210
83332.Rv0032 83332.Rv3800c 215
83332.Rv0032 83332.Rv3807c 157
83332.Rv0032 83332.Rv3859c 217
83332.Rv0032 83332.Rv3860 161
83332.Rv0033 83332.Rv0002 184
83332.Rv0033 83332.Rv0005 220
83332.Rv0033 83332.Rv0006 192
83332.Rv0033 83332.Rv0021c 211
83332.Rv0033 83332.Rv0032 869
83332.Rv0033 83332.Rv0034 865
83332.Rv0033 83332.Rv0035 868
83332.Rv0033 83332.Rv0041 215
83332.Rv0033 83332.Rv0053 348
83332.Rv0033 83332.Rv0054 216
83332.Rv0033 83332.Rv0055 254
83332.Rv0033 83332.Rv0056 267
83332.Rv0033 83332.Rv0068 161
83332.Rv0033 83332.Rv0070c 208
83332.Rv0033 83332.Rv0096 249
83332.Rv0033 83332.Rv0098 443
83332.Rv0033 83332.Rv0099 206
83332.Rv0033 83332.Rv0100 196
83332.Rv0033 83332.Rv0101 305
83332.Rv0033 83332.Rv0105c 153
83332.Rv0033 83332.Rv0120c 184
83332.Rv0033 83332.Rv0130 193
83332.Rv0033 83332.Rv0148 161
83332.Rv0033 83332.Rv0155 227
83332.Rv0033 83332.Rv0156 191
83332.Rv0033 83332.Rv0157 208
83332.Rv0033 83332.Rv0163 201
83332.Rv0033 83332.Rv0214 183
83332.Rv0033 83332.Rv0215c 152
83332.Rv0033 83332.Rv0228 831
83332.Rv0033 83332.Rv0242c 178
83332.Rv0033 83332.Rv0243 223
83332.Rv0033 83332.Rv0247c 185
83332.Rv0033 83332.Rv0284 152
83332.Rv0033 83332.Rv0303 161
83332.Rv0033 83332.Rv0341 226
83332.Rv0033 83332.Rv0343 196
83332.Rv0033 83332.Rv0351 180
83332.Rv0033 83332.Rv0382c 191
83332.Rv0033 83332.Rv0392c 165
83332.Rv0033 83332.Rv0405 332
83332.Rv0033 83332.Rv0409 212
83332.Rv0033 83332.Rv0418 160
83332.Rv0033 83332.Rv0432 187
83332.Rv0033 83332.Rv0439c 161
83332.Rv0033 83332.Rv0462 191
83332.Rv0033 83332.Rv0533c 899
83332.Rv0033 83332.Rv0547c 161
83332.Rv0033 83332.Rv0635 200
83332.Rv0033 83332.Rv0637 190
83332.Rv0033 83332.Rv0640 259
83332.Rv0033 83332.Rv0641 191
83332.Rv0033 83332.Rv0645c 152
83332.Rv0033 83332.Rv0649 532
83332.Rv0033 83332.Rv0651 188
83332.Rv0033 83332.Rv0652 231
83332.Rv0033 83332.Rv0653c 193
83332.Rv0033 83332.Rv0667 587
83332.Rv0033 83332.Rv0682 355
83332.Rv0033 83332.Rv0683 189
83332.Rv0033 83332.Rv0684 184
83332.Rv0033 83332.Rv0685 206
83332.Rv0033 83332.Rv0687 161
83332.Rv0033 83332.Rv0700 205
83332.Rv0033 83332.Rv0701 188
83332.Rv0033 83332.Rv0702 187
83332.Rv0033 83332.Rv0705 184
83332.Rv0033 83332.Rv0706 185
83332.Rv0033 83332.Rv0707 184
83332.Rv0033 83332.Rv0708 188
83332.Rv0033 83332.Rv0709 186
83332.Rv0033 83332.Rv0714 187
83332.Rv0033 83332.Rv0715 189
83332.Rv0033 83332.Rv0716 185
83332.Rv0033 83332.Rv0717 188
83332.Rv0033 83332.Rv0718 244
83332.Rv0033 83332.Rv0719 188
83332.Rv0033 83332.Rv0721 184
83332.Rv0033 83332.Rv0723 191
83332.Rv0033 83332.Rv0729 196
83332.Rv0033 83332.Rv0733 274
83332.Rv0033 83332.Rv0752c 157
83332.Rv0033 83332.Rv0759c 240
83332.Rv0033 83332.Rv0761c 208
83332.Rv0033 83332.Rv0769 161
83332.Rv0033 83332.Rv0777 182
83332.Rv0033 83332.Rv0812 156
83332.Rv0033 83332.Rv0851c 161
83332.Rv0033 83332.Rv0859 229
83332.Rv0033 83332.Rv0892 191
83332.Rv0033 83332.Rv0899 184
83332.Rv0033 83332.Rv0904c 409
83332.Rv0033 83332.Rv0914c 257
83332.Rv0033 83332.Rv0921 219
83332.Rv0033 83332.Rv0927c 161
83332.Rv0033 83332.Rv0956 200
83332.Rv0033 83332.Rv0973c 281
83332.Rv0033 83332.Rv0975c 170
83332.Rv0033 83332.Rv1008 234
83332.Rv0033 83332.Rv1015c 191
83332.Rv0033 83332.Rv1017c 248
83332.Rv0033 83332.Rv1074c 256
83332.Rv0033 83332.Rv1093 208
83332.Rv0033 83332.Rv1098c 213
83332.Rv0033 83332.Rv1099c 184
83332.Rv0033 83332.Rv1136 151
83332.Rv0033 83332.Rv1142c 168
83332.Rv0033 83332.Rv1144 161
83332.Rv0033 83332.Rv1153c 165
83332.Rv0033 83332.Rv1175c 191
83332.Rv0033 83332.Rv1180 191
83332.Rv0033 83332.Rv1181 259
83332.Rv0033 83332.Rv1182 173
83332.Rv0033 83332.Rv1240 247
83332.Rv0033 83332.Rv1245c 161
83332.Rv0033 83332.Rv1262c 240
83332.Rv0033 83332.Rv1305 207
83332.Rv0033 83332.Rv1307 447
83332.Rv0033 83332.Rv1308 185
83332.Rv0033 83332.Rv1309 448
83332.Rv0033 83332.Rv1310 242
83332.Rv0033 83332.Rv1311 448
83332.Rv0033 83332.Rv1344 532
83332.Rv0033 83332.Rv1349 154
83332.Rv0033 83332.Rv1350 203
83332.Rv0033 83332.Rv1368 174
83332.Rv0033 83332.Rv1389 353
83332.Rv0033 83332.Rv1406 197
83332.Rv0033 83332.Rv1409 319
83332.Rv0033 83332.Rv1412 216
83332.Rv0033 83332.Rv1415 208
83332.Rv0033 83332.Rv1416 156
83332.Rv0033 83332.Rv1436 185
83332.Rv0033 83332.Rv1438 185
83332.Rv0033 83332.Rv1448c 185
83332.Rv0033 83332.Rv1449c 234
83332.Rv0033 83332.Rv1472 198
83332.Rv0033 83332.Rv1483 543
83332.Rv0033 83332.Rv1484 782
83332.Rv0033 83332.Rv1532c 238
83332.Rv0033 83332.Rv1533 211
83332.Rv0033 83332.Rv1543 161
83332.Rv0033 83332.Rv1546 228
83332.Rv0033 83332.Rv1550 223
83332.Rv0033 83332.Rv1551 284
83332.Rv0033 83332.Rv1552 151
83332.Rv0033 83332.Rv1553 185
83332.Rv0033 83332.Rv1589 197
83332.Rv0033 83332.Rv1617 272
83332.Rv0033 83332.Rv1620c 258
83332.Rv0033 83332.Rv1630 185
83332.Rv0033 83332.Rv1640c 188
83332.Rv0033 83332.Rv1641 230
83332.Rv0033 83332.Rv1642 184
83332.Rv0033 83332.Rv1643 205
83332.Rv0033 83332.Rv1657 397
83332.Rv0033 83332.Rv1661 467
83332.Rv0033 83332.Rv1662 441
83332.Rv0033 83332.Rv1663 170
83332.Rv0033 83332.Rv1664 469
83332.Rv0033 83332.Rv1701 153
83332.Rv0033 83332.Rv1703c 241
83332.Rv0033 83332.Rv1707 230
83332.Rv0033 83332.Rv1714 161
83332.Rv0033 83332.Rv1715 191
83332.Rv0033 83332.Rv1722 163
83332.Rv0033 83332.Rv1739c 230
83332.Rv0033 83332.Rv1812c 158
83332.Rv0033 83332.Rv1821 304
83332.Rv0033 83332.Rv1826 417
83332.Rv0033 83332.Rv1846c 191
83332.Rv0033 83332.Rv1847 238
83332.Rv0033 83332.Rv1848 229
83332.Rv0033 83332.Rv1854c 421
83332.Rv0033 83332.Rv1856c 161
83332.Rv0033 83332.Rv1860 245
83332.Rv0033 83332.Rv1865c 161
83332.Rv0033 83332.Rv1894c 211
83332.Rv0033 83332.Rv1908c 843
83332.Rv0033 83332.Rv1928c 161
83332.Rv0033 83332.Rv1940 208
83332.Rv0033 83332.Rv1941 161
83332.Rv0033 83332.Rv2002 184
83332.Rv0033 83332.Rv2043c 351
83332.Rv0033 83332.Rv2048c 409
83332.Rv0033 83332.Rv2055c 254
83332.Rv0033 83332.Rv2056c 188
83332.Rv0033 83332.Rv2058c 153
83332.Rv0033 83332.Rv2073c 161
83332.Rv0033 83332.Rv2093c 164
83332.Rv0033 83332.Rv2129c 161
83332.Rv0033 83332.Rv2139 169
83332.Rv0033 83332.Rv2145c 167
83332.Rv0033 83332.Rv2150c 186
83332.Rv0033 83332.Rv2195 301
83332.Rv0033 83332.Rv2208 190
83332.Rv0033 83332.Rv2210c 156
83332.Rv0033 83332.Rv2214c 161
83332.Rv0033 83332.Rv2217 329
83332.Rv0033 83332.Rv2225 218
83332.Rv0033 83332.Rv2241 183
83332.Rv0033 83332.Rv2243 799
83332.Rv0033 83332.Rv2244 839
83332.Rv0033 83332.Rv2245 917
83332.Rv0033 83332.Rv2246 821
83332.Rv0033 83332.Rv2247 226
83332.Rv0033 83332.Rv2263 161
83332.Rv0033 83332.Rv2357c 232
83332.Rv0033 83332.Rv2362c 182
83332.Rv0033 83332.Rv2374c 154
83332.Rv0033 83332.Rv2379c 282
83332.Rv0033 83332.Rv2380c 281
83332.Rv0033 83332.Rv2382c 330
83332.Rv0033 83332.Rv2383c 171
83332.Rv0033 83332.Rv2404c 157
83332.Rv0033 83332.Rv2412 268
83332.Rv0033 83332.Rv2420c 188
83332.Rv0033 83332.Rv2428 703
83332.Rv0033 83332.Rv2441c 188
83332.Rv0033 83332.Rv2442c 296
83332.Rv0033 83332.Rv2445c 188
83332.Rv0033 83332.Rv2462c 189
83332.Rv0033 83332.Rv2465c 234
83332.Rv0033 83332.Rv2475c 201
83332.Rv0033 83332.Rv2478c 216
83332.Rv0033 83332.Rv2482c 166
83332.Rv0033 83332.Rv2496c 186
83332.Rv0033 83332.Rv2500c 160
83332.Rv0033 83332.Rv2502c 330
83332.Rv0033 83332.Rv2511 240
83332.Rv0033 83332.Rv2523c 932
83332.Rv0033 83332.Rv2524c 828
83332.Rv0033 83332.Rv2533c 318
83332.Rv0033 83332.Rv2534c 188
83332.Rv0033 83332.Rv2539c 353
83332.Rv0033 83332.Rv2553c 337
83332.Rv0033 83332.Rv2573 530
83332.Rv0033 83332.Rv2603c 184
83332.Rv0033 83332.Rv2611c 210
83332.Rv0033 83332.Rv2613c 240
83332.Rv0033 83332.Rv2659c 152
83332.Rv0033 83332.Rv2671 185
83332.Rv0033 83332.Rv2718c 217
83332.Rv0033 83332.Rv2724c 160
83332.Rv0033 83332.Rv2750 161
83332.Rv0033 83332.Rv2754c 182
83332.Rv0033 83332.Rv2766c 161
83332.Rv0033 83332.Rv2781c 211
83332.Rv0033 83332.Rv2782c 205
83332.Rv0033 83332.Rv2783c 152
83332.Rv0033 83332.Rv2785c 188
83332.Rv0033 83332.Rv2786c 251
83332.Rv0033 83332.Rv2789c 160
83332.Rv0033 83332.Rv2838c 155
83332.Rv0033 83332.Rv2857c 161
83332.Rv0033 83332.Rv2889c 185
83332.Rv0033 83332.Rv2890c 185
83332.Rv0033 83332.Rv2903c 155
83332.Rv0033 83332.Rv2904c 245
83332.Rv0033 83332.Rv2906c 154
83332.Rv0033 83332.Rv2907c 177
83332.Rv0033 83332.Rv2909c 303
83332.Rv0033 83332.Rv2916c 212
83332.Rv0033 83332.Rv2921c 256
83332.Rv0033 83332.Rv2922c 243
83332.Rv0033 83332.Rv2925c 378
83332.Rv0033 83332.Rv2926c 283
83332.Rv0033 83332.Rv2933 353
83332.Rv0033 83332.Rv2934 351
83332.Rv0033 83332.Rv2935 444
83332.Rv0033 83332.Rv2939 193
83332.Rv0033 83332.Rv2940c 191
83332.Rv0033 83332.Rv2946c 386
83332.Rv0033 83332.Rv2947c 358
83332.Rv0033 83332.Rv2965c 454
83332.Rv0033 83332.Rv2973c 218
83332.Rv0033 83332.Rv2974c 183
83332.Rv0033 83332.Rv2975c 183
83332.Rv0033 83332.Rv2979c 229
83332.Rv0033 83332.Rv2986c 249
83332.Rv0033 83332.Rv3000 196
83332.Rv0033 83332.Rv3028c 220
83332.Rv0033 83332.Rv3029c 296
83332.Rv0033 83332.Rv3039c 228
83332.Rv0033 83332.Rv3053c 184
83332.Rv0033 83332.Rv3057c 162
83332.Rv0033 83332.Rv3085 161
83332.Rv0033 83332.Rv3105c 184
83332.Rv0033 83332.Rv3139 195
83332.Rv0033 83332.Rv3140 195
83332.Rv0033 83332.Rv3145 540
83332.Rv0033 83332.Rv3146 864
83332.Rv0033 83332.Rv3147 924
83332.Rv0033 83332.Rv3148 868
83332.Rv0033 83332.Rv3149 490
83332.Rv0033 83332.Rv3150 847
83332.Rv0033 83332.Rv3151 845
83332.Rv0033 83332.Rv3152 810
83332.Rv0033 83332.Rv3153 893
83332.Rv0033 83332.Rv3156 843
83332.Rv0033 83332.Rv3157 843
83332.Rv0033 83332.Rv3174 161
83332.Rv0033 83332.Rv3198A 184
83332.Rv0033 83332.Rv3221c 184
83332.Rv0033 83332.Rv3224 161
83332.Rv0033 83332.Rv3240c 304
83332.Rv0033 83332.Rv3247c 278
83332.Rv0033 83332.Rv3248c 178
83332.Rv0033 83332.Rv3266c 190
83332.Rv0033 83332.Rv3273 230
83332.Rv0033 83332.Rv3280 255
83332.Rv0033 83332.Rv3281 170
83332.Rv0033 83332.Rv3282 193
83332.Rv0033 83332.Rv3307 383
83332.Rv0033 83332.Rv3316 206
83332.Rv0033 83332.Rv3319 185
83332.Rv0033 83332.Rv3383c 163
83332.Rv0033 83332.Rv3389c 199
83332.Rv0033 83332.Rv3391 161
83332.Rv0033 83332.Rv3404c 197
83332.Rv0033 83332.Rv3418c 263
83332.Rv0033 83332.Rv3436c 216
83332.Rv0033 83332.Rv3441c 255
83332.Rv0033 83332.Rv3442c 187
83332.Rv0033 83332.Rv3443c 438
83332.Rv0033 83332.Rv3456c 259
83332.Rv0033 83332.Rv3458c 189
83332.Rv0033 83332.Rv3459c 187
83332.Rv0033 83332.Rv3460c 207
83332.Rv0033 83332.Rv3461c 206
83332.Rv0033 83332.Rv3462c 191
83332.Rv0033 83332.Rv3474 193
83332.Rv0033 83332.Rv3485c 161
83332.Rv0033 83332.Rv3502c 184
83332.Rv0033 83332.Rv3530c 161
83332.Rv0033 83332.Rv3534c 201
83332.Rv0033 83332.Rv3536c 195
83332.Rv0033 83332.Rv3546 193
83332.Rv0033 83332.Rv3548c 161
83332.Rv0033 83332.Rv3549c 161
83332.Rv0033 83332.Rv3553 292
83332.Rv0033 83332.Rv3556c 246
83332.Rv0033 83332.Rv3559c 161
83332.Rv0033 83332.Rv3588c 227
83332.Rv0033 83332.Rv3598c 188
83332.Rv0033 83332.Rv3601c 255
83332.Rv0033 83332.Rv3602c 538
83332.Rv0033 83332.Rv3603c 530
83332.Rv0033 83332.Rv3628 205
83332.Rv0033 83332.Rv3644c 270
83332.Rv0033 83332.Rv3649 356
83332.Rv0033 83332.Rv3667 176
83332.Rv0033 83332.Rv3774 351
83332.Rv0033 83332.Rv3791 161
83332.Rv0033 83332.Rv3795 193
83332.Rv0033 83332.Rv3799c 205
83332.Rv0033 83332.Rv3800c 536
83332.Rv0033 83332.Rv3801c 305
83332.Rv0033 83332.Rv3820c 239
83332.Rv0033 83332.Rv3824c 158
83332.Rv0033 83332.Rv3840 351
83332.Rv0033 83332.Rv3841 267
83332.Rv0033 83332.Rv3846 207
83332.Rv0033 83332.Rv3855 160
83332.Rv0033 83332.Rv3870 161
83332.Rv0033 83332.Rv3871 190
83332.Rv0034 83332.Rv0032 865
83332.Rv0034 83332.Rv0033 865
83332.Rv0034 83332.Rv0035 865
83332.Rv0034 83332.Rv0045c 163
83332.Rv0034 83332.Rv0047c 179
83332.Rv0034 83332.Rv0135c 223
83332.Rv0034 83332.Rv0158 161
83332.Rv0034 83332.Rv0174 215
83332.Rv0034 83332.Rv0209 587
83332.Rv0034 83332.Rv0271c 190
83332.Rv0034 83332.Rv0275c 193
83332.Rv0034 83332.Rv0282 218
83332.Rv0034 83332.Rv0286 497
83332.Rv0034 83332.Rv0323c 176
83332.Rv0034 83332.Rv0334 657
83332.Rv0034 83332.Rv0341 153
83332.Rv0034 83332.Rv0464c 164
83332.Rv0034 83332.Rv0497 151
83332.Rv0034 83332.Rv0539 353
83332.Rv0034 83332.Rv0549c 160
83332.Rv0034 83332.Rv0569 291
83332.Rv0034 83332.Rv0582 156
83332.Rv0034 83332.Rv0589 251
83332.Rv0034 83332.Rv0595c 197
83332.Rv0034 83332.Rv0635 151
83332.Rv0034 83332.Rv0637 261
83332.Rv0034 83332.Rv0648 239
83332.Rv0034 83332.Rv0649 254
83332.Rv0034 83332.Rv0653c 378
83332.Rv0034 83332.Rv0673 172
83332.Rv0034 83332.Rv0763c 186
83332.Rv0034 83332.Rv0804 405
83332.Rv0034 83332.Rv0852 186
83332.Rv0034 83332.Rv0890c 167
83332.Rv0034 83332.Rv0891c 300
83332.Rv0034 83332.Rv0894 154
83332.Rv0034 83332.Rv0918 169
83332.Rv0034 83332.Rv0939 154
83332.Rv0034 83332.Rv0962c 166
83332.Rv0034 83332.Rv0967 163
83332.Rv0034 83332.Rv1006 171
83332.Rv0034 83332.Rv1035c 441
83332.Rv0034 83332.Rv1048c 339
83332.Rv0034 83332.Rv1049 256
83332.Rv0034 83332.Rv1120c 204
83332.Rv0034 83332.Rv1123c 203
83332.Rv0034 83332.Rv1126c 441
83332.Rv0034 83332.Rv1127c 168
83332.Rv0034 83332.Rv1148c 247
83332.Rv0034 83332.Rv1159 179
83332.Rv0034 83332.Rv1192 166
83332.Rv0034 83332.Rv1196 168
83332.Rv0034 83332.Rv1208 358
83332.Rv0034 83332.Rv1230c 228
83332.Rv0034 83332.Rv1244 181
83332.Rv0034 83332.Rv1265 153
83332.Rv0034 83332.Rv1271c 151
83332.Rv0034 83332.Rv1302 696
83332.Rv0034 83332.Rv1324 154
83332.Rv0034 83332.Rv1356c 237
83332.Rv0034 83332.Rv1410c 152
83332.Rv0034 83332.Rv1411c 328
83332.Rv0034 83332.Rv1437 167
83332.Rv0034 83332.Rv1489A 161
83332.Rv0034 83332.Rv1500 255
83332.Rv0034 83332.Rv1506c 452
83332.Rv0034 83332.Rv1518 386
83332.Rv0034 83332.Rv1670 192
83332.Rv0034 83332.Rv1717 593
83332.Rv0034 83332.Rv1735c 189
83332.Rv0034 83332.Rv1787 168
83332.Rv0034 83332.Rv1798 172
83332.Rv0034 83332.Rv1835c 159
83332.Rv0034 83332.Rv1885c 184
83332.Rv0034 83332.Rv1900c 222
83332.Rv0034 83332.Rv1912c 151
83332.Rv0034 83332.Rv2012 218
83332.Rv0034 83332.Rv2051c 180
83332.Rv0034 83332.Rv2129c 185
83332.Rv0034 83332.Rv2151c 153
83332.Rv0034 83332.Rv2161c 366
83332.Rv0034 83332.Rv2214c 181
83332.Rv0034 83332.Rv2250A 167
83332.Rv0034 83332.Rv2289 210
83332.Rv0034 83332.Rv2302 198
83332.Rv0034 83332.Rv2378c 582
83332.Rv0034 83332.Rv2381c 241
83332.Rv0034 83332.Rv2515c 152
83332.Rv0034 83332.Rv2542 364
83332.Rv0034 83332.Rv2577 161
83332.Rv0034 83332.Rv2588c 228
83332.Rv0034 83332.Rv2608 154
83332.Rv0034 83332.Rv2616 207
83332.Rv0034 83332.Rv2735c 212
83332.Rv0034 83332.Rv2768c 378
83332.Rv0034 83332.Rv2775 171
83332.Rv0034 83332.Rv2778c 259
83332.Rv0034 83332.Rv2802c 226
83332.Rv0034 83332.Rv2807 159
83332.Rv0034 83332.Rv2818c 299
83332.Rv0034 83332.Rv2844 227
83332.Rv0034 83332.Rv2848c 160
83332.Rv0034 83332.Rv2954c 268
83332.Rv0034 83332.Rv2957 255
83332.Rv0034 83332.Rv3041c 243
83332.Rv0034 83332.Rv3076 211
83332.Rv0034 83332.Rv3079c 366
83332.Rv0034 83332.Rv3080c 181
83332.Rv0034 83332.Rv3136 178
83332.Rv0034 83332.Rv3169 165
83332.Rv0034 83332.Rv3174 236
83332.Rv0034 83332.Rv3177 744
83332.Rv0034 83332.Rv3199c 164
83332.Rv0034 83332.Rv3244c 192
83332.Rv0034 83332.Rv3255c 165
83332.Rv0034 83332.Rv3265c 831
83332.Rv0034 83332.Rv3266c 829
83332.Rv0034 83332.Rv3386 203
83332.Rv0034 83332.Rv3387 245
83332.Rv0034 83332.Rv3435c 170
83332.Rv0034 83332.Rv3446c 214
83332.Rv0034 83332.Rv3448 190
83332.Rv0034 83332.Rv3464 776
83332.Rv0034 83332.Rv3465 692
83332.Rv0034 83332.Rv3472 187
83332.Rv0034 83332.Rv3539 352
83332.Rv0034 83332.Rv3540c 157
83332.Rv0034 83332.Rv3555c 159
83332.Rv0034 83332.Rv3573c 203
83332.Rv0034 83332.Rv3594 315
83332.Rv0034 83332.Rv3631 578
83332.Rv0034 83332.Rv3661 168
83332.Rv0034 83332.Rv3707c 189
83332.Rv0034 83332.Rv3755c 184
83332.Rv0034 83332.Rv3781 256
83332.Rv0034 83332.Rv3782 241
83332.Rv0034 83332.Rv3803c 175
83332.Rv0034 83332.Rv3808c 655
83332.Rv0034 83332.Rv3809c 647
83332.Rv0034 83332.Rv3822 332
83332.Rv0034 83332.Rv3849 173
83332.Rv0034 83332.Rv3868 257
83332.Rv0034 83332.Rv3884c 307
83332.Rv0034 83332.Rv3896c 171
83332.Rv0035 83332.Rv0032 869
83332.Rv0035 83332.Rv0033 868
83332.Rv0035 83332.Rv0034 865
83332.Rv0035 83332.Rv0037c 171
83332.Rv0035 83332.Rv0074 166
83332.Rv0035 83332.Rv0099 521
83332.Rv0035 83332.Rv0131c 699
83332.Rv0035 83332.Rv0211 536
83332.Rv0035 83332.Rv0404 311
83332.Rv0035 83332.Rv0414c 165
83332.Rv0035 83332.Rv0458 899
83332.Rv0035 83332.Rv0467 191
83332.Rv0035 83332.Rv0534c 188
83332.Rv0035 83332.Rv0548c 264
83332.Rv0035 83332.Rv0553 175
83332.Rv0035 83332.Rv0555 244
83332.Rv0035 83332.Rv0703 190
83332.Rv0035 83332.Rv0873 845
83332.Rv0035 83332.Rv0967 190
83332.Rv0035 83332.Rv0970 226
83332.Rv0035 83332.Rv0978c 165
83332.Rv0035 83332.Rv0980c 195
83332.Rv0035 83332.Rv0982 383
83332.Rv0035 83332.Rv0988 196
83332.Rv0035 83332.Rv1005c 168
83332.Rv0035 83332.Rv1013 310
83332.Rv0035 83332.Rv1062 150
83332.Rv0035 83332.Rv1185c 318
83332.Rv0035 83332.Rv1219c 156
83332.Rv0035 83332.Rv1304 163
83332.Rv0035 83332.Rv1345 300
83332.Rv0035 83332.Rv1361c 191
83332.Rv0035 83332.Rv1518 167
83332.Rv0035 83332.Rv1521 330
83332.Rv0035 83332.Rv1529 308
83332.Rv0035 83332.Rv1592c 266
83332.Rv0035 83332.Rv1837c 182
83332.Rv0035 83332.Rv1847 199
83332.Rv0035 83332.Rv1853 177
83332.Rv0035 83332.Rv1925 352
83332.Rv0035 83332.Rv1953 174
83332.Rv0035 83332.Rv2551c 157
83332.Rv0035 83332.Rv2583c 191
83332.Rv0035 83332.Rv2601 173
83332.Rv0035 83332.Rv2675c 385
83332.Rv0035 83332.Rv2742c 191
83332.Rv0035 83332.Rv2807 326
83332.Rv0035 83332.Rv2841c 204
83332.Rv0035 83332.Rv2930 314
83332.Rv0035 83332.Rv2941 321
83332.Rv0035 83332.Rv2950c 312
83332.Rv0035 83332.Rv3002c 159
83332.Rv0035 83332.Rv3082c 190
83332.Rv0035 83332.Rv3087 178
83332.Rv0035 83332.Rv3097c 196
83332.Rv0035 83332.Rv3139 352
83332.Rv0035 83332.Rv3215 199
83332.Rv0035 83332.Rv3515c 421
83332.Rv0035 83332.Rv3603c 177
83332.Rv0035 83332.Rv3672c 153
83332.Rv0035 83332.Rv3801c 342
83332.Rv0035 83332.Rv3813c 159
83332.Rv0035 83332.Rv3826 322
83332.Rv0036c 83332.Rv0009 357
83332.Rv0036c 83332.Rv0010c 246
83332.Rv0036c 83332.Rv0037c 825
83332.Rv0036c 83332.Rv0038 559
83332.Rv0036c 83332.Rv0129c 249
83332.Rv0036c 83332.Rv0139 150
83332.Rv0036c 83332.Rv0164 214
83332.Rv0036c 83332.Rv0196 243
83332.Rv0036c 83332.Rv0222 207
83332.Rv0036c 83332.Rv0244c 165
83332.Rv0036c 83332.Rv0249c 160
83332.Rv0036c 83332.Rv0258c 299
83332.Rv0036c 83332.Rv0270 154
83332.Rv0036c 83332.Rv0271c 206
83332.Rv0036c 83332.Rv0275c 251
83332.Rv0036c 83332.Rv0310c 174
83332.Rv0036c 83332.Rv0369c 204
83332.Rv0036c 83332.Rv0406c 843
83332.Rv0036c 83332.Rv0410c 221
83332.Rv0036c 83332.Rv0413 185
83332.Rv0036c 83332.Rv0443 287
83332.Rv0036c 83332.Rv0474 172
83332.Rv0036c 83332.Rv0483 153
83332.Rv0036c 83332.Rv0487 191
83332.Rv0036c 83332.Rv0502 174
83332.Rv0036c 83332.Rv0543c 190
83332.Rv0036c 83332.Rv0547c 252
83332.Rv0036c 83332.Rv0562 167
83332.Rv0036c 83332.Rv0588 157
83332.Rv0036c 83332.Rv0589 153
83332.Rv0036c 83332.Rv0593 191
83332.Rv0036c 83332.Rv0635 651
83332.Rv0036c 83332.Rv0638 328
83332.Rv0036c 83332.Rv0692 583
83332.Rv0036c 83332.Rv0695 216
83332.Rv0036c 83332.Rv0751c 281
83332.Rv0036c 83332.Rv0767c 357
83332.Rv0036c 83332.Rv0786c 161
83332.Rv0036c 83332.Rv0801 297
83332.Rv0036c 83332.Rv0810c 154
83332.Rv0036c 83332.Rv0814c 461
83332.Rv0036c 83332.Rv0815c 540
83332.Rv0036c 83332.Rv0854 499
83332.Rv0036c 83332.Rv0855 204
83332.Rv0036c 83332.Rv0856 340
83332.Rv0036c 83332.Rv0857 672
83332.Rv0036c 83332.Rv0870c 276
83332.Rv0036c 83332.Rv0885 163
83332.Rv0036c 83332.Rv0898c 160
83332.Rv0036c 83332.Rv0946c 351
83332.Rv0036c 83332.Rv0971c 436
83332.Rv0036c 83332.Rv0972c 453
83332.Rv0036c 83332.Rv0973c 171
83332.Rv0036c 83332.Rv0974c 384
83332.Rv0036c 83332.Rv0975c 355
83332.Rv0036c 83332.Rv0976c 493
83332.Rv0036c 83332.Rv1118c 152
83332.Rv0036c 83332.Rv1143 209
83332.Rv0036c 83332.Rv1155 341
83332.Rv0036c 83332.Rv1261c 252
83332.Rv0036c 83332.Rv1274 156
83332.Rv0036c 83332.Rv1275 155
83332.Rv0036c 83332.Rv1292 153
83332.Rv0036c 83332.Rv1311 380
83332.Rv0036c 83332.Rv1323 446
83332.Rv0036c 83332.Rv1332 285
83332.Rv0036c 83332.Rv1333 181
83332.Rv0036c 83332.Rv1346 340
83332.Rv0036c 83332.Rv1362c 335
83332.Rv0036c 83332.Rv1380 332
83332.Rv0036c 83332.Rv1411c 252
83332.Rv0036c 83332.Rv1440 151
83332.Rv0036c 83332.Rv1459c 183
83332.Rv0036c 83332.Rv1467c 165
83332.Rv0036c 83332.Rv1483 153
83332.Rv0036c 83332.Rv1533 262
83332.Rv0036c 83332.Rv1548c 150
83332.Rv0036c 83332.Rv1558 415
83332.Rv0036c 83332.Rv1648 150
83332.Rv0036c 83332.Rv1737c 159
83332.Rv0036c 83332.Rv1762c 165
83332.Rv0036c 83332.Rv1817 161
83332.Rv0036c 83332.Rv1827 649
83332.Rv0036c 83332.Rv1828 220
83332.Rv0036c 83332.Rv1851 162
83332.Rv0036c 83332.Rv1875 284
83332.Rv0036c 83332.Rv1883c 247
83332.Rv0036c 83332.Rv1894c 262
83332.Rv0036c 83332.Rv1905c 175
83332.Rv0036c 83332.Rv1909c 166
83332.Rv0036c 83332.Rv1913 159
83332.Rv0036c 83332.Rv1919c 329
83332.Rv0036c 83332.Rv1944c 157
83332.Rv0036c 83332.Rv1967 214
83332.Rv0036c 83332.Rv1969 150
83332.Rv0036c 83332.Rv1972 183
83332.Rv0036c 83332.Rv1973 151
83332.Rv0036c 83332.Rv1990A 155
83332.Rv0036c 83332.Rv2001 366
83332.Rv0036c 83332.Rv2031c 156
83332.Rv0036c 83332.Rv2032 481
83332.Rv0036c 83332.Rv2033c 162
83332.Rv0036c 83332.Rv2090 205
83332.Rv0036c 83332.Rv2092c 319
83332.Rv0036c 83332.Rv2110c 231
83332.Rv0036c 83332.Rv2185c 662
83332.Rv0036c 83332.Rv2202c 641
83332.Rv0036c 83332.Rv2247 163
83332.Rv0036c 83332.Rv2266 257
83332.Rv0036c 83332.Rv2316 154
83332.Rv0036c 83332.Rv2337c 419
83332.Rv0036c 83332.Rv2347c 460
83332.Rv0036c 83332.Rv2367c 173
83332.Rv0036c 83332.Rv2425c 516
83332.Rv0036c 83332.Rv2466c 243
83332.Rv0036c 83332.Rv2474c 187
83332.Rv0036c 83332.Rv2501c 171
83332.Rv0036c 83332.Rv2502c 384
83332.Rv0036c 83332.Rv2551c 395
83332.Rv0036c 83332.Rv2558 329
83332.Rv0036c 83332.Rv2574 515
83332.Rv0036c 83332.Rv2586c 152
83332.Rv0036c 83332.Rv2620c 309
83332.Rv0036c 83332.Rv2623 258
83332.Rv0036c 83332.Rv2713 193
83332.Rv0036c 83332.Rv2724c 355
83332.Rv0036c 83332.Rv2766c 165
83332.Rv0036c 83332.Rv2778c 247
83332.Rv0036c 83332.Rv2794c 271
83332.Rv0036c 83332.Rv2802c 160
83332.Rv0036c 83332.Rv2849c 204
83332.Rv0036c 83332.Rv2854 352
83332.Rv0036c 83332.Rv2887 284
83332.Rv0036c 83332.Rv2896c 841
83332.Rv0036c 83332.Rv2912c 270
83332.Rv0036c 83332.Rv2939 207
83332.Rv0036c 83332.Rv2967c 171
83332.Rv0036c 83332.Rv2974c 159
83332.Rv0036c 83332.Rv2975c 159
83332.Rv0036c 83332.Rv2991 273
83332.Rv0036c 83332.Rv3040c 355
83332.Rv0036c 83332.Rv3046c 170
83332.Rv0036c 83332.Rv3061c 200
83332.Rv0036c 83332.Rv3065 209
83332.Rv0036c 83332.Rv3095 167
83332.Rv0036c 83332.Rv3099c 237
83332.Rv0036c 83332.Rv3117 330
83332.Rv0036c 83332.Rv3118 461
83332.Rv0036c 83332.Rv3127 190
83332.Rv0036c 83332.Rv3131 183
83332.Rv0036c 83332.Rv3169 215
83332.Rv0036c 83332.Rv3178 252
83332.Rv0036c 83332.Rv3208A 167
83332.Rv0036c 83332.Rv3224 181
83332.Rv0036c 83332.Rv3230c 256
83332.Rv0036c 83332.Rv3248c 603
83332.Rv0036c 83332.Rv3280 163
83332.Rv0036c 83332.Rv3285 171
83332.Rv0036c 83332.Rv3293 153
83332.Rv0036c 83332.Rv3323c 198
83332.Rv0036c 83332.Rv3405c 359
83332.Rv0036c 83332.Rv3409c 193
83332.Rv0036c 83332.Rv3418c 329
83332.Rv0036c 83332.Rv3447c 195
83332.Rv0036c 83332.Rv3495c 223
83332.Rv0036c 83332.Rv3497c 197
83332.Rv0036c 83332.Rv3500c 150
83332.Rv0036c 83332.Rv3510c 162
83332.Rv0036c 83332.Rv3521 160
83332.Rv0036c 83332.Rv3522 187
83332.Rv0036c 83332.Rv3523 216
83332.Rv0036c 83332.Rv3547 299
83332.Rv0036c 83332.Rv3573c 198
83332.Rv0036c 83332.Rv3577 271
83332.Rv0036c 83332.Rv3627c 164
83332.Rv0036c 83332.Rv3655c 156
83332.Rv0036c 83332.Rv3661 500
83332.Rv0036c 83332.Rv3687c 274
83332.Rv0036c 83332.Rv3718c 221
83332.Rv0036c 83332.Rv3799c 163
83332.Rv0036c 83332.Rv3804c 170
83332.Rv0036c 83332.Rv3839 163
83332.Rv0036c 83332.Rv3878 183
83332.Rv0036c 83332.Rv3885c 165
83332.Rv0036c 83332.Rv3911 158
83332.Rv0036c 83332.Rv3916c 174
83332.Rv0037c 83332.Rv0035 171
83332.Rv0037c 83332.Rv0036c 825
83332.Rv0037c 83332.Rv0038 748
83332.Rv0037c 83332.Rv0046c 623
83332.Rv0037c 83332.Rv0047c 570
83332.Rv0037c 83332.Rv0048c 275
83332.Rv0037c 83332.Rv0159c 154
83332.Rv0037c 83332.Rv0181c 173
83332.Rv0037c 83332.Rv0210 242
83332.Rv0037c 83332.Rv0356c 186
83332.Rv0037c 83332.Rv0412c 227
83332.Rv0037c 83332.Rv0442c 234
83332.Rv0037c 83332.Rv0444c 154
83332.Rv0037c 83332.Rv0500 154
83332.Rv0037c 83332.Rv0511 601
83332.Rv0037c 83332.Rv0558 221
83332.Rv0037c 83332.Rv0586 303
83332.Rv0037c 83332.Rv0628c 163
83332.Rv0037c 83332.Rv0638 176
83332.Rv0037c 83332.Rv0672 154
83332.Rv0037c 83332.Rv0686 320
83332.Rv0037c 83332.Rv0705 174
83332.Rv0037c 83332.Rv0756c 184
83332.Rv0037c 83332.Rv0764c 191
83332.Rv0037c 83332.Rv0821c 165
83332.Rv0037c 83332.Rv0822c 153
83332.Rv0037c 83332.Rv0842 176
83332.Rv0037c 83332.Rv0849 166
83332.Rv0037c 83332.Rv0856 332
83332.Rv0037c 83332.Rv0868c 164
83332.Rv0037c 83332.Rv0876c 200
83332.Rv0037c 83332.Rv0915c 250
83332.Rv0037c 83332.Rv0954 172
83332.Rv0037c 83332.Rv0975c 329
83332.Rv0037c 83332.Rv1010 180
83332.Rv0037c 83332.Rv1020 318
83332.Rv0037c 83332.Rv1069c 152
83332.Rv0037c 83332.Rv1186c 163
83332.Rv0037c 83332.Rv1221 206
83332.Rv0037c 83332.Rv1236 191
83332.Rv0037c 83332.Rv1258c 451
83332.Rv0037c 83332.Rv1263 156
83332.Rv0037c 83332.Rv1264 167
83332.Rv0037c 83332.Rv1272c 223
83332.Rv0037c 83332.Rv1361c 241
83332.Rv0037c 83332.Rv1437 151
83332.Rv0037c 83332.Rv1444c 160
83332.Rv0037c 83332.Rv1465 153
83332.Rv0037c 83332.Rv1484 175
83332.Rv0037c 83332.Rv1495 281
83332.Rv0037c 83332.Rv1598c 179
83332.Rv0037c 83332.Rv1651c 171
83332.Rv0037c 83332.Rv1713 157
83332.Rv0037c 83332.Rv1745c 155
83332.Rv0037c 83332.Rv1749c 187
83332.Rv0037c 83332.Rv1773c 150
83332.Rv0037c 83332.Rv1816 229
83332.Rv0037c 83332.Rv1820 530
83332.Rv0037c 83332.Rv1988 217
83332.Rv0037c 83332.Rv2017 211
83332.Rv0037c 83332.Rv2092c 334
83332.Rv0037c 83332.Rv2100 175
83332.Rv0037c 83332.Rv2102 203
83332.Rv0037c 83332.Rv2180c 369
83332.Rv0037c 83332.Rv2224c 563
83332.Rv0037c 83332.Rv2257c 265
83332.Rv0037c 83332.Rv2323c 302
83332.Rv0037c 83332.Rv2334 385
83332.Rv0037c 83332.Rv2343c 164
83332.Rv0037c 83332.Rv2375 197
83332.Rv0037c 83332.Rv2413c 491
83332.Rv0037c 83332.Rv2414c 233
83332.Rv0037c 83332.Rv2418c 254
83332.Rv0037c 83332.Rv2448c 151
83332.Rv0037c 83332.Rv2470 283
83332.Rv0037c 83332.Rv2539c 191
83332.Rv0037c 83332.Rv2667 170
83332.Rv0037c 83332.Rv2694c 150
83332.Rv0037c 83332.Rv2737A 271
83332.Rv0037c 83332.Rv2754c 191
83332.Rv0037c 83332.Rv2794c 157
83332.Rv0037c 83332.Rv2800 173
83332.Rv0037c 83332.Rv2923c 244
83332.Rv0037c 83332.Rv2939 226
83332.Rv0037c 83332.Rv3031 166
83332.Rv0037c 83332.Rv3047c 480
83332.Rv0037c 83332.Rv3048c 191
83332.Rv0037c 83332.Rv3104c 330
83332.Rv0037c 83332.Rv3151 190
83332.Rv0037c 83332.Rv3164c 256
83332.Rv0037c 83332.Rv3180c 180
83332.Rv0037c 83332.Rv3259 160
83332.Rv0037c 83332.Rv3260c 241
83332.Rv0037c 83332.Rv3277 153
83332.Rv0037c 83332.Rv3301c 205
83332.Rv0037c 83332.Rv3347c 385
83332.Rv0037c 83332.Rv3373 159
83332.Rv0037c 83332.Rv3483c 185
83332.Rv0037c 83332.Rv3566c 160
83332.Rv0037c 83332.Rv3577 200
83332.Rv0037c 83332.Rv3587c 150
83332.Rv0037c 83332.Rv3596c 256
83332.Rv0037c 83332.Rv3603c 232
83332.Rv0037c 83332.Rv3606c 191
83332.Rv0037c 83332.Rv3627c 192
83332.Rv0037c 83332.Rv3644c 188
83332.Rv0037c 83332.Rv3651 219
83332.Rv0037c 83332.Rv3657c 400
83332.Rv0037c 83332.Rv3673c 168
83332.Rv0037c 83332.Rv3708c 409
83332.Rv0037c 83332.Rv3714c 154
83332.Rv0037c 83332.Rv3763 243
83332.Rv0037c 83332.Rv3843c 151
83332.Rv0037c 83332.Rv3899c 156
83332.Rv0038 83332.Rv0032 254
83332.Rv0038 83332.Rv0036c 559
83332.Rv0038 83332.Rv0037c 748
83332.Rv0038 83332.Rv0049 341
83332.Rv0038 83332.Rv0051 210
83332.Rv0038 83332.Rv0288 274
83332.Rv0038 83332.Rv0293c 172
83332.Rv0038 83332.Rv0342 191
83332.Rv0038 83332.Rv0343 191
83332.Rv0038 83332.Rv0416 431
83332.Rv0038 83332.Rv0430 277
83332.Rv0038 83332.Rv0452 157
83332.Rv0038 83332.Rv0466 170
83332.Rv0038 83332.Rv0476 153
83332.Rv0038 83332.Rv0483 370
83332.Rv0038 83332.Rv0484c 224
83332.Rv0038 83332.Rv0495c 451
83332.Rv0038 83332.Rv0524 195
83332.Rv0038 83332.Rv0526 155
83332.Rv0038 83332.Rv0535 153
83332.Rv0038 83332.Rv0556 227
83332.Rv0038 83332.Rv0564c 255
83332.Rv0038 83332.Rv0651 190
83332.Rv0038 83332.Rv0655 307
83332.Rv0038 83332.Rv0716 165
83332.Rv0038 83332.Rv0735 273
83332.Rv0038 83332.Rv0736 251
83332.Rv0038 83332.Rv0777 255
83332.Rv0038 83332.Rv0786c 294
83332.Rv0038 83332.Rv0807 331
83332.Rv0038 83332.Rv0814c 448
83332.Rv0038 83332.Rv0818 212
83332.Rv0038 83332.Rv0883c 157
83332.Rv0038 83332.Rv0914c 172
83332.Rv0038 83332.Rv0946c 240
83332.Rv0038 83332.Rv0958 192
83332.Rv0038 83332.Rv0959 181
83332.Rv0038 83332.Rv0973c 176
83332.Rv0038 83332.Rv0983 330
83332.Rv0038 83332.Rv1005c 182
83332.Rv0038 83332.Rv1010 170
83332.Rv0038 83332.Rv1109c 221
83332.Rv0038 83332.Rv1209 375
83332.Rv0038 83332.Rv1211 191
83332.Rv0038 83332.Rv1222 175
83332.Rv0038 83332.Rv1238 152
83332.Rv0038 83332.Rv1276c 165
83332.Rv0038 83332.Rv1312 565
83332.Rv0038 83332.Rv1324 164
83332.Rv0038 83332.Rv1332 438
83332.Rv0038 83332.Rv1379 500
83332.Rv0038 83332.Rv1380 577
83332.Rv0038 83332.Rv1381 539
83332.Rv0038 83332.Rv1385 189
83332.Rv0038 83332.Rv1389 174
83332.Rv0038 83332.Rv1412 308
83332.Rv0038 83332.Rv1415 271
83332.Rv0038 83332.Rv1417 204
83332.Rv0038 83332.Rv1473A 414
83332.Rv0038 83332.Rv1488 224
83332.Rv0038 83332.Rv1554 237
83332.Rv0038 83332.Rv1555 237
83332.Rv0038 83332.Rv1593c 253
83332.Rv0038 83332.Rv1602 235
83332.Rv0038 83332.Rv1608c 213
83332.Rv0038 83332.Rv1617 210
83332.Rv0038 83332.Rv1632c 414
83332.Rv0038 83332.Rv1637c 182
83332.Rv0038 83332.Rv1657 308
83332.Rv0038 83332.Rv1735c 171
83332.Rv0038 83332.Rv1816 253
83332.Rv0038 83332.Rv1829 221
83332.Rv0038 83332.Rv1940 271
83332.Rv0038 83332.Rv1977 252
83332.Rv0038 83332.Rv2038c 152
83332.Rv0038 83332.Rv2051c 155
83332.Rv0038 83332.Rv2089c 150
83332.Rv0038 83332.Rv2134c 247
83332.Rv0038 83332.Rv2148c 274
83332.Rv0038 83332.Rv2149c 168
83332.Rv0038 83332.Rv2181 182
83332.Rv0038 83332.Rv2188c 233
83332.Rv0038 83332.Rv2194 168
83332.Rv0038 83332.Rv2219 176
83332.Rv0038 83332.Rv2229c 216
83332.Rv0038 83332.Rv2238c 213
83332.Rv0038 83332.Rv2261c 265
83332.Rv0038 83332.Rv2262c 265
83332.Rv0038 83332.Rv2372c 428
83332.Rv0038 83332.Rv2375 199
83332.Rv0038 83332.Rv2397c 152
83332.Rv0038 83332.Rv2420c 174
83332.Rv0038 83332.Rv2444c 182
83332.Rv0038 83332.Rv2445c 232
83332.Rv0038 83332.Rv2469c 204
83332.Rv0038 83332.Rv2521 436
83332.Rv0038 83332.Rv2525c 314
83332.Rv0038 83332.Rv2539c 160
83332.Rv0038 83332.Rv2554c 611
83332.Rv0038 83332.Rv2581c 200
83332.Rv0038 83332.Rv2604c 153
83332.Rv0038 83332.Rv2607 307
83332.Rv0038 83332.Rv2703 246
83332.Rv0038 83332.Rv2708c 455
83332.Rv0038 83332.Rv2710 297
83332.Rv0038 83332.Rv2725c 157
83332.Rv0038 83332.Rv2726c 187
83332.Rv0038 83332.Rv2737c 284
83332.Rv0038 83332.Rv2762c 190
83332.Rv0038 83332.Rv2800 212
83332.Rv0038 83332.Rv2832c 152
83332.Rv0038 83332.Rv2861c 265
83332.Rv0038 83332.Rv2869c 152
83332.Rv0038 83332.Rv2884 249
83332.Rv0038 83332.Rv2889c 204
83332.Rv0038 83332.Rv2917 282
83332.Rv0038 83332.Rv2918c 164
83332.Rv0038 83332.Rv2922c 219
83332.Rv0038 83332.Rv2939 209
83332.Rv0038 83332.Rv2982c 228
83332.Rv0038 83332.Rv3000 235
83332.Rv0038 83332.Rv3015c 252
83332.Rv0038 83332.Rv3019c 270
83332.Rv0038 83332.Rv3034c 175
83332.Rv0038 83332.Rv3101c 247
83332.Rv0038 83332.Rv3118 448
83332.Rv0038 83332.Rv3197 151
83332.Rv0038 83332.Rv3207c 177
83332.Rv0038 83332.Rv3218 186
83332.Rv0038 83332.Rv3223c 264
83332.Rv0038 83332.Rv3231c 167
83332.Rv0038 83332.Rv3244c 180
83332.Rv0038 83332.Rv3245c 180
83332.Rv0038 83332.Rv3246c 180
83332.Rv0038 83332.Rv3250c 195
83332.Rv0038 83332.Rv3251c 195
83332.Rv0038 83332.Rv3257c 180
83332.Rv0038 83332.Rv3286c 300
83332.Rv0038 83332.Rv3287c 321
83332.Rv0038 83332.Rv3303c 184
83332.Rv0038 83332.Rv3359 163
83332.Rv0038 83332.Rv3414c 177
83332.Rv0038 83332.Rv3486 160
83332.Rv0038 83332.Rv3575c 187
83332.Rv0038 83332.Rv3577 207
83332.Rv0038 83332.Rv3610c 176
83332.Rv0038 83332.Rv3625c 158
83332.Rv0038 83332.Rv3660c 521
83332.Rv0038 83332.Rv3671c 165
83332.Rv0038 83332.Rv3698 157
83332.Rv0038 83332.Rv3707c 154
83332.Rv0038 83332.Rv3712 276
83332.Rv0038 83332.Rv3713 276
83332.Rv0038 83332.Rv3753c 303
83332.Rv0038 83332.Rv3780 203
83332.Rv0038 83332.Rv3805c 268
83332.Rv0038 83332.Rv3838c 156
83332.Rv0038 83332.Rv3850 303
83332.Rv0038 83332.Rv3907c 521
83332.Rv0038 83332.Rv3908 277
83332.Rv0038 83332.Rv3909 276
83332.Rv0038 83332.Rv3910 211
83332.Rv0038 83332.Rv3911 175
83332.Rv0038 83332.Rv3916c 172
83332.Rv0039c 83332.Rv0040c 615
83332.Rv0039c 83332.Rv0041 419
83332.Rv0040c 83332.Rv0010c 155
83332.Rv0040c 83332.Rv0039c 615
83332.Rv0040c 83332.Rv0041 566
83332.Rv0040c 83332.Rv0045c 159
83332.Rv0040c 83332.Rv0056 209
83332.Rv0040c 83332.Rv0062 489
83332.Rv0040c 83332.Rv0077c 196
83332.Rv0040c 83332.Rv0096 325
83332.Rv0040c 83332.Rv0102 161
83332.Rv0040c 83332.Rv0129c 160
83332.Rv0040c 83332.Rv0131c 183
83332.Rv0040c 83332.Rv0148 180
83332.Rv0040c 83332.Rv0152c 250
83332.Rv0040c 83332.Rv0159c 509
83332.Rv0040c 83332.Rv0172 161
83332.Rv0040c 83332.Rv0175 504
83332.Rv0040c 83332.Rv0177 228
83332.Rv0040c 83332.Rv0178 614
83332.Rv0040c 83332.Rv0192 682
83332.Rv0040c 83332.Rv0199 175
83332.Rv0040c 83332.Rv0200 282
83332.Rv0040c 83332.Rv0201c 187
83332.Rv0040c 83332.Rv0207c 150
83332.Rv0040c 83332.Rv0217c 153
83332.Rv0040c 83332.Rv0236A 202
83332.Rv0040c 83332.Rv0256c 556
83332.Rv0040c 83332.Rv0272c 157
83332.Rv0040c 83332.Rv0280 165
83332.Rv0040c 83332.Rv0282 278
83332.Rv0040c 83332.Rv0284 197
83332.Rv0040c 83332.Rv0288 345
83332.Rv0040c 83332.Rv0289 189
83332.Rv0040c 83332.Rv0290 318
83332.Rv0040c 83332.Rv0292 344
83332.Rv0040c 83332.Rv0293c 310
83332.Rv0040c 83332.Rv0312 273
83332.Rv0040c 83332.Rv0314c 173
83332.Rv0040c 83332.Rv0315 165
83332.Rv0040c 83332.Rv0356c 674
83332.Rv0040c 83332.Rv0372c 154
83332.Rv0040c 83332.Rv0380c 157
83332.Rv0040c 83332.Rv0381c 260
83332.Rv0040c 83332.Rv0383c 400
83332.Rv0040c 83332.Rv0388c 173
83332.Rv0040c 83332.Rv0403c 495
83332.Rv0040c 83332.Rv0431 536
83332.Rv0040c 83332.Rv0432 170
83332.Rv0040c 83332.Rv0442c 230
83332.Rv0040c 83332.Rv0448c 158
83332.Rv0040c 83332.Rv0451c 491
83332.Rv0040c 83332.Rv0453 346
83332.Rv0040c 83332.Rv0455c 249
83332.Rv0040c 83332.Rv0464c 162
83332.Rv0040c 83332.Rv0477 170
83332.Rv0040c 83332.Rv0479c 318
83332.Rv0040c 83332.Rv0506 441
83332.Rv0040c 83332.Rv0526 843
83332.Rv0040c 83332.Rv0555 296
83332.Rv0040c 83332.Rv0590 485
83332.Rv0040c 83332.Rv0590A 151
83332.Rv0040c 83332.Rv0592 209
83332.Rv0040c 83332.Rv0594 157
83332.Rv0040c 83332.Rv0648 184
83332.Rv0040c 83332.Rv0649 179
83332.Rv0040c 83332.Rv0676c 237
83332.Rv0040c 83332.Rv0677c 564
83332.Rv0040c 83332.Rv0679c 178
83332.Rv0040c 83332.Rv0697 158
83332.Rv0040c 83332.Rv0746 155
83332.Rv0040c 83332.Rv0779c 220
83332.Rv0040c 83332.Rv0787 171
83332.Rv0040c 83332.Rv0790c 180
83332.Rv0040c 83332.Rv0817c 320
83332.Rv0040c 83332.Rv0824c 170
83332.Rv0040c 83332.Rv0875c 253
83332.Rv0040c 83332.Rv0902c 157
83332.Rv0040c 83332.Rv0915c 323
83332.Rv0040c 83332.Rv0923c 206
83332.Rv0040c 83332.Rv0954 657
83332.Rv0040c 83332.Rv0956 201
83332.Rv0040c 83332.Rv0960 192
83332.Rv0040c 83332.Rv0996 248
83332.Rv0040c 83332.Rv0999 519
83332.Rv0040c 83332.Rv1009 532
83332.Rv0040c 83332.Rv1024 255
83332.Rv0040c 83332.Rv1094 170
83332.Rv0040c 83332.Rv1100 665
83332.Rv0040c 83332.Rv1101c 156
83332.Rv0040c 83332.Rv1106c 175
83332.Rv0040c 83332.Rv1121 177
83332.Rv0040c 83332.Rv1138c 161
83332.Rv0040c 83332.Rv1147 150
83332.Rv0040c 83332.Rv1166 154
83332.Rv0040c 83332.Rv1171 151
83332.Rv0040c 83332.Rv1184c 261
83332.Rv0040c 83332.Rv1187 173
83332.Rv0040c 83332.Rv1194c 184
83332.Rv0040c 83332.Rv1196 324
83332.Rv0040c 83332.Rv1262c 185
83332.Rv0040c 83332.Rv1268c 170
83332.Rv0040c 83332.Rv1269c 224
83332.Rv0040c 83332.Rv1270c 286
83332.Rv0040c 83332.Rv1271c 208
83332.Rv0040c 83332.Rv1274 374
83332.Rv0040c 83332.Rv1275 304
83332.Rv0040c 83332.Rv1278 177
83332.Rv0040c 83332.Rv1303 522
83332.Rv0040c 83332.Rv1314c 194
83332.Rv0040c 83332.Rv1361c 155
83332.Rv0040c 83332.Rv1387 518
83332.Rv0040c 83332.Rv1402 177
83332.Rv0040c 83332.Rv1453 224
83332.Rv0040c 83332.Rv1473A 174
83332.Rv0040c 83332.Rv1476 175
83332.Rv0040c 83332.Rv1477 358
83332.Rv0040c 83332.Rv1478 187
83332.Rv0040c 83332.Rv1486c 234
83332.Rv0040c 83332.Rv1491c 163
83332.Rv0040c 83332.Rv1517 210
83332.Rv0040c 83332.Rv1530 182
83332.Rv0040c 83332.Rv1531 240
83332.Rv0040c 83332.Rv1566c 228
83332.Rv0040c 83332.Rv1571 154
83332.Rv0040c 83332.Rv1572c 193
83332.Rv0040c 83332.Rv1591 493
83332.Rv0040c 83332.Rv1629 299
83332.Rv0040c 83332.Rv1646 193
83332.Rv0040c 83332.Rv1651c 383
83332.Rv0040c 83332.Rv1679 205
83332.Rv0040c 83332.Rv1681 183
83332.Rv0040c 83332.Rv1705c 188
83332.Rv0040c 83332.Rv1752 703
83332.Rv0040c 83332.Rv1780 269
83332.Rv0040c 83332.Rv1790 498
83332.Rv0040c 83332.Rv1798 161
83332.Rv0040c 83332.Rv1800 466
83332.Rv0040c 83332.Rv1802 248
83332.Rv0040c 83332.Rv1808 369
83332.Rv0040c 83332.Rv1809 462
83332.Rv0040c 83332.Rv1815 245
83332.Rv0040c 83332.Rv1822 218
83332.Rv0040c 83332.Rv1836c 579
83332.Rv0040c 83332.Rv1860 802
83332.Rv0040c 83332.Rv1882c 195
83332.Rv0040c 83332.Rv1891 740
83332.Rv0040c 83332.Rv1906c 168
83332.Rv0040c 83332.Rv1908c 530
83332.Rv0040c 83332.Rv1926c 849
83332.Rv0040c 83332.Rv1946c 151
83332.Rv0040c 83332.Rv1980c 843
83332.Rv0040c 83332.Rv1984c 256
83332.Rv0040c 83332.Rv1987 530
83332.Rv0040c 83332.Rv2015c 161
83332.Rv0040c 83332.Rv2018 201
83332.Rv0040c 83332.Rv2022c 155
83332.Rv0040c 83332.Rv2046 397
83332.Rv0040c 83332.Rv2077c 305
83332.Rv0040c 83332.Rv2100 367
83332.Rv0040c 83332.Rv2108 233
83332.Rv0040c 83332.Rv2133c 284
83332.Rv0040c 83332.Rv2137c 151
83332.Rv0040c 83332.Rv2144c 326
83332.Rv0040c 83332.Rv2153c 215
83332.Rv0040c 83332.Rv2154c 156
83332.Rv0040c 83332.Rv2172c 173
83332.Rv0040c 83332.Rv2183c 250
83332.Rv0040c 83332.Rv2190c 180
83332.Rv0040c 83332.Rv2193 246
83332.Rv0040c 83332.Rv2197c 365
83332.Rv0040c 83332.Rv2198c 713
83332.Rv0040c 83332.Rv2223c 154
83332.Rv0040c 83332.Rv2248 237
83332.Rv0040c 83332.Rv2370c 178
83332.Rv0040c 83332.Rv2376c 841
83332.Rv0040c 83332.Rv2390c 207
83332.Rv0040c 83332.Rv2407 174
83332.Rv0040c 83332.Rv2430c 390
83332.Rv0040c 83332.Rv2536 587
83332.Rv0040c 83332.Rv2621c 162
83332.Rv0040c 83332.Rv2669 162
83332.Rv0040c 83332.Rv2677c 161
83332.Rv0040c 83332.Rv2703 198
83332.Rv0040c 83332.Rv2721c 556
83332.Rv0040c 83332.Rv2728c 183
83332.Rv0040c 83332.Rv2735c 452
83332.Rv0040c 83332.Rv2743c 150
83332.Rv0040c 83332.Rv2768c 234
83332.Rv0040c 83332.Rv2769c 382
83332.Rv0040c 83332.Rv2770c 177
83332.Rv0040c 83332.Rv2802c 151
83332.Rv0040c 83332.Rv2818c 179
83332.Rv0040c 83332.Rv2864c 193
83332.Rv0040c 83332.Rv2873 196
83332.Rv0040c 83332.Rv2875 833
83332.Rv0040c 83332.Rv2878c 532
83332.Rv0040c 83332.Rv2904c 245
83332.Rv0040c 83332.Rv2939 353
83332.Rv0040c 83332.Rv2954c 203
83332.Rv0040c 83332.Rv2968c 192
83332.Rv0040c 83332.Rv2980 154
83332.Rv0040c 83332.Rv3006 284
83332.Rv0040c 83332.Rv3015c 222
83332.Rv0040c 83332.Rv3018c 269
83332.Rv0040c 83332.Rv3019c 346
83332.Rv0040c 83332.Rv3021c 210
83332.Rv0040c 83332.Rv3033 255
83332.Rv0040c 83332.Rv3036c 196
83332.Rv0040c 83332.Rv3089 154
83332.Rv0040c 83332.Rv3136 181
83332.Rv0040c 83332.Rv3148 174
83332.Rv0040c 83332.Rv3170 233
83332.Rv0040c 83332.Rv3180c 188
83332.Rv0040c 83332.Rv3209 728
83332.Rv0040c 83332.Rv3227 180
83332.Rv0040c 83332.Rv3235 175
83332.Rv0040c 83332.Rv3254 169
83332.Rv0040c 83332.Rv3258c 200
83332.Rv0040c 83332.Rv3288c 201
83332.Rv0040c 83332.Rv3297 151
83332.Rv0040c 83332.Rv3311 369
83332.Rv0040c 83332.Rv3333c 640
83332.Rv0040c 83332.Rv3354 845
83332.Rv0040c 83332.Rv3445c 167
83332.Rv0040c 83332.Rv3450c 269
83332.Rv0040c 83332.Rv3471c 159
83332.Rv0040c 83332.Rv3478 256
83332.Rv0040c 83332.Rv3493c 167
83332.Rv0040c 83332.Rv3533c 200
83332.Rv0040c 83332.Rv3548c 175
83332.Rv0040c 83332.Rv3561 215
83332.Rv0040c 83332.Rv3587c 631
83332.Rv0040c 83332.Rv3593 231
83332.Rv0040c 83332.Rv3599c 249
83332.Rv0040c 83332.Rv3621c 152
83332.Rv0040c 83332.Rv3630 177
83332.Rv0040c 83332.Rv3633 212
83332.Rv0040c 83332.Rv3673c 175
83332.Rv0040c 83332.Rv3690 182
83332.Rv0040c 83332.Rv3691 256
83332.Rv0040c 83332.Rv3705c 620
83332.Rv0040c 83332.Rv3723 202
83332.Rv0040c 83332.Rv3724A 166
83332.Rv0040c 83332.Rv3739c 384
83332.Rv0040c 83332.Rv3763 184
83332.Rv0040c 83332.Rv3795 295
83332.Rv0040c 83332.Rv3802c 376
83332.Rv0040c 83332.Rv3803c 843
83332.Rv0040c 83332.Rv3810 193
83332.Rv0040c 83332.Rv3822 157
83332.Rv0040c 83332.Rv3824c 230
83332.Rv0040c 83332.Rv3835 183
83332.Rv0040c 83332.Rv3843c 740
83332.Rv0040c 83332.Rv3849 379
83332.Rv0040c 83332.Rv3862c 292
83332.Rv0040c 83332.Rv3864 197
83332.Rv0040c 83332.Rv3868 258
83332.Rv0040c 83332.Rv3874 351
83332.Rv0040c 83332.Rv3875 530
83332.Rv0040c 83332.Rv3881c 722
83332.Rv0040c 83332.Rv3882c 301
83332.Rv0040c 83332.Rv3899c 236
83332.Rv0040c 83332.Rv3900c 362
83332.Rv0040c 83332.Rv3909 169
83332.Rv0040c 83332.Rv3910 222
83332.Rv0041 83332.Rv0002 268
83332.Rv0041 83332.Rv0005 384
83332.Rv0041 83332.Rv0006 332
83332.Rv0041 83332.Rv0009 186
83332.Rv0041 83332.Rv0012 153
83332.Rv0041 83332.Rv0016c 165
83332.Rv0041 83332.Rv0017c 201
83332.Rv0041 83332.Rv0018c 155
83332.Rv0041 83332.Rv0021c 199
83332.Rv0041 83332.Rv0033 215
83332.Rv0041 83332.Rv0039c 419
83332.Rv0041 83332.Rv0040c 566
83332.Rv0041 83332.Rv0050 156
83332.Rv0041 83332.Rv0053 431
83332.Rv0041 83332.Rv0054 288
83332.Rv0041 83332.Rv0056 689
83332.Rv0041 83332.Rv0058 432
83332.Rv0041 83332.Rv0070c 550
83332.Rv0041 83332.Rv0071 191
83332.Rv0041 83332.Rv0075 153
83332.Rv0041 83332.Rv0101 186
83332.Rv0041 83332.Rv0105c 213
83332.Rv0041 83332.Rv0120c 515
83332.Rv0041 83332.Rv0124 198
83332.Rv0041 83332.Rv0129c 241
83332.Rv0041 83332.Rv0165c 191
83332.Rv0041 83332.Rv0172 165
83332.Rv0041 83332.Rv0184 198
83332.Rv0041 83332.Rv0189c 209
83332.Rv0041 83332.Rv0208c 184
83332.Rv0041 83332.Rv0237 167
83332.Rv0041 83332.Rv0242c 170
83332.Rv0041 83332.Rv0260c 167
83332.Rv0041 83332.Rv0280 193
83332.Rv0041 83332.Rv0296c 256
83332.Rv0041 83332.Rv0303 207
83332.Rv0041 83332.Rv0321 198
83332.Rv0041 83332.Rv0350 263
83332.Rv0041 83332.Rv0351 167
83332.Rv0041 83332.Rv0352 232
83332.Rv0041 83332.Rv0357c 236
83332.Rv0041 83332.Rv0362 168
83332.Rv0041 83332.Rv0363c 171
83332.Rv0041 83332.Rv0378 152
83332.Rv0041 83332.Rv0382c 193
83332.Rv0041 83332.Rv0384c 202
83332.Rv0041 83332.Rv0390 190
83332.Rv0041 83332.Rv0392c 162
83332.Rv0041 83332.Rv0414c 329
83332.Rv0041 83332.Rv0422c 320
83332.Rv0041 83332.Rv0432 154
83332.Rv0041 83332.Rv0440 315
83332.Rv0041 83332.Rv0462 209
83332.Rv0041 83332.Rv0490 167
83332.Rv0041 83332.Rv0500 192
83332.Rv0041 83332.Rv0502 172
83332.Rv0041 83332.Rv0511 224
83332.Rv0041 83332.Rv0520 291
83332.Rv0041 83332.Rv0524 205
83332.Rv0041 83332.Rv0527 189
83332.Rv0041 83332.Rv0528 187
83332.Rv0041 83332.Rv0533c 316
83332.Rv0041 83332.Rv0534c 184
83332.Rv0041 83332.Rv0608 221
83332.Rv0041 83332.Rv0639 298
83332.Rv0041 83332.Rv0640 324
83332.Rv0041 83332.Rv0641 487
83332.Rv0041 83332.Rv0651 289
83332.Rv0041 83332.Rv0652 340
83332.Rv0041 83332.Rv0663 260
83332.Rv0041 83332.Rv0667 607
83332.Rv0041 83332.Rv0668 486
83332.Rv0041 83332.Rv0682 213
83332.Rv0041 83332.Rv0683 237
83332.Rv0041 83332.Rv0684 540
83332.Rv0041 83332.Rv0685 164
83332.Rv0041 83332.Rv0700 195
83332.Rv0041 83332.Rv0701 276
83332.Rv0041 83332.Rv0702 253
83332.Rv0041 83332.Rv0703 184
83332.Rv0041 83332.Rv0704 427
83332.Rv0041 83332.Rv0706 292
83332.Rv0041 83332.Rv0707 223
83332.Rv0041 83332.Rv0710 246
83332.Rv0041 83332.Rv0714 165
83332.Rv0041 83332.Rv0715 429
83332.Rv0041 83332.Rv0716 484
83332.Rv0041 83332.Rv0718 256
83332.Rv0041 83332.Rv0719 333
83332.Rv0041 83332.Rv0720 208
83332.Rv0041 83332.Rv0721 197
83332.Rv0041 83332.Rv0722 184
83332.Rv0041 83332.Rv0723 196
83332.Rv0041 83332.Rv0724 160
83332.Rv0041 83332.Rv0732 221
83332.Rv0041 83332.Rv0733 159
83332.Rv0041 83332.Rv0734 531
83332.Rv0041 83332.Rv0772 325
83332.Rv0041 83332.Rv0777 228
83332.Rv0041 83332.Rv0788 263
83332.Rv0041 83332.Rv0803 263
83332.Rv0041 83332.Rv0809 204
83332.Rv0041 83332.Rv0820 154
83332.Rv0041 83332.Rv0823c 272
83332.Rv0041 83332.Rv0848 175
83332.Rv0041 83332.Rv0861c 216
83332.Rv0041 83332.Rv0865 202
83332.Rv0041 83332.Rv0884c 211
83332.Rv0041 83332.Rv0908 175
83332.Rv0041 83332.Rv0933 154
83332.Rv0041 83332.Rv0949 289
83332.Rv0041 83332.Rv0950c 190
83332.Rv0041 83332.Rv0951 193
83332.Rv0041 83332.Rv0957 211
83332.Rv0041 83332.Rv0984 202
83332.Rv0041 83332.Rv1003 228
83332.Rv0041 83332.Rv1007c 846
83332.Rv0041 83332.Rv1010 599
83332.Rv0041 83332.Rv1015c 191
83332.Rv0041 83332.Rv1017c 275
83332.Rv0041 83332.Rv1019 260
83332.Rv0041 83332.Rv1020 499
83332.Rv0041 83332.Rv1023 382
83332.Rv0041 83332.Rv1043c 195
83332.Rv0041 83332.Rv1077 300
83332.Rv0041 83332.Rv1093 510
83332.Rv0041 83332.Rv1112 399
83332.Rv0041 83332.Rv1133c 346
83332.Rv0041 83332.Rv1165 185
83332.Rv0041 83332.Rv1193 223
83332.Rv0041 83332.Rv1222 176
83332.Rv0041 83332.Rv1223 162
83332.Rv0041 83332.Rv1227c 204
83332.Rv0041 83332.Rv1229c 185
83332.Rv0041 83332.Rv1232c 168
83332.Rv0041 83332.Rv1253 183
83332.Rv0041 83332.Rv1259 150
83332.Rv0041 83332.Rv1292 869
83332.Rv0041 83332.Rv1293 285
83332.Rv0041 83332.Rv1297 240
83332.Rv0041 83332.Rv1299 489
83332.Rv0041 83332.Rv1300 284
83332.Rv0041 83332.Rv1310 173
83332.Rv0041 83332.Rv1311 459
83332.Rv0041 83332.Rv1315 405
83332.Rv0041 83332.Rv1316c 231
83332.Rv0041 83332.Rv1336 281
83332.Rv0041 83332.Rv1339 184
83332.Rv0041 83332.Rv1341 315
83332.Rv0041 83332.Rv1344 215
83332.Rv0041 83332.Rv1354c 543
83332.Rv0041 83332.Rv1380 223
83332.Rv0041 83332.Rv1383 234
83332.Rv0041 83332.Rv1384 221
83332.Rv0041 83332.Rv1389 323
83332.Rv0041 83332.Rv1392 332
83332.Rv0041 83332.Rv1402 172
83332.Rv0041 83332.Rv1406 190
83332.Rv0041 83332.Rv1407 191
83332.Rv0041 83332.Rv1408 226
83332.Rv0041 83332.Rv1409 309
83332.Rv0041 83332.Rv1412 394
83332.Rv0041 83332.Rv1415 308
83332.Rv0041 83332.Rv1416 543
83332.Rv0041 83332.Rv1420 156
83332.Rv0041 83332.Rv1431 187
83332.Rv0041 83332.Rv1437 273
83332.Rv0041 83332.Rv1449c 273
83332.Rv0041 83332.Rv1451 176
83332.Rv0041 83332.Rv1464 172
83332.Rv0041 83332.Rv1469 158
83332.Rv0041 83332.Rv1473 268
83332.Rv0041 83332.Rv1475c 211
83332.Rv0041 83332.Rv1485 194
83332.Rv0041 83332.Rv1536 914
83332.Rv0041 83332.Rv1547 208
83332.Rv0041 83332.Rv1551 184
83332.Rv0041 83332.Rv1559 424
83332.Rv0041 83332.Rv1570 174
83332.Rv0041 83332.Rv1595 195
83332.Rv0041 83332.Rv1599 235
83332.Rv0041 83332.Rv1606 253
83332.Rv0041 83332.Rv1609 324
83332.Rv0041 83332.Rv1612 351
83332.Rv0041 83332.Rv1613 184
83332.Rv0041 83332.Rv1614 205
83332.Rv0041 83332.Rv1617 353
83332.Rv0041 83332.Rv1629 248
83332.Rv0041 83332.Rv1630 369
83332.Rv0041 83332.Rv1633 226
83332.Rv0041 83332.Rv1640c 762
83332.Rv0041 83332.Rv1641 218
83332.Rv0041 83332.Rv1649 460
83332.Rv0041 83332.Rv1650 861
83332.Rv0041 83332.Rv1652 188
83332.Rv0041 83332.Rv1667c 268
83332.Rv0041 83332.Rv1668c 268
83332.Rv0041 83332.Rv1689 628
83332.Rv0041 83332.Rv1699 331
83332.Rv0041 83332.Rv1703c 216
83332.Rv0041 83332.Rv1712 184
83332.Rv0041 83332.Rv1784 151
83332.Rv0041 83332.Rv1832 156
83332.Rv0041 83332.Rv1841c 178
83332.Rv0041 83332.Rv1842c 396
83332.Rv0041 83332.Rv1843c 209
83332.Rv0041 83332.Rv1854c 155
83332.Rv0041 83332.Rv1876 233
83332.Rv0041 83332.Rv1940 308
83332.Rv0041 83332.Rv1988 466
83332.Rv0041 83332.Rv1997 183
83332.Rv0041 83332.Rv2027c 399
83332.Rv0041 83332.Rv2051c 254
83332.Rv0041 83332.Rv2056c 207
83332.Rv0041 83332.Rv2058c 152
83332.Rv0041 83332.Rv2069 160
83332.Rv0041 83332.Rv2089c 191
83332.Rv0041 83332.Rv2090 175
83332.Rv0041 83332.Rv2092c 208
83332.Rv0041 83332.Rv2109c 154
83332.Rv0041 83332.Rv2110c 154
83332.Rv0041 83332.Rv2121c 327
83332.Rv0041 83332.Rv2122c 194
83332.Rv0041 83332.Rv2124c 257
83332.Rv0041 83332.Rv2130c 450
83332.Rv0041 83332.Rv2136c 153
83332.Rv0041 83332.Rv2139 224
83332.Rv0041 83332.Rv2148c 467
83332.Rv0041 83332.Rv2150c 276
83332.Rv0041 83332.Rv2153c 191
83332.Rv0041 83332.Rv2154c 165
83332.Rv0041 83332.Rv2155c 224
83332.Rv0041 83332.Rv2156c 164
83332.Rv0041 83332.Rv2163c 166
83332.Rv0041 83332.Rv2165c 456
83332.Rv0041 83332.Rv2184c 173
83332.Rv0041 83332.Rv2196 527
83332.Rv0041 83332.Rv2201 248
83332.Rv0041 83332.Rv2210c 923
83332.Rv0041 83332.Rv2216 184
83332.Rv0041 83332.Rv2217 210
83332.Rv0041 83332.Rv2218 222
83332.Rv0041 83332.Rv2239c 153
83332.Rv0041 83332.Rv2243 205
83332.Rv0041 83332.Rv2244 215
83332.Rv0041 83332.Rv2245 255
83332.Rv0041 83332.Rv2246 323
83332.Rv0041 83332.Rv2258c 245
83332.Rv0041 83332.Rv2261c 345
83332.Rv0041 83332.Rv2262c 418
83332.Rv0041 83332.Rv2265 160
83332.Rv0041 83332.Rv2281 241
83332.Rv0041 83332.Rv2294 166
83332.Rv0041 83332.Rv2334 296
83332.Rv0041 83332.Rv2335 330
83332.Rv0041 83332.Rv2343c 236
83332.Rv0041 83332.Rv2357c 390
83332.Rv0041 83332.Rv2364c 232
83332.Rv0041 83332.Rv2366c 396
83332.Rv0041 83332.Rv2367c 252
83332.Rv0041 83332.Rv2372c 156
83332.Rv0041 83332.Rv2373c 190
83332.Rv0041 83332.Rv2404c 376
83332.Rv0041 83332.Rv2407 184
83332.Rv0041 83332.Rv2413c 472
83332.Rv0041 83332.Rv2414c 443
83332.Rv0041 83332.Rv2415c 443
83332.Rv0041 83332.Rv2417c 457
83332.Rv0041 83332.Rv2420c 500
83332.Rv0041 83332.Rv2421c 614
83332.Rv0041 83332.Rv2427c 497
83332.Rv0041 83332.Rv2438c 269
83332.Rv0041 83332.Rv2440c 243
83332.Rv0041 83332.Rv2442c 226
83332.Rv0041 83332.Rv2444c 308
83332.Rv0041 83332.Rv2447c 565
83332.Rv0041 83332.Rv2448c 758
83332.Rv0041 83332.Rv2458 184
83332.Rv0041 83332.Rv2460c 174
83332.Rv0041 83332.Rv2461c 179
83332.Rv0041 83332.Rv2462c 450
83332.Rv0041 83332.Rv2467 208
83332.Rv0041 83332.Rv2477c 268
83332.Rv0041 83332.Rv2496c 260
83332.Rv0041 83332.Rv2522c 362
83332.Rv0041 83332.Rv2523c 184
83332.Rv0041 83332.Rv2524c 267
83332.Rv0041 83332.Rv2533c 562
83332.Rv0041 83332.Rv2534c 287
83332.Rv0041 83332.Rv2535c 436
83332.Rv0041 83332.Rv2538c 187
83332.Rv0041 83332.Rv2539c 184
83332.Rv0041 83332.Rv2540c 184
83332.Rv0041 83332.Rv2551c 223
83332.Rv0041 83332.Rv2554c 223
83332.Rv0041 83332.Rv2555c 812
83332.Rv0041 83332.Rv2559c 320
83332.Rv0041 83332.Rv2572c 443
83332.Rv0041 83332.Rv2580c 616
83332.Rv0041 83332.Rv2586c 320
83332.Rv0041 83332.Rv2587c 560
83332.Rv0041 83332.Rv2588c 320
83332.Rv0041 83332.Rv2590 185
83332.Rv0041 83332.Rv2593c 195
83332.Rv0041 83332.Rv2603c 222
83332.Rv0041 83332.Rv2606c 184
83332.Rv0041 83332.Rv2614c 561
83332.Rv0041 83332.Rv2631 210
83332.Rv0041 83332.Rv2646 281
83332.Rv0041 83332.Rv2671 192
83332.Rv0041 83332.Rv2677c 184
83332.Rv0041 83332.Rv2678c 201
83332.Rv0041 83332.Rv2681 249
83332.Rv0041 83332.Rv2682c 193
83332.Rv0041 83332.Rv2691 220
83332.Rv0041 83332.Rv2692 220
83332.Rv0041 83332.Rv2700 268
83332.Rv0041 83332.Rv2703 403
83332.Rv0041 83332.Rv2710 598
83332.Rv0041 83332.Rv2718c 274
83332.Rv0041 83332.Rv2725c 233
83332.Rv0041 83332.Rv2726c 445
83332.Rv0041 83332.Rv2733c 500
83332.Rv0041 83332.Rv2737c 205
83332.Rv0041 83332.Rv2748c 330
83332.Rv0041 83332.Rv2763c 228
83332.Rv0041 83332.Rv2773c 445
83332.Rv0041 83332.Rv2783c 594
83332.Rv0041 83332.Rv2785c 269
83332.Rv0041 83332.Rv2788 276
83332.Rv0041 83332.Rv2793c 365
83332.Rv0041 83332.Rv2839c 777
83332.Rv0041 83332.Rv2841c 242
83332.Rv0041 83332.Rv2845c 965
83332.Rv0041 83332.Rv2850c 184
83332.Rv0041 83332.Rv2861c 648
83332.Rv0041 83332.Rv2864c 158
83332.Rv0041 83332.Rv2868c 334
83332.Rv0041 83332.Rv2882c 290
83332.Rv0041 83332.Rv2883c 282
83332.Rv0041 83332.Rv2889c 404
83332.Rv0041 83332.Rv2890c 350
83332.Rv0041 83332.Rv2891 190
83332.Rv0041 83332.Rv2896c 183
83332.Rv0041 83332.Rv2903c 166
83332.Rv0041 83332.Rv2906c 195
83332.Rv0041 83332.Rv2907c 273
83332.Rv0041 83332.Rv2909c 355
83332.Rv0041 83332.Rv2911 378
83332.Rv0041 83332.Rv2916c 271
83332.Rv0041 83332.Rv2920c 156
83332.Rv0041 83332.Rv2921c 278
83332.Rv0041 83332.Rv2922A 155
83332.Rv0041 83332.Rv2923c 307
83332.Rv0041 83332.Rv2930 195
83332.Rv0041 83332.Rv2965c 165
83332.Rv0041 83332.Rv2973c 586
83332.Rv0041 83332.Rv2984 339
83332.Rv0041 83332.Rv2987c 359
83332.Rv0041 83332.Rv2992c 814
83332.Rv0041 83332.Rv2995c 257
83332.Rv0041 83332.Rv2996c 175
83332.Rv0041 83332.Rv3001c 229
83332.Rv0041 83332.Rv3009c 272
83332.Rv0041 83332.Rv3010c 202
83332.Rv0041 83332.Rv3014c 592
83332.Rv0041 83332.Rv3024c 285
83332.Rv0041 83332.Rv3025c 239
83332.Rv0041 83332.Rv3100c 269
83332.Rv0041 83332.Rv3101c 222
83332.Rv0041 83332.Rv3102c 164
83332.Rv0041 83332.Rv3105c 457
83332.Rv0041 83332.Rv3132c 399
83332.Rv0041 83332.Rv3161c 151
83332.Rv0041 83332.Rv3196 193
83332.Rv0041 83332.Rv3197A 165
83332.Rv0041 83332.Rv3198c 293
83332.Rv0041 83332.Rv3211 223
83332.Rv0041 83332.Rv3227 191
83332.Rv0041 83332.Rv3240c 208
83332.Rv0041 83332.Rv3248c 274
83332.Rv0041 83332.Rv3259 175
83332.Rv0041 83332.Rv3264c 185
83332.Rv0041 83332.Rv3282 155
83332.Rv0041 83332.Rv3287c 164
83332.Rv0041 83332.Rv3309c 344
83332.Rv0041 83332.Rv3311 172
83332.Rv0041 83332.Rv3313c 184
83332.Rv0041 83332.Rv3314c 236
83332.Rv0041 83332.Rv3322c 260
83332.Rv0041 83332.Rv3330 378
83332.Rv0041 83332.Rv3332 206
83332.Rv0041 83332.Rv3336c 742
83332.Rv0041 83332.Rv3340 241
83332.Rv0041 83332.Rv3356c 210
83332.Rv0041 83332.Rv3361c 155
83332.Rv0041 83332.Rv3379c 193
83332.Rv0041 83332.Rv3383c 177
83332.Rv0041 83332.Rv3385c 215
83332.Rv0041 83332.Rv3391 185
83332.Rv0041 83332.Rv3393 150
83332.Rv0041 83332.Rv3396c 531
83332.Rv0041 83332.Rv3398c 198
83332.Rv0041 83332.Rv3410c 243
83332.Rv0041 83332.Rv3411c 262
83332.Rv0041 83332.Rv3416 186
83332.Rv0041 83332.Rv3417c 297
83332.Rv0041 83332.Rv3419c 232
83332.Rv0041 83332.Rv3421c 178
83332.Rv0041 83332.Rv3422c 156
83332.Rv0041 83332.Rv3442c 346
83332.Rv0041 83332.Rv3443c 237
83332.Rv0041 83332.Rv3457c 626
83332.Rv0041 83332.Rv3458c 291
83332.Rv0041 83332.Rv3459c 323
83332.Rv0041 83332.Rv3460c 223
83332.Rv0041 83332.Rv3462c 247
83332.Rv0041 83332.Rv3469c 236
83332.Rv0041 83332.Rv3502c 191
83332.Rv0041 83332.Rv3534c 236
83332.Rv0041 83332.Rv3553 159
83332.Rv0041 83332.Rv3564 208
83332.Rv0041 83332.Rv3575c 154
83332.Rv0041 83332.Rv3579c 706
83332.Rv0041 83332.Rv3580c 645
83332.Rv0041 83332.Rv3598c 800
83332.Rv0041 83332.Rv3602c 275
83332.Rv0041 83332.Rv3608c 198
83332.Rv0041 83332.Rv3610c 256
83332.Rv0041 83332.Rv3618 249
83332.Rv0041 83332.Rv3627c 316
83332.Rv0041 83332.Rv3628 273
83332.Rv0041 83332.Rv3646c 554
83332.Rv0041 83332.Rv3667 406
83332.Rv0041 83332.Rv3679 173
83332.Rv0041 83332.Rv3680 173
83332.Rv0041 83332.Rv3682 156
83332.Rv0041 83332.Rv3684 175
83332.Rv0041 83332.Rv3698 156
83332.Rv0041 83332.Rv3704c 173
83332.Rv0041 83332.Rv3710 307
83332.Rv0041 83332.Rv3715c 156
83332.Rv0041 83332.Rv3721c 375
83332.Rv0041 83332.Rv3743c 170
83332.Rv0041 83332.Rv3754 257
83332.Rv0041 83332.Rv3774 285
83332.Rv0041 83332.Rv3778c 164
83332.Rv0041 83332.Rv3786c 190
83332.Rv0041 83332.Rv3796 184
83332.Rv0041 83332.Rv3834c 634
83332.Rv0041 83332.Rv3859c 188
83332.Rv0041 83332.Rv3907c 278
83332.Rv0041 83332.Rv3908 287
83332.Rv0041 83332.Rv3913 213
83332.Rv0041 83332.Rv3924c 191
83332.Rv0042c 83332.Rv0043c 744
83332.Rv0042c 83332.Rv0044c 358
83332.Rv0042c 83332.Rv0045c 406
83332.Rv0042c 83332.Rv0046c 361
83332.Rv0042c 83332.Rv0047c 228
83332.Rv0042c 83332.Rv0048c 194
83332.Rv0042c 83332.Rv0049 461
83332.Rv0042c 83332.Rv0050 261
83332.Rv0042c 83332.Rv0051 300
83332.Rv0042c 83332.Rv0053 300
83332.Rv0042c 83332.Rv0054 326
83332.Rv0042c 83332.Rv0055 300
83332.Rv0042c 83332.Rv0056 300
83332.Rv0042c 83332.Rv0058 300
83332.Rv0042c 83332.Rv0060 300
83332.Rv0042c 83332.Rv0081 530
83332.Rv0042c 83332.Rv0137c 259
83332.Rv0042c 83332.Rv0151c 177
83332.Rv0042c 83332.Rv0324 605
83332.Rv0042c 83332.Rv0363c 235
83332.Rv0042c 83332.Rv0466 170
83332.Rv0042c 83332.Rv0485 163
83332.Rv0042c 83332.Rv0509 221
83332.Rv0042c 83332.Rv0576 647
83332.Rv0042c 83332.Rv0590 171
83332.Rv0042c 83332.Rv0827c 690
83332.Rv0042c 83332.Rv0991c 256
83332.Rv0042c 83332.Rv1005c 186
83332.Rv0042c 83332.Rv1069c 232
83332.Rv0042c 83332.Rv1127c 158
83332.Rv0042c 83332.Rv1183 243
83332.Rv0042c 83332.Rv1210 211
83332.Rv0042c 83332.Rv1265 166
83332.Rv0042c 83332.Rv1404 267
83332.Rv0042c 83332.Rv1423 160
83332.Rv0042c 83332.Rv1502 161
83332.Rv0042c 83332.Rv1522c 243
83332.Rv0042c 83332.Rv1525 185
83332.Rv0042c 83332.Rv1534 194
83332.Rv0042c 83332.Rv1563c 152
83332.Rv0042c 83332.Rv1674c 601
83332.Rv0042c 83332.Rv1697 155
83332.Rv0042c 83332.Rv1828 176
83332.Rv0042c 83332.Rv1834 243
83332.Rv0042c 83332.Rv1885c 170
83332.Rv0042c 83332.Rv1895 246
83332.Rv0042c 83332.Rv1909c 153
83332.Rv0042c 83332.Rv1931c 161
83332.Rv0042c 83332.Rv1967 191
83332.Rv0042c 83332.Rv1994c 177
83332.Rv0042c 83332.Rv1998c 150
83332.Rv0042c 83332.Rv2026c 154
83332.Rv0042c 83332.Rv2034 539
83332.Rv0042c 83332.Rv2064 166
83332.Rv0042c 83332.Rv2117 152
83332.Rv0042c 83332.Rv2122c 178
83332.Rv0042c 83332.Rv2250A 155
83332.Rv0042c 83332.Rv2267c 162
83332.Rv0042c 83332.Rv2319c 521
83332.Rv0042c 83332.Rv2327 153
83332.Rv0042c 83332.Rv2358 530
83332.Rv0042c 83332.Rv2361c 211
83332.Rv0042c 83332.Rv2442c 180
83332.Rv0042c 83332.Rv2533c 191
83332.Rv0042c 83332.Rv2640c 659
83332.Rv0042c 83332.Rv2721c 210
83332.Rv0042c 83332.Rv2943A 151
83332.Rv0042c 83332.Rv3041c 156
83332.Rv0042c 83332.Rv3043c 168
83332.Rv0042c 83332.Rv3048c 153
83332.Rv0042c 83332.Rv3071 152
83332.Rv0042c 83332.Rv3077 175
83332.Rv0042c 83332.Rv3343c 191
83332.Rv0042c 83332.Rv3472 158
83332.Rv0042c 83332.Rv3577 159
83332.Rv0042c 83332.Rv3646c 151
83332.Rv0042c 83332.Rv3676 235
83332.Rv0042c 83332.Rv3682 261
83332.Rv0042c 83332.Rv3722c 232
83332.Rv0042c 83332.Rv3744 659
83332.Rv0043c 83332.Rv0020c 167
83332.Rv0043c 83332.Rv0042c 744
83332.Rv0043c 83332.Rv0044c 611
83332.Rv0043c 83332.Rv0045c 523
83332.Rv0043c 83332.Rv0046c 384
83332.Rv0043c 83332.Rv0047c 316
83332.Rv0043c 83332.Rv0048c 373
83332.Rv0043c 83332.Rv0049 210
83332.Rv0043c 83332.Rv0050 261
83332.Rv0043c 83332.Rv0051 300
83332.Rv0043c 83332.Rv0053 300
83332.Rv0043c 83332.Rv0054 300
83332.Rv0043c 83332.Rv0055 300
83332.Rv0043c 83332.Rv0056 300
83332.Rv0043c 83332.Rv0058 300
83332.Rv0043c 83332.Rv0060 300
83332.Rv0043c 83332.Rv0121c 190
83332.Rv0043c 83332.Rv0127 150
83332.Rv0043c 83332.Rv0165c 414
83332.Rv0043c 83332.Rv0169 164
83332.Rv0043c 83332.Rv0171 172
83332.Rv0043c 83332.Rv0244c 171
83332.Rv0043c 83332.Rv0263c 191
83332.Rv0043c 83332.Rv0264c 191
83332.Rv0043c 83332.Rv0266c 240
83332.Rv0043c 83332.Rv0286 154
83332.Rv0043c 83332.Rv0485 450
83332.Rv0043c 83332.Rv0494 674
83332.Rv0043c 83332.Rv0500 261
83332.Rv0043c 83332.Rv0500A 171
83332.Rv0043c 83332.Rv0542c 171
83332.Rv0043c 83332.Rv0586 574
83332.Rv0043c 83332.Rv0590A 159
83332.Rv0043c 83332.Rv0591 153
83332.Rv0043c 83332.Rv0594 150
83332.Rv0043c 83332.Rv0613c 181
83332.Rv0043c 83332.Rv0681 292
83332.Rv0043c 83332.Rv0696 174
83332.Rv0043c 83332.Rv0729 232
83332.Rv0043c 83332.Rv0790c 188
83332.Rv0043c 83332.Rv0901 187
83332.Rv0043c 83332.Rv0941c 161
83332.Rv0043c 83332.Rv0954 167
83332.Rv0043c 83332.Rv0958 191
83332.Rv0043c 83332.Rv0972c 188
83332.Rv0043c 83332.Rv1011 279
83332.Rv0043c 83332.Rv1018c 168
83332.Rv0043c 83332.Rv1076 202
83332.Rv0043c 83332.Rv1130 167
83332.Rv0043c 83332.Rv1163 196
83332.Rv0043c 83332.Rv1188 427
83332.Rv0043c 83332.Rv1224 164
83332.Rv0043c 83332.Rv1244 225
83332.Rv0043c 83332.Rv1300 156
83332.Rv0043c 83332.Rv1364c 212
83332.Rv0043c 83332.Rv1444c 158
83332.Rv0043c 83332.Rv1456c 161
83332.Rv0043c 83332.Rv1467c 160
83332.Rv0043c 83332.Rv1495 186
83332.Rv0043c 83332.Rv1539 197
83332.Rv0043c 83332.Rv1555 169
83332.Rv0043c 83332.Rv1728c 162
83332.Rv0043c 83332.Rv1773c 161
83332.Rv0043c 83332.Rv1844c 231
83332.Rv0043c 83332.Rv1858 234
83332.Rv0043c 83332.Rv1998c 263
83332.Rv0043c 83332.Rv2045c 152
83332.Rv0043c 83332.Rv2079 163
83332.Rv0043c 83332.Rv2118c 281
83332.Rv0043c 83332.Rv2148c 160
83332.Rv0043c 83332.Rv2189c 157
83332.Rv0043c 83332.Rv2192c 177
83332.Rv0043c 83332.Rv2242 209
83332.Rv0043c 83332.Rv2306A 152
83332.Rv0043c 83332.Rv2360c 206
83332.Rv0043c 83332.Rv2409c 179
83332.Rv0043c 83332.Rv2498c 249
83332.Rv0043c 83332.Rv2549c 227
83332.Rv0043c 83332.Rv2585c 167
83332.Rv0043c 83332.Rv2768c 172
83332.Rv0043c 83332.Rv2869c 151
83332.Rv0043c 83332.Rv2886c 217
83332.Rv0043c 83332.Rv2887 162
83332.Rv0043c 83332.Rv3060c 449
83332.Rv0043c 83332.Rv3075c 249
83332.Rv0043c 83332.Rv3230c 154
83332.Rv0043c 83332.Rv3309c 170
83332.Rv0043c 83332.Rv3395c 242
83332.Rv0043c 83332.Rv3413c 425
83332.Rv0043c 83332.Rv3445c 172
83332.Rv0043c 83332.Rv3492c 227
83332.Rv0043c 83332.Rv3519 173
83332.Rv0043c 83332.Rv3537 152
83332.Rv0043c 83332.Rv3571 152
83332.Rv0043c 83332.Rv3582c 178
83332.Rv0043c 83332.Rv3625c 167
83332.Rv0043c 83332.Rv3682 261
83332.Rv0043c 83332.Rv3722c 155
83332.Rv0043c 83332.Rv3737 230
83332.Rv0044c 83332.Rv0029 163
83332.Rv0044c 83332.Rv0042c 358
83332.Rv0044c 83332.Rv0043c 611
83332.Rv0044c 83332.Rv0045c 806
83332.Rv0044c 83332.Rv0046c 589
83332.Rv0044c 83332.Rv0047c 567
83332.Rv0044c 83332.Rv0048c 329
83332.Rv0044c 83332.Rv0049 267
83332.Rv0044c 83332.Rv0050 261
83332.Rv0044c 83332.Rv0051 300
83332.Rv0044c 83332.Rv0053 300
83332.Rv0044c 83332.Rv0054 300
83332.Rv0044c 83332.Rv0055 300
83332.Rv0044c 83332.Rv0056 300
83332.Rv0044c 83332.Rv0058 300
83332.Rv0044c 83332.Rv0060 300
83332.Rv0044c 83332.Rv0075 216
83332.Rv0044c 83332.Rv0121c 650
83332.Rv0044c 83332.Rv0132c 352
83332.Rv0044c 83332.Rv0185 204
83332.Rv0044c 83332.Rv0212c 153
83332.Rv0044c 83332.Rv0249c 169
83332.Rv0044c 83332.Rv0276 162
83332.Rv0044c 83332.Rv0289 154
83332.Rv0044c 83332.Rv0310c 152
83332.Rv0044c 83332.Rv0330c 152
83332.Rv0044c 83332.Rv0344c 215
83332.Rv0044c 83332.Rv0407 683
83332.Rv0044c 83332.Rv0456A 177
83332.Rv0044c 83332.Rv0473 190
83332.Rv0044c 83332.Rv0481c 215
83332.Rv0044c 83332.Rv0516c 299
83332.Rv0044c 83332.Rv0523c 151
83332.Rv0044c 83332.Rv0534c 155
83332.Rv0044c 83332.Rv0586 230
83332.Rv0044c 83332.Rv0762c 160
83332.Rv0044c 83332.Rv0776c 281
83332.Rv0044c 83332.Rv0785 176
83332.Rv0044c 83332.Rv0898c 154
83332.Rv0044c 83332.Rv0940c 358
83332.Rv0044c 83332.Rv0941c 172
83332.Rv0044c 83332.Rv0953c 296
83332.Rv0044c 83332.Rv0999 171
83332.Rv0044c 83332.Rv1008 164
83332.Rv0044c 83332.Rv1009 345
83332.Rv0044c 83332.Rv1151c 169
83332.Rv0044c 83332.Rv1209 296
83332.Rv0044c 83332.Rv1213 276
83332.Rv0044c 83332.Rv1261c 652
83332.Rv0044c 83332.Rv1270c 185
83332.Rv0044c 83332.Rv1331 151
83332.Rv0044c 83332.Rv1360 308
83332.Rv0044c 83332.Rv1417 161
83332.Rv0044c 83332.Rv1454c 180
83332.Rv0044c 83332.Rv1542c 168
83332.Rv0044c 83332.Rv1558 533
83332.Rv0044c 83332.Rv1598c 166
83332.Rv0044c 83332.Rv1631 164
83332.Rv0044c 83332.Rv1739c 171
83332.Rv0044c 83332.Rv1795 151
83332.Rv0044c 83332.Rv1816 206
83332.Rv0044c 83332.Rv1826 169
83332.Rv0044c 83332.Rv1855c 213
83332.Rv0044c 83332.Rv1931c 270
83332.Rv0044c 83332.Rv1939 210
83332.Rv0044c 83332.Rv2061c 238
83332.Rv0044c 83332.Rv2117 202
83332.Rv0044c 83332.Rv2161c 633
83332.Rv0044c 83332.Rv2169c 173
83332.Rv0044c 83332.Rv2173 179
83332.Rv0044c 83332.Rv2237 221
83332.Rv0044c 83332.Rv2252 176
83332.Rv0044c 83332.Rv2294 216
83332.Rv0044c 83332.Rv2305 181
83332.Rv0044c 83332.Rv2306A 196
83332.Rv0044c 83332.Rv2343c 180
83332.Rv0044c 83332.Rv2345 285
83332.Rv0044c 83332.Rv2409c 179
83332.Rv0044c 83332.Rv2619c 225
83332.Rv0044c 83332.Rv2673 176
83332.Rv0044c 83332.Rv2678c 155
83332.Rv0044c 83332.Rv2695 159
83332.Rv0044c 83332.Rv2700 195
83332.Rv0044c 83332.Rv2704 267
83332.Rv0044c 83332.Rv2772c 244
83332.Rv0044c 83332.Rv2833c 214
83332.Rv0044c 83332.Rv2893 339
83332.Rv0044c 83332.Rv2918c 163
83332.Rv0044c 83332.Rv2923c 307
83332.Rv0044c 83332.Rv2951c 191
83332.Rv0044c 83332.Rv3037c 210
83332.Rv0044c 83332.Rv3042c 276
83332.Rv0044c 83332.Rv3054c 158
83332.Rv0044c 83332.Rv3072c 734
83332.Rv0044c 83332.Rv3079c 169
83332.Rv0044c 83332.Rv3160c 152
83332.Rv0044c 83332.Rv3166c 241
83332.Rv0044c 83332.Rv3178 674
83332.Rv0044c 83332.Rv3196 482
83332.Rv0044c 83332.Rv3231c 358
83332.Rv0044c 83332.Rv3249c 159
83332.Rv0044c 83332.Rv3259 235
83332.Rv0044c 83332.Rv3261 461
83332.Rv0044c 83332.Rv3262 153
83332.Rv0044c 83332.Rv3270 182
83332.Rv0044c 83332.Rv3317 166
83332.Rv0044c 83332.Rv3333c 160
83332.Rv0044c 83332.Rv3363c 214
83332.Rv0044c 83332.Rv3365c 170
83332.Rv0044c 83332.Rv3416 179
83332.Rv0044c 83332.Rv3481c 186
83332.Rv0044c 83332.Rv3520c 403
83332.Rv0044c 83332.Rv3547 756
83332.Rv0044c 83332.Rv3562 154
83332.Rv0044c 83332.Rv3577 157
83332.Rv0044c 83332.Rv3626c 186
83332.Rv0044c 83332.Rv3682 261
83332.Rv0044c 83332.Rv3733c 163
83332.Rv0044c 83332.Rv3780 247
83332.Rv0044c 83332.Rv3811 154
83332.Rv0044c 83332.Rv3812 155
83332.Rv0044c 83332.Rv3818 484
83332.Rv0044c 83332.Rv3847 192
83332.Rv0044c 83332.Rv3849 169
83332.Rv0044c 83332.Rv3855 162
83332.Rv0044c 83332.Rv3903c 174
83332.Rv0045c 83332.Rv0034 163
83332.Rv0045c 83332.Rv0040c 159
83332.Rv0045c 83332.Rv0042c 406
83332.Rv0045c 83332.Rv0043c 523
83332.Rv0045c 83332.Rv0044c 806
83332.Rv0045c 83332.Rv0046c 677
83332.Rv0045c 83332.Rv0047c 940
83332.Rv0045c 83332.Rv0048c 922
83332.Rv0045c 83332.Rv0049 278
83332.Rv0045c 83332.Rv0050 345
83332.Rv0045c 83332.Rv0051 300
83332.Rv0045c 83332.Rv0053 300
83332.Rv0045c 83332.Rv0054 300
83332.Rv0045c 83332.Rv0055 300
83332.Rv0045c 83332.Rv0056 300
83332.Rv0045c 83332.Rv0058 300
83332.Rv0045c 83332.Rv0060 300
83332.Rv0045c 83332.Rv0130 301
83332.Rv0045c 83332.Rv0131c 186
83332.Rv0045c 83332.Rv0134 229
83332.Rv0045c 83332.Rv0160c 176
83332.Rv0045c 83332.Rv0165c 167
83332.Rv0045c 83332.Rv0171 158
83332.Rv0045c 83332.Rv0175 165
83332.Rv0045c 83332.Rv0218 167
83332.Rv0045c 83332.Rv0232 186
83332.Rv0045c 83332.Rv0248c 152
83332.Rv0045c 83332.Rv0293c 232
83332.Rv0045c 83332.Rv0326 172
83332.Rv0045c 83332.Rv0364 150
83332.Rv0045c 83332.Rv0418 607
83332.Rv0045c 83332.Rv0548c 153
83332.Rv0045c 83332.Rv0554 235
83332.Rv0045c 83332.Rv0555 155
83332.Rv0045c 83332.Rv0606 218
83332.Rv0045c 83332.Rv0725c 170
83332.Rv0045c 83332.Rv0776c 166
83332.Rv0045c 83332.Rv0877 183
83332.Rv0045c 83332.Rv0878c 217
83332.Rv0045c 83332.Rv0989c 224
83332.Rv0045c 83332.Rv1035c 158
83332.Rv0045c 83332.Rv1123c 341
83332.Rv0045c 83332.Rv1203c 174
83332.Rv0045c 83332.Rv1271c 473
83332.Rv0045c 83332.Rv1311 162
83332.Rv0045c 83332.Rv1317c 158
83332.Rv0045c 83332.Rv1344 166
83332.Rv0045c 83332.Rv1356c 171
83332.Rv0045c 83332.Rv1444c 216
83332.Rv0045c 83332.Rv1473A 166
83332.Rv0045c 83332.Rv1474c 151
83332.Rv0045c 83332.Rv1550 235
83332.Rv0045c 83332.Rv1621c 166
83332.Rv0045c 83332.Rv1628c 179
83332.Rv0045c 83332.Rv1683 222
83332.Rv0045c 83332.Rv1701 228
83332.Rv0045c 83332.Rv1712 164
83332.Rv0045c 83332.Rv1729c 204
83332.Rv0045c 83332.Rv1786 246
83332.Rv0045c 83332.Rv1817 186
83332.Rv0045c 83332.Rv1856c 166
83332.Rv0045c 83332.Rv1886c 190
83332.Rv0045c 83332.Rv1888c 174
83332.Rv0045c 83332.Rv1891 161
83332.Rv0045c 83332.Rv1896c 165
83332.Rv0045c 83332.Rv1909c 182
83332.Rv0045c 83332.Rv1935c 308
83332.Rv0045c 83332.Rv1938 431
83332.Rv0045c 83332.Rv1978 159
83332.Rv0045c 83332.Rv1984c 165
83332.Rv0045c 83332.Rv2073c 161
83332.Rv0045c 83332.Rv2157c 173
83332.Rv0045c 83332.Rv2187 226
83332.Rv0045c 83332.Rv2224c 831
83332.Rv0045c 83332.Rv2261c 163
83332.Rv0045c 83332.Rv2301 154
83332.Rv0045c 83332.Rv2359 182
83332.Rv0045c 83332.Rv2416c 269
83332.Rv0045c 83332.Rv2483c 165
83332.Rv0045c 83332.Rv2554c 193
83332.Rv0045c 83332.Rv2557 156
83332.Rv0045c 83332.Rv2558 160
83332.Rv0045c 83332.Rv2610c 193
83332.Rv0045c 83332.Rv2646 169
83332.Rv0045c 83332.Rv2687c 158
83332.Rv0045c 83332.Rv2715 387
83332.Rv0045c 83332.Rv2842c 150
83332.Rv0045c 83332.Rv2881c 186
83332.Rv0045c 83332.Rv2894c 194
83332.Rv0045c 83332.Rv2981c 156
83332.Rv0045c 83332.Rv3046c 178
83332.Rv0045c 83332.Rv3060c 150
83332.Rv0045c 83332.Rv3103c 166
83332.Rv0045c 83332.Rv3132c 169
83332.Rv0045c 83332.Rv3171c 244
83332.Rv0045c 83332.Rv3177 177
83332.Rv0045c 83332.Rv3196 197
83332.Rv0045c 83332.Rv3203 318
83332.Rv0045c 83332.Rv3215 153
83332.Rv0045c 83332.Rv3288c 251
83332.Rv0045c 83332.Rv3289c 205
83332.Rv0045c 83332.Rv3312c 153
83332.Rv0045c 83332.Rv3363c 150
83332.Rv0045c 83332.Rv3452 180
83332.Rv0045c 83332.Rv3463 150
83332.Rv0045c 83332.Rv3473c 267
83332.Rv0045c 83332.Rv3517 152
83332.Rv0045c 83332.Rv3569c 361
83332.Rv0045c 83332.Rv3591c 758
83332.Rv0045c 83332.Rv3594 185
83332.Rv0045c 83332.Rv3608c 170
83332.Rv0045c 83332.Rv3617 195
83332.Rv0045c 83332.Rv3651 173
83332.Rv0045c 83332.Rv3670 170
83332.Rv0045c 83332.Rv3672c 173
83332.Rv0045c 83332.Rv3677c 162
83332.Rv0045c 83332.Rv3682 261
83332.Rv0045c 83332.Rv3724A 161
83332.Rv0045c 83332.Rv3760 171
83332.Rv0045c 83332.Rv3881c 166
83332.Rv0045c 83332.Rv3886c 204
83332.Rv0045c 83332.Rv3921c 151
83332.Rv0046c 83332.Rv0013 218
83332.Rv0046c 83332.Rv0037c 623
83332.Rv0046c 83332.Rv0042c 361
83332.Rv0046c 83332.Rv0043c 384
83332.Rv0046c 83332.Rv0044c 589
83332.Rv0046c 83332.Rv0045c 677
83332.Rv0046c 83332.Rv0047c 900
83332.Rv0046c 83332.Rv0048c 488
83332.Rv0046c 83332.Rv0049 592
83332.Rv0046c 83332.Rv0050 271
83332.Rv0046c 83332.Rv0051 552
83332.Rv0046c 83332.Rv0053 300
83332.Rv0046c 83332.Rv0054 300
83332.Rv0046c 83332.Rv0055 300
83332.Rv0046c 83332.Rv0056 300
83332.Rv0046c 83332.Rv0058 300
83332.Rv0046c 83332.Rv0060 300
83332.Rv0046c 83332.Rv0107c 152
83332.Rv0046c 83332.Rv0111 159
83332.Rv0046c 83332.Rv0120c 181
83332.Rv0046c 83332.Rv0260c 158
83332.Rv0046c 83332.Rv0357c 188
83332.Rv0046c 83332.Rv0425c 152
83332.Rv0046c 83332.Rv0457c 191
83332.Rv0046c 83332.Rv0486 904
83332.Rv0046c 83332.Rv0503c 177
83332.Rv0046c 83332.Rv0536 261
83332.Rv0046c 83332.Rv0557 152
83332.Rv0046c 83332.Rv0589 163
83332.Rv0046c 83332.Rv0650 899
83332.Rv0046c 83332.Rv0681 443
83332.Rv0046c 83332.Rv0684 181
83332.Rv0046c 83332.Rv0728c 170
83332.Rv0046c 83332.Rv0733 251
83332.Rv0046c 83332.Rv0821c 489
83332.Rv0046c 83332.Rv0861c 153
83332.Rv0046c 83332.Rv0908 152
83332.Rv0046c 83332.Rv0951 233
83332.Rv0046c 83332.Rv0957 167
83332.Rv0046c 83332.Rv1005c 201
83332.Rv0046c 83332.Rv1095 469
83332.Rv0046c 83332.Rv1121 330
83332.Rv0046c 83332.Rv1159 329
83332.Rv0046c 83332.Rv1165 301
83332.Rv0046c 83332.Rv1166 467
83332.Rv0046c 83332.Rv1176c 229
83332.Rv0046c 83332.Rv1179c 153
83332.Rv0046c 83332.Rv1236 332
83332.Rv0046c 83332.Rv1237 353
83332.Rv0046c 83332.Rv1238 351
83332.Rv0046c 83332.Rv1297 274
83332.Rv0046c 83332.Rv1341 218
83332.Rv0046c 83332.Rv1374c 532
83332.Rv0046c 83332.Rv1376 174
83332.Rv0046c 83332.Rv1385 286
83332.Rv0046c 83332.Rv1449c 179
83332.Rv0046c 83332.Rv1457c 170
83332.Rv0046c 83332.Rv1459c 195
83332.Rv0046c 83332.Rv1483 193
83332.Rv0046c 83332.Rv1534 165
83332.Rv0046c 83332.Rv1535 193
83332.Rv0046c 83332.Rv1562c 244
83332.Rv0046c 83332.Rv1565c 175
83332.Rv0046c 83332.Rv1596 153
83332.Rv0046c 83332.Rv1604 963
83332.Rv0046c 83332.Rv1605 152
83332.Rv0046c 83332.Rv1609 201
83332.Rv0046c 83332.Rv1611 218
83332.Rv0046c 83332.Rv1613 222
83332.Rv0046c 83332.Rv1631 192
83332.Rv0046c 83332.Rv1635c 162
83332.Rv0046c 83332.Rv1652 200
83332.Rv0046c 83332.Rv1675c 232
83332.Rv0046c 83332.Rv1822 258
83332.Rv0046c 83332.Rv1844c 157
83332.Rv0046c 83332.Rv1966 160
83332.Rv0046c 83332.Rv1997 152
83332.Rv0046c 83332.Rv2025c 176
83332.Rv0046c 83332.Rv2048c 170
83332.Rv0046c 83332.Rv2081c 162
83332.Rv0046c 83332.Rv2097c 383
83332.Rv0046c 83332.Rv2115c 241
83332.Rv0046c 83332.Rv2121c 247
83332.Rv0046c 83332.Rv2131c 583
83332.Rv0046c 83332.Rv2135c 239
83332.Rv0046c 83332.Rv2173 351
83332.Rv0046c 83332.Rv2174 257
83332.Rv0046c 83332.Rv2181 243
83332.Rv0046c 83332.Rv2190c 160
83332.Rv0046c 83332.Rv2192c 311
83332.Rv0046c 83332.Rv2215 361
83332.Rv0046c 83332.Rv2219A 183
83332.Rv0046c 83332.Rv2225 241
83332.Rv0046c 83332.Rv2242 158
83332.Rv0046c 83332.Rv2244 163
83332.Rv0046c 83332.Rv2252 256
83332.Rv0046c 83332.Rv2319c 206
83332.Rv0046c 83332.Rv2368c 204
83332.Rv0046c 83332.Rv2386c 201
83332.Rv0046c 83332.Rv2391 329
83332.Rv0046c 83332.Rv2534c 157
83332.Rv0046c 83332.Rv2564 204
83332.Rv0046c 83332.Rv2609c 217
83332.Rv0046c 83332.Rv2610c 464
83332.Rv0046c 83332.Rv2611c 237
83332.Rv0046c 83332.Rv2612c 661
83332.Rv0046c 83332.Rv2631 192
83332.Rv0046c 83332.Rv2636 161
83332.Rv0046c 83332.Rv2673 229
83332.Rv0046c 83332.Rv2690c 153
83332.Rv0046c 83332.Rv2701c 958
83332.Rv0046c 83332.Rv2702 357
83332.Rv0046c 83332.Rv2738c 179
83332.Rv0046c 83332.Rv2746c 258
83332.Rv0046c 83332.Rv2754c 228
83332.Rv0046c 83332.Rv2816c 160
83332.Rv0046c 83332.Rv2817c 152
83332.Rv0046c 83332.Rv2859c 170
83332.Rv0046c 83332.Rv2881c 155
83332.Rv0046c 83332.Rv2917 153
83332.Rv0046c 83332.Rv2922A 266
83332.Rv0046c 83332.Rv2987c 170
83332.Rv0046c 83332.Rv2996c 342
83332.Rv0046c 83332.Rv3068c 965
83332.Rv0046c 83332.Rv3137 657
83332.Rv0046c 83332.Rv3139 170
83332.Rv0046c 83332.Rv3145 300
83332.Rv0046c 83332.Rv3147 272
83332.Rv0046c 83332.Rv3148 272
83332.Rv0046c 83332.Rv3152 300
83332.Rv0046c 83332.Rv3153 272
83332.Rv0046c 83332.Rv3154 272
83332.Rv0046c 83332.Rv3156 272
83332.Rv0046c 83332.Rv3158 272
83332.Rv0046c 83332.Rv3207c 152
83332.Rv0046c 83332.Rv3246c 200
83332.Rv0046c 83332.Rv3257c 900
83332.Rv0046c 83332.Rv3462c 176
83332.Rv0046c 83332.Rv3488 229
83332.Rv0046c 83332.Rv3490 352
83332.Rv0046c 83332.Rv3592 156
83332.Rv0046c 83332.Rv3674c 158
83332.Rv0046c 83332.Rv3676 232
83332.Rv0046c 83332.Rv3682 271
83332.Rv0046c 83332.Rv3752c 210
83332.Rv0046c 83332.Rv3793 191
83332.Rv0047c 83332.Rv0016c 157
83332.Rv0047c 83332.Rv0034 179
83332.Rv0047c 83332.Rv0037c 570
83332.Rv0047c 83332.Rv0042c 228
83332.Rv0047c 83332.Rv0043c 316
83332.Rv0047c 83332.Rv0044c 567
83332.Rv0047c 83332.Rv0045c 940
83332.Rv0047c 83332.Rv0046c 900
83332.Rv0047c 83332.Rv0048c 957
83332.Rv0047c 83332.Rv0049 645
83332.Rv0047c 83332.Rv0050 389
83332.Rv0047c 83332.Rv0051 387
83332.Rv0047c 83332.Rv0053 300
83332.Rv0047c 83332.Rv0054 300
83332.Rv0047c 83332.Rv0055 300
83332.Rv0047c 83332.Rv0056 300
83332.Rv0047c 83332.Rv0058 300
83332.Rv0047c 83332.Rv0060 300
83332.Rv0047c 83332.Rv0077c 170
83332.Rv0047c 83332.Rv0147 169
83332.Rv0047c 83332.Rv0182c 158
83332.Rv0047c 83332.Rv0232 163
83332.Rv0047c 83332.Rv0259c 186
83332.Rv0047c 83332.Rv0260c 179
83332.Rv0047c 83332.Rv0274 168
83332.Rv0047c 83332.Rv0284 180
83332.Rv0047c 83332.Rv0411c 162
83332.Rv0047c 83332.Rv0443 176
83332.Rv0047c 83332.Rv0445c 151
83332.Rv0047c 83332.Rv0549c 229
83332.Rv0047c 83332.Rv0676c 153
83332.Rv0047c 83332.Rv0805 153
83332.Rv0047c 83332.Rv0814c 158
83332.Rv0047c 83332.Rv0863 170
83332.Rv0047c 83332.Rv0877 166
83332.Rv0047c 83332.Rv1152 152
83332.Rv0047c 83332.Rv1155 221
83332.Rv0047c 83332.Rv1176c 342
83332.Rv0047c 83332.Rv1218c 188
83332.Rv0047c 83332.Rv1348 212
83332.Rv0047c 83332.Rv1364c 157
83332.Rv0047c 83332.Rv1457c 196
83332.Rv0047c 83332.Rv1458c 188
83332.Rv0047c 83332.Rv1557 164
83332.Rv0047c 83332.Rv1602 151
83332.Rv0047c 83332.Rv1675c 232
83332.Rv0047c 83332.Rv1686c 196
83332.Rv0047c 83332.Rv1687c 188
83332.Rv0047c 83332.Rv1700 163
83332.Rv0047c 83332.Rv1717 190
83332.Rv0047c 83332.Rv1722 150
83332.Rv0047c 83332.Rv1747 307
83332.Rv0047c 83332.Rv1762c 177
83332.Rv0047c 83332.Rv1857 165
83332.Rv0047c 83332.Rv1858 157
83332.Rv0047c 83332.Rv1990A 285
83332.Rv0047c 83332.Rv2074 170
83332.Rv0047c 83332.Rv2141c 165
83332.Rv0047c 83332.Rv2242 197
83332.Rv0047c 83332.Rv2267c 154
83332.Rv0047c 83332.Rv2280 151
83332.Rv0047c 83332.Rv2349c 170
83332.Rv0047c 83332.Rv2351c 170
83332.Rv0047c 83332.Rv2364c 195
83332.Rv0047c 83332.Rv2393 186
83332.Rv0047c 83332.Rv2404c 186
83332.Rv0047c 83332.Rv2466c 172
83332.Rv0047c 83332.Rv2589 190
83332.Rv0047c 83332.Rv2610c 249
83332.Rv0047c 83332.Rv2637 171
83332.Rv0047c 83332.Rv2673 199
83332.Rv0047c 83332.Rv2681 157
83332.Rv0047c 83332.Rv2688c 387
83332.Rv0047c 83332.Rv2694c 188
83332.Rv0047c 83332.Rv2869c 218
83332.Rv0047c 83332.Rv2888c 152
83332.Rv0047c 83332.Rv2895c 212
83332.Rv0047c 83332.Rv2936 188
83332.Rv0047c 83332.Rv2937 196
83332.Rv0047c 83332.Rv2938 196
83332.Rv0047c 83332.Rv2991 160
83332.Rv0047c 83332.Rv3000 217
83332.Rv0047c 83332.Rv3118 158
83332.Rv0047c 83332.Rv3143 152
83332.Rv0047c 83332.Rv3178 274
83332.Rv0047c 83332.Rv3192 256
83332.Rv0047c 83332.Rv3259 154
83332.Rv0047c 83332.Rv3423c 169
83332.Rv0047c 83332.Rv3447c 173
83332.Rv0047c 83332.Rv3448 211
83332.Rv0047c 83332.Rv3483c 189
83332.Rv0047c 83332.Rv3488 210
83332.Rv0047c 83332.Rv3520c 179
83332.Rv0047c 83332.Rv3529c 209
83332.Rv0047c 83332.Rv3589 165
83332.Rv0047c 83332.Rv3676 232
83332.Rv0047c 83332.Rv3682 261
83332.Rv0047c 83332.Rv3920c 176
83332.Rv0048c 83332.Rv0037c 275
83332.Rv0048c 83332.Rv0042c 194
83332.Rv0048c 83332.Rv0043c 373
83332.Rv0048c 83332.Rv0044c 329
83332.Rv0048c 83332.Rv0045c 922
83332.Rv0048c 83332.Rv0046c 488
83332.Rv0048c 83332.Rv0047c 957
83332.Rv0048c 83332.Rv0049 730
83332.Rv0048c 83332.Rv0050 389
83332.Rv0048c 83332.Rv0051 462
83332.Rv0048c 83332.Rv0053 302
83332.Rv0048c 83332.Rv0054 300
83332.Rv0048c 83332.Rv0055 300
83332.Rv0048c 83332.Rv0056 300
83332.Rv0048c 83332.Rv0058 300
83332.Rv0048c 83332.Rv0060 300
83332.Rv0048c 83332.Rv0079 259
83332.Rv0048c 83332.Rv0094c 233
83332.Rv0048c 83332.Rv0096 258
83332.Rv0048c 83332.Rv0138 326
83332.Rv0048c 83332.Rv0145 162
83332.Rv0048c 83332.Rv0152c 185
83332.Rv0048c 83332.Rv0159c 385
83332.Rv0048c 83332.Rv0164 192
83332.Rv0048c 83332.Rv0169 220
83332.Rv0048c 83332.Rv0175 742
83332.Rv0048c 83332.Rv0177 502
83332.Rv0048c 83332.Rv0178 304
83332.Rv0048c 83332.Rv0179c 430
83332.Rv0048c 83332.Rv0188 168
83332.Rv0048c 83332.Rv0209 212
83332.Rv0048c 83332.Rv0210 709
83332.Rv0048c 83332.Rv0226c 206
83332.Rv0048c 83332.Rv0227c 649
83332.Rv0048c 83332.Rv0230c 153
83332.Rv0048c 83332.Rv0236A 392
83332.Rv0048c 83332.Rv0236c 194
83332.Rv0048c 83332.Rv0258c 232
83332.Rv0048c 83332.Rv0271c 414
83332.Rv0048c 83332.Rv0272c 166
83332.Rv0048c 83332.Rv0276 273
83332.Rv0048c 83332.Rv0286 228
83332.Rv0048c 83332.Rv0289 188
83332.Rv0048c 83332.Rv0290 206
83332.Rv0048c 83332.Rv0311 760
83332.Rv0048c 83332.Rv0312 467
83332.Rv0048c 83332.Rv0314c 400
83332.Rv0048c 83332.Rv0316 284
83332.Rv0048c 83332.Rv0318c 354
83332.Rv0048c 83332.Rv0320 156
83332.Rv0048c 83332.Rv0332 220
83332.Rv0048c 83332.Rv0336 338
83332.Rv0048c 83332.Rv0339c 161
83332.Rv0048c 83332.Rv0342 328
83332.Rv0048c 83332.Rv0343 193
83332.Rv0048c 83332.Rv0344c 759
83332.Rv0048c 83332.Rv0358 167
83332.Rv0048c 83332.Rv0361 306
83332.Rv0048c 83332.Rv0363c 156
83332.Rv0048c 83332.Rv0365c 281
83332.Rv0048c 83332.Rv0381c 757
83332.Rv0048c 83332.Rv0388c 757
83332.Rv0048c 83332.Rv0403c 523
83332.Rv0048c 83332.Rv0412c 690
83332.Rv0048c 83332.Rv0419 457
83332.Rv0048c 83332.Rv0431 186
83332.Rv0048c 83332.Rv0451c 203
83332.Rv0048c 83332.Rv0455c 240
83332.Rv0048c 83332.Rv0465c 168
83332.Rv0048c 83332.Rv0476 332
83332.Rv0048c 83332.Rv0479c 217
83332.Rv0048c 83332.Rv0481c 725
83332.Rv0048c 83332.Rv0487 478
83332.Rv0048c 83332.Rv0499 596
83332.Rv0048c 83332.Rv0506 409
83332.Rv0048c 83332.Rv0513 760
83332.Rv0048c 83332.Rv0515 333
83332.Rv0048c 83332.Rv0516c 740
83332.Rv0048c 83332.Rv0518 276
83332.Rv0048c 83332.Rv0531 223
83332.Rv0048c 83332.Rv0537c 380
83332.Rv0048c 83332.Rv0538 238
83332.Rv0048c 83332.Rv0541c 204
83332.Rv0048c 83332.Rv0556 228
83332.Rv0048c 83332.Rv0569 163
83332.Rv0048c 83332.Rv0583c 244
83332.Rv0048c 83332.Rv0585c 682
83332.Rv0048c 83332.Rv0590A 669
83332.Rv0048c 83332.Rv0593 182
83332.Rv0048c 83332.Rv0628c 173
83332.Rv0048c 83332.Rv0648 241
83332.Rv0048c 83332.Rv0649 639
83332.Rv0048c 83332.Rv0655 166
83332.Rv0048c 83332.Rv0668 165
83332.Rv0048c 83332.Rv0676c 186
83332.Rv0048c 83332.Rv0677c 737
83332.Rv0048c 83332.Rv0679c 205
83332.Rv0048c 83332.Rv0686 576
83332.Rv0048c 83332.Rv0692 158
83332.Rv0048c 83332.Rv0760c 164
83332.Rv0048c 83332.Rv0762c 213
83332.Rv0048c 83332.Rv0775 207
83332.Rv0048c 83332.Rv0779c 249
83332.Rv0048c 83332.Rv0784 675
83332.Rv0048c 83332.Rv0787 572
83332.Rv0048c 83332.Rv0790c 152
83332.Rv0048c 83332.Rv0792c 219
83332.Rv0048c 83332.Rv0817c 564
83332.Rv0048c 83332.Rv0825c 641
83332.Rv0048c 83332.Rv0826 344
83332.Rv0048c 83332.Rv0852 465
83332.Rv0048c 83332.Rv0856 227
83332.Rv0048c 83332.Rv0857 203
83332.Rv0048c 83332.Rv0874c 153
83332.Rv0048c 83332.Rv0875c 743
83332.Rv0048c 83332.Rv0877 152
83332.Rv0048c 83332.Rv0882 735
83332.Rv0048c 83332.Rv0885 680
83332.Rv0048c 83332.Rv0902c 163
83332.Rv0048c 83332.Rv0909 371
83332.Rv0048c 83332.Rv0910 206
83332.Rv0048c 83332.Rv0941c 378
83332.Rv0048c 83332.Rv0955 152
83332.Rv0048c 83332.Rv0996 526
83332.Rv0048c 83332.Rv0999 765
83332.Rv0048c 83332.Rv1013 202
83332.Rv0048c 83332.Rv1016c 219
83332.Rv0048c 83332.Rv1021 170
83332.Rv0048c 83332.Rv1073 251
83332.Rv0048c 83332.Rv1075c 155
83332.Rv0048c 83332.Rv1081c 200
83332.Rv0048c 83332.Rv1095 162
83332.Rv0048c 83332.Rv1109c 679
83332.Rv0048c 83332.Rv1125 229
83332.Rv0048c 83332.Rv1128c 281
83332.Rv0048c 83332.Rv1132 651
83332.Rv0048c 83332.Rv1166 195
83332.Rv0048c 83332.Rv1171 206
83332.Rv0048c 83332.Rv1172c 303
83332.Rv0048c 83332.Rv1186c 183
83332.Rv0048c 83332.Rv1203c 675
83332.Rv0048c 83332.Rv1208 193
83332.Rv0048c 83332.Rv1222 528
83332.Rv0048c 83332.Rv1230c 171
83332.Rv0048c 83332.Rv1249c 197
83332.Rv0048c 83332.Rv1251c 213
83332.Rv0048c 83332.Rv1264 279
83332.Rv0048c 83332.Rv1265 227
83332.Rv0048c 83332.Rv1271c 571
83332.Rv0048c 83332.Rv1274 412
83332.Rv0048c 83332.Rv1275 524
83332.Rv0048c 83332.Rv1280c 324
83332.Rv0048c 83332.Rv1287 154
83332.Rv0048c 83332.Rv1303 166
83332.Rv0048c 83332.Rv1312 696
83332.Rv0048c 83332.Rv1322 170
83332.Rv0048c 83332.Rv1332 174
83332.Rv0048c 83332.Rv1344 464
83332.Rv0048c 83332.Rv1345 150
83332.Rv0048c 83332.Rv1348 205
83332.Rv0048c 83332.Rv1362c 763
83332.Rv0048c 83332.Rv1363c 724
83332.Rv0048c 83332.Rv1365c 518
83332.Rv0048c 83332.Rv1382 210
83332.Rv0048c 83332.Rv1430 212
83332.Rv0048c 83332.Rv1431 340
83332.Rv0048c 83332.Rv1444c 418
83332.Rv0048c 83332.Rv1473A 711
83332.Rv0048c 83332.Rv1482c 194
83332.Rv0048c 83332.Rv1486c 403
83332.Rv0048c 83332.Rv1510 169
83332.Rv0048c 83332.Rv1517 369
83332.Rv0048c 83332.Rv1546 380
83332.Rv0048c 83332.Rv1571 193
83332.Rv0048c 83332.Rv1591 602
83332.Rv0048c 83332.Rv1598c 734
83332.Rv0048c 83332.Rv1619 334
83332.Rv0048c 83332.Rv1632c 483
83332.Rv0048c 83332.Rv1638A 194
83332.Rv0048c 83332.Rv1639c 318
83332.Rv0048c 83332.Rv1640c 476
83332.Rv0048c 83332.Rv1645c 417
83332.Rv0048c 83332.Rv1691 157
83332.Rv0048c 83332.Rv1702c 195
83332.Rv0048c 83332.Rv1705c 683
83332.Rv0048c 83332.Rv1706c 346
83332.Rv0048c 83332.Rv1728c 179
83332.Rv0048c 83332.Rv1733c 339
83332.Rv0048c 83332.Rv1738 165
83332.Rv0048c 83332.Rv1747 245
83332.Rv0048c 83332.Rv1750c 321
83332.Rv0048c 83332.Rv1762c 151
83332.Rv0048c 83332.Rv1765c 242
83332.Rv0048c 83332.Rv1776c 260
83332.Rv0048c 83332.Rv1787 469
83332.Rv0048c 83332.Rv1789 419
83332.Rv0048c 83332.Rv1790 604
83332.Rv0048c 83332.Rv1802 363
83332.Rv0048c 83332.Rv1808 744
83332.Rv0048c 83332.Rv1815 307
83332.Rv0048c 83332.Rv1823 186
83332.Rv0048c 83332.Rv1833c 158
83332.Rv0048c 83332.Rv1853 227
83332.Rv0048c 83332.Rv1856c 157
83332.Rv0048c 83332.Rv1859 287
83332.Rv0048c 83332.Rv1868 448
83332.Rv0048c 83332.Rv1887 508
83332.Rv0048c 83332.Rv1888c 284
83332.Rv0048c 83332.Rv1891 242
83332.Rv0048c 83332.Rv1904 444
83332.Rv0048c 83332.Rv1906c 243
83332.Rv0048c 83332.Rv1921c 182
83332.Rv0048c 83332.Rv1945 177
83332.Rv0048c 83332.Rv1966 186
83332.Rv0048c 83332.Rv1972 525
83332.Rv0048c 83332.Rv1973 625
83332.Rv0048c 83332.Rv1975 293
83332.Rv0048c 83332.Rv1977 150
83332.Rv0048c 83332.Rv2015c 351
83332.Rv0048c 83332.Rv2028c 304
83332.Rv0048c 83332.Rv2036 185
83332.Rv0048c 83332.Rv2042c 267
83332.Rv0048c 83332.Rv2046 621
83332.Rv0048c 83332.Rv2047c 162
83332.Rv0048c 83332.Rv2049c 181
83332.Rv0048c 83332.Rv2077c 565
83332.Rv0048c 83332.Rv2079 178
83332.Rv0048c 83332.Rv2089c 266
83332.Rv0048c 83332.Rv2100 197
83332.Rv0048c 83332.Rv2108 210
83332.Rv0048c 83332.Rv2114 152
83332.Rv0048c 83332.Rv2129c 251
83332.Rv0048c 83332.Rv2137c 393
83332.Rv0048c 83332.Rv2144c 766
83332.Rv0048c 83332.Rv2169c 180
83332.Rv0048c 83332.Rv2171 547
83332.Rv0048c 83332.Rv2172c 259
83332.Rv0048c 83332.Rv2173 171
83332.Rv0048c 83332.Rv2180c 734
83332.Rv0048c 83332.Rv2183c 759
83332.Rv0048c 83332.Rv2186c 477
83332.Rv0048c 83332.Rv2189c 288
83332.Rv0048c 83332.Rv2197c 268
83332.Rv0048c 83332.Rv2199c 213
83332.Rv0048c 83332.Rv2203 168
83332.Rv0048c 83332.Rv2219A 306
83332.Rv0048c 83332.Rv2237 216
83332.Rv0048c 83332.Rv2262c 234
83332.Rv0048c 83332.Rv2264c 221
83332.Rv0048c 83332.Rv2298 193
83332.Rv0048c 83332.Rv2302 169
83332.Rv0048c 83332.Rv2314c 178
83332.Rv0048c 83332.Rv2326c 157
83332.Rv0048c 83332.Rv2330c 681
83332.Rv0048c 83332.Rv2342 760
83332.Rv0048c 83332.Rv2349c 170
83332.Rv0048c 83332.Rv2351c 170
83332.Rv0048c 83332.Rv2352c 159
83332.Rv0048c 83332.Rv2360c 766
83332.Rv0048c 83332.Rv2363 158
83332.Rv0048c 83332.Rv2376c 192
83332.Rv0048c 83332.Rv2378c 512
83332.Rv0048c 83332.Rv2390c 232
83332.Rv0048c 83332.Rv2401A 236
83332.Rv0048c 83332.Rv2405 353
83332.Rv0048c 83332.Rv2416c 222
83332.Rv0048c 83332.Rv2418c 763
83332.Rv0048c 83332.Rv2430c 595
83332.Rv0048c 83332.Rv2435c 167
83332.Rv0048c 83332.Rv2446c 563
83332.Rv0048c 83332.Rv2474c 210
83332.Rv0048c 83332.Rv2500c 178
83332.Rv0048c 83332.Rv2536 430
83332.Rv0048c 83332.Rv2551c 174
83332.Rv0048c 83332.Rv2574 313
83332.Rv0048c 83332.Rv2585c 167
83332.Rv0048c 83332.Rv2597 246
83332.Rv0048c 83332.Rv2598 210
83332.Rv0048c 83332.Rv2610c 249
83332.Rv0048c 83332.Rv2616 325
83332.Rv0048c 83332.Rv2632c 204
83332.Rv0048c 83332.Rv2638 294
83332.Rv0048c 83332.Rv2664 450
83332.Rv0048c 83332.Rv2693c 691
83332.Rv0048c 83332.Rv2695 228
83332.Rv0048c 83332.Rv2712c 589
83332.Rv0048c 83332.Rv2728c 152
83332.Rv0048c 83332.Rv2729c 327
83332.Rv0048c 83332.Rv2731 312
83332.Rv0048c 83332.Rv2737A 455
83332.Rv0048c 83332.Rv2743c 766
83332.Rv0048c 83332.Rv2766c 216
83332.Rv0048c 83332.Rv2770c 581
83332.Rv0048c 83332.Rv2777c 252
83332.Rv0048c 83332.Rv2778c 365
83332.Rv0048c 83332.Rv2843 183
83332.Rv0048c 83332.Rv2844 166
83332.Rv0048c 83332.Rv2862c 449
83332.Rv0048c 83332.Rv2867c 229
83332.Rv0048c 83332.Rv2874 204
83332.Rv0048c 83332.Rv2905 680
83332.Rv0048c 83332.Rv2980 366
83332.Rv0048c 83332.Rv3018c 234
83332.Rv0048c 83332.Rv3019c 171
83332.Rv0048c 83332.Rv3033 739
83332.Rv0048c 83332.Rv3036c 235
83332.Rv0048c 83332.Rv3037c 292
83332.Rv0048c 83332.Rv3055 191
83332.Rv0048c 83332.Rv3061c 166
83332.Rv0048c 83332.Rv3071 175
83332.Rv0048c 83332.Rv3076 184
83332.Rv0048c 83332.Rv3099c 163
83332.Rv0048c 83332.Rv3166c 741
83332.Rv0048c 83332.Rv3171c 194
83332.Rv0048c 83332.Rv3196 181
83332.Rv0048c 83332.Rv3201c 199
83332.Rv0048c 83332.Rv3202c 400
83332.Rv0048c 83332.Rv3203 234
83332.Rv0048c 83332.Rv3205c 293
83332.Rv0048c 83332.Rv3207c 242
83332.Rv0048c 83332.Rv3210c 276
83332.Rv0048c 83332.Rv3218 291
83332.Rv0048c 83332.Rv3221A 182
83332.Rv0048c 83332.Rv3231c 685
83332.Rv0048c 83332.Rv3252c 437
83332.Rv0048c 83332.Rv3268 347
83332.Rv0048c 83332.Rv3286c 260
83332.Rv0048c 83332.Rv3287c 766
83332.Rv0048c 83332.Rv3288c 766
83332.Rv0048c 83332.Rv3289c 687
83332.Rv0048c 83332.Rv3300c 166
83332.Rv0048c 83332.Rv3360 183
83332.Rv0048c 83332.Rv3363c 762
83332.Rv0048c 83332.Rv3364c 668
83332.Rv0048c 83332.Rv3365c 727
83332.Rv0048c 83332.Rv3395c 170
83332.Rv0048c 83332.Rv3413c 402
83332.Rv0048c 83332.Rv3416 224
83332.Rv0048c 83332.Rv3439c 307
83332.Rv0048c 83332.Rv3444c 195
83332.Rv0048c 83332.Rv3445c 252
83332.Rv0048c 83332.Rv3446c 161
83332.Rv0048c 83332.Rv3451 155
83332.Rv0048c 83332.Rv3467 233
83332.Rv0048c 83332.Rv3478 547
83332.Rv0048c 83332.Rv3481c 273
83332.Rv0048c 83332.Rv3492c 765
83332.Rv0048c 83332.Rv3493c 766
83332.Rv0048c 83332.Rv3494c 167
83332.Rv0048c 83332.Rv3495c 176
83332.Rv0048c 83332.Rv3497c 152
83332.Rv0048c 83332.Rv3499c 249
83332.Rv0048c 83332.Rv3506 299
83332.Rv0048c 83332.Rv3517 235
83332.Rv0048c 83332.Rv3519 286
83332.Rv0048c 83332.Rv3527 742
83332.Rv0048c 83332.Rv3541c 180
83332.Rv0048c 83332.Rv3573c 152
83332.Rv0048c 83332.Rv3575c 152
83332.Rv0048c 83332.Rv3577 158
83332.Rv0048c 83332.Rv3584 215
83332.Rv0048c 83332.Rv3587c 267
83332.Rv0048c 83332.Rv3593 237
83332.Rv0048c 83332.Rv3603c 161
83332.Rv0048c 83332.Rv3626c 181
83332.Rv0048c 83332.Rv3630 235
83332.Rv0048c 83332.Rv3635 576
83332.Rv0048c 83332.Rv3651 752
83332.Rv0048c 83332.Rv3655c 268
83332.Rv0048c 83332.Rv3656c 291
83332.Rv0048c 83332.Rv3657c 275
83332.Rv0048c 83332.Rv3658c 543
83332.Rv0048c 83332.Rv3682 262
83332.Rv0048c 83332.Rv3689 195
83332.Rv0048c 83332.Rv3690 731
83332.Rv0048c 83332.Rv3691 715
83332.Rv0048c 83332.Rv3700c 166
83332.Rv0048c 83332.Rv3705c 470
83332.Rv0048c 83332.Rv3725 190
83332.Rv0048c 83332.Rv3739c 643
83332.Rv0048c 83332.Rv3753c 293
83332.Rv0048c 83332.Rv3754 166
83332.Rv0048c 83332.Rv3755c 212
83332.Rv0048c 83332.Rv3760 209
83332.Rv0048c 83332.Rv3763 357
83332.Rv0048c 83332.Rv3773c 177
83332.Rv0048c 83332.Rv3776 202
83332.Rv0048c 83332.Rv3787c 173
83332.Rv0048c 83332.Rv3789 174
83332.Rv0048c 83332.Rv3793 425
83332.Rv0048c 83332.Rv3795 282
83332.Rv0048c 83332.Rv3818 192
83332.Rv0048c 83332.Rv3819 593
83332.Rv0048c 83332.Rv3839 675
83332.Rv0048c 83332.Rv3843c 309
83332.Rv0048c 83332.Rv3887c 157
83332.Rv0048c 83332.Rv3889c 204
83332.Rv0048c 83332.Rv3905c 237
83332.Rv0048c 83332.Rv3912 218
83332.Rv0049 83332.Rv0004 283
83332.Rv0049 83332.Rv0007 223
83332.Rv0049 83332.Rv0010c 759
83332.Rv0049 83332.Rv0011c 184
83332.Rv0049 83332.Rv0038 341
83332.Rv0049 83332.Rv0042c 461
83332.Rv0049 83332.Rv0043c 210
83332.Rv0049 83332.Rv0044c 267
83332.Rv0049 83332.Rv0045c 278
83332.Rv0049 83332.Rv0046c 592
83332.Rv0049 83332.Rv0047c 645
83332.Rv0049 83332.Rv0048c 730
83332.Rv0049 83332.Rv0050 361
83332.Rv0049 83332.Rv0051 910
83332.Rv0049 83332.Rv0053 455
83332.Rv0049 83332.Rv0054 301
83332.Rv0049 83332.Rv0055 300
83332.Rv0049 83332.Rv0056 300
83332.Rv0049 83332.Rv0058 300
83332.Rv0049 83332.Rv0060 300
83332.Rv0049 83332.Rv0079 231
83332.Rv0049 83332.Rv0093c 205
83332.Rv0049 83332.Rv0094c 372
83332.Rv0049 83332.Rv0121c 170
83332.Rv0049 83332.Rv0138 201
83332.Rv0049 83332.Rv0184 619
83332.Rv0049 83332.Rv0185 335
83332.Rv0049 83332.Rv0242c 168
83332.Rv0049 83332.Rv0258c 366
83332.Rv0049 83332.Rv0288 423
83332.Rv0049 83332.Rv0311 155
83332.Rv0049 83332.Rv0313 316
83332.Rv0049 83332.Rv0321 221
83332.Rv0049 83332.Rv0336 246
83332.Rv0049 83332.Rv0340 223
83332.Rv0049 83332.Rv0342 332
83332.Rv0049 83332.Rv0343 215
83332.Rv0049 83332.Rv0352 156
83332.Rv0049 83332.Rv0358 764
83332.Rv0049 83332.Rv0393 220
83332.Rv0049 83332.Rv0416 188
83332.Rv0049 83332.Rv0419 171
83332.Rv0049 83332.Rv0430 695
83332.Rv0049 83332.Rv0435c 306
83332.Rv0049 83332.Rv0470c 259
83332.Rv0049 83332.Rv0481c 475
83332.Rv0049 83332.Rv0483 593
83332.Rv0049 83332.Rv0511 405
83332.Rv0049 83332.Rv0513 468
83332.Rv0049 83332.Rv0515 248
83332.Rv0049 83332.Rv0519c 159
83332.Rv0049 83332.Rv0524 170
83332.Rv0049 83332.Rv0531 281
83332.Rv0049 83332.Rv0549c 258
83332.Rv0049 83332.Rv0556 766
83332.Rv0049 83332.Rv0634c 178
83332.Rv0049 83332.Rv0642c 445
83332.Rv0049 83332.Rv0692 379
83332.Rv0049 83332.Rv0693 155
83332.Rv0049 83332.Rv0738 240
83332.Rv0049 83332.Rv0745 331
83332.Rv0049 83332.Rv0775 152
83332.Rv0049 83332.Rv0777 345
83332.Rv0049 83332.Rv0784 325
83332.Rv0049 83332.Rv0807 751
83332.Rv0049 83332.Rv0813c 342
83332.Rv0049 83332.Rv0814c 761
83332.Rv0049 83332.Rv0817c 752
83332.Rv0049 83332.Rv0823c 659
83332.Rv0049 83332.Rv0824c 385
83332.Rv0049 83332.Rv0854 189
83332.Rv0049 83332.Rv0856 487
83332.Rv0049 83332.Rv0857 506
83332.Rv0049 83332.Rv0862c 208
83332.Rv0049 83332.Rv0863 281
83332.Rv0049 83332.Rv0875c 525
83332.Rv0049 83332.Rv0876c 506
83332.Rv0049 83332.Rv0882 288
83332.Rv0049 83332.Rv0883c 340
83332.Rv0049 83332.Rv0892 831
83332.Rv0049 83332.Rv0910 328
83332.Rv0049 83332.Rv0948c 630
83332.Rv0049 83332.Rv0958 214
83332.Rv0049 83332.Rv0959 431
83332.Rv0049 83332.Rv0979A 310
83332.Rv0049 83332.Rv0982 223
83332.Rv0049 83332.Rv0996 490
83332.Rv0049 83332.Rv1002c 182
83332.Rv0049 83332.Rv1013 189
83332.Rv0049 83332.Rv1069c 326
83332.Rv0049 83332.Rv1109c 669
83332.Rv0049 83332.Rv1118c 423
83332.Rv0049 83332.Rv1128c 233
83332.Rv0049 83332.Rv1148c 424
83332.Rv0049 83332.Rv1156 254
83332.Rv0049 83332.Rv1159 227
83332.Rv0049 83332.Rv1163 154
83332.Rv0049 83332.Rv1166 176
83332.Rv0049 83332.Rv1201c 193
83332.Rv0049 83332.Rv1202 445
83332.Rv0049 83332.Rv1209 763
83332.Rv0049 83332.Rv1211 477
83332.Rv0049 83332.Rv1212c 476
83332.Rv0049 83332.Rv1234 599
83332.Rv0049 83332.Rv1274 179
83332.Rv0049 83332.Rv1288 167
83332.Rv0049 83332.Rv1312 218
83332.Rv0049 83332.Rv1331 167
83332.Rv0049 83332.Rv1343c 766
83332.Rv0049 83332.Rv1356c 214
83332.Rv0049 83332.Rv1388 153
83332.Rv0049 83332.Rv1440 441
83332.Rv0049 83332.Rv1456c 186
83332.Rv0049 83332.Rv1459c 636
83332.Rv0049 83332.Rv1473A 728
83332.Rv0049 83332.Rv1480 189
83332.Rv0049 83332.Rv1481 170
83332.Rv0049 83332.Rv1484 173
83332.Rv0049 83332.Rv1546 225
83332.Rv0049 83332.Rv1587c 200
83332.Rv0049 83332.Rv1590 307
83332.Rv0049 83332.Rv1594 205
83332.Rv0049 83332.Rv1615 196
83332.Rv0049 83332.Rv1619 229
83332.Rv0049 83332.Rv1632c 761
83332.Rv0049 83332.Rv1637c 211
83332.Rv0049 83332.Rv1638A 762
83332.Rv0049 83332.Rv1639c 238
83332.Rv0049 83332.Rv1640c 332
83332.Rv0049 83332.Rv1691 223
83332.Rv0049 83332.Rv1700 185
83332.Rv0049 83332.Rv1702c 242
83332.Rv0049 83332.Rv1780 174
83332.Rv0049 83332.Rv1787 177
83332.Rv0049 83332.Rv1797 195
83332.Rv0049 83332.Rv1828 307
83332.Rv0049 83332.Rv1875 316
83332.Rv0049 83332.Rv1879 165
83332.Rv0049 83332.Rv1929c 749
83332.Rv0049 83332.Rv1935c 183
83332.Rv0049 83332.Rv1945 432
83332.Rv0049 83332.Rv1988 255
83332.Rv0049 83332.Rv2036 262
83332.Rv0049 83332.Rv2046 185
83332.Rv0049 83332.Rv2050 167
83332.Rv0049 83332.Rv2108 179
83332.Rv0049 83332.Rv2109c 233
83332.Rv0049 83332.Rv2110c 165
83332.Rv0049 83332.Rv2119 162
83332.Rv0049 83332.Rv2133c 504
83332.Rv0049 83332.Rv2134c 750
83332.Rv0049 83332.Rv2144c 425
83332.Rv0049 83332.Rv2147c 164
83332.Rv0049 83332.Rv2170 564
83332.Rv0049 83332.Rv2171 342
83332.Rv0049 83332.Rv2174 424
83332.Rv0049 83332.Rv2179c 761
83332.Rv0049 83332.Rv2181 216
83332.Rv0049 83332.Rv2183c 411
83332.Rv0049 83332.Rv2185c 251
83332.Rv0049 83332.Rv2186c 755
83332.Rv0049 83332.Rv2191 644
83332.Rv0049 83332.Rv2194 217
83332.Rv0049 83332.Rv2195 214
83332.Rv0049 83332.Rv2196 174
83332.Rv0049 83332.Rv2199c 430
83332.Rv0049 83332.Rv2206 217
83332.Rv0049 83332.Rv2219 755
83332.Rv0049 83332.Rv2243 445
83332.Rv0049 83332.Rv2245 196
83332.Rv0049 83332.Rv2257c 173
83332.Rv0049 83332.Rv2264c 174
83332.Rv0049 83332.Rv2319c 291
83332.Rv0049 83332.Rv2360c 687
83332.Rv0049 83332.Rv2376c 502
83332.Rv0049 83332.Rv2378c 396
83332.Rv0049 83332.Rv2401A 643
83332.Rv0049 83332.Rv2418c 342
83332.Rv0049 83332.Rv2446c 518
83332.Rv0049 83332.Rv2459 191
83332.Rv0049 83332.Rv2468c 766
83332.Rv0049 83332.Rv2474c 697
83332.Rv0049 83332.Rv2500c 162
83332.Rv0049 83332.Rv2518c 249
83332.Rv0049 83332.Rv2520c 738
83332.Rv0049 83332.Rv2524c 379
83332.Rv0049 83332.Rv2525c 301
83332.Rv0049 83332.Rv2585c 157
83332.Rv0049 83332.Rv2587c 177
83332.Rv0049 83332.Rv2599 251
83332.Rv0049 83332.Rv2621c 185
83332.Rv0049 83332.Rv2681 297
83332.Rv0049 83332.Rv2693c 457
83332.Rv0049 83332.Rv2694c 636
83332.Rv0049 83332.Rv2695 515
83332.Rv0049 83332.Rv2698 442
83332.Rv0049 83332.Rv2700 445
83332.Rv0049 83332.Rv2709 766
83332.Rv0049 83332.Rv2726c 349
83332.Rv0049 83332.Rv2728c 298
83332.Rv0049 83332.Rv2732c 637
83332.Rv0049 83332.Rv2737c 534
83332.Rv0049 83332.Rv2743c 428
83332.Rv0049 83332.Rv2744c 415
83332.Rv0049 83332.Rv2754c 455
83332.Rv0049 83332.Rv2762c 164
83332.Rv0049 83332.Rv2837c 264
83332.Rv0049 83332.Rv2844 162
83332.Rv0049 83332.Rv2867c 226
83332.Rv0049 83332.Rv2902c 161
83332.Rv0049 83332.Rv2911 210
83332.Rv0049 83332.Rv2915c 314
83332.Rv0049 83332.Rv2918c 157
83332.Rv0049 83332.Rv2980 243
83332.Rv0049 83332.Rv3004 263
83332.Rv0049 83332.Rv3013 766
83332.Rv0049 83332.Rv3015c 158
83332.Rv0049 83332.Rv3019c 421
83332.Rv0049 83332.Rv3065 199
83332.Rv0049 83332.Rv3118 761
83332.Rv0049 83332.Rv3151 209
83332.Rv0049 83332.Rv3197 185
83332.Rv0049 83332.Rv3197A 175
83332.Rv0049 83332.Rv3200c 177
83332.Rv0049 83332.Rv3205c 515
83332.Rv0049 83332.Rv3208A 741
83332.Rv0049 83332.Rv3212 181
83332.Rv0049 83332.Rv3218 219
83332.Rv0049 83332.Rv3219 176
83332.Rv0049 83332.Rv3248c 193
83332.Rv0049 83332.Rv3256c 167
83332.Rv0049 83332.Rv3258c 216
83332.Rv0049 83332.Rv3259 475
83332.Rv0049 83332.Rv3267 166
83332.Rv0049 83332.Rv3278c 521
83332.Rv0049 83332.Rv3303c 251
83332.Rv0049 83332.Rv3311 765
83332.Rv0049 83332.Rv3330 480
83332.Rv0049 83332.Rv3346c 163
83332.Rv0049 83332.Rv3355c 343
83332.Rv0049 83332.Rv3370c 336
83332.Rv0049 83332.Rv3385c 247
83332.Rv0049 83332.Rv3394c 480
83332.Rv0049 83332.Rv3395c 357
83332.Rv0049 83332.Rv3412 765
83332.Rv0049 83332.Rv3416 711
83332.Rv0049 83332.Rv3437 236
83332.Rv0049 83332.Rv3438 182
83332.Rv0049 83332.Rv3467 372
83332.Rv0049 83332.Rv3484 232
83332.Rv0049 83332.Rv3545c 641
83332.Rv0049 83332.Rv3546 353
83332.Rv0049 83332.Rv3584 526
83332.Rv0049 83332.Rv3644c 212
83332.Rv0049 83332.Rv3647c 680
83332.Rv0049 83332.Rv3657c 559
83332.Rv0049 83332.Rv3658c 194
83332.Rv0049 83332.Rv3667 655
83332.Rv0049 83332.Rv3671c 165
83332.Rv0049 83332.Rv3675 273
83332.Rv0049 83332.Rv3680 160
83332.Rv0049 83332.Rv3682 361
83332.Rv0049 83332.Rv3707c 174
83332.Rv0049 83332.Rv3712 188
83332.Rv0049 83332.Rv3753c 766
83332.Rv0049 83332.Rv3778c 171
83332.Rv0049 83332.Rv3779 659
83332.Rv0049 83332.Rv3793 294
83332.Rv0049 83332.Rv3795 230
83332.Rv0049 83332.Rv3805c 404
83332.Rv0049 83332.Rv3835 165
83332.Rv0049 83332.Rv3847 300
83332.Rv0049 83332.Rv3850 606
83332.Rv0049 83332.Rv3854c 190
83332.Rv0049 83332.Rv3862c 164
83332.Rv0049 83332.Rv3905c 317
83332.Rv0049 83332.Rv3912 331
83332.Rv0049 83332.Rv3915 714
83332.Rv0049 83332.Rv3916c 540
83332.Rv0050 83332.Rv0006 237
83332.Rv0050 83332.Rv0014c 360
83332.Rv0050 83332.Rv0015c 196
83332.Rv0050 83332.Rv0016c 420
83332.Rv0050 83332.Rv0017c 417
83332.Rv0050 83332.Rv0019c 463
83332.Rv0050 83332.Rv0024 256
83332.Rv0050 83332.Rv0032 318
83332.Rv0050 83332.Rv0041 156
83332.Rv0050 83332.Rv0042c 261
83332.Rv0050 83332.Rv0043c 261
83332.Rv0050 83332.Rv0044c 261
83332.Rv0050 83332.Rv0045c 345
83332.Rv0050 83332.Rv0046c 271
83332.Rv0050 83332.Rv0047c 389
83332.Rv0050 83332.Rv0048c 389
83332.Rv0050 83332.Rv0049 361
83332.Rv0050 83332.Rv0051 984
83332.Rv0050 83332.Rv0052 886
83332.Rv0050 83332.Rv0053 503
83332.Rv0050 83332.Rv0054 364
83332.Rv0050 83332.Rv0055 361
83332.Rv0050 83332.Rv0056 519
83332.Rv0050 83332.Rv0057 230
83332.Rv0050 83332.Rv0058 257
83332.Rv0050 83332.Rv0059 184
83332.Rv0050 83332.Rv0060 180
83332.Rv0050 83332.Rv0061 174
83332.Rv0050 83332.Rv0062 158
83332.Rv0050 83332.Rv0080 237
83332.Rv0050 83332.Rv0126 172
83332.Rv0050 83332.Rv0169 170
83332.Rv0050 83332.Rv0170 409
83332.Rv0050 83332.Rv0174 191
83332.Rv0050 83332.Rv0197 193
83332.Rv0050 83332.Rv0203 259
83332.Rv0050 83332.Rv0216 242
83332.Rv0050 83332.Rv0228 158
83332.Rv0050 83332.Rv0256c 162
83332.Rv0050 83332.Rv0352 357
83332.Rv0050 83332.Rv0354c 190
83332.Rv0050 83332.Rv0364 169
83332.Rv0050 83332.Rv0383c 351
83332.Rv0050 83332.Rv0388c 195
83332.Rv0050 83332.Rv0393 609
83332.Rv0050 83332.Rv0405 229
83332.Rv0050 83332.Rv0436c 193
83332.Rv0050 83332.Rv0453 195
83332.Rv0050 83332.Rv0469 154
83332.Rv0050 83332.Rv0482 199
83332.Rv0050 83332.Rv0495c 420
83332.Rv0050 83332.Rv0497 214
83332.Rv0050 83332.Rv0509 175
83332.Rv0050 83332.Rv0512 156
83332.Rv0050 83332.Rv0526 207
83332.Rv0050 83332.Rv0538 351
83332.Rv0050 83332.Rv0558 279
83332.Rv0050 83332.Rv0592 196
83332.Rv0050 83332.Rv0594 249
83332.Rv0050 83332.Rv0620 176
83332.Rv0050 83332.Rv0639 237
83332.Rv0050 83332.Rv0682 176
83332.Rv0050 83332.Rv0700 191
83332.Rv0050 83332.Rv0716 189
83332.Rv0050 83332.Rv0782 190
83332.Rv0050 83332.Rv0816c 194
83332.Rv0050 83332.Rv0817c 164
83332.Rv0050 83332.Rv0834c 195
83332.Rv0050 83332.Rv0848 165
83332.Rv0050 83332.Rv0899 199
83332.Rv0050 83332.Rv0903c 283
83332.Rv0050 83332.Rv0904c 155
83332.Rv0050 83332.Rv0907 841
83332.Rv0050 83332.Rv0930 191
83332.Rv0050 83332.Rv0946c 346
83332.Rv0050 83332.Rv0950c 752
83332.Rv0050 83332.Rv0955 244
83332.Rv0050 83332.Rv0969 530
83332.Rv0050 83332.Rv0970 191
83332.Rv0050 83332.Rv0981 160
83332.Rv0050 83332.Rv0983 459
83332.Rv0050 83332.Rv0985c 165
83332.Rv0050 83332.Rv0986 170
83332.Rv0050 83332.Rv0988 165
83332.Rv0050 83332.Rv0991c 205
83332.Rv0050 83332.Rv0993 233
83332.Rv0050 83332.Rv0996 651
83332.Rv0050 83332.Rv1007c 165
83332.Rv0050 83332.Rv1018c 175
83332.Rv0050 83332.Rv1046c 351
83332.Rv0050 83332.Rv1063c 355
83332.Rv0050 83332.Rv1072 156
83332.Rv0050 83332.Rv1086 200
83332.Rv0050 83332.Rv1092c 234
83332.Rv0050 83332.Rv1110 152
83332.Rv0050 83332.Rv1111c 178
83332.Rv0050 83332.Rv1127c 152
83332.Rv0050 83332.Rv1159 257
83332.Rv0050 83332.Rv1170 213
83332.Rv0050 83332.Rv1200 286
83332.Rv0050 83332.Rv1202 223
83332.Rv0050 83332.Rv1277 228
83332.Rv0050 83332.Rv1281c 281
83332.Rv0050 83332.Rv1288 179
83332.Rv0050 83332.Rv1292 180
83332.Rv0050 83332.Rv1302 326
83332.Rv0050 83332.Rv1315 423
83332.Rv0050 83332.Rv1316c 343
83332.Rv0050 83332.Rv1329c 243
83332.Rv0050 83332.Rv1338 412
83332.Rv0050 83332.Rv1340 320
83332.Rv0050 83332.Rv1360 152
83332.Rv0050 83332.Rv1411c 174
83332.Rv0050 83332.Rv1422 161
83332.Rv0050 83332.Rv1450c 191
83332.Rv0050 83332.Rv1452c 191
83332.Rv0050 83332.Rv1457c 258
83332.Rv0050 83332.Rv1459c 256
83332.Rv0050 83332.Rv1485 275
83332.Rv0050 83332.Rv1489 722
83332.Rv0050 83332.Rv1511 194
83332.Rv0050 83332.Rv1563c 154
83332.Rv0050 83332.Rv1569 318
83332.Rv0050 83332.Rv1575 351
83332.Rv0050 83332.Rv1595 170
83332.Rv0050 83332.Rv1604 250
83332.Rv0050 83332.Rv1605 379
83332.Rv0050 83332.Rv1612 276
83332.Rv0050 83332.Rv1629 157
83332.Rv0050 83332.Rv1638 332
83332.Rv0050 83332.Rv1640c 153
83332.Rv0050 83332.Rv1660 162
83332.Rv0050 83332.Rv1689 415
83332.Rv0050 83332.Rv1694 262
83332.Rv0050 83332.Rv1696 434
83332.Rv0050 83332.Rv1730c 385
83332.Rv0050 83332.Rv1783 249
83332.Rv0050 83332.Rv1786 152
83332.Rv0050 83332.Rv1821 303
83332.Rv0050 83332.Rv1903 156
83332.Rv0050 83332.Rv1963c 226
83332.Rv0050 83332.Rv1968 260
83332.Rv0050 83332.Rv1992c 160
83332.Rv0050 83332.Rv2004c 171
83332.Rv0050 83332.Rv2047c 152
83332.Rv0050 83332.Rv2048c 201
83332.Rv0050 83332.Rv2051c 330
83332.Rv0050 83332.Rv2090 156
83332.Rv0050 83332.Rv2136c 229
83332.Rv0050 83332.Rv2138 178
83332.Rv0050 83332.Rv2148c 331
83332.Rv0050 83332.Rv2149c 386
83332.Rv0050 83332.Rv2150c 267
83332.Rv0050 83332.Rv2151c 155
83332.Rv0050 83332.Rv2152c 614
83332.Rv0050 83332.Rv2153c 384
83332.Rv0050 83332.Rv2154c 578
83332.Rv0050 83332.Rv2155c 354
83332.Rv0050 83332.Rv2156c 599
83332.Rv0050 83332.Rv2157c 402
83332.Rv0050 83332.Rv2158c 649
83332.Rv0050 83332.Rv2163c 739
83332.Rv0050 83332.Rv2165c 237
83332.Rv0050 83332.Rv2166c 151
83332.Rv0050 83332.Rv2169c 157
83332.Rv0050 83332.Rv2174 224
83332.Rv0050 83332.Rv2181 195
83332.Rv0050 83332.Rv2187 194
83332.Rv0050 83332.Rv2213 176
83332.Rv0050 83332.Rv2225 184
83332.Rv0050 83332.Rv2251 351
83332.Rv0050 83332.Rv2291 181
83332.Rv0050 83332.Rv2344c 296
83332.Rv0050 83332.Rv2361c 178
83332.Rv0050 83332.Rv2367c 154
83332.Rv0050 83332.Rv2373c 204
83332.Rv0050 83332.Rv2374c 201
83332.Rv0050 83332.Rv2382c 162
83332.Rv0050 83332.Rv2398c 191
83332.Rv0050 83332.Rv2399c 164
83332.Rv0050 83332.Rv2404c 266
83332.Rv0050 83332.Rv2412 170
83332.Rv0050 83332.Rv2413c 152
83332.Rv0050 83332.Rv2414c 164
83332.Rv0050 83332.Rv2434c 406
83332.Rv0050 83332.Rv2445c 202
83332.Rv0050 83332.Rv2457c 402
83332.Rv0050 83332.Rv2460c 155
83332.Rv0050 83332.Rv2471 172
83332.Rv0050 83332.Rv2538c 407
83332.Rv0050 83332.Rv2539c 519
83332.Rv0050 83332.Rv2552c 362
83332.Rv0050 83332.Rv2553c 802
83332.Rv0050 83332.Rv2554c 152
83332.Rv0050 83332.Rv2555c 457
83332.Rv0050 83332.Rv2586c 252
83332.Rv0050 83332.Rv2587c 194
83332.Rv0050 83332.Rv2594c 188
83332.Rv0050 83332.Rv2604c 228
83332.Rv0050 83332.Rv2629 150
83332.Rv0050 83332.Rv2673 332
83332.Rv0050 83332.Rv2681 164
83332.Rv0050 83332.Rv2703 190
83332.Rv0050 83332.Rv2704 201
83332.Rv0050 83332.Rv2721c 150
83332.Rv0050 83332.Rv2728c 176
83332.Rv0050 83332.Rv2733c 268
83332.Rv0050 83332.Rv2747 170
83332.Rv0050 83332.Rv2764c 216
83332.Rv0050 83332.Rv2773c 169
83332.Rv0050 83332.Rv2837c 244
83332.Rv0050 83332.Rv2864c 428
83332.Rv0050 83332.Rv2868c 194
83332.Rv0050 83332.Rv2869c 320
83332.Rv0050 83332.Rv2870c 171
83332.Rv0050 83332.Rv2880c 536
83332.Rv0050 83332.Rv2911 350
83332.Rv0050 83332.Rv2925c 199
83332.Rv0050 83332.Rv2933 170
83332.Rv0050 83332.Rv2934 170
83332.Rv0050 83332.Rv2935 163
83332.Rv0050 83332.Rv2946c 198
83332.Rv0050 83332.Rv2947c 196
83332.Rv0050 83332.Rv2965c 196
83332.Rv0050 83332.Rv2966c 259
83332.Rv0050 83332.Rv2973c 165
83332.Rv0050 83332.Rv2981c 252
83332.Rv0050 83332.Rv2986c 154
83332.Rv0050 83332.Rv2987c 283
83332.Rv0050 83332.Rv2996c 298
83332.Rv0050 83332.Rv3040c 279
83332.Rv0050 83332.Rv3042c 268
83332.Rv0050 83332.Rv3053c 193
83332.Rv0050 83332.Rv3070 647
83332.Rv0050 83332.Rv3103c 205
83332.Rv0050 83332.Rv3104c 229
83332.Rv0050 83332.Rv3105c 400
83332.Rv0050 83332.Rv3141 409
83332.Rv0050 83332.Rv3154 152
83332.Rv0050 83332.Rv3155 154
83332.Rv0050 83332.Rv3157 150
83332.Rv0050 83332.Rv3219 243
83332.Rv0050 83332.Rv3223c 170
83332.Rv0050 83332.Rv3240c 414
83332.Rv0050 83332.Rv3257c 158
83332.Rv0050 83332.Rv3259 217
83332.Rv0050 83332.Rv3265c 191
83332.Rv0050 83332.Rv3267 172
83332.Rv0050 83332.Rv3270 160
83332.Rv0050 83332.Rv3282 275
83332.Rv0050 83332.Rv3283 151
83332.Rv0050 83332.Rv3330 158
83332.Rv0050 83332.Rv3338 202
83332.Rv0050 83332.Rv3368c 239
83332.Rv0050 83332.Rv3369 167
83332.Rv0050 83332.Rv3382c 152
83332.Rv0050 83332.Rv3394c 157
83332.Rv0050 83332.Rv3396c 376
83332.Rv0050 83332.Rv3412 172
83332.Rv0050 83332.Rv3418c 237
83332.Rv0050 83332.Rv3421c 231
83332.Rv0050 83332.Rv3423c 426
83332.Rv0050 83332.Rv3441c 328
83332.Rv0050 83332.Rv3455c 281
83332.Rv0050 83332.Rv3465 196
83332.Rv0050 83332.Rv3483c 352
83332.Rv0050 83332.Rv3484 240
83332.Rv0050 83332.Rv3531c 168
83332.Rv0050 83332.Rv3565 239
83332.Rv0050 83332.Rv3579c 234
83332.Rv0050 83332.Rv3598c 153
83332.Rv0050 83332.Rv3602c 175
83332.Rv0050 83332.Rv3623 179
83332.Rv0050 83332.Rv3635 186
83332.Rv0050 83332.Rv3645 221
83332.Rv0050 83332.Rv3655c 232
83332.Rv0050 83332.Rv3663c 281
83332.Rv0050 83332.Rv3677c 163
83332.Rv0050 83332.Rv3678A 392
83332.Rv0050 83332.Rv3678c 385
83332.Rv0050 83332.Rv3681c 258
83332.Rv0050 83332.Rv3682 514
83332.Rv0050 83332.Rv3683 389
83332.Rv0050 83332.Rv3684 600
83332.Rv0050 83332.Rv3717 177
83332.Rv0050 83332.Rv3754 207
83332.Rv0050 83332.Rv3780 609
83332.Rv0050 83332.Rv3782 226
83332.Rv0050 83332.Rv3785 383
83332.Rv0050 83332.Rv3786c 262
83332.Rv0050 83332.Rv3793 170
83332.Rv0050 83332.Rv3794 282
83332.Rv0050 83332.Rv3805c 164
83332.Rv0050 83332.Rv3808c 191
83332.Rv0050 83332.Rv3835 180
83332.Rv0050 83332.Rv3843c 490
83332.Rv0050 83332.Rv3863 480
83332.Rv0050 83332.Rv3900c 200
83332.Rv0050 83332.Rv3910 293
83332.Rv0050 83332.Rv3912 187
83332.Rv0050 83332.Rv3914 176
83332.Rv0050 83332.Rv3915 177
83332.Rv0050 83332.Rv3921c 203
83332.Rv0050 83332.Rv3924c 191
83332.Rv0051 83332.Rv0004 380
83332.Rv0051 83332.Rv0007 293
83332.Rv0051 83332.Rv0010c 289
83332.Rv0051 83332.Rv0014c 168
83332.Rv0051 83332.Rv0016c 446
83332.Rv0051 83332.Rv0038 210
83332.Rv0051 83332.Rv0042c 300
83332.Rv0051 83332.Rv0043c 300
83332.Rv0051 83332.Rv0044c 300
83332.Rv0051 83332.Rv0045c 300
83332.Rv0051 83332.Rv0046c 552
83332.Rv0051 83332.Rv0047c 387
83332.Rv0051 83332.Rv0048c 462
83332.Rv0051 83332.Rv0049 910
83332.Rv0051 83332.Rv0050 984
83332.Rv0051 83332.Rv0052 960
83332.Rv0051 83332.Rv0053 644
83332.Rv0051 83332.Rv0054 538
83332.Rv0051 83332.Rv0055 326
83332.Rv0051 83332.Rv0056 489
83332.Rv0051 83332.Rv0057 230
83332.Rv0051 83332.Rv0058 238
83332.Rv0051 83332.Rv0059 184
83332.Rv0051 83332.Rv0060 180
83332.Rv0051 83332.Rv0061 174
83332.Rv0051 83332.Rv0062 158
83332.Rv0051 83332.Rv0093c 356
83332.Rv0051 83332.Rv0096 534
83332.Rv0051 83332.Rv0116c 249
83332.Rv0051 83332.Rv0129c 152
83332.Rv0051 83332.Rv0132c 224
83332.Rv0051 83332.Rv0159c 173
83332.Rv0051 83332.Rv0208c 304
83332.Rv0051 83332.Rv0213c 209
83332.Rv0051 83332.Rv0236c 199
83332.Rv0051 83332.Rv0241c 280
83332.Rv0051 83332.Rv0256c 289
83332.Rv0051 83332.Rv0280 355
83332.Rv0051 83332.Rv0286 331
83332.Rv0051 83332.Rv0288 234
83332.Rv0051 83332.Rv0292 234
83332.Rv0051 83332.Rv0343 180
83332.Rv0051 83332.Rv0345 177
83332.Rv0051 83332.Rv0358 604
83332.Rv0051 83332.Rv0360c 303
83332.Rv0051 83332.Rv0365c 356
83332.Rv0051 83332.Rv0371c 163
83332.Rv0051 83332.Rv0383c 293
83332.Rv0051 83332.Rv0412c 246
83332.Rv0051 83332.Rv0428c 179
83332.Rv0051 83332.Rv0430 220
83332.Rv0051 83332.Rv0455c 155
83332.Rv0051 83332.Rv0474 167
83332.Rv0051 83332.Rv0476 196
83332.Rv0051 83332.Rv0483 253
83332.Rv0051 83332.Rv0495c 474
83332.Rv0051 83332.Rv0511 410
83332.Rv0051 83332.Rv0513 151
83332.Rv0051 83332.Rv0528 291
83332.Rv0051 83332.Rv0541c 661
83332.Rv0051 83332.Rv0556 738
83332.Rv0051 83332.Rv0557 228
83332.Rv0051 83332.Rv0583c 258
83332.Rv0051 83332.Rv0658c 266
83332.Rv0051 83332.Rv0738 159
83332.Rv0051 83332.Rv0774c 174
83332.Rv0051 83332.Rv0811c 152
83332.Rv0051 83332.Rv0813c 474
83332.Rv0051 83332.Rv0814c 638
83332.Rv0051 83332.Rv0817c 695
83332.Rv0051 83332.Rv0863 194
83332.Rv0051 83332.Rv0867c 592
83332.Rv0051 83332.Rv0875c 394
83332.Rv0051 83332.Rv0883c 397
83332.Rv0051 83332.Rv0884c 339
83332.Rv0051 83332.Rv0907 170
83332.Rv0051 83332.Rv0948c 350
83332.Rv0051 83332.Rv0959 172
83332.Rv0051 83332.Rv0981 207
83332.Rv0051 83332.Rv0996 302
83332.Rv0051 83332.Rv1013 195
83332.Rv0051 83332.Rv1022 280
83332.Rv0051 83332.Rv1024 375
83332.Rv0051 83332.Rv1039c 377
83332.Rv0051 83332.Rv1043c 198
83332.Rv0051 83332.Rv1044 377
83332.Rv0051 83332.Rv1048c 258
83332.Rv0051 83332.Rv1109c 391
83332.Rv0051 83332.Rv1111c 217
83332.Rv0051 83332.Rv1156 156
83332.Rv0051 83332.Rv1159 856
83332.Rv0051 83332.Rv1166 352
83332.Rv0051 83332.Rv1209 521
83332.Rv0051 83332.Rv1212c 187
83332.Rv0051 83332.Rv1222 542
83332.Rv0051 83332.Rv1230c 226
83332.Rv0051 83332.Rv1305 196
83332.Rv0051 83332.Rv1312 596
83332.Rv0051 83332.Rv1332 590
83332.Rv0051 83332.Rv1342c 151
83332.Rv0051 83332.Rv1343c 541
83332.Rv0051 83332.Rv1347c 155
83332.Rv0051 83332.Rv1378c 302
83332.Rv0051 83332.Rv1387 463
83332.Rv0051 83332.Rv1402 162
83332.Rv0051 83332.Rv1432 252
83332.Rv0051 83332.Rv1433 247
83332.Rv0051 83332.Rv1446c 194
83332.Rv0051 83332.Rv1451 170
83332.Rv0051 83332.Rv1452c 494
83332.Rv0051 83332.Rv1456c 154
83332.Rv0051 83332.Rv1457c 159
83332.Rv0051 83332.Rv1458c 224
83332.Rv0051 83332.Rv1459c 806
83332.Rv0051 83332.Rv1460 152
83332.Rv0051 83332.Rv1471 158
83332.Rv0051 83332.Rv1473A 477
83332.Rv0051 83332.Rv1486c 538
83332.Rv0051 83332.Rv1556 241
83332.Rv0051 83332.Rv1565c 177
83332.Rv0051 83332.Rv1610 752
83332.Rv0051 83332.Rv1631 202
83332.Rv0051 83332.Rv1632c 332
83332.Rv0051 83332.Rv1638A 508
83332.Rv0051 83332.Rv1698 157
83332.Rv0051 83332.Rv1706c 297
83332.Rv0051 83332.Rv1727 280
83332.Rv0051 83332.Rv1775 152
83332.Rv0051 83332.Rv1789 272
83332.Rv0051 83332.Rv1802 335
83332.Rv0051 83332.Rv1808 640
83332.Rv0051 83332.Rv1835c 156
83332.Rv0051 83332.Rv1845c 229
83332.Rv0051 83332.Rv1888c 158
83332.Rv0051 83332.Rv1929c 491
83332.Rv0051 83332.Rv1977 161
83332.Rv0051 83332.Rv2049c 157
83332.Rv0051 83332.Rv2050 318
83332.Rv0051 83332.Rv2055c 278
83332.Rv0051 83332.Rv2061c 160
83332.Rv0051 83332.Rv2066 150
83332.Rv0051 83332.Rv2079 205
83332.Rv0051 83332.Rv2090 202
83332.Rv0051 83332.Rv2097c 186
83332.Rv0051 83332.Rv2110c 213
83332.Rv0051 83332.Rv2112c 154
83332.Rv0051 83332.Rv2115c 155
83332.Rv0051 83332.Rv2133c 656
83332.Rv0051 83332.Rv2134c 751
83332.Rv0051 83332.Rv2141c 160
83332.Rv0051 83332.Rv2145c 212
83332.Rv0051 83332.Rv2153c 195
83332.Rv0051 83332.Rv2163c 156
83332.Rv0051 83332.Rv2170 258
83332.Rv0051 83332.Rv2173 224
83332.Rv0051 83332.Rv2174 875
83332.Rv0051 83332.Rv2179c 715
83332.Rv0051 83332.Rv2181 883
83332.Rv0051 83332.Rv2183c 338
83332.Rv0051 83332.Rv2186c 336
83332.Rv0051 83332.Rv2190c 243
83332.Rv0051 83332.Rv2195 178
83332.Rv0051 83332.Rv2199c 246
83332.Rv0051 83332.Rv2219 687
83332.Rv0051 83332.Rv2229c 196
83332.Rv0051 83332.Rv2235 154
83332.Rv0051 83332.Rv2239c 679
83332.Rv0051 83332.Rv2242 162
83332.Rv0051 83332.Rv2252 191
83332.Rv0051 83332.Rv2311 198
83332.Rv0051 83332.Rv2319c 276
83332.Rv0051 83332.Rv2322c 170
83332.Rv0051 83332.Rv2342 192
83332.Rv0051 83332.Rv2352c 298
83332.Rv0051 83332.Rv2360c 187
83332.Rv0051 83332.Rv2372c 257
83332.Rv0051 83332.Rv2384 162
83332.Rv0051 83332.Rv2414c 190
83332.Rv0051 83332.Rv2448c 208
83332.Rv0051 83332.Rv2465c 193
83332.Rv0051 83332.Rv2468c 729
83332.Rv0051 83332.Rv2474c 165
83332.Rv0051 83332.Rv2507 687
83332.Rv0051 83332.Rv2518c 250
83332.Rv0051 83332.Rv2520c 707
83332.Rv0051 83332.Rv2557 210
83332.Rv0051 83332.Rv2558 185
83332.Rv0051 83332.Rv2578c 156
83332.Rv0051 83332.Rv2590 255
83332.Rv0051 83332.Rv2609c 221
83332.Rv0051 83332.Rv2610c 257
83332.Rv0051 83332.Rv2612c 294
83332.Rv0051 83332.Rv2615c 207
83332.Rv0051 83332.Rv2618 215
83332.Rv0051 83332.Rv2638 500
83332.Rv0051 83332.Rv2673 897
83332.Rv0051 83332.Rv2680 271
83332.Rv0051 83332.Rv2689c 161
83332.Rv0051 83332.Rv2695 449
83332.Rv0051 83332.Rv2696c 169
83332.Rv0051 83332.Rv2698 684
83332.Rv0051 83332.Rv2707 167
83332.Rv0051 83332.Rv2708c 203
83332.Rv0051 83332.Rv2709 737
83332.Rv0051 83332.Rv2712c 545
83332.Rv0051 83332.Rv2728c 217
83332.Rv0051 83332.Rv2731 167
83332.Rv0051 83332.Rv2732c 405
83332.Rv0051 83332.Rv2737A 168
83332.Rv0051 83332.Rv2743c 241
83332.Rv0051 83332.Rv2840c 234
83332.Rv0051 83332.Rv2843 618
83332.Rv0051 83332.Rv2844 176
83332.Rv0051 83332.Rv2867c 157
83332.Rv0051 83332.Rv2876 193
83332.Rv0051 83332.Rv2881c 187
83332.Rv0051 83332.Rv2912c 239
83332.Rv0051 83332.Rv2977c 155
83332.Rv0051 83332.Rv2980 270
83332.Rv0051 83332.Rv2997 252
83332.Rv0051 83332.Rv3013 363
83332.Rv0051 83332.Rv3019c 224
83332.Rv0051 83332.Rv3037c 156
83332.Rv0051 83332.Rv3038c 153
83332.Rv0051 83332.Rv3055 278
83332.Rv0051 83332.Rv3074 311
83332.Rv0051 83332.Rv3114 163
83332.Rv0051 83332.Rv3118 638
83332.Rv0051 83332.Rv3125c 196
83332.Rv0051 83332.Rv3129 224
83332.Rv0051 83332.Rv3137 170
83332.Rv0051 83332.Rv3190c 588
83332.Rv0051 83332.Rv3200c 180
83332.Rv0051 83332.Rv3202c 159
83332.Rv0051 83332.Rv3207c 219
83332.Rv0051 83332.Rv3210c 478
83332.Rv0051 83332.Rv3212 327
83332.Rv0051 83332.Rv3218 355
83332.Rv0051 83332.Rv3231c 223
83332.Rv0051 83332.Rv3236c 155
83332.Rv0051 83332.Rv3247c 174
83332.Rv0051 83332.Rv3249c 300
83332.Rv0051 83332.Rv3255c 193
83332.Rv0051 83332.Rv3256c 272
83332.Rv0051 83332.Rv3258c 248
83332.Rv0051 83332.Rv3259 456
83332.Rv0051 83332.Rv3264c 154
83332.Rv0051 83332.Rv3287c 397
83332.Rv0051 83332.Rv3311 713
83332.Rv0051 83332.Rv3335c 155
83332.Rv0051 83332.Rv3400 167
83332.Rv0051 83332.Rv3403c 153
83332.Rv0051 83332.Rv3412 165
83332.Rv0051 83332.Rv3452 161
83332.Rv0051 83332.Rv3458c 157
83332.Rv0051 83332.Rv3545c 185
83332.Rv0051 83332.Rv3604c 743
83332.Rv0051 83332.Rv3605c 408
83332.Rv0051 83332.Rv3621c 157
83332.Rv0051 83332.Rv3626c 257
83332.Rv0051 83332.Rv3647c 212
83332.Rv0051 83332.Rv3660c 193
83332.Rv0051 83332.Rv3669 153
83332.Rv0051 83332.Rv3671c 578
83332.Rv0051 83332.Rv3682 794
83332.Rv0051 83332.Rv3684 841
83332.Rv0051 83332.Rv3712 155
83332.Rv0051 83332.Rv3753c 596
83332.Rv0051 83332.Rv3773c 241
83332.Rv0051 83332.Rv3791 151
83332.Rv0051 83332.Rv3793 325
83332.Rv0051 83332.Rv3794 481
83332.Rv0051 83332.Rv3802c 234
83332.Rv0051 83332.Rv3805c 298
83332.Rv0051 83332.Rv3806c 170
83332.Rv0051 83332.Rv3807c 260
83332.Rv0051 83332.Rv3822 189
83332.Rv0051 83332.Rv3829c 252
83332.Rv0051 83332.Rv3835 224
83332.Rv0051 83332.Rv3849 327
83332.Rv0051 83332.Rv3850 294
83332.Rv0051 83332.Rv3863 839
83332.Rv0051 83332.Rv3895c 220
83332.Rv0051 83332.Rv3900c 237
83332.Rv0051 83332.Rv3915 205
83332.Rv0051 83332.Rv3916c 258
83332.Rv0052 83332.Rv0050 886
83332.Rv0052 83332.Rv0051 960
83332.Rv0052 83332.Rv0053 476
83332.Rv0052 83332.Rv0054 340
83332.Rv0052 83332.Rv0055 296
83332.Rv0052 83332.Rv0056 269
83332.Rv0052 83332.Rv0057 248
83332.Rv0052 83332.Rv0058 248
83332.Rv0052 83332.Rv0059 193
83332.Rv0052 83332.Rv0060 188
83332.Rv0052 83332.Rv0061 182
83332.Rv0052 83332.Rv0062 162
83332.Rv0052 83332.Rv0063 150
83332.Rv0052 83332.Rv0236c 178
83332.Rv0052 83332.Rv0247c 185
83332.Rv0052 83332.Rv0251c 185
83332.Rv0052 83332.Rv0432 442
83332.Rv0052 83332.Rv0552 182
83332.Rv0052 83332.Rv0553 197
83332.Rv0052 83332.Rv0554 392
83332.Rv0052 83332.Rv0555 392
83332.Rv0052 83332.Rv0556 392
83332.Rv0052 83332.Rv0566c 180
83332.Rv0052 83332.Rv0683 191
83332.Rv0052 83332.Rv0704 185
83332.Rv0052 83332.Rv0716 187
83332.Rv0052 83332.Rv0719 185
83332.Rv0052 83332.Rv0720 185
83332.Rv0052 83332.Rv0759c 188
83332.Rv0052 83332.Rv0800 186
83332.Rv0052 83332.Rv0896 182
83332.Rv0052 83332.Rv0925c 191
83332.Rv0052 83332.Rv0946c 184
83332.Rv0052 83332.Rv0952 187
83332.Rv0052 83332.Rv1009 170
83332.Rv0052 83332.Rv1023 237
83332.Rv0052 83332.Rv1159 605
83332.Rv0052 83332.Rv1262c 188
83332.Rv0052 83332.Rv1305 184
83332.Rv0052 83332.Rv1307 185
83332.Rv0052 83332.Rv1308 205
83332.Rv0052 83332.Rv1310 187
83332.Rv0052 83332.Rv1311 184
83332.Rv0052 83332.Rv1328 210
83332.Rv0052 83332.Rv1391 165
83332.Rv0052 83332.Rv1438 185
83332.Rv0052 83332.Rv1448c 205
83332.Rv0052 83332.Rv1449c 205
83332.Rv0052 83332.Rv1477 329
83332.Rv0052 83332.Rv1553 185
83332.Rv0052 83332.Rv1617 248
83332.Rv0052 83332.Rv1643 184
83332.Rv0052 83332.Rv1910c 189
83332.Rv0052 83332.Rv1911c 189
83332.Rv0052 83332.Rv1929c 471
83332.Rv0052 83332.Rv1930c 263
83332.Rv0052 83332.Rv1931c 733
83332.Rv0052 83332.Rv1932 252
83332.Rv0052 83332.Rv2006 186
83332.Rv0052 83332.Rv2025c 155
83332.Rv0052 83332.Rv2031c 185
83332.Rv0052 83332.Rv2043c 247
83332.Rv0052 83332.Rv2140c 189
83332.Rv0052 83332.Rv2145c 160
83332.Rv0052 83332.Rv2298 184
83332.Rv0052 83332.Rv2362c 156
83332.Rv0052 83332.Rv2364c 156
83332.Rv0052 83332.Rv2367c 156
83332.Rv0052 83332.Rv2390c 181
83332.Rv0052 83332.Rv2428 251
83332.Rv0052 83332.Rv2441c 186
83332.Rv0052 83332.Rv2460c 191
83332.Rv0052 83332.Rv2461c 191
83332.Rv0052 83332.Rv2465c 159
83332.Rv0052 83332.Rv2534c 228
83332.Rv0052 83332.Rv2573 212
83332.Rv0052 83332.Rv2604c 180
83332.Rv0052 83332.Rv2606c 258
83332.Rv0052 83332.Rv2610c 180
83332.Rv0052 83332.Rv2611c 180
83332.Rv0052 83332.Rv2612c 180
83332.Rv0052 83332.Rv2613c 290
83332.Rv0052 83332.Rv2614c 180
83332.Rv0052 83332.Rv2630 177
83332.Rv0052 83332.Rv2771c 191
83332.Rv0052 83332.Rv2785c 217
83332.Rv0052 83332.Rv2909c 185
83332.Rv0052 83332.Rv2971 191
83332.Rv0052 83332.Rv3029c 185
83332.Rv0052 83332.Rv3136 152
83332.Rv0052 83332.Rv3146 188
83332.Rv0052 83332.Rv3147 205
83332.Rv0052 83332.Rv3148 185
83332.Rv0052 83332.Rv3149 206
83332.Rv0052 83332.Rv3150 205
83332.Rv0052 83332.Rv3167c 170
83332.Rv0052 83332.Rv3214 241
83332.Rv0052 83332.Rv3216 240
83332.Rv0052 83332.Rv3224A 162
83332.Rv0052 83332.Rv3224B 162
83332.Rv0052 83332.Rv3309c 201
83332.Rv0052 83332.Rv3316 189
83332.Rv0052 83332.Rv3319 185
83332.Rv0052 83332.Rv3338 158
83332.Rv0052 83332.Rv3372 186
83332.Rv0052 83332.Rv3418c 244
83332.Rv0052 83332.Rv3432c 187
83332.Rv0052 83332.Rv3433c 189
83332.Rv0052 83332.Rv3490 191
83332.Rv0052 83332.Rv3600c 157
83332.Rv0052 83332.Rv3641c 184
83332.Rv0052 83332.Rv3682 718
83332.Rv0052 83332.Rv3684 863
83332.Rv0052 83332.Rv3833 281
83332.Rv0052 83332.Rv3846 207
83332.Rv0052 83332.Rv3863 849
83332.Rv0053 83332.Rv0002 206
83332.Rv0053 83332.Rv0003 223
83332.Rv0053 83332.Rv0006 210
83332.Rv0053 83332.Rv0033 348
83332.Rv0053 83332.Rv0041 431
83332.Rv0053 83332.Rv0042c 300
83332.Rv0053 83332.Rv0043c 300
83332.Rv0053 83332.Rv0044c 300
83332.Rv0053 83332.Rv0045c 300
83332.Rv0053 83332.Rv0046c 300
83332.Rv0053 83332.Rv0047c 300
83332.Rv0053 83332.Rv0048c 302
83332.Rv0053 83332.Rv0049 455
83332.Rv0053 83332.Rv0050 503
83332.Rv0053 83332.Rv0051 644
83332.Rv0053 83332.Rv0052 476
83332.Rv0053 83332.Rv0054 911
83332.Rv0053 83332.Rv0055 989
83332.Rv0053 83332.Rv0056 992
83332.Rv0053 83332.Rv0057 379
83332.Rv0053 83332.Rv0058 701
83332.Rv0053 83332.Rv0059 257
83332.Rv0053 83332.Rv0060 247
83332.Rv0053 83332.Rv0061 233
83332.Rv0053 83332.Rv0062 190
83332.Rv0053 83332.Rv0063 162
83332.Rv0053 83332.Rv0070c 409
83332.Rv0053 83332.Rv0105c 558
83332.Rv0053 83332.Rv0120c 760
83332.Rv0053 83332.Rv0338c 184
83332.Rv0053 83332.Rv0350 414
83332.Rv0053 83332.Rv0351 240
83332.Rv0053 83332.Rv0357c 465
83332.Rv0053 83332.Rv0363c 193
83332.Rv0053 83332.Rv0380c 285
83332.Rv0053 83332.Rv0408 170
83332.Rv0053 83332.Rv0409 223
83332.Rv0053 83332.Rv0415 154
83332.Rv0053 83332.Rv0427c 193
83332.Rv0053 83332.Rv0429c 279
83332.Rv0053 83332.Rv0462 249
83332.Rv0053 83332.Rv0489 185
83332.Rv0053 83332.Rv0524 206
83332.Rv0053 83332.Rv0533c 208
83332.Rv0053 83332.Rv0534c 184
83332.Rv0053 83332.Rv0600c 163
83332.Rv0053 83332.Rv0634B 680
83332.Rv0053 83332.Rv0638 221
83332.Rv0053 83332.Rv0639 636
83332.Rv0053 83332.Rv0640 723
83332.Rv0053 83332.Rv0641 811
83332.Rv0053 83332.Rv0651 919
83332.Rv0053 83332.Rv0652 796
83332.Rv0053 83332.Rv0667 528
83332.Rv0053 83332.Rv0668 349
83332.Rv0053 83332.Rv0670 224
83332.Rv0053 83332.Rv0682 905
83332.Rv0053 83332.Rv0683 893
83332.Rv0053 83332.Rv0684 883
83332.Rv0053 83332.Rv0685 861
83332.Rv0053 83332.Rv0700 916
83332.Rv0053 83332.Rv0701 661
83332.Rv0053 83332.Rv0702 774
83332.Rv0053 83332.Rv0703 644
83332.Rv0053 83332.Rv0704 613
83332.Rv0053 83332.Rv0705 869
83332.Rv0053 83332.Rv0706 622
83332.Rv0053 83332.Rv0707 897
83332.Rv0053 83332.Rv0708 729
83332.Rv0053 83332.Rv0709 806
83332.Rv0053 83332.Rv0710 924
83332.Rv0053 83332.Rv0714 658
83332.Rv0053 83332.Rv0715 467
83332.Rv0053 83332.Rv0716 727
83332.Rv0053 83332.Rv0717 871
83332.Rv0053 83332.Rv0718 912
83332.Rv0053 83332.Rv0719 763
83332.Rv0053 83332.Rv0720 783
83332.Rv0053 83332.Rv0721 938
83332.Rv0053 83332.Rv0722 630
83332.Rv0053 83332.Rv0723 661
83332.Rv0053 83332.Rv0732 555
83332.Rv0053 83332.Rv0733 191
83332.Rv0053 83332.Rv0734 208
83332.Rv0053 83332.Rv0772 162
83332.Rv0053 83332.Rv0777 308
83332.Rv0053 83332.Rv0808 158
83332.Rv0053 83332.Rv0823c 189
83332.Rv0053 83332.Rv0881 285
83332.Rv0053 83332.Rv0889c 245
83332.Rv0053 83332.Rv0899 184
83332.Rv0053 83332.Rv0939 220
83332.Rv0053 83332.Rv0951 249
83332.Rv0053 83332.Rv0957 193
83332.Rv0053 83332.Rv0973c 257
83332.Rv0053 83332.Rv0986 152
83332.Rv0053 83332.Rv0987 152
83332.Rv0053 83332.Rv0993 216
83332.Rv0053 83332.Rv1003 229
83332.Rv0053 83332.Rv1007c 184
83332.Rv0053 83332.Rv1010 458
83332.Rv0053 83332.Rv1011 379
83332.Rv0053 83332.Rv1014c 544
83332.Rv0053 83332.Rv1015c 818
83332.Rv0053 83332.Rv1017c 737
83332.Rv0053 83332.Rv1023 362
83332.Rv0053 83332.Rv1093 410
83332.Rv0053 83332.Rv1099c 206
83332.Rv0053 83332.Rv1112 540
83332.Rv0053 83332.Rv1127c 150
83332.Rv0053 83332.Rv1133c 257
83332.Rv0053 83332.Rv1165 448
83332.Rv0053 83332.Rv1253 246
83332.Rv0053 83332.Rv1273c 206
83332.Rv0053 83332.Rv1292 515
83332.Rv0053 83332.Rv1295 274
83332.Rv0053 83332.Rv1298 310
83332.Rv0053 83332.Rv1299 791
83332.Rv0053 83332.Rv1301 238
83332.Rv0053 83332.Rv1304 270
83332.Rv0053 83332.Rv1305 230
83332.Rv0053 83332.Rv1306 308
83332.Rv0053 83332.Rv1307 585
83332.Rv0053 83332.Rv1308 511
83332.Rv0053 83332.Rv1309 289
83332.Rv0053 83332.Rv1310 218
83332.Rv0053 83332.Rv1315 188
83332.Rv0053 83332.Rv1344 348
83332.Rv0053 83332.Rv1383 153
83332.Rv0053 83332.Rv1388 351
83332.Rv0053 83332.Rv1389 155
83332.Rv0053 83332.Rv1390 346
83332.Rv0053 83332.Rv1406 280
83332.Rv0053 83332.Rv1436 223
83332.Rv0053 83332.Rv1437 253
83332.Rv0053 83332.Rv1438 242
83332.Rv0053 83332.Rv1442 166
83332.Rv0053 83332.Rv1447c 192
83332.Rv0053 83332.Rv1470 191
83332.Rv0053 83332.Rv1473 210
83332.Rv0053 83332.Rv1487 155
83332.Rv0053 83332.Rv1540 159
83332.Rv0053 83332.Rv1547 318
83332.Rv0053 83332.Rv1559 195
83332.Rv0053 83332.Rv1611 184
83332.Rv0053 83332.Rv1612 159
83332.Rv0053 83332.Rv1630 741
83332.Rv0053 83332.Rv1638 228
83332.Rv0053 83332.Rv1640c 185
83332.Rv0053 83332.Rv1641 779
83332.Rv0053 83332.Rv1642 555
83332.Rv0053 83332.Rv1643 547
83332.Rv0053 83332.Rv1644 285
83332.Rv0053 83332.Rv1649 384
83332.Rv0053 83332.Rv1650 299
83332.Rv0053 83332.Rv1653 227
83332.Rv0053 83332.Rv1654 170
83332.Rv0053 83332.Rv1655 191
83332.Rv0053 83332.Rv1677 203
83332.Rv0053 83332.Rv1689 210
83332.Rv0053 83332.Rv1696 178
83332.Rv0053 83332.Rv1711 381
83332.Rv0053 83332.Rv1722 189
83332.Rv0053 83332.Rv1826 201
83332.Rv0053 83332.Rv1841c 168
83332.Rv0053 83332.Rv1842c 168
83332.Rv0053 83332.Rv1988 458
83332.Rv0053 83332.Rv2047c 150
83332.Rv0053 83332.Rv2055c 964
83332.Rv0053 83332.Rv2056c 846
83332.Rv0053 83332.Rv2057c 665
83332.Rv0053 83332.Rv2058c 543
83332.Rv0053 83332.Rv2093c 188
83332.Rv0053 83332.Rv2117 170
83332.Rv0053 83332.Rv2129c 208
83332.Rv0053 83332.Rv2130c 164
83332.Rv0053 83332.Rv2131c 156
83332.Rv0053 83332.Rv2150c 339
83332.Rv0053 83332.Rv2158c 204
83332.Rv0053 83332.Rv2165c 184
83332.Rv0053 83332.Rv2210c 381
83332.Rv0053 83332.Rv2241 151
83332.Rv0053 83332.Rv2243 356
83332.Rv0053 83332.Rv2244 348
83332.Rv0053 83332.Rv2245 239
83332.Rv0053 83332.Rv2246 239
83332.Rv0053 83332.Rv2293c 160
83332.Rv0053 83332.Rv2299c 176
83332.Rv0053 83332.Rv2319c 173
83332.Rv0053 83332.Rv2343c 154
83332.Rv0053 83332.Rv2364c 283
83332.Rv0053 83332.Rv2372c 285
83332.Rv0053 83332.Rv2404c 185
83332.Rv0053 83332.Rv2412 764
83332.Rv0053 83332.Rv2413c 291
83332.Rv0053 83332.Rv2420c 352
83332.Rv0053 83332.Rv2434c 236
83332.Rv0053 83332.Rv2440c 212
83332.Rv0053 83332.Rv2441c 672
83332.Rv0053 83332.Rv2442c 736
83332.Rv0053 83332.Rv2445c 184
83332.Rv0053 83332.Rv2448c 369
83332.Rv0053 83332.Rv2462c 688
83332.Rv0053 83332.Rv2478c 613
83332.Rv0053 83332.Rv2524c 404
83332.Rv0053 83332.Rv2534c 854
83332.Rv0053 83332.Rv2537c 298
83332.Rv0053 83332.Rv2539c 184
83332.Rv0053 83332.Rv2552c 349
83332.Rv0053 83332.Rv2553c 274
83332.Rv0053 83332.Rv2554c 155
83332.Rv0053 83332.Rv2572c 185
83332.Rv0053 83332.Rv2603c 208
83332.Rv0053 83332.Rv2613c 187
83332.Rv0053 83332.Rv2659c 185
83332.Rv0053 83332.Rv2675c 177
83332.Rv0053 83332.Rv2689c 241
83332.Rv0053 83332.Rv2703 243
83332.Rv0053 83332.Rv2710 243
83332.Rv0053 83332.Rv2720 250
83332.Rv0053 83332.Rv2733c 172
83332.Rv0053 83332.Rv2752c 184
83332.Rv0053 83332.Rv2763c 258
83332.Rv0053 83332.Rv2783c 353
83332.Rv0053 83332.Rv2785c 927
83332.Rv0053 83332.Rv2793c 258
83332.Rv0053 83332.Rv2838c 198
83332.Rv0053 83332.Rv2839c 393
83332.Rv0053 83332.Rv2841c 259
83332.Rv0053 83332.Rv2842c 256
83332.Rv0053 83332.Rv2845c 302
83332.Rv0053 83332.Rv2861c 453
83332.Rv0053 83332.Rv2869c 197
83332.Rv0053 83332.Rv2880c 258
83332.Rv0053 83332.Rv2882c 776
83332.Rv0053 83332.Rv2883c 432
83332.Rv0053 83332.Rv2889c 741
83332.Rv0053 83332.Rv2890c 869
83332.Rv0053 83332.Rv2896c 316
83332.Rv0053 83332.Rv2904c 729
83332.Rv0053 83332.Rv2906c 601
83332.Rv0053 83332.Rv2907c 607
83332.Rv0053 83332.Rv2908c 256
83332.Rv0053 83332.Rv2909c 937
83332.Rv0053 83332.Rv2916c 207
83332.Rv0053 83332.Rv2925c 179
83332.Rv0053 83332.Rv2926c 432
83332.Rv0053 83332.Rv2945c 170
83332.Rv0053 83332.Rv2948c 191
83332.Rv0053 83332.Rv2966c 322
83332.Rv0053 83332.Rv2976c 263
83332.Rv0053 83332.Rv2986c 340
83332.Rv0053 83332.Rv2993c 344
83332.Rv0053 83332.Rv2996c 151
83332.Rv0053 83332.Rv3001c 274
83332.Rv0053 83332.Rv3009c 211
83332.Rv0053 83332.Rv3014c 154
83332.Rv0053 83332.Rv3024c 184
83332.Rv0053 83332.Rv3037c 172
83332.Rv0053 83332.Rv3082c 164
83332.Rv0053 83332.Rv3100c 716
83332.Rv0053 83332.Rv3104c 236
83332.Rv0053 83332.Rv3105c 755
83332.Rv0053 83332.Rv3112 170
83332.Rv0053 83332.Rv3211 246
83332.Rv0053 83332.Rv3221c 204
83332.Rv0053 83332.Rv3228 646
83332.Rv0053 83332.Rv3309c 184
83332.Rv0053 83332.Rv3336c 351
83332.Rv0053 83332.Rv3341 249
83332.Rv0053 83332.Rv3370c 198
83332.Rv0053 83332.Rv3396c 318
83332.Rv0053 83332.Rv3418c 222
83332.Rv0053 83332.Rv3420c 192
83332.Rv0053 83332.Rv3422c 195
83332.Rv0053 83332.Rv3423c 469
83332.Rv0053 83332.Rv3442c 915
83332.Rv0053 83332.Rv3443c 718
83332.Rv0053 83332.Rv3456c 785
83332.Rv0053 83332.Rv3457c 682
83332.Rv0053 83332.Rv3458c 921
83332.Rv0053 83332.Rv3459c 893
83332.Rv0053 83332.Rv3460c 894
83332.Rv0053 83332.Rv3461c 562
83332.Rv0053 83332.Rv3462c 478
83332.Rv0053 83332.Rv3494c 181
83332.Rv0053 83332.Rv3535c 165
83332.Rv0053 83332.Rv3579c 505
83332.Rv0053 83332.Rv3580c 190
83332.Rv0053 83332.Rv3583c 191
83332.Rv0053 83332.Rv3585 424
83332.Rv0053 83332.Rv3598c 185
83332.Rv0053 83332.Rv3625c 153
83332.Rv0053 83332.Rv3628 188
83332.Rv0053 83332.Rv3682 206
83332.Rv0053 83332.Rv3688c 221
83332.Rv0053 83332.Rv3712 204
83332.Rv0053 83332.Rv3715c 244
83332.Rv0053 83332.Rv3716c 256
83332.Rv0053 83332.Rv3720 224
83332.Rv0053 83332.Rv3778c 196
83332.Rv0053 83332.Rv3841 187
83332.Rv0053 83332.Rv3846 268
83332.Rv0053 83332.Rv3907c 499
83332.Rv0053 83332.Rv3913 152
83332.Rv0053 83332.Rv3914 174
83332.Rv0053 83332.Rv3919c 159
83332.Rv0053 83332.Rv3921c 239
83332.Rv0053 83332.Rv3923c 267
83332.Rv0053 83332.Rv3924c 633
83332.Rv0054 83332.Rv0002 367
83332.Rv0054 83332.Rv0003 605
83332.Rv0054 83332.Rv0005 258
83332.Rv0054 83332.Rv0006 637
83332.Rv0054 83332.Rv0009 266
83332.Rv0054 83332.Rv0010c 174
83332.Rv0054 83332.Rv0019c 170
83332.Rv0054 83332.Rv0033 216
83332.Rv0054 83332.Rv0041 288
83332.Rv0054 83332.Rv0042c 326
83332.Rv0054 83332.Rv0043c 300
83332.Rv0054 83332.Rv0044c 300
83332.Rv0054 83332.Rv0045c 300
83332.Rv0054 83332.Rv0046c 300
83332.Rv0054 83332.Rv0047c 300
83332.Rv0054 83332.Rv0048c 300
83332.Rv0054 83332.Rv0049 301
83332.Rv0054 83332.Rv0050 364
83332.Rv0054 83332.Rv0051 538
83332.Rv0054 83332.Rv0052 340
83332.Rv0054 83332.Rv0053 911
83332.Rv0054 83332.Rv0055 897
83332.Rv0054 83332.Rv0056 863
83332.Rv0054 83332.Rv0057 535
83332.Rv0054 83332.Rv0058 804
83332.Rv0054 83332.Rv0059 334
83332.Rv0054 83332.Rv0060 317
83332.Rv0054 83332.Rv0061 293
83332.Rv0054 83332.Rv0062 224
83332.Rv0054 83332.Rv0063 177
83332.Rv0054 83332.Rv0064 155
83332.Rv0054 83332.Rv0151c 211
83332.Rv0054 83332.Rv0160c 166
83332.Rv0054 83332.Rv0182c 229
83332.Rv0054 83332.Rv0208c 185
83332.Rv0054 83332.Rv0242c 243
83332.Rv0054 83332.Rv0251c 258
83332.Rv0054 83332.Rv0312 199
83332.Rv0054 83332.Rv0350 204
83332.Rv0054 83332.Rv0357c 193
83332.Rv0054 83332.Rv0382c 184
83332.Rv0054 83332.Rv0427c 438
83332.Rv0054 83332.Rv0432 153
83332.Rv0054 83332.Rv0475 163
83332.Rv0054 83332.Rv0502 150
83332.Rv0054 83332.Rv0562 169
83332.Rv0054 83332.Rv0570 187
83332.Rv0054 83332.Rv0586 169
83332.Rv0054 83332.Rv0602c 168
83332.Rv0054 83332.Rv0629c 463
83332.Rv0054 83332.Rv0630c 198
83332.Rv0054 83332.Rv0631c 258
83332.Rv0054 83332.Rv0634B 201
83332.Rv0054 83332.Rv0639 447
83332.Rv0054 83332.Rv0640 251
83332.Rv0054 83332.Rv0641 251
83332.Rv0054 83332.Rv0647c 178
83332.Rv0054 83332.Rv0651 302
83332.Rv0054 83332.Rv0652 344
83332.Rv0054 83332.Rv0667 196
83332.Rv0054 83332.Rv0670 434
83332.Rv0054 83332.Rv0682 264
83332.Rv0054 83332.Rv0683 249
83332.Rv0054 83332.Rv0685 315
83332.Rv0054 83332.Rv0700 190
83332.Rv0054 83332.Rv0702 189
83332.Rv0054 83332.Rv0706 187
83332.Rv0054 83332.Rv0707 270
83332.Rv0054 83332.Rv0708 190
83332.Rv0054 83332.Rv0710 187
83332.Rv0054 83332.Rv0721 185
83332.Rv0054 83332.Rv0722 184
83332.Rv0054 83332.Rv0757 151
83332.Rv0054 83332.Rv0765c 240
83332.Rv0054 83332.Rv0813c 189
83332.Rv0054 83332.Rv0819 184
83332.Rv0054 83332.Rv0904c 444
83332.Rv0054 83332.Rv0930 185
83332.Rv0054 83332.Rv0936 210
83332.Rv0054 83332.Rv0938 185
83332.Rv0054 83332.Rv0943c 212
83332.Rv0054 83332.Rv0944 155
83332.Rv0054 83332.Rv0949 235
83332.Rv0054 83332.Rv0956 460
83332.Rv0054 83332.Rv0973c 193
83332.Rv0054 83332.Rv0989c 169
83332.Rv0054 83332.Rv1014c 257
83332.Rv0054 83332.Rv1015c 368
83332.Rv0054 83332.Rv1017c 220
83332.Rv0054 83332.Rv1020 507
83332.Rv0054 83332.Rv1107c 571
83332.Rv0054 83332.Rv1108c 484
83332.Rv0054 83332.Rv1112 445
83332.Rv0054 83332.Rv1151c 160
83332.Rv0054 83332.Rv1251c 156
83332.Rv0054 83332.Rv1259 157
83332.Rv0054 83332.Rv1277 173
83332.Rv0054 83332.Rv1292 470
83332.Rv0054 83332.Rv1297 156
83332.Rv0054 83332.Rv1316c 366
83332.Rv0054 83332.Rv1328 179
83332.Rv0054 83332.Rv1329c 571
83332.Rv0054 83332.Rv1340 306
83332.Rv0054 83332.Rv1344 216
83332.Rv0054 83332.Rv1380 162
83332.Rv0054 83332.Rv1383 185
83332.Rv0054 83332.Rv1385 193
83332.Rv0054 83332.Rv1390 173
83332.Rv0054 83332.Rv1402 826
83332.Rv0054 83332.Rv1409 193
83332.Rv0054 83332.Rv1416 358
83332.Rv0054 83332.Rv1420 435
83332.Rv0054 83332.Rv1483 151
83332.Rv0054 83332.Rv1494 465
83332.Rv0054 83332.Rv1495 481
83332.Rv0054 83332.Rv1547 202
83332.Rv0054 83332.Rv1616 247
83332.Rv0054 83332.Rv1629 478
83332.Rv0054 83332.Rv1630 189
83332.Rv0054 83332.Rv1633 351
83332.Rv0054 83332.Rv1638 762
83332.Rv0054 83332.Rv1640c 356
83332.Rv0054 83332.Rv1641 189
83332.Rv0054 83332.Rv1643 193
83332.Rv0054 83332.Rv1650 349
83332.Rv0054 83332.Rv1656 186
83332.Rv0054 83332.Rv1696 844
83332.Rv0054 83332.Rv1699 204
83332.Rv0054 83332.Rv1722 170
83332.Rv0054 83332.Rv1767 462
83332.Rv0054 83332.Rv1815 384
83332.Rv0054 83332.Rv1842c 208
83332.Rv0054 83332.Rv1884c 170
83332.Rv0054 83332.Rv1901 371
83332.Rv0054 83332.Rv2010 185
83332.Rv0054 83332.Rv2055c 670
83332.Rv0054 83332.Rv2057c 201
83332.Rv0054 83332.Rv2097c 189
83332.Rv0054 83332.Rv2101 156
83332.Rv0054 83332.Rv2112c 450
83332.Rv0054 83332.Rv2125 161
83332.Rv0054 83332.Rv2150c 309
83332.Rv0054 83332.Rv2170 184
83332.Rv0054 83332.Rv2191 286
83332.Rv0054 83332.Rv2199c 217
83332.Rv0054 83332.Rv2213 206
83332.Rv0054 83332.Rv2219 179
83332.Rv0054 83332.Rv2228c 640
83332.Rv0054 83332.Rv2244 216
83332.Rv0054 83332.Rv2250c 158
83332.Rv0054 83332.Rv2267c 280
83332.Rv0054 83332.Rv2343c 236
83332.Rv0054 83332.Rv2362c 748
83332.Rv0054 83332.Rv2366c 208
83332.Rv0054 83332.Rv2367c 320
83332.Rv0054 83332.Rv2412 185
83332.Rv0054 83332.Rv2413c 260
83332.Rv0054 83332.Rv2441c 185
83332.Rv0054 83332.Rv2442c 454
83332.Rv0054 83332.Rv2462c 382
83332.Rv0054 83332.Rv2464c 154
83332.Rv0054 83332.Rv2466c 249
83332.Rv0054 83332.Rv2477c 192
83332.Rv0054 83332.Rv2501c 170
83332.Rv0054 83332.Rv2511 290
83332.Rv0054 83332.Rv2534c 187
83332.Rv0054 83332.Rv2537c 211
83332.Rv0054 83332.Rv2580c 181
83332.Rv0054 83332.Rv2582 198
83332.Rv0054 83332.Rv2583c 343
83332.Rv0054 83332.Rv2592c 655
83332.Rv0054 83332.Rv2593c 724
83332.Rv0054 83332.Rv2594c 831
83332.Rv0054 83332.Rv2614c 185
83332.Rv0054 83332.Rv2671 151
83332.Rv0054 83332.Rv2697c 209
83332.Rv0054 83332.Rv2699c 300
83332.Rv0054 83332.Rv2703 169
83332.Rv0054 83332.Rv2720 537
83332.Rv0054 83332.Rv2725c 160
83332.Rv0054 83332.Rv2736c 364
83332.Rv0054 83332.Rv2737c 286
83332.Rv0054 83332.Rv2748c 375
83332.Rv0054 83332.Rv2752c 275
83332.Rv0054 83332.Rv2753c 171
83332.Rv0054 83332.Rv2764c 156
83332.Rv0054 83332.Rv2785c 217
83332.Rv0054 83332.Rv2786c 194
83332.Rv0054 83332.Rv2793c 338
83332.Rv0054 83332.Rv2841c 258
83332.Rv0054 83332.Rv2851c 162
83332.Rv0054 83332.Rv2869c 224
83332.Rv0054 83332.Rv2870c 166
83332.Rv0054 83332.Rv2878c 161
83332.Rv0054 83332.Rv2882c 210
83332.Rv0054 83332.Rv2883c 174
83332.Rv0054 83332.Rv2888c 208
83332.Rv0054 83332.Rv2889c 185
83332.Rv0054 83332.Rv2890c 185
83332.Rv0054 83332.Rv2896c 412
83332.Rv0054 83332.Rv2904c 263
83332.Rv0054 83332.Rv2909c 204
83332.Rv0054 83332.Rv2924c 170
83332.Rv0054 83332.Rv2965c 533
83332.Rv0054 83332.Rv2967c 170
83332.Rv0054 83332.Rv2973c 486
83332.Rv0054 83332.Rv2976c 217
83332.Rv0054 83332.Rv2985 168
83332.Rv0054 83332.Rv2986c 224
83332.Rv0054 83332.Rv3001c 234
83332.Rv0054 83332.Rv3003c 251
83332.Rv0054 83332.Rv3009c 228
83332.Rv0054 83332.Rv3024c 224
83332.Rv0054 83332.Rv3051c 187
83332.Rv0054 83332.Rv3056 443
83332.Rv0054 83332.Rv3062 185
83332.Rv0054 83332.Rv3099c 251
83332.Rv0054 83332.Rv3100c 161
83332.Rv0054 83332.Rv3219 366
83332.Rv0054 83332.Rv3221A 157
83332.Rv0054 83332.Rv3244c 313
83332.Rv0054 83332.Rv3247c 207
83332.Rv0054 83332.Rv3260c 447
83332.Rv0054 83332.Rv3272 153
83332.Rv0054 83332.Rv3285 170
83332.Rv0054 83332.Rv3297 154
83332.Rv0054 83332.Rv3302c 217
83332.Rv0054 83332.Rv3312c 166
83332.Rv0054 83332.Rv3370c 295
83332.Rv0054 83332.Rv3394c 176
83332.Rv0054 83332.Rv3395c 176
83332.Rv0054 83332.Rv3396c 187
83332.Rv0054 83332.Rv3414c 168
83332.Rv0054 83332.Rv3416 155
83332.Rv0054 83332.Rv3418c 253
83332.Rv0054 83332.Rv3420c 202
83332.Rv0054 83332.Rv3432c 747
83332.Rv0054 83332.Rv3442c 189
83332.Rv0054 83332.Rv3443c 263
83332.Rv0054 83332.Rv3455c 153
83332.Rv0054 83332.Rv3456c 263
83332.Rv0054 83332.Rv3457c 545
83332.Rv0054 83332.Rv3458c 284
83332.Rv0054 83332.Rv3459c 186
83332.Rv0054 83332.Rv3461c 188
83332.Rv0054 83332.Rv3565 155
83332.Rv0054 83332.Rv3589 469
83332.Rv0054 83332.Rv3597c 268
83332.Rv0054 83332.Rv3598c 356
83332.Rv0054 83332.Rv3604c 174
83332.Rv0054 83332.Rv3610c 154
83332.Rv0054 83332.Rv3627c 275
83332.Rv0054 83332.Rv3644c 150
83332.Rv0054 83332.Rv3646c 677
83332.Rv0054 83332.Rv3674c 173
83332.Rv0054 83332.Rv3681c 450
83332.Rv0054 83332.Rv3708c 223
83332.Rv0054 83332.Rv3711c 183
83332.Rv0054 83332.Rv3715c 599
83332.Rv0054 83332.Rv3721c 169
83332.Rv0054 83332.Rv3731 185
83332.Rv0054 83332.Rv3867 260
83332.Rv0054 83332.Rv3907c 276
83332.Rv0054 83332.Rv3908 151
83332.Rv0054 83332.Rv3910 207
83332.Rv0054 83332.Rv3913 234
83332.Rv0054 83332.Rv3914 272
83332.Rv0054 83332.Rv3919c 168
83332.Rv0054 83332.Rv3921c 476
83332.Rv0055 83332.Rv0033 254
83332.Rv0055 83332.Rv0042c 300
83332.Rv0055 83332.Rv0043c 300
83332.Rv0055 83332.Rv0044c 300
83332.Rv0055 83332.Rv0045c 300
83332.Rv0055 83332.Rv0046c 300
83332.Rv0055 83332.Rv0047c 300
83332.Rv0055 83332.Rv0048c 300
83332.Rv0055 83332.Rv0049 300
83332.Rv0055 83332.Rv0050 361
83332.Rv0055 83332.Rv0051 326
83332.Rv0055 83332.Rv0052 296
83332.Rv0055 83332.Rv0053 989
83332.Rv0055 83332.Rv0054 897
83332.Rv0055 83332.Rv0056 950
83332.Rv0055 83332.Rv0057 644
83332.Rv0055 83332.Rv0058 845
83332.Rv0055 83332.Rv0059 388
83332.Rv0055 83332.Rv0060 366
83332.Rv0055 83332.Rv0061 336
83332.Rv0055 83332.Rv0062 247
83332.Rv0055 83332.Rv0063 188
83332.Rv0055 83332.Rv0064 160
83332.Rv0055 83332.Rv0070c 390
83332.Rv0055 83332.Rv0105c 918
83332.Rv0055 83332.Rv0113 156
83332.Rv0055 83332.Rv0120c 636
83332.Rv0055 83332.Rv0178 171
83332.Rv0055 83332.Rv0211 240
83332.Rv0055 83332.Rv0282 199
83332.Rv0055 83332.Rv0284 380
83332.Rv0055 83332.Rv0286 200
83332.Rv0055 83332.Rv0287 170
83332.Rv0055 83332.Rv0289 329
83332.Rv0055 83332.Rv0290 353
83332.Rv0055 83332.Rv0292 490
83332.Rv0055 83332.Rv0297 192
83332.Rv0055 83332.Rv0357c 424
83332.Rv0055 83332.Rv0378 366
83332.Rv0055 83332.Rv0380c 251
83332.Rv0055 83332.Rv0423c 185
83332.Rv0055 83332.Rv0478 258
83332.Rv0055 83332.Rv0533c 208
83332.Rv0055 83332.Rv0634B 957
83332.Rv0055 83332.Rv0638 195
83332.Rv0055 83332.Rv0639 263
83332.Rv0055 83332.Rv0640 707
83332.Rv0055 83332.Rv0641 740
83332.Rv0055 83332.Rv0651 905
83332.Rv0055 83332.Rv0652 815
83332.Rv0055 83332.Rv0667 497
83332.Rv0055 83332.Rv0668 224
83332.Rv0055 83332.Rv0670 274
83332.Rv0055 83332.Rv0682 907
83332.Rv0055 83332.Rv0683 924
83332.Rv0055 83332.Rv0684 863
83332.Rv0055 83332.Rv0685 704
83332.Rv0055 83332.Rv0700 891
83332.Rv0055 83332.Rv0701 676
83332.Rv0055 83332.Rv0702 618
83332.Rv0055 83332.Rv0703 664
83332.Rv0055 83332.Rv0704 623
83332.Rv0055 83332.Rv0705 891
83332.Rv0055 83332.Rv0706 664
83332.Rv0055 83332.Rv0707 891
83332.Rv0055 83332.Rv0708 648
83332.Rv0055 83332.Rv0709 446
83332.Rv0055 83332.Rv0710 881
83332.Rv0055 83332.Rv0714 660
83332.Rv0055 83332.Rv0715 553
83332.Rv0055 83332.Rv0716 629
83332.Rv0055 83332.Rv0717 935
83332.Rv0055 83332.Rv0718 909
83332.Rv0055 83332.Rv0719 616
83332.Rv0055 83332.Rv0720 661
83332.Rv0055 83332.Rv0721 903
83332.Rv0055 83332.Rv0722 689
83332.Rv0055 83332.Rv0723 616
83332.Rv0055 83332.Rv0732 555
83332.Rv0055 83332.Rv0733 187
83332.Rv0055 83332.Rv0734 208
83332.Rv0055 83332.Rv0777 393
83332.Rv0055 83332.Rv0808 370
83332.Rv0055 83332.Rv0823c 369
83332.Rv0055 83332.Rv0881 251
83332.Rv0055 83332.Rv0946c 224
83332.Rv0055 83332.Rv0973c 206
83332.Rv0055 83332.Rv0983 154
83332.Rv0055 83332.Rv1007c 350
83332.Rv0055 83332.Rv1010 395
83332.Rv0055 83332.Rv1011 305
83332.Rv0055 83332.Rv1014c 499
83332.Rv0055 83332.Rv1015c 740
83332.Rv0055 83332.Rv1017c 670
83332.Rv0055 83332.Rv1043c 154
83332.Rv0055 83332.Rv1046c 184
83332.Rv0055 83332.Rv1077 167
83332.Rv0055 83332.Rv1093 390
83332.Rv0055 83332.Rv1099c 187
83332.Rv0055 83332.Rv1112 469
83332.Rv0055 83332.Rv1165 207
83332.Rv0055 83332.Rv1223 154
83332.Rv0055 83332.Rv1243c 177
83332.Rv0055 83332.Rv1253 262
83332.Rv0055 83332.Rv1263 154
83332.Rv0055 83332.Rv1281c 205
83332.Rv0055 83332.Rv1292 412
83332.Rv0055 83332.Rv1293 224
83332.Rv0055 83332.Rv1294 164
83332.Rv0055 83332.Rv1295 280
83332.Rv0055 83332.Rv1297 397
83332.Rv0055 83332.Rv1298 697
83332.Rv0055 83332.Rv1299 808
83332.Rv0055 83332.Rv1300 154
83332.Rv0055 83332.Rv1301 238
83332.Rv0055 83332.Rv1304 188
83332.Rv0055 83332.Rv1306 263
83332.Rv0055 83332.Rv1307 432
83332.Rv0055 83332.Rv1308 299
83332.Rv0055 83332.Rv1309 266
83332.Rv0055 83332.Rv1310 210
83332.Rv0055 83332.Rv1344 254
83332.Rv0055 83332.Rv1384 200
83332.Rv0055 83332.Rv1389 272
83332.Rv0055 83332.Rv1391 451
83332.Rv0055 83332.Rv1406 171
83332.Rv0055 83332.Rv1415 209
83332.Rv0055 83332.Rv1420 195
83332.Rv0055 83332.Rv1426c 150
83332.Rv0055 83332.Rv1477 164
83332.Rv0055 83332.Rv1487 168
83332.Rv0055 83332.Rv1488 274
83332.Rv0055 83332.Rv1547 329
83332.Rv0055 83332.Rv1630 777
83332.Rv0055 83332.Rv1638 189
83332.Rv0055 83332.Rv1641 761
83332.Rv0055 83332.Rv1642 501
83332.Rv0055 83332.Rv1643 421
83332.Rv0055 83332.Rv1644 251
83332.Rv0055 83332.Rv1649 261
83332.Rv0055 83332.Rv1650 424
83332.Rv0055 83332.Rv1711 194
83332.Rv0055 83332.Rv1713 218
83332.Rv0055 83332.Rv1722 187
83332.Rv0055 83332.Rv1784 223
83332.Rv0055 83332.Rv1826 234
83332.Rv0055 83332.Rv1836c 205
83332.Rv0055 83332.Rv1842c 189
83332.Rv0055 83332.Rv1843c 155
83332.Rv0055 83332.Rv1901 274
83332.Rv0055 83332.Rv1905c 182
83332.Rv0055 83332.Rv1940 209
83332.Rv0055 83332.Rv1988 395
83332.Rv0055 83332.Rv2055c 154
83332.Rv0055 83332.Rv2056c 913
83332.Rv0055 83332.Rv2057c 941
83332.Rv0055 83332.Rv2058c 944
83332.Rv0055 83332.Rv2059 256
83332.Rv0055 83332.Rv2060 481
83332.Rv0055 83332.Rv2091c 268
83332.Rv0055 83332.Rv2101 167
83332.Rv0055 83332.Rv2131c 190
83332.Rv0055 83332.Rv2150c 257
83332.Rv0055 83332.Rv2203 172
83332.Rv0055 83332.Rv2210c 206
83332.Rv0055 83332.Rv2217 253
83332.Rv0055 83332.Rv2243 326
83332.Rv0055 83332.Rv2244 254
83332.Rv0055 83332.Rv2245 360
83332.Rv0055 83332.Rv2246 360
83332.Rv0055 83332.Rv2265 189
83332.Rv0055 83332.Rv2359 164
83332.Rv0055 83332.Rv2363 154
83332.Rv0055 83332.Rv2366c 189
83332.Rv0055 83332.Rv2368c 304
83332.Rv0055 83332.Rv2377c 198
83332.Rv0055 83332.Rv2378c 249
83332.Rv0055 83332.Rv2384 170
83332.Rv0055 83332.Rv2386c 190
83332.Rv0055 83332.Rv2412 851
83332.Rv0055 83332.Rv2413c 235
83332.Rv0055 83332.Rv2421c 163
83332.Rv0055 83332.Rv2434c 201
83332.Rv0055 83332.Rv2440c 150
83332.Rv0055 83332.Rv2441c 657
83332.Rv0055 83332.Rv2442c 757
83332.Rv0055 83332.Rv2462c 450
83332.Rv0055 83332.Rv2478c 494
83332.Rv0055 83332.Rv2524c 337
83332.Rv0055 83332.Rv2534c 773
83332.Rv0055 83332.Rv2553c 307
83332.Rv0055 83332.Rv2554c 167
83332.Rv0055 83332.Rv2572c 325
83332.Rv0055 83332.Rv2583c 156
83332.Rv0055 83332.Rv2587c 161
83332.Rv0055 83332.Rv2592c 301
83332.Rv0055 83332.Rv2593c 171
83332.Rv0055 83332.Rv2660c 165
83332.Rv0055 83332.Rv2703 242
83332.Rv0055 83332.Rv2710 362
83332.Rv0055 83332.Rv2720 212
83332.Rv0055 83332.Rv2737c 196
83332.Rv0055 83332.Rv2763c 162
83332.Rv0055 83332.Rv2783c 501
83332.Rv0055 83332.Rv2785c 884
83332.Rv0055 83332.Rv2793c 186
83332.Rv0055 83332.Rv2839c 235
83332.Rv0055 83332.Rv2841c 213
83332.Rv0055 83332.Rv2842c 189
83332.Rv0055 83332.Rv2861c 340
83332.Rv0055 83332.Rv2864c 150
83332.Rv0055 83332.Rv2869c 159
83332.Rv0055 83332.Rv2880c 204
83332.Rv0055 83332.Rv2882c 731
83332.Rv0055 83332.Rv2883c 256
83332.Rv0055 83332.Rv2888c 154
83332.Rv0055 83332.Rv2889c 569
83332.Rv0055 83332.Rv2890c 834
83332.Rv0055 83332.Rv2896c 239
83332.Rv0055 83332.Rv2904c 545
83332.Rv0055 83332.Rv2906c 451
83332.Rv0055 83332.Rv2907c 563
83332.Rv0055 83332.Rv2909c 942
83332.Rv0055 83332.Rv2916c 273
83332.Rv0055 83332.Rv2926c 346
83332.Rv0055 83332.Rv2936 229
83332.Rv0055 83332.Rv2938 208
83332.Rv0055 83332.Rv2939 200
83332.Rv0055 83332.Rv2976c 424
83332.Rv0055 83332.Rv2984 237
83332.Rv0055 83332.Rv2992c 240
83332.Rv0055 83332.Rv3001c 282
83332.Rv0055 83332.Rv3009c 343
83332.Rv0055 83332.Rv3011c 454
83332.Rv0055 83332.Rv3014c 239
83332.Rv0055 83332.Rv3017c 226
83332.Rv0055 83332.Rv3019c 170
83332.Rv0055 83332.Rv3020c 198
83332.Rv0055 83332.Rv3100c 748
83332.Rv0055 83332.Rv3104c 201
83332.Rv0055 83332.Rv3105c 741
83332.Rv0055 83332.Rv3136 155
83332.Rv0055 83332.Rv3153 198
83332.Rv0055 83332.Rv3170 196
83332.Rv0055 83332.Rv3175 154
83332.Rv0055 83332.Rv3211 262
83332.Rv0055 83332.Rv3221c 188
83332.Rv0055 83332.Rv3228 458
83332.Rv0055 83332.Rv3281 224
83332.Rv0055 83332.Rv3336c 193
83332.Rv0055 83332.Rv3370c 290
83332.Rv0055 83332.Rv3375 154
83332.Rv0055 83332.Rv3396c 189
83332.Rv0055 83332.Rv3410c 250
83332.Rv0055 83332.Rv3411c 251
83332.Rv0055 83332.Rv3423c 498
83332.Rv0055 83332.Rv3442c 893
83332.Rv0055 83332.Rv3443c 675
83332.Rv0055 83332.Rv3447c 168
83332.Rv0055 83332.Rv3456c 660
83332.Rv0055 83332.Rv3457c 586
83332.Rv0055 83332.Rv3458c 891
83332.Rv0055 83332.Rv3459c 890
83332.Rv0055 83332.Rv3460c 909
83332.Rv0055 83332.Rv3461c 208
83332.Rv0055 83332.Rv3462c 706
83332.Rv0055 83332.Rv3579c 499
83332.Rv0055 83332.Rv3585 436
83332.Rv0055 83332.Rv3587c 211
83332.Rv0055 83332.Rv3597c 201
83332.Rv0055 83332.Rv3604c 159
83332.Rv0055 83332.Rv3620c 256
83332.Rv0055 83332.Rv3628 207
83332.Rv0055 83332.Rv3665c 232
83332.Rv0055 83332.Rv3682 180
83332.Rv0055 83332.Rv3716c 186
83332.Rv0055 83332.Rv3720 276
83332.Rv0055 83332.Rv3823c 170
83332.Rv0055 83332.Rv3834c 160
83332.Rv0055 83332.Rv3846 288
83332.Rv0055 83332.Rv3899c 164
83332.Rv0055 83332.Rv3913 278
83332.Rv0055 83332.Rv3921c 261
83332.Rv0055 83332.Rv3923c 348
83332.Rv0055 83332.Rv3924c 456
83332.Rv0056 83332.Rv0002 405
83332.Rv0056 83332.Rv0003 250
83332.Rv0056 83332.Rv0005 239
83332.Rv0056 83332.Rv0006 230
83332.Rv0056 83332.Rv0017c 162
83332.Rv0056 83332.Rv0033 267
83332.Rv0056 83332.Rv0040c 209
83332.Rv0056 83332.Rv0041 689
83332.Rv0056 83332.Rv0042c 300
83332.Rv0056 83332.Rv0043c 300
83332.Rv0056 83332.Rv0044c 300
83332.Rv0056 83332.Rv0045c 300
83332.Rv0056 83332.Rv0046c 300
83332.Rv0056 83332.Rv0047c 300
83332.Rv0056 83332.Rv0048c 300
83332.Rv0056 83332.Rv0049 300
83332.Rv0056 83332.Rv0050 519
83332.Rv0056 83332.Rv0051 489
83332.Rv0056 83332.Rv0052 269
83332.Rv0056 83332.Rv0053 992
83332.Rv0056 83332.Rv0054 863
83332.Rv0056 83332.Rv0055 950
83332.Rv0056 83332.Rv0057 752
83332.Rv0056 83332.Rv0058 877
83332.Rv0056 83332.Rv0059 441
83332.Rv0056 83332.Rv0060 420
83332.Rv0056 83332.Rv0061 378
83332.Rv0056 83332.Rv0062 270
83332.Rv0056 83332.Rv0063 198
83332.Rv0056 83332.Rv0064 164
83332.Rv0056 83332.Rv0065 150
83332.Rv0056 83332.Rv0070c 586
83332.Rv0056 83332.Rv0105c 867
83332.Rv0056 83332.Rv0120c 709
83332.Rv0056 83332.Rv0159c 221
83332.Rv0056 83332.Rv0167 176
83332.Rv0056 83332.Rv0168 176
83332.Rv0056 83332.Rv0235c 194
83332.Rv0056 83332.Rv0253 191
83332.Rv0056 83332.Rv0260c 161
83332.Rv0056 83332.Rv0297 230
83332.Rv0056 83332.Rv0312 154
83332.Rv0056 83332.Rv0350 293
83332.Rv0056 83332.Rv0352 165
83332.Rv0056 83332.Rv0356c 394
83332.Rv0056 83332.Rv0357c 492
83332.Rv0056 83332.Rv0363c 191
83332.Rv0056 83332.Rv0380c 417
83332.Rv0056 83332.Rv0391 235
83332.Rv0056 83332.Rv0423c 187
83332.Rv0056 83332.Rv0429c 188
83332.Rv0056 83332.Rv0448c 166
83332.Rv0056 83332.Rv0469 211
83332.Rv0056 83332.Rv0489 187
83332.Rv0056 83332.Rv0492c 187
83332.Rv0056 83332.Rv0500 191
83332.Rv0056 83332.Rv0510 187
83332.Rv0056 83332.Rv0524 189
83332.Rv0056 83332.Rv0528 184
83332.Rv0056 83332.Rv0529 274
83332.Rv0056 83332.Rv0530 161
83332.Rv0056 83332.Rv0533c 188
83332.Rv0056 83332.Rv0534c 184
83332.Rv0056 83332.Rv0548c 189
83332.Rv0056 83332.Rv0555 185
83332.Rv0056 83332.Rv0587 176
83332.Rv0056 83332.Rv0588 176
83332.Rv0056 83332.Rv0634B 831
83332.Rv0056 83332.Rv0638 187
83332.Rv0056 83332.Rv0639 520
83332.Rv0056 83332.Rv0640 933
83332.Rv0056 83332.Rv0641 964
83332.Rv0056 83332.Rv0651 921
83332.Rv0056 83332.Rv0652 925
83332.Rv0056 83332.Rv0667 314
83332.Rv0056 83332.Rv0668 358
83332.Rv0056 83332.Rv0682 355
83332.Rv0056 83332.Rv0683 522
83332.Rv0056 83332.Rv0684 803
83332.Rv0056 83332.Rv0685 636
83332.Rv0056 83332.Rv0700 664
83332.Rv0056 83332.Rv0701 929
83332.Rv0056 83332.Rv0702 929
83332.Rv0056 83332.Rv0703 902
83332.Rv0056 83332.Rv0704 915
83332.Rv0056 83332.Rv0705 728
83332.Rv0056 83332.Rv0706 924
83332.Rv0056 83332.Rv0707 623
83332.Rv0056 83332.Rv0708 940
83332.Rv0056 83332.Rv0709 834
83332.Rv0056 83332.Rv0710 640
83332.Rv0056 83332.Rv0714 908
83332.Rv0056 83332.Rv0715 867
83332.Rv0056 83332.Rv0716 925
83332.Rv0056 83332.Rv0717 263
83332.Rv0056 83332.Rv0718 581
83332.Rv0056 83332.Rv0719 968
83332.Rv0056 83332.Rv0720 956
83332.Rv0056 83332.Rv0721 667
83332.Rv0056 83332.Rv0722 814
83332.Rv0056 83332.Rv0723 877
83332.Rv0056 83332.Rv0732 567
83332.Rv0056 83332.Rv0733 266
83332.Rv0056 83332.Rv0734 405
83332.Rv0056 83332.Rv0772 299
83332.Rv0056 83332.Rv0777 424
83332.Rv0056 83332.Rv0780 155
83332.Rv0056 83332.Rv0787 168
83332.Rv0056 83332.Rv0808 307
83332.Rv0056 83332.Rv0811c 166
83332.Rv0056 83332.Rv0823c 199
83332.Rv0056 83332.Rv0881 263
83332.Rv0056 83332.Rv0889c 229
83332.Rv0056 83332.Rv0893c 180
83332.Rv0056 83332.Rv0931c 162
83332.Rv0056 83332.Rv0950c 154
83332.Rv0056 83332.Rv0951 154
83332.Rv0056 83332.Rv0958 186
83332.Rv0056 83332.Rv0973c 230
83332.Rv0056 83332.Rv0983 275
83332.Rv0056 83332.Rv1003 391
83332.Rv0056 83332.Rv1008 214
83332.Rv0056 83332.Rv1011 426
83332.Rv0056 83332.Rv1014c 665
83332.Rv0056 83332.Rv1015c 907
83332.Rv0056 83332.Rv1017c 724
83332.Rv0056 83332.Rv1023 411
83332.Rv0056 83332.Rv1024 266
83332.Rv0056 83332.Rv1079 235
83332.Rv0056 83332.Rv1080c 323
83332.Rv0056 83332.Rv1093 587
83332.Rv0056 83332.Rv1099c 190
83332.Rv0056 83332.Rv1112 542
83332.Rv0056 83332.Rv1124 200
83332.Rv0056 83332.Rv1133c 329
83332.Rv0056 83332.Rv1165 346
83332.Rv0056 83332.Rv1196 150
83332.Rv0056 83332.Rv1224 185
83332.Rv0056 83332.Rv1229c 222
83332.Rv0056 83332.Rv1252c 254
83332.Rv0056 83332.Rv1253 243
83332.Rv0056 83332.Rv1263 186
83332.Rv0056 83332.Rv1267c 203
83332.Rv0056 83332.Rv1281c 191
83332.Rv0056 83332.Rv1282c 175
83332.Rv0056 83332.Rv1292 595
83332.Rv0056 83332.Rv1295 251
83332.Rv0056 83332.Rv1297 348
83332.Rv0056 83332.Rv1298 875
83332.Rv0056 83332.Rv1299 448
83332.Rv0056 83332.Rv1300 344
83332.Rv0056 83332.Rv1301 156
83332.Rv0056 83332.Rv1304 303
83332.Rv0056 83332.Rv1305 186
83332.Rv0056 83332.Rv1306 204
83332.Rv0056 83332.Rv1307 263
83332.Rv0056 83332.Rv1308 297
83332.Rv0056 83332.Rv1309 262
83332.Rv0056 83332.Rv1310 178
83332.Rv0056 83332.Rv1311 187
83332.Rv0056 83332.Rv1315 219
83332.Rv0056 83332.Rv1339 240
83332.Rv0056 83332.Rv1341 252
83332.Rv0056 83332.Rv1344 267
83332.Rv0056 83332.Rv1379 218
83332.Rv0056 83332.Rv1387 161
83332.Rv0056 83332.Rv1388 350
83332.Rv0056 83332.Rv1389 260
83332.Rv0056 83332.Rv1390 184
83332.Rv0056 83332.Rv1406 326
83332.Rv0056 83332.Rv1407 189
83332.Rv0056 83332.Rv1408 191
83332.Rv0056 83332.Rv1415 196
83332.Rv0056 83332.Rv1436 194
83332.Rv0056 83332.Rv1437 297
83332.Rv0056 83332.Rv1449c 241
83332.Rv0056 83332.Rv1461 262
83332.Rv0056 83332.Rv1466 223
83332.Rv0056 83332.Rv1470 459
83332.Rv0056 83332.Rv1484 246
83332.Rv0056 83332.Rv1487 291
83332.Rv0056 83332.Rv1488 452
83332.Rv0056 83332.Rv1547 267
83332.Rv0056 83332.Rv1587c 200
83332.Rv0056 83332.Rv1608c 205
83332.Rv0056 83332.Rv1611 184
83332.Rv0056 83332.Rv1612 151
83332.Rv0056 83332.Rv1620c 202
83332.Rv0056 83332.Rv1629 155
83332.Rv0056 83332.Rv1630 358
83332.Rv0056 83332.Rv1633 206
83332.Rv0056 83332.Rv1641 368
83332.Rv0056 83332.Rv1642 823
83332.Rv0056 83332.Rv1643 953
83332.Rv0056 83332.Rv1644 263
83332.Rv0056 83332.Rv1649 233
83332.Rv0056 83332.Rv1650 232
83332.Rv0056 83332.Rv1652 185
83332.Rv0056 83332.Rv1654 205
83332.Rv0056 83332.Rv1658 384
83332.Rv0056 83332.Rv1689 153
83332.Rv0056 83332.Rv1694 239
83332.Rv0056 83332.Rv1695 279
83332.Rv0056 83332.Rv1711 221
83332.Rv0056 83332.Rv1713 182
83332.Rv0056 83332.Rv1722 190
83332.Rv0056 83332.Rv1752 641
83332.Rv0056 83332.Rv1809 231
83332.Rv0056 83332.Rv1826 431
83332.Rv0056 83332.Rv1829 301
83332.Rv0056 83332.Rv1832 276
83332.Rv0056 83332.Rv1841c 243
83332.Rv0056 83332.Rv1842c 376
83332.Rv0056 83332.Rv1858 174
83332.Rv0056 83332.Rv1901 250
83332.Rv0056 83332.Rv1940 196
83332.Rv0056 83332.Rv1964 176
83332.Rv0056 83332.Rv1965 176
83332.Rv0056 83332.Rv1975 155
83332.Rv0056 83332.Rv2055c 879
83332.Rv0056 83332.Rv2056c 313
83332.Rv0056 83332.Rv2057c 790
83332.Rv0056 83332.Rv2058c 895
83332.Rv0056 83332.Rv2062c 184
83332.Rv0056 83332.Rv2075c 300
83332.Rv0056 83332.Rv2091c 232
83332.Rv0056 83332.Rv2093c 187
83332.Rv0056 83332.Rv2094c 185
83332.Rv0056 83332.Rv2101 196
83332.Rv0056 83332.Rv2124c 168
83332.Rv0056 83332.Rv2130c 232
83332.Rv0056 83332.Rv2131c 268
83332.Rv0056 83332.Rv2148c 200
83332.Rv0056 83332.Rv2150c 421
83332.Rv0056 83332.Rv2152c 216
83332.Rv0056 83332.Rv2154c 329
83332.Rv0056 83332.Rv2158c 489
83332.Rv0056 83332.Rv2182c 214
83332.Rv0056 83332.Rv2195 184
83332.Rv0056 83332.Rv2198c 229
83332.Rv0056 83332.Rv2210c 352
83332.Rv0056 83332.Rv2211c 280
83332.Rv0056 83332.Rv2213 211
83332.Rv0056 83332.Rv2216 207
83332.Rv0056 83332.Rv2217 211
83332.Rv0056 83332.Rv2238c 205
83332.Rv0056 83332.Rv2243 256
83332.Rv0056 83332.Rv2244 267
83332.Rv0056 83332.Rv2245 185
83332.Rv0056 83332.Rv2246 185
83332.Rv0056 83332.Rv2264c 154
83332.Rv0056 83332.Rv2265 224
83332.Rv0056 83332.Rv2299c 253
83332.Rv0056 83332.Rv2319c 150
83332.Rv0056 83332.Rv2340c 449
83332.Rv0056 83332.Rv2362c 268
83332.Rv0056 83332.Rv2363 186
83332.Rv0056 83332.Rv2364c 574
83332.Rv0056 83332.Rv2366c 376
83332.Rv0056 83332.Rv2367c 217
83332.Rv0056 83332.Rv2368c 307
83332.Rv0056 83332.Rv2404c 329
83332.Rv0056 83332.Rv2407 240
83332.Rv0056 83332.Rv2412 748
83332.Rv0056 83332.Rv2415c 154
83332.Rv0056 83332.Rv2420c 355
83332.Rv0056 83332.Rv2421c 188
83332.Rv0056 83332.Rv2428 210
83332.Rv0056 83332.Rv2434c 179
83332.Rv0056 83332.Rv2441c 924
83332.Rv0056 83332.Rv2442c 939
83332.Rv0056 83332.Rv2444c 218
83332.Rv0056 83332.Rv2445c 265
83332.Rv0056 83332.Rv2448c 332
83332.Rv0056 83332.Rv2453c 301
83332.Rv0056 83332.Rv2457c 155
83332.Rv0056 83332.Rv2460c 191
83332.Rv0056 83332.Rv2462c 688
83332.Rv0056 83332.Rv2478c 484
83332.Rv0056 83332.Rv2501c 212
83332.Rv0056 83332.Rv2521 205
83332.Rv0056 83332.Rv2524c 266
83332.Rv0056 83332.Rv2534c 479
83332.Rv0056 83332.Rv2537c 263
83332.Rv0056 83332.Rv2539c 184
83332.Rv0056 83332.Rv2540c 237
83332.Rv0056 83332.Rv2552c 224
83332.Rv0056 83332.Rv2553c 307
83332.Rv0056 83332.Rv2555c 204
83332.Rv0056 83332.Rv2572c 440
83332.Rv0056 83332.Rv2580c 243
83332.Rv0056 83332.Rv2584c 200
83332.Rv0056 83332.Rv2603c 185
83332.Rv0056 83332.Rv2613c 257
83332.Rv0056 83332.Rv2614c 249
83332.Rv0056 83332.Rv2678c 187
83332.Rv0056 83332.Rv2697c 217
83332.Rv0056 83332.Rv2703 262
83332.Rv0056 83332.Rv2710 255
83332.Rv0056 83332.Rv2717c 216
83332.Rv0056 83332.Rv2720 201
83332.Rv0056 83332.Rv2725c 218
83332.Rv0056 83332.Rv2727c 173
83332.Rv0056 83332.Rv2737c 525
83332.Rv0056 83332.Rv2752c 233
83332.Rv0056 83332.Rv2763c 255
83332.Rv0056 83332.Rv2765 187
83332.Rv0056 83332.Rv2769c 305
83332.Rv0056 83332.Rv2771c 169
83332.Rv0056 83332.Rv2773c 184
83332.Rv0056 83332.Rv2780 184
83332.Rv0056 83332.Rv2783c 371
83332.Rv0056 83332.Rv2785c 642
83332.Rv0056 83332.Rv2793c 326
83332.Rv0056 83332.Rv2813 156
83332.Rv0056 83332.Rv2837c 222
83332.Rv0056 83332.Rv2838c 211
83332.Rv0056 83332.Rv2839c 322
83332.Rv0056 83332.Rv2841c 317
83332.Rv0056 83332.Rv2842c 190
83332.Rv0056 83332.Rv2850c 189
83332.Rv0056 83332.Rv2861c 641
83332.Rv0056 83332.Rv2864c 296
83332.Rv0056 83332.Rv2869c 273
83332.Rv0056 83332.Rv2870c 188
83332.Rv0056 83332.Rv2873 155
83332.Rv0056 83332.Rv2875 155
83332.Rv0056 83332.Rv2880c 255
83332.Rv0056 83332.Rv2882c 793
83332.Rv0056 83332.Rv2883c 267
83332.Rv0056 83332.Rv2888c 186
83332.Rv0056 83332.Rv2889c 869
83332.Rv0056 83332.Rv2890c 696
83332.Rv0056 83332.Rv2904c 957
83332.Rv0056 83332.Rv2906c 347
83332.Rv0056 83332.Rv2907c 485
83332.Rv0056 83332.Rv2908c 256
83332.Rv0056 83332.Rv2909c 654
83332.Rv0056 83332.Rv2911 352
83332.Rv0056 83332.Rv2916c 736
83332.Rv0056 83332.Rv2922c 276
83332.Rv0056 83332.Rv2926c 184
83332.Rv0056 83332.Rv2928 189
83332.Rv0056 83332.Rv2943A 222
83332.Rv0056 83332.Rv2944 222
83332.Rv0056 83332.Rv2966c 153
83332.Rv0056 83332.Rv2967c 210
83332.Rv0056 83332.Rv2974c 185
83332.Rv0056 83332.Rv2976c 272
83332.Rv0056 83332.Rv2980 228
83332.Rv0056 83332.Rv2986c 245
83332.Rv0056 83332.Rv2989 158
83332.Rv0056 83332.Rv2992c 204
83332.Rv0056 83332.Rv3009c 364
83332.Rv0056 83332.Rv3010c 151
83332.Rv0056 83332.Rv3011c 186
83332.Rv0056 83332.Rv3014c 156
83332.Rv0056 83332.Rv3018c 238
83332.Rv0056 83332.Rv3021c 540
83332.Rv0056 83332.Rv3051c 191
83332.Rv0056 83332.Rv3090 216
83332.Rv0056 83332.Rv3103c 198
83332.Rv0056 83332.Rv3104c 167
83332.Rv0056 83332.Rv3105c 340
83332.Rv0056 83332.Rv3112 170
83332.Rv0056 83332.Rv3146 686
83332.Rv0056 83332.Rv3149 191
83332.Rv0056 83332.Rv3157 174
83332.Rv0056 83332.Rv3175 186
83332.Rv0056 83332.Rv3211 243
83332.Rv0056 83332.Rv3221c 184
83332.Rv0056 83332.Rv3248c 220
83332.Rv0056 83332.Rv3250c 188
83332.Rv0056 83332.Rv3251c 188
83332.Rv0056 83332.Rv3258c 158
83332.Rv0056 83332.Rv3285 212
83332.Rv0056 83332.Rv3303c 160
83332.Rv0056 83332.Rv3309c 186
83332.Rv0056 83332.Rv3336c 302
83332.Rv0056 83332.Rv3356c 257
83332.Rv0056 83332.Rv3375 186
83332.Rv0056 83332.Rv3396c 189
83332.Rv0056 83332.Rv3418c 262
83332.Rv0056 83332.Rv3419c 240
83332.Rv0056 83332.Rv3420c 160
83332.Rv0056 83332.Rv3421c 156
83332.Rv0056 83332.Rv3422c 316
83332.Rv0056 83332.Rv3423c 500
83332.Rv0056 83332.Rv3427c 222
83332.Rv0056 83332.Rv3433c 268
83332.Rv0056 83332.Rv3439c 208
83332.Rv0056 83332.Rv3441c 350
83332.Rv0056 83332.Rv3442c 648
83332.Rv0056 83332.Rv3443c 916
83332.Rv0056 83332.Rv3456c 955
83332.Rv0056 83332.Rv3457c 705
83332.Rv0056 83332.Rv3458c 743
83332.Rv0056 83332.Rv3459c 878
83332.Rv0056 83332.Rv3460c 419
83332.Rv0056 83332.Rv3461c 884
83332.Rv0056 83332.Rv3462c 232
83332.Rv0056 83332.Rv3500c 176
83332.Rv0056 83332.Rv3501c 176
83332.Rv0056 83332.Rv3535c 160
83332.Rv0056 83332.Rv3565 307
83332.Rv0056 83332.Rv3579c 573
83332.Rv0056 83332.Rv3580c 406
83332.Rv0056 83332.Rv3582c 185
83332.Rv0056 83332.Rv3583c 186
83332.Rv0056 83332.Rv3585 464
83332.Rv0056 83332.Rv3614c 170
83332.Rv0056 83332.Rv3624c 153
83332.Rv0056 83332.Rv3625c 194
83332.Rv0056 83332.Rv3628 187
83332.Rv0056 83332.Rv3638 222
83332.Rv0056 83332.Rv3644c 258
83332.Rv0056 83332.Rv3646c 157
83332.Rv0056 83332.Rv3664c 175
83332.Rv0056 83332.Rv3682 271
83332.Rv0056 83332.Rv3688c 219
83332.Rv0056 83332.Rv3715c 201
83332.Rv0056 83332.Rv3716c 202
83332.Rv0056 83332.Rv3720 341
83332.Rv0056 83332.Rv3721c 509
83332.Rv0056 83332.Rv3778c 169
83332.Rv0056 83332.Rv3788 186
83332.Rv0056 83332.Rv3791 184
83332.Rv0056 83332.Rv3796 240
83332.Rv0056 83332.Rv3806c 186
83332.Rv0056 83332.Rv3838c 198
83332.Rv0056 83332.Rv3841 187
83332.Rv0056 83332.Rv3843c 190
83332.Rv0056 83332.Rv3849 158
83332.Rv0056 83332.Rv3859c 190
83332.Rv0056 83332.Rv3895c 241
83332.Rv0056 83332.Rv3900c 194
83332.Rv0056 83332.Rv3907c 469
83332.Rv0056 83332.Rv3913 518
83332.Rv0056 83332.Rv3921c 208
83332.Rv0056 83332.Rv3923c 208
83332.Rv0056 83332.Rv3924c 875
83332.Rv0057 83332.Rv0050 230
83332.Rv0057 83332.Rv0051 230
83332.Rv0057 83332.Rv0052 248
83332.Rv0057 83332.Rv0053 379
83332.Rv0057 83332.Rv0054 535
83332.Rv0057 83332.Rv0055 644
83332.Rv0057 83332.Rv0056 752
83332.Rv0057 83332.Rv0058 865
83332.Rv0057 83332.Rv0059 497
83332.Rv0057 83332.Rv0060 465
83332.Rv0057 83332.Rv0061 422
83332.Rv0057 83332.Rv0062 295
83332.Rv0057 83332.Rv0063 209
83332.Rv0057 83332.Rv0064 169
83332.Rv0057 83332.Rv0065 152
83332.Rv0058 83332.Rv0001 886
83332.Rv0058 83332.Rv0002 334
83332.Rv0058 83332.Rv0003 303
83332.Rv0058 83332.Rv0005 361
83332.Rv0058 83332.Rv0006 877
83332.Rv0058 83332.Rv0007 156
83332.Rv0058 83332.Rv0013 184
83332.Rv0058 83332.Rv0041 432
83332.Rv0058 83332.Rv0042c 300
83332.Rv0058 83332.Rv0043c 300
83332.Rv0058 83332.Rv0044c 300
83332.Rv0058 83332.Rv0045c 300
83332.Rv0058 83332.Rv0046c 300
83332.Rv0058 83332.Rv0047c 300
83332.Rv0058 83332.Rv0048c 300
83332.Rv0058 83332.Rv0049 300
83332.Rv0058 83332.Rv0050 257
83332.Rv0058 83332.Rv0051 238
83332.Rv0058 83332.Rv0052 248
83332.Rv0058 83332.Rv0053 701
83332.Rv0058 83332.Rv0054 804
83332.Rv0058 83332.Rv0055 845
83332.Rv0058 83332.Rv0056 877
83332.Rv0058 83332.Rv0057 865
83332.Rv0058 83332.Rv0059 497
83332.Rv0058 83332.Rv0060 479
83332.Rv0058 83332.Rv0061 422
83332.Rv0058 83332.Rv0062 295
83332.Rv0058 83332.Rv0063 209
83332.Rv0058 83332.Rv0064 169
83332.Rv0058 83332.Rv0065 152
83332.Rv0058 83332.Rv0067c 641
83332.Rv0058 83332.Rv0073 521
83332.Rv0058 83332.Rv0078 175
83332.Rv0058 83332.Rv0096 191
83332.Rv0058 83332.Rv0097 221
83332.Rv0058 83332.Rv0098 227
83332.Rv0058 83332.Rv0099 221
83332.Rv0058 83332.Rv0100 351
83332.Rv0058 83332.Rv0101 170
83332.Rv0058 83332.Rv0102 355
83332.Rv0058 83332.Rv0103c 258
83332.Rv0058 83332.Rv0113 237
83332.Rv0058 83332.Rv0114 199
83332.Rv0058 83332.Rv0115 188
83332.Rv0058 83332.Rv0120c 211
83332.Rv0058 83332.Rv0139 178
83332.Rv0058 83332.Rv0146 271
83332.Rv0058 83332.Rv0167 198
83332.Rv0058 83332.Rv0168 198
83332.Rv0058 83332.Rv0182c 196
83332.Rv0058 83332.Rv0183 259
83332.Rv0058 83332.Rv0205 199
83332.Rv0058 83332.Rv0207c 254
83332.Rv0058 83332.Rv0208c 191
83332.Rv0058 83332.Rv0209 227
83332.Rv0058 83332.Rv0218 174
83332.Rv0058 83332.Rv0233 195
83332.Rv0058 83332.Rv0236A 170
83332.Rv0058 83332.Rv0247c 154
83332.Rv0058 83332.Rv0248c 337
83332.Rv0058 83332.Rv0261c 240
83332.Rv0058 83332.Rv0267 240
83332.Rv0058 83332.Rv0270 275
83332.Rv0058 83332.Rv0271c 196
83332.Rv0058 83332.Rv0281 160
83332.Rv0058 83332.Rv0311 159
83332.Rv0058 83332.Rv0318c 158
83332.Rv0058 83332.Rv0322 225
83332.Rv0058 83332.Rv0350 360
83332.Rv0058 83332.Rv0352 356
83332.Rv0058 83332.Rv0357c 497
83332.Rv0058 83332.Rv0380c 204
83332.Rv0058 83332.Rv0382c 210
83332.Rv0058 83332.Rv0399c 152
83332.Rv0058 83332.Rv0427c 193
83332.Rv0058 83332.Rv0440 248
83332.Rv0058 83332.Rv0462 161
83332.Rv0058 83332.Rv0475 279
83332.Rv0058 83332.Rv0482 274
83332.Rv0058 83332.Rv0495c 204
83332.Rv0058 83332.Rv0509 279
83332.Rv0058 83332.Rv0516c 314
83332.Rv0058 83332.Rv0524 153
83332.Rv0058 83332.Rv0549c 215
83332.Rv0058 83332.Rv0553 279
83332.Rv0058 83332.Rv0570 215
83332.Rv0058 83332.Rv0585c 220
83332.Rv0058 83332.Rv0587 198
83332.Rv0058 83332.Rv0588 198
83332.Rv0058 83332.Rv0629c 159
83332.Rv0058 83332.Rv0630c 319
83332.Rv0058 83332.Rv0639 222
83332.Rv0058 83332.Rv0640 164
83332.Rv0058 83332.Rv0641 224
83332.Rv0058 83332.Rv0651 185
83332.Rv0058 83332.Rv0655 436
83332.Rv0058 83332.Rv0667 373
83332.Rv0058 83332.Rv0668 244
83332.Rv0058 83332.Rv0671 153
83332.Rv0058 83332.Rv0682 251
83332.Rv0058 83332.Rv0683 269
83332.Rv0058 83332.Rv0684 375
83332.Rv0058 83332.Rv0685 563
83332.Rv0058 83332.Rv0706 152
83332.Rv0058 83332.Rv0707 179
83332.Rv0058 83332.Rv0732 178
83332.Rv0058 83332.Rv0734 202
83332.Rv0058 83332.Rv0736 280
83332.Rv0058 83332.Rv0738 198
83332.Rv0058 83332.Rv0762c 164
83332.Rv0058 83332.Rv0772 296
83332.Rv0058 83332.Rv0805 245
83332.Rv0058 83332.Rv0808 478
83332.Rv0058 83332.Rv0821c 159
83332.Rv0058 83332.Rv0823c 209
83332.Rv0058 83332.Rv0881 204
83332.Rv0058 83332.Rv0904c 287
83332.Rv0058 83332.Rv0908 166
83332.Rv0058 83332.Rv0946c 252
83332.Rv0058 83332.Rv0949 307
83332.Rv0058 83332.Rv0951 176
83332.Rv0058 83332.Rv0952 176
83332.Rv0058 83332.Rv0985c 279
83332.Rv0058 83332.Rv0990c 159
83332.Rv0058 83332.Rv0993 352
83332.Rv0058 83332.Rv1002c 150
83332.Rv0058 83332.Rv1014c 505
83332.Rv0058 83332.Rv1015c 156
83332.Rv0058 83332.Rv1017c 207
83332.Rv0058 83332.Rv1023 312
83332.Rv0058 83332.Rv1032c 162
83332.Rv0058 83332.Rv1061 163
83332.Rv0058 83332.Rv1077 268
83332.Rv0058 83332.Rv1086 196
83332.Rv0058 83332.Rv1098c 176
83332.Rv0058 83332.Rv1108c 153
83332.Rv0058 83332.Rv1112 466
83332.Rv0058 83332.Rv1122 158
83332.Rv0058 83332.Rv1133c 155
83332.Rv0058 83332.Rv1181 174
83332.Rv0058 83332.Rv1193 279
83332.Rv0058 83332.Rv1225c 179
83332.Rv0058 83332.Rv1248c 235
83332.Rv0058 83332.Rv1252c 258
83332.Rv0058 83332.Rv1259 345
83332.Rv0058 83332.Rv1263 186
83332.Rv0058 83332.Rv1271c 220
83332.Rv0058 83332.Rv1277 236
83332.Rv0058 83332.Rv1288 385
83332.Rv0058 83332.Rv1292 472
83332.Rv0058 83332.Rv1294 202
83332.Rv0058 83332.Rv1295 206
83332.Rv0058 83332.Rv1299 191
83332.Rv0058 83332.Rv1301 158
83332.Rv0058 83332.Rv1305 338
83332.Rv0058 83332.Rv1310 455
83332.Rv0058 83332.Rv1314c 201
83332.Rv0058 83332.Rv1329c 558
83332.Rv0058 83332.Rv1336 268
83332.Rv0058 83332.Rv1346 168
83332.Rv0058 83332.Rv1368 467
83332.Rv0058 83332.Rv1389 396
83332.Rv0058 83332.Rv1391 459
83332.Rv0058 83332.Rv1392 208
83332.Rv0058 83332.Rv1402 757
83332.Rv0058 83332.Rv1406 193
83332.Rv0058 83332.Rv1427c 275
83332.Rv0058 83332.Rv1433 352
83332.Rv0058 83332.Rv1438 155
83332.Rv0058 83332.Rv1449c 287
83332.Rv0058 83332.Rv1454c 221
83332.Rv0058 83332.Rv1457c 257
83332.Rv0058 83332.Rv1461 230
83332.Rv0058 83332.Rv1470 174
83332.Rv0058 83332.Rv1471 156
83332.Rv0058 83332.Rv1473 153
83332.Rv0058 83332.Rv1517 242
83332.Rv0058 83332.Rv1521 180
83332.Rv0058 83332.Rv1547 672
83332.Rv0058 83332.Rv1552 337
83332.Rv0058 83332.Rv1553 215
83332.Rv0058 83332.Rv1594 330
83332.Rv0058 83332.Rv1595 337
83332.Rv0058 83332.Rv1596 280
83332.Rv0058 83332.Rv1605 191
83332.Rv0058 83332.Rv1606 210
83332.Rv0058 83332.Rv1612 161
83332.Rv0058 83332.Rv1613 152
83332.Rv0058 83332.Rv1617 307
83332.Rv0058 83332.Rv1629 196
83332.Rv0058 83332.Rv1630 213
83332.Rv0058 83332.Rv1633 328
83332.Rv0058 83332.Rv1638 223
83332.Rv0058 83332.Rv1638A 195
83332.Rv0058 83332.Rv1640c 285
83332.Rv0058 83332.Rv1642 470
83332.Rv0058 83332.Rv1644 204
83332.Rv0058 83332.Rv1649 318
83332.Rv0058 83332.Rv1650 212
83332.Rv0058 83332.Rv1656 182
83332.Rv0058 83332.Rv1667c 153
83332.Rv0058 83332.Rv1668c 153
83332.Rv0058 83332.Rv1692 179
83332.Rv0058 83332.Rv1695 296
83332.Rv0058 83332.Rv1696 498
83332.Rv0058 83332.Rv1701 158
83332.Rv0058 83332.Rv1711 237
83332.Rv0058 83332.Rv1713 200
83332.Rv0058 83332.Rv1714 355
83332.Rv0058 83332.Rv1736c 208
83332.Rv0058 83332.Rv1812c 241
83332.Rv0058 83332.Rv1817 165
83332.Rv0058 83332.Rv1819c 158
83332.Rv0058 83332.Rv1821 152
83332.Rv0058 83332.Rv1826 221
83332.Rv0058 83332.Rv1829 301
83332.Rv0058 83332.Rv1841c 240
83332.Rv0058 83332.Rv1842c 405
83332.Rv0058 83332.Rv1844c 158
83332.Rv0058 83332.Rv1848 238
83332.Rv0058 83332.Rv1849 201
83332.Rv0058 83332.Rv1901 674
83332.Rv0058 83332.Rv1918c 182
83332.Rv0058 83332.Rv1920 152
83332.Rv0058 83332.Rv1929c 161
83332.Rv0058 83332.Rv1942c 173
83332.Rv0058 83332.Rv1964 198
83332.Rv0058 83332.Rv1965 198
83332.Rv0058 83332.Rv1981c 195
83332.Rv0058 83332.Rv1997 161
83332.Rv0058 83332.Rv2005c 264
83332.Rv0058 83332.Rv2042c 643
83332.Rv0058 83332.Rv2055c 504
83332.Rv0058 83332.Rv2064 534
83332.Rv0058 83332.Rv2090 287
83332.Rv0058 83332.Rv2121c 246
83332.Rv0058 83332.Rv2130c 227
83332.Rv0058 83332.Rv2137c 174
83332.Rv0058 83332.Rv2139 156
83332.Rv0058 83332.Rv2146c 156
83332.Rv0058 83332.Rv2148c 344
83332.Rv0058 83332.Rv2150c 254
83332.Rv0058 83332.Rv2154c 192
83332.Rv0058 83332.Rv2163c 156
83332.Rv0058 83332.Rv2174 188
83332.Rv0058 83332.Rv2177c 191
83332.Rv0058 83332.Rv2179c 186
83332.Rv0058 83332.Rv2191 233
83332.Rv0058 83332.Rv2201 207
83332.Rv0058 83332.Rv2215 221
83332.Rv0058 83332.Rv2218 290
83332.Rv0058 83332.Rv2222c 153
83332.Rv0058 83332.Rv2228c 255
83332.Rv0058 83332.Rv2243 172
83332.Rv0058 83332.Rv2261c 189
83332.Rv0058 83332.Rv2262c 189
83332.Rv0058 83332.Rv2281 238
83332.Rv0058 83332.Rv2306A 160
83332.Rv0058 83332.Rv2308 350
83332.Rv0058 83332.Rv2329c 240
83332.Rv0058 83332.Rv2334 317
83332.Rv0058 83332.Rv2343c 963
83332.Rv0058 83332.Rv2357c 196
83332.Rv0058 83332.Rv2359 279
83332.Rv0058 83332.Rv2361c 208
83332.Rv0058 83332.Rv2362c 272
83332.Rv0058 83332.Rv2363 186
83332.Rv0058 83332.Rv2364c 344
83332.Rv0058 83332.Rv2366c 405
83332.Rv0058 83332.Rv2367c 205
83332.Rv0058 83332.Rv2368c 386
83332.Rv0058 83332.Rv2373c 341
83332.Rv0058 83332.Rv2381c 161
83332.Rv0058 83332.Rv2388c 297
83332.Rv0058 83332.Rv2404c 501
83332.Rv0058 83332.Rv2414c 367
83332.Rv0058 83332.Rv2415c 304
83332.Rv0058 83332.Rv2424c 441
83332.Rv0058 83332.Rv2430c 170
83332.Rv0058 83332.Rv2445c 155
83332.Rv0058 83332.Rv2448c 232
83332.Rv0058 83332.Rv2453c 301
83332.Rv0058 83332.Rv2460c 156
83332.Rv0058 83332.Rv2461c 351
83332.Rv0058 83332.Rv2462c 195
83332.Rv0058 83332.Rv2477c 153
83332.Rv0058 83332.Rv2478c 362
83332.Rv0058 83332.Rv2492 191
83332.Rv0058 83332.Rv2496c 157
83332.Rv0058 83332.Rv2504c 156
83332.Rv0058 83332.Rv2519 199
83332.Rv0058 83332.Rv2524c 174
83332.Rv0058 83332.Rv2549c 151
83332.Rv0058 83332.Rv2552c 274
83332.Rv0058 83332.Rv2554c 154
83332.Rv0058 83332.Rv2555c 291
83332.Rv0058 83332.Rv2556c 222
83332.Rv0058 83332.Rv2564 155
83332.Rv0058 83332.Rv2572c 512
83332.Rv0058 83332.Rv2577 245
83332.Rv0058 83332.Rv2578c 165
83332.Rv0058 83332.Rv2580c 220
83332.Rv0058 83332.Rv2587c 184
83332.Rv0058 83332.Rv2590 153
83332.Rv0058 83332.Rv2592c 438
83332.Rv0058 83332.Rv2593c 401
83332.Rv0058 83332.Rv2594c 499
83332.Rv0058 83332.Rv2600 339
83332.Rv0058 83332.Rv2601 226
83332.Rv0058 83332.Rv2638 193
83332.Rv0058 83332.Rv2641 203
83332.Rv0058 83332.Rv2647 409
83332.Rv0058 83332.Rv2657c 453
83332.Rv0058 83332.Rv2678c 272
83332.Rv0058 83332.Rv2682c 180
83332.Rv0058 83332.Rv2703 221
83332.Rv0058 83332.Rv2710 217
83332.Rv0058 83332.Rv2718c 393
83332.Rv0058 83332.Rv2720 369
83332.Rv0058 83332.Rv2725c 445
83332.Rv0058 83332.Rv2736c 208
83332.Rv0058 83332.Rv2737c 183
83332.Rv0058 83332.Rv2743c 277
83332.Rv0058 83332.Rv2748c 211
83332.Rv0058 83332.Rv2775 191
83332.Rv0058 83332.Rv2785c 227
83332.Rv0058 83332.Rv2793c 308
83332.Rv0058 83332.Rv2795c 245
83332.Rv0058 83332.Rv2803 219
83332.Rv0058 83332.Rv2836c 292
83332.Rv0058 83332.Rv2838c 161
83332.Rv0058 83332.Rv2839c 150
83332.Rv0058 83332.Rv2841c 216
83332.Rv0058 83332.Rv2868c 585
83332.Rv0058 83332.Rv2880c 278
83332.Rv0058 83332.Rv2882c 171
83332.Rv0058 83332.Rv2883c 328
83332.Rv0058 83332.Rv2888c 186
83332.Rv0058 83332.Rv2889c 151
83332.Rv0058 83332.Rv2894c 159
83332.Rv0058 83332.Rv2904c 194
83332.Rv0058 83332.Rv2913c 155
83332.Rv0058 83332.Rv2916c 174
83332.Rv0058 83332.Rv2921c 298
83332.Rv0058 83332.Rv2924c 350
83332.Rv0058 83332.Rv2925c 232
83332.Rv0058 83332.Rv2943A 625
83332.Rv0058 83332.Rv2944 625
83332.Rv0058 83332.Rv2965c 343
83332.Rv0058 83332.Rv2973c 556
83332.Rv0058 83332.Rv2976c 536
83332.Rv0058 83332.Rv2992c 160
83332.Rv0058 83332.Rv2995c 158
83332.Rv0058 83332.Rv2998 172
83332.Rv0058 83332.Rv2999 605
83332.Rv0058 83332.Rv3000 172
83332.Rv0058 83332.Rv3009c 395
83332.Rv0058 83332.Rv3010c 224
83332.Rv0058 83332.Rv3011c 395
83332.Rv0058 83332.Rv3014c 233
83332.Rv0058 83332.Rv3024c 350
83332.Rv0058 83332.Rv3048c 195
83332.Rv0058 83332.Rv3051c 222
83332.Rv0058 83332.Rv3056 162
83332.Rv0058 83332.Rv3080c 154
83332.Rv0058 83332.Rv3163c 328
83332.Rv0058 83332.Rv3174 167
83332.Rv0058 83332.Rv3175 186
83332.Rv0058 83332.Rv3196 167
83332.Rv0058 83332.Rv3198c 356
83332.Rv0058 83332.Rv3213c 157
83332.Rv0058 83332.Rv3240c 252
83332.Rv0058 83332.Rv3247c 253
83332.Rv0058 83332.Rv3271c 262
83332.Rv0058 83332.Rv3288c 170
83332.Rv0058 83332.Rv3290c 390
83332.Rv0058 83332.Rv3297 246
83332.Rv0058 83332.Rv3301c 174
83332.Rv0058 83332.Rv3303c 161
83332.Rv0058 83332.Rv3315c 308
83332.Rv0058 83332.Rv3318 337
83332.Rv0058 83332.Rv3319 215
83332.Rv0058 83332.Rv3336c 269
83332.Rv0058 83332.Rv3343c 193
83332.Rv0058 83332.Rv3349c 165
83332.Rv0058 83332.Rv3363c 175
83332.Rv0058 83332.Rv3370c 177
83332.Rv0058 83332.Rv3375 186
83332.Rv0058 83332.Rv3388 271
83332.Rv0058 83332.Rv3417c 261
83332.Rv0058 83332.Rv3419c 224
83332.Rv0058 83332.Rv3420c 274
83332.Rv0058 83332.Rv3421c 153
83332.Rv0058 83332.Rv3423c 562
83332.Rv0058 83332.Rv3427c 625
83332.Rv0058 83332.Rv3433c 388
83332.Rv0058 83332.Rv3436c 182
83332.Rv0058 83332.Rv3441c 296
83332.Rv0058 83332.Rv3458c 211
83332.Rv0058 83332.Rv3472 172
83332.Rv0058 83332.Rv3500c 198
83332.Rv0058 83332.Rv3501c 198
83332.Rv0058 83332.Rv3507 831
83332.Rv0058 83332.Rv3510c 164
83332.Rv0058 83332.Rv3519 201
83332.Rv0058 83332.Rv3537 165
83332.Rv0058 83332.Rv3565 356
83332.Rv0058 83332.Rv3568c 163
83332.Rv0058 83332.Rv3579c 508
83332.Rv0058 83332.Rv3580c 410
83332.Rv0058 83332.Rv3581c 301
83332.Rv0058 83332.Rv3585 586
83332.Rv0058 83332.Rv3598c 285
83332.Rv0058 83332.Rv3602c 224
83332.Rv0058 83332.Rv3605c 158
83332.Rv0058 83332.Rv3606c 256
83332.Rv0058 83332.Rv3610c 153
83332.Rv0058 83332.Rv3624c 275
83332.Rv0058 83332.Rv3625c 156
83332.Rv0058 83332.Rv3628 232
83332.Rv0058 83332.Rv3638 625
83332.Rv0058 83332.Rv3644c 272
83332.Rv0058 83332.Rv3646c 242
83332.Rv0058 83332.Rv3659c 460
83332.Rv0058 83332.Rv3660c 351
83332.Rv0058 83332.Rv3674c 153
83332.Rv0058 83332.Rv3693 347
83332.Rv0058 83332.Rv3694c 172
83332.Rv0058 83332.Rv3695 209
83332.Rv0058 83332.Rv3709c 318
83332.Rv0058 83332.Rv3711c 314
83332.Rv0058 83332.Rv3712 313
83332.Rv0058 83332.Rv3713 205
83332.Rv0058 83332.Rv3715c 251
83332.Rv0058 83332.Rv3718c 161
83332.Rv0058 83332.Rv3720 308
83332.Rv0058 83332.Rv3721c 909
83332.Rv0058 83332.Rv3732 198
83332.Rv0058 83332.Rv3750c 353
83332.Rv0058 83332.Rv3772 189
83332.Rv0058 83332.Rv3784 574
83332.Rv0058 83332.Rv3806c 180
83332.Rv0058 83332.Rv3811 194
83332.Rv0058 83332.Rv3820c 213
83332.Rv0058 83332.Rv3834c 201
83332.Rv0058 83332.Rv3849 277
83332.Rv0058 83332.Rv3907c 462
83332.Rv0058 83332.Rv3913 532
83332.Rv0058 83332.Rv3914 168
83332.Rv0058 83332.Rv3917c 211
83332.Rv0058 83332.Rv3918c 157
83332.Rv0058 83332.Rv3919c 275
83332.Rv0058 83332.Rv3921c 195
83332.Rv0058 83332.Rv3924c 235
83332.Rv0059 83332.Rv0007 231
83332.Rv0059 83332.Rv0050 184
83332.Rv0059 83332.Rv0051 184
83332.Rv0059 83332.Rv0052 193
83332.Rv0059 83332.Rv0053 257
83332.Rv0059 83332.Rv0054 334
83332.Rv0059 83332.Rv0055 388
83332.Rv0059 83332.Rv0056 441
83332.Rv0059 83332.Rv0057 497
83332.Rv0059 83332.Rv0058 497
83332.Rv0059 83332.Rv0060 967
83332.Rv0059 83332.Rv0061 713
83332.Rv0059 83332.Rv0062 455
83332.Rv0059 83332.Rv0063 281
83332.Rv0059 83332.Rv0064 200
83332.Rv0059 83332.Rv0065 165
83332.Rv0059 83332.Rv0113 780
83332.Rv0059 83332.Rv0121c 526
83332.Rv0059 83332.Rv0153c 160
83332.Rv0059 83332.Rv0210 224
83332.Rv0059 83332.Rv0241c 158
83332.Rv0059 83332.Rv0296c 186
83332.Rv0059 83332.Rv0328 191
83332.Rv0059 83332.Rv0344c 523
83332.Rv0059 83332.Rv0401 237
83332.Rv0059 83332.Rv0486 156
83332.Rv0059 83332.Rv0610c 504
83332.Rv0059 83332.Rv0718 200
83332.Rv0059 83332.Rv0790c 150
83332.Rv0059 83332.Rv0868c 155
83332.Rv0059 83332.Rv0918 163
83332.Rv0059 83332.Rv0960 248
83332.Rv0059 83332.Rv0962c 200
83332.Rv0059 83332.Rv1106c 212
83332.Rv0059 83332.Rv1230c 241
83332.Rv0059 83332.Rv1270c 201
83332.Rv0059 83332.Rv1335 172
83332.Rv0059 83332.Rv1338 246
83332.Rv0059 83332.Rv1395 154
83332.Rv0059 83332.Rv1494 430
83332.Rv0059 83332.Rv1506c 161
83332.Rv0059 83332.Rv1513 449
83332.Rv0059 83332.Rv1514c 351
83332.Rv0059 83332.Rv1520 352
83332.Rv0059 83332.Rv1554 165
83332.Rv0059 83332.Rv1555 205
83332.Rv0059 83332.Rv1616 166
83332.Rv0059 83332.Rv1646 155
83332.Rv0059 83332.Rv1650 358
83332.Rv0059 83332.Rv1819c 153
83332.Rv0059 83332.Rv1832 191
83332.Rv0059 83332.Rv1887 164
83332.Rv0059 83332.Rv1899c 292
83332.Rv0059 83332.Rv1990A 162
83332.Rv0059 83332.Rv2041c 173
83332.Rv0059 83332.Rv2044c 166
83332.Rv0059 83332.Rv2086 168
83332.Rv0059 83332.Rv2100 180
83332.Rv0059 83332.Rv2220 167
83332.Rv0059 83332.Rv2319c 161
83332.Rv0059 83332.Rv2327 169
83332.Rv0059 83332.Rv2331 160
83332.Rv0059 83332.Rv2430c 160
83332.Rv0059 83332.Rv2555c 221
83332.Rv0059 83332.Rv2621c 160
83332.Rv0059 83332.Rv2680 248
83332.Rv0059 83332.Rv2686c 197
83332.Rv0059 83332.Rv2755c 236
83332.Rv0059 83332.Rv2756c 269
83332.Rv0059 83332.Rv2761c 236
83332.Rv0059 83332.Rv2826c 190
83332.Rv0059 83332.Rv2949c 480
83332.Rv0059 83332.Rv2958c 168
83332.Rv0059 83332.Rv2959c 249
83332.Rv0059 83332.Rv2962c 193
83332.Rv0059 83332.Rv2964 333
83332.Rv0059 83332.Rv3021c 159
83332.Rv0059 83332.Rv3032 206
83332.Rv0059 83332.Rv3044 190
83332.Rv0059 83332.Rv3087 169
83332.Rv0059 83332.Rv3166c 468
83332.Rv0059 83332.Rv3240c 190
83332.Rv0059 83332.Rv3256c 196
83332.Rv0059 83332.Rv3322c 164
83332.Rv0059 83332.Rv3349c 243
83332.Rv0059 83332.Rv3373 446
83332.Rv0059 83332.Rv3374 560
83332.Rv0059 83332.Rv3375 530
83332.Rv0059 83332.Rv3376 538
83332.Rv0059 83332.Rv3377c 291
83332.Rv0059 83332.Rv3378c 383
83332.Rv0059 83332.Rv3381c 601
83332.Rv0059 83332.Rv3646c 165
83332.Rv0059 83332.Rv3703c 198
83332.Rv0059 83332.Rv3775 605
83332.Rv0059 83332.Rv3817 154
83332.Rv0059 83332.Rv3888c 175
83332.Rv0059 83332.Rv3903c 163
83332.Rv0060 83332.Rv0042c 300
83332.Rv0060 83332.Rv0043c 300
83332.Rv0060 83332.Rv0044c 300
83332.Rv0060 83332.Rv0045c 300
83332.Rv0060 83332.Rv0046c 300
83332.Rv0060 83332.Rv0047c 300
83332.Rv0060 83332.Rv0048c 300
83332.Rv0060 83332.Rv0049 300
83332.Rv0060 83332.Rv0050 180
83332.Rv0060 83332.Rv0051 180
83332.Rv0060 83332.Rv0052 188
83332.Rv0060 83332.Rv0053 247
83332.Rv0060 83332.Rv0054 317
83332.Rv0060 83332.Rv0055 366
83332.Rv0060 83332.Rv0056 420
83332.Rv0060 83332.Rv0057 465
83332.Rv0060 83332.Rv0058 479
83332.Rv0060 83332.Rv0059 967
83332.Rv0060 83332.Rv0061 771
83332.Rv0060 83332.Rv0062 486
83332.Rv0060 83332.Rv0063 295
83332.Rv0060 83332.Rv0064 206
83332.Rv0060 83332.Rv0065 167
83332.Rv0060 83332.Rv0323c 190
83332.Rv0060 83332.Rv0380c 158
83332.Rv0060 83332.Rv0670 172
83332.Rv0060 83332.Rv0777 167
83332.Rv0060 83332.Rv0881 158
83332.Rv0060 83332.Rv1011 168
83332.Rv0060 83332.Rv1082 190
83332.Rv0060 83332.Rv1151c 253
83332.Rv0060 83332.Rv1170 190
83332.Rv0060 83332.Rv1186c 156
83332.Rv0060 83332.Rv1259 234
83332.Rv0060 83332.Rv1316c 172
83332.Rv0060 83332.Rv1328 277
83332.Rv0060 83332.Rv1389 170
83332.Rv0060 83332.Rv1437 196
83332.Rv0060 83332.Rv1438 167
83332.Rv0060 83332.Rv1644 158
83332.Rv0060 83332.Rv1689 167
83332.Rv0060 83332.Rv1802 170
83332.Rv0060 83332.Rv1826 232
83332.Rv0060 83332.Rv1897c 229
83332.Rv0060 83332.Rv1990A 174
83332.Rv0060 83332.Rv2100 192
83332.Rv0060 83332.Rv2118c 344
83332.Rv0060 83332.Rv2139 201
83332.Rv0060 83332.Rv2328 164
83332.Rv0060 83332.Rv2423 217
83332.Rv0060 83332.Rv2559c 200
83332.Rv0060 83332.Rv2674 235
83332.Rv0060 83332.Rv2755c 202
83332.Rv0060 83332.Rv2756c 436
83332.Rv0060 83332.Rv2761c 202
83332.Rv0060 83332.Rv2763c 189
83332.Rv0060 83332.Rv2826c 194
83332.Rv0060 83332.Rv3073c 179
83332.Rv0060 83332.Rv3254 237
83332.Rv0060 83332.Rv3282 185
83332.Rv0060 83332.Rv3332 161
83332.Rv0060 83332.Rv3433c 210
83332.Rv0060 83332.Rv3455c 167
83332.Rv0060 83332.Rv3579c 158
83332.Rv0060 83332.Rv3585 193
83332.Rv0060 83332.Rv3631 206
83332.Rv0060 83332.Rv3674c 156
83332.Rv0060 83332.Rv3838c 157
83332.Rv0060 83332.Rv3907c 167
83332.Rv0061 83332.Rv0050 174
83332.Rv0061 83332.Rv0051 174
83332.Rv0061 83332.Rv0052 182
83332.Rv0061 83332.Rv0053 233
83332.Rv0061 83332.Rv0054 293
83332.Rv0061 83332.Rv0055 336
83332.Rv0061 83332.Rv0056 378
83332.Rv0061 83332.Rv0057 422
83332.Rv0061 83332.Rv0058 422
83332.Rv0061 83332.Rv0059 713
83332.Rv0061 83332.Rv0060 771
83332.Rv0061 83332.Rv0062 538
83332.Rv0061 83332.Rv0063 318
83332.Rv0061 83332.Rv0064 216
83332.Rv0061 83332.Rv0065 172
83332.Rv0062 83332.Rv0012 539
83332.Rv0062 83332.Rv0040c 489
83332.Rv0062 83332.Rv0050 158
83332.Rv0062 83332.Rv0051 158
83332.Rv0062 83332.Rv0052 162
83332.Rv0062 83332.Rv0053 190
83332.Rv0062 83332.Rv0054 224
83332.Rv0062 83332.Rv0055 247
83332.Rv0062 83332.Rv0056 270
83332.Rv0062 83332.Rv0057 295
83332.Rv0062 83332.Rv0058 295
83332.Rv0062 83332.Rv0059 455
83332.Rv0062 83332.Rv0060 486
83332.Rv0062 83332.Rv0061 538
83332.Rv0062 83332.Rv0063 465
83332.Rv0062 83332.Rv0064 278
83332.Rv0062 83332.Rv0065 198
83332.Rv0062 83332.Rv0088 256
83332.Rv0062 83332.Rv0126 530
83332.Rv0062 83332.Rv0129c 224
83332.Rv0062 83332.Rv0132c 172
83332.Rv0062 83332.Rv0179c 522
83332.Rv0062 83332.Rv0186 903
83332.Rv0062 83332.Rv0192 256
83332.Rv0062 83332.Rv0210 157
83332.Rv0062 83332.Rv0237 904
83332.Rv0062 83332.Rv0250c 164
83332.Rv0062 83332.Rv0252 172
83332.Rv0062 83332.Rv0258c 182
83332.Rv0062 83332.Rv0283 445
83332.Rv0062 83332.Rv0286 192
83332.Rv0062 83332.Rv0288 180
83332.Rv0062 83332.Rv0329c 155
83332.Rv0062 83332.Rv0332 565
83332.Rv0062 83332.Rv0336 155
83332.Rv0062 83332.Rv0355c 170
83332.Rv0062 83332.Rv0375c 171
83332.Rv0062 83332.Rv0390 151
83332.Rv0062 83332.Rv0393 173
83332.Rv0062 83332.Rv0403c 199
83332.Rv0062 83332.Rv0431 698
83332.Rv0062 83332.Rv0451c 549
83332.Rv0062 83332.Rv0453 494
83332.Rv0062 83332.Rv0493c 461
83332.Rv0062 83332.Rv0498 186
83332.Rv0062 83332.Rv0506 641
83332.Rv0062 83332.Rv0515 156
83332.Rv0062 83332.Rv0590 659
83332.Rv0062 83332.Rv0592 162
83332.Rv0062 83332.Rv0636 208
83332.Rv0062 83332.Rv0669c 256
83332.Rv0062 83332.Rv0671 290
83332.Rv0062 83332.Rv0674 220
83332.Rv0062 83332.Rv0677c 434
83332.Rv0062 83332.Rv0692 175
83332.Rv0062 83332.Rv0779c 357
83332.Rv0062 83332.Rv0817c 344
83332.Rv0062 83332.Rv0839 569
83332.Rv0062 83332.Rv0840c 159
83332.Rv0062 83332.Rv0852 458
83332.Rv0062 83332.Rv0877 208
83332.Rv0062 83332.Rv0882 188
83332.Rv0062 83332.Rv0888 215
83332.Rv0062 83332.Rv0934 195
83332.Rv0062 83332.Rv0949 181
83332.Rv0062 83332.Rv0953c 171
83332.Rv0062 83332.Rv0979A 155
83332.Rv0062 83332.Rv0998 189
83332.Rv0062 83332.Rv0999 307
83332.Rv0062 83332.Rv1004c 164
83332.Rv0062 83332.Rv1008 829
83332.Rv0062 83332.Rv1009 259
83332.Rv0062 83332.Rv1022 163
83332.Rv0062 83332.Rv1044 168
83332.Rv0062 83332.Rv1051c 154
83332.Rv0062 83332.Rv1089A 800
83332.Rv0062 83332.Rv1090 933
83332.Rv0062 83332.Rv1118c 169
83332.Rv0062 83332.Rv1125 374
83332.Rv0062 83332.Rv1155 166
83332.Rv0062 83332.Rv1181 207
83332.Rv0062 83332.Rv1207 163
83332.Rv0062 83332.Rv1215c 187
83332.Rv0062 83332.Rv1222 159
83332.Rv0062 83332.Rv1235 236
83332.Rv0062 83332.Rv1270c 409
83332.Rv0062 83332.Rv1274 358
83332.Rv0062 83332.Rv1281c 440
83332.Rv0062 83332.Rv1302 226
83332.Rv0062 83332.Rv1303 181
83332.Rv0062 83332.Rv1307 423
83332.Rv0062 83332.Rv1317c 150
83332.Rv0062 83332.Rv1340 294
83332.Rv0062 83332.Rv1378c 169
83332.Rv0062 83332.Rv1387 202
83332.Rv0062 83332.Rv1417 244
83332.Rv0062 83332.Rv1419 188
83332.Rv0062 83332.Rv1428c 164
83332.Rv0062 83332.Rv1455 152
83332.Rv0062 83332.Rv1477 532
83332.Rv0062 83332.Rv1547 162
83332.Rv0062 83332.Rv1558 331
83332.Rv0062 83332.Rv1566c 152
83332.Rv0062 83332.Rv1615 228
83332.Rv0062 83332.Rv1685c 182
83332.Rv0062 83332.Rv1691 394
83332.Rv0062 83332.Rv1758 644
83332.Rv0062 83332.Rv1781c 206
83332.Rv0062 83332.Rv1800 164
83332.Rv0062 83332.Rv1815 191
83332.Rv0062 83332.Rv1823 159
83332.Rv0062 83332.Rv1825 159
83332.Rv0062 83332.Rv1860 167
83332.Rv0062 83332.Rv1875 388
83332.Rv0062 83332.Rv1879 295
83332.Rv0062 83332.Rv1883c 178
83332.Rv0062 83332.Rv1886c 232
83332.Rv0062 83332.Rv1888A 205
83332.Rv0062 83332.Rv1889c 270
83332.Rv0062 83332.Rv1902c 411
83332.Rv0062 83332.Rv1926c 332
83332.Rv0062 83332.Rv1935c 207
83332.Rv0062 83332.Rv1975 509
83332.Rv0062 83332.Rv1980c 193
83332.Rv0062 83332.Rv1984c 698
83332.Rv0062 83332.Rv1987 887
83332.Rv0062 83332.Rv2000 572
83332.Rv0062 83332.Rv2046 186
83332.Rv0062 83332.Rv2061c 221
83332.Rv0062 83332.Rv2074 468
83332.Rv0062 83332.Rv2075c 209
83332.Rv0062 83332.Rv2109c 168
83332.Rv0062 83332.Rv2172c 282
83332.Rv0062 83332.Rv2180c 246
83332.Rv0062 83332.Rv2191 214
83332.Rv0062 83332.Rv2193 196
83332.Rv0062 83332.Rv2196 607
83332.Rv0062 83332.Rv2301 894
83332.Rv0062 83332.Rv2359 178
83332.Rv0062 83332.Rv2374c 179
83332.Rv0062 83332.Rv2375 223
83332.Rv0062 83332.Rv2376c 477
83332.Rv0062 83332.Rv2378c 155
83332.Rv0062 83332.Rv2381c 299
83332.Rv0062 83332.Rv2405 336
83332.Rv0062 83332.Rv2410c 153
83332.Rv0062 83332.Rv2416c 423
83332.Rv0062 83332.Rv2466c 166
83332.Rv0062 83332.Rv2514c 210
83332.Rv0062 83332.Rv2515c 222
83332.Rv0062 83332.Rv2529 220
83332.Rv0062 83332.Rv2600 225
83332.Rv0062 83332.Rv2626c 175
83332.Rv0062 83332.Rv2671 190
83332.Rv0062 83332.Rv2672 215
83332.Rv0062 83332.Rv2686c 172
83332.Rv0062 83332.Rv2694c 160
83332.Rv0062 83332.Rv2707 193
83332.Rv0062 83332.Rv2712c 304
83332.Rv0062 83332.Rv2737A 179
83332.Rv0062 83332.Rv2768c 250
83332.Rv0062 83332.Rv2831 229
83332.Rv0062 83332.Rv2857c 162
83332.Rv0062 83332.Rv2860c 168
83332.Rv0062 83332.Rv2875 257
83332.Rv0062 83332.Rv2878c 355
83332.Rv0062 83332.Rv2915c 271
83332.Rv0062 83332.Rv2918c 164
83332.Rv0062 83332.Rv2923c 153
83332.Rv0062 83332.Rv2951c 174
83332.Rv0062 83332.Rv2964 286
83332.Rv0062 83332.Rv2972c 360
83332.Rv0062 83332.Rv3019c 174
83332.Rv0062 83332.Rv3029c 462
83332.Rv0062 83332.Rv3033 374
83332.Rv0062 83332.Rv3036c 285
83332.Rv0062 83332.Rv3074 159
83332.Rv0062 83332.Rv3078 255
83332.Rv0062 83332.Rv3091 198
83332.Rv0062 83332.Rv3114 197
83332.Rv0062 83332.Rv3197A 715
83332.Rv0062 83332.Rv3233c 242
83332.Rv0062 83332.Rv3252c 530
83332.Rv0062 83332.Rv3254 181
83332.Rv0062 83332.Rv3259 571
83332.Rv0062 83332.Rv3265c 150
83332.Rv0062 83332.Rv3287c 429
83332.Rv0062 83332.Rv3298c 249
83332.Rv0062 83332.Rv3310 187
83332.Rv0062 83332.Rv3313c 241
83332.Rv0062 83332.Rv3363c 268
83332.Rv0062 83332.Rv3364c 200
83332.Rv0062 83332.Rv3370c 228
83332.Rv0062 83332.Rv3418c 170
83332.Rv0062 83332.Rv3451 578
83332.Rv0062 83332.Rv3452 591
83332.Rv0062 83332.Rv3455c 353
83332.Rv0062 83332.Rv3482c 317
83332.Rv0062 83332.Rv3490 530
83332.Rv0062 83332.Rv3497c 195
83332.Rv0062 83332.Rv3499c 158
83332.Rv0062 83332.Rv3520c 292
83332.Rv0062 83332.Rv3539 289
83332.Rv0062 83332.Rv3594 224
83332.Rv0062 83332.Rv3601c 409
83332.Rv0062 83332.Rv3616c 202
83332.Rv0062 83332.Rv3681c 179
83332.Rv0062 83332.Rv3690 720
83332.Rv0062 83332.Rv3691 745
83332.Rv0062 83332.Rv3693 243
83332.Rv0062 83332.Rv3694c 287
83332.Rv0062 83332.Rv3695 179
83332.Rv0062 83332.Rv3705c 172
83332.Rv0062 83332.Rv3707c 552
83332.Rv0062 83332.Rv3723 185
83332.Rv0062 83332.Rv3724B 708
83332.Rv0062 83332.Rv3737 234
83332.Rv0062 83332.Rv3752c 197
83332.Rv0062 83332.Rv3753c 227
83332.Rv0062 83332.Rv3754 209
83332.Rv0062 83332.Rv3760 199
83332.Rv0062 83332.Rv3763 259
83332.Rv0062 83332.Rv3803c 258
83332.Rv0062 83332.Rv3804c 160
83332.Rv0062 83332.Rv3811 169
83332.Rv0062 83332.Rv3862c 424
83332.Rv0062 83332.Rv3864 277
83332.Rv0062 83332.Rv3873 190
83332.Rv0062 83332.Rv3882c 322
83332.Rv0063 83332.Rv0052 150
83332.Rv0063 83332.Rv0053 162
83332.Rv0063 83332.Rv0054 177
83332.Rv0063 83332.Rv0055 188
83332.Rv0063 83332.Rv0056 198
83332.Rv0063 83332.Rv0057 209
83332.Rv0063 83332.Rv0058 209
83332.Rv0063 83332.Rv0059 281
83332.Rv0063 83332.Rv0060 295
83332.Rv0063 83332.Rv0061 318
83332.Rv0063 83332.Rv0062 465
83332.Rv0063 83332.Rv0064 450
83332.Rv0063 83332.Rv0065 464
83332.Rv0063 83332.Rv0075 198
83332.Rv0063 83332.Rv0293c 171
83332.Rv0063 83332.Rv0315 841
83332.Rv0063 83332.Rv0338c 233
83332.Rv0063 83332.Rv0483 841
83332.Rv0063 83332.Rv0500 179
83332.Rv0063 83332.Rv0500A 188
83332.Rv0063 83332.Rv0519c 845
83332.Rv0063 83332.Rv0647c 178
83332.Rv0063 83332.Rv0713 159
83332.Rv0063 83332.Rv0774c 833
83332.Rv0063 83332.Rv0846c 831
83332.Rv0063 83332.Rv0850 240
83332.Rv0063 83332.Rv0901 165
83332.Rv0063 83332.Rv0960 287
83332.Rv0063 83332.Rv0970 184
83332.Rv0063 83332.Rv1043c 171
83332.Rv0063 83332.Rv1099c 193
83332.Rv0063 83332.Rv1148c 165
83332.Rv0063 83332.Rv1257c 158
83332.Rv0063 83332.Rv1265 151
83332.Rv0063 83332.Rv1301 174
83332.Rv0063 83332.Rv1352 845
83332.Rv0063 83332.Rv1515c 159
83332.Rv0063 83332.Rv1587c 193
83332.Rv0063 83332.Rv1666c 152
83332.Rv0063 83332.Rv1705c 152
83332.Rv0063 83332.Rv1725c 222
83332.Rv0063 83332.Rv1726 348
83332.Rv0063 83332.Rv1774 367
83332.Rv0063 83332.Rv1794 296
83332.Rv0063 83332.Rv1795 192
83332.Rv0063 83332.Rv1810 639
83332.Rv0063 83332.Rv1912c 179
83332.Rv0063 83332.Rv1945 176
83332.Rv0063 83332.Rv1987 329
83332.Rv0063 83332.Rv2035 255
83332.Rv0063 83332.Rv2041c 835
83332.Rv0063 83332.Rv2068c 532
83332.Rv0063 83332.Rv2082 199
83332.Rv0063 83332.Rv2117 191
83332.Rv0063 83332.Rv2139 184
83332.Rv0063 83332.Rv2198c 153
83332.Rv0063 83332.Rv2226 165
83332.Rv0063 83332.Rv2253 845
83332.Rv0063 83332.Rv2280 220
83332.Rv0063 83332.Rv2290 224
83332.Rv0063 83332.Rv2294 198
83332.Rv0063 83332.Rv2296 159
83332.Rv0063 83332.Rv2299c 176
83332.Rv0063 83332.Rv2349c 260
83332.Rv0063 83332.Rv2351c 279
83332.Rv0063 83332.Rv2358 154
83332.Rv0063 83332.Rv2402 182
83332.Rv0063 83332.Rv2483c 214
83332.Rv0063 83332.Rv2525c 657
83332.Rv0063 83332.Rv2593c 183
83332.Rv0063 83332.Rv2627c 199
83332.Rv0063 83332.Rv2833c 726
83332.Rv0063 83332.Rv2843 841
83332.Rv0063 83332.Rv2852c 198
83332.Rv0063 83332.Rv3024c 168
83332.Rv0063 83332.Rv3028c 170
83332.Rv0063 83332.Rv3029c 170
83332.Rv0063 83332.Rv3197 193
83332.Rv0063 83332.Rv3273 153
83332.Rv0063 83332.Rv3307 170
83332.Rv0063 83332.Rv3308 153
83332.Rv0063 83332.Rv3315c 156
83332.Rv0063 83332.Rv3316 157
83332.Rv0063 83332.Rv3367 159
83332.Rv0063 83332.Rv3413c 155
83332.Rv0063 83332.Rv3419c 152
83332.Rv0063 83332.Rv3451 154
83332.Rv0063 83332.Rv3452 153
83332.Rv0063 83332.Rv3484 227
83332.Rv0063 83332.Rv3666c 200
83332.Rv0063 83332.Rv3691 165
83332.Rv0063 83332.Rv3696c 153
83332.Rv0063 83332.Rv3705c 855
83332.Rv0064 83332.Rv0005 460
83332.Rv0064 83332.Rv0006 191
83332.Rv0064 83332.Rv0054 155
83332.Rv0064 83332.Rv0055 160
83332.Rv0064 83332.Rv0056 164
83332.Rv0064 83332.Rv0057 169
83332.Rv0064 83332.Rv0058 169
83332.Rv0064 83332.Rv0059 200
83332.Rv0064 83332.Rv0060 206
83332.Rv0064 83332.Rv0061 216
83332.Rv0064 83332.Rv0062 278
83332.Rv0064 83332.Rv0063 450
83332.Rv0064 83332.Rv0065 448
83332.Rv0064 83332.Rv0085 158
83332.Rv0064 83332.Rv0095c 849
83332.Rv0064 83332.Rv0116c 193
83332.Rv0064 83332.Rv0522 174
83332.Rv0064 83332.Rv0762c 245
83332.Rv0064 83332.Rv0763c 180
83332.Rv0064 83332.Rv0805 174
83332.Rv0064 83332.Rv0845 194
83332.Rv0064 83332.Rv0866 243
83332.Rv0064 83332.Rv0907 158
83332.Rv0064 83332.Rv0934 607
83332.Rv0064 83332.Rv1002c 151
83332.Rv0064 83332.Rv1014c 172
83332.Rv0064 83332.Rv1020 169
83332.Rv0064 83332.Rv1021 194
83332.Rv0064 83332.Rv1217c 183
83332.Rv0064 83332.Rv1320c 154
83332.Rv0064 83332.Rv1691 179
83332.Rv0064 83332.Rv1726 199
83332.Rv0064 83332.Rv1963c 157
83332.Rv0064 83332.Rv2004c 184
83332.Rv0064 83332.Rv2102 165
83332.Rv0064 83332.Rv2115c 152
83332.Rv0064 83332.Rv2125 189
83332.Rv0064 83332.Rv2151c 152
83332.Rv0064 83332.Rv2189c 200
83332.Rv0064 83332.Rv2215 159
83332.Rv0064 83332.Rv2267c 253
83332.Rv0064 83332.Rv2299c 180
83332.Rv0064 83332.Rv2316 155
83332.Rv0064 83332.Rv2374c 156
83332.Rv0064 83332.Rv2413c 151
83332.Rv0064 83332.Rv2549c 414
83332.Rv0064 83332.Rv2557 175
83332.Rv0064 83332.Rv2558 175
83332.Rv0064 83332.Rv2570 151
83332.Rv0064 83332.Rv2620c 164
83332.Rv0064 83332.Rv2693c 159
83332.Rv0064 83332.Rv2720 168
83332.Rv0064 83332.Rv2852c 157
83332.Rv0064 83332.Rv2897c 160
83332.Rv0064 83332.Rv2951c 163
83332.Rv0064 83332.Rv2981c 168
83332.Rv0064 83332.Rv2986c 195
83332.Rv0064 83332.Rv2992c 162
83332.Rv0064 83332.Rv3076 151
83332.Rv0064 83332.Rv3163c 191
83332.Rv0064 83332.Rv3194c 395
83332.Rv0064 83332.Rv3195 402
83332.Rv0064 83332.Rv3197 182
83332.Rv0064 83332.Rv3219 250
83332.Rv0064 83332.Rv3238c 192
83332.Rv0064 83332.Rv3257c 180
83332.Rv0064 83332.Rv3282 152
83332.Rv0064 83332.Rv3311 152
83332.Rv0064 83332.Rv3376 154
83332.Rv0064 83332.Rv3386 265
83332.Rv0064 83332.Rv3410c 154
83332.Rv0064 83332.Rv3416 160
83332.Rv0064 83332.Rv3521 156
83332.Rv0064 83332.Rv3529c 212
83332.Rv0064 83332.Rv3552 152
83332.Rv0064 83332.Rv3700c 150
83332.Rv0064 83332.Rv3729 184
83332.Rv0064 83332.Rv3788 159
83332.Rv0064 83332.Rv3833 183
83332.Rv0064 83332.Rv3919c 256
83332.Rv0065 83332.Rv0056 150
83332.Rv0065 83332.Rv0057 152
83332.Rv0065 83332.Rv0058 152
83332.Rv0065 83332.Rv0059 165
83332.Rv0065 83332.Rv0060 167
83332.Rv0065 83332.Rv0061 172
83332.Rv0065 83332.Rv0062 198
83332.Rv0065 83332.Rv0063 464
83332.Rv0065 83332.Rv0064 448
83332.Rv0065 83332.Rv0117 163
83332.Rv0065 83332.Rv0131c 186
83332.Rv0065 83332.Rv0137c 195
83332.Rv0065 83332.Rv0159c 202
83332.Rv0065 83332.Rv0166 168
83332.Rv0065 83332.Rv0196 201
83332.Rv0065 83332.Rv0197 206
83332.Rv0065 83332.Rv0207c 284
83332.Rv0065 83332.Rv0209 389
83332.Rv0065 83332.Rv0210 297
83332.Rv0065 83332.Rv0216 167
83332.Rv0065 83332.Rv0263c 195
83332.Rv0065 83332.Rv0275c 201
83332.Rv0065 83332.Rv0523c 455
83332.Rv0065 83332.Rv0549c 352
83332.Rv0065 83332.Rv0550c 537
83332.Rv0065 83332.Rv0560c 157
83332.Rv0065 83332.Rv0571c 255
83332.Rv0065 83332.Rv0592 160
83332.Rv0065 83332.Rv0595c 698
83332.Rv0065 83332.Rv0596c 657
83332.Rv0065 83332.Rv0610c 245
83332.Rv0065 83332.Rv0615 841
83332.Rv0065 83332.Rv0617 847
83332.Rv0065 83332.Rv0619 241
83332.Rv0065 83332.Rv0621 224
83332.Rv0065 83332.Rv0627 195
83332.Rv0065 83332.Rv0713 434
83332.Rv0065 83332.Rv0733 179
83332.Rv0065 83332.Rv0738 206
83332.Rv0065 83332.Rv0779c 291
83332.Rv0065 83332.Rv0848 156
83332.Rv0065 83332.Rv0854 195
83332.Rv0065 83332.Rv0867c 199
83332.Rv0065 83332.Rv0958 189
83332.Rv0065 83332.Rv0960 321
83332.Rv0065 83332.Rv0979A 189
83332.Rv0065 83332.Rv0999 246
83332.Rv0065 83332.Rv1001 240
83332.Rv0065 83332.Rv1008 242
83332.Rv0065 83332.Rv1087A 196
83332.Rv0065 83332.Rv1172c 167
83332.Rv0065 83332.Rv1184c 170
83332.Rv0065 83332.Rv1365c 478
83332.Rv0065 83332.Rv1405c 168
83332.Rv0065 83332.Rv1436 163
83332.Rv0065 83332.Rv1473A 422
83332.Rv0065 83332.Rv1481 193
83332.Rv0065 83332.Rv1489A 270
83332.Rv0065 83332.Rv1530 200
83332.Rv0065 83332.Rv1555 203
83332.Rv0065 83332.Rv1560 445
83332.Rv0065 83332.Rv1561 168
83332.Rv0065 83332.Rv1598c 473
83332.Rv0065 83332.Rv1691 292
83332.Rv0065 83332.Rv1715 154
83332.Rv0065 83332.Rv1717 180
83332.Rv0065 83332.Rv1749c 198
83332.Rv0065 83332.Rv1790 429
83332.Rv0065 83332.Rv1809 480
83332.Rv0065 83332.Rv1848 255
83332.Rv0065 83332.Rv1899c 190
83332.Rv0065 83332.Rv1939 178
83332.Rv0065 83332.Rv1953 260
83332.Rv0065 83332.Rv1973 156
83332.Rv0065 83332.Rv2000 185
83332.Rv0065 83332.Rv2009 219
83332.Rv0065 83332.Rv2010 329
83332.Rv0065 83332.Rv2018 372
83332.Rv0065 83332.Rv2074 478
83332.Rv0065 83332.Rv2077c 570
83332.Rv0065 83332.Rv2088 164
83332.Rv0065 83332.Rv2109c 265
83332.Rv0065 83332.Rv2119 183
83332.Rv0065 83332.Rv2134c 189
83332.Rv0065 83332.Rv2136c 158
83332.Rv0065 83332.Rv2145c 167
83332.Rv0065 83332.Rv2159c 191
83332.Rv0065 83332.Rv2160A 199
83332.Rv0065 83332.Rv2160c 191
83332.Rv0065 83332.Rv2161c 191
83332.Rv0065 83332.Rv2191 443
83332.Rv0065 83332.Rv2311 188
83332.Rv0065 83332.Rv2321c 168
83332.Rv0065 83332.Rv2323c 229
83332.Rv0065 83332.Rv2325c 228
83332.Rv0065 83332.Rv2326c 234
83332.Rv0065 83332.Rv2375 166
83332.Rv0065 83332.Rv2430c 172
83332.Rv0065 83332.Rv2469c 214
83332.Rv0065 83332.Rv2492 156
83332.Rv0065 83332.Rv2545 831
83332.Rv0065 83332.Rv2546 831
83332.Rv0065 83332.Rv2547 329
83332.Rv0065 83332.Rv2548 241
83332.Rv0065 83332.Rv2549c 722
83332.Rv0065 83332.Rv2550c 831
83332.Rv0065 83332.Rv2618 155
83332.Rv0065 83332.Rv2632c 162
83332.Rv0065 83332.Rv2694c 221
83332.Rv0065 83332.Rv2753c 155
83332.Rv0065 83332.Rv2824c 246
83332.Rv0065 83332.Rv2829c 462
83332.Rv0065 83332.Rv2830c 698
83332.Rv0065 83332.Rv2841c 191
83332.Rv0065 83332.Rv2886c 163
83332.Rv0065 83332.Rv2901c 161
83332.Rv0065 83332.Rv2955c 152
83332.Rv0065 83332.Rv2985 387
83332.Rv0065 83332.Rv3013 316
83332.Rv0065 83332.Rv3014c 151
83332.Rv0065 83332.Rv3046c 169
83332.Rv0065 83332.Rv3062 168
83332.Rv0065 83332.Rv3076 182
83332.Rv0065 83332.Rv3082c 249
83332.Rv0065 83332.Rv3083 351
83332.Rv0065 83332.Rv3089 249
83332.Rv0065 83332.Rv3136 469
83332.Rv0065 83332.Rv3155 361
83332.Rv0065 83332.Rv3178 179
83332.Rv0065 83332.Rv3180c 395
83332.Rv0065 83332.Rv3197A 215
83332.Rv0065 83332.Rv3219 151
83332.Rv0065 83332.Rv3231c 370
83332.Rv0065 83332.Rv3268 190
83332.Rv0065 83332.Rv3269 154
83332.Rv0065 83332.Rv3287c 159
83332.Rv0065 83332.Rv3316 248
83332.Rv0065 83332.Rv3320c 833
83332.Rv0065 83332.Rv3321c 221
83332.Rv0065 83332.Rv3331 162
83332.Rv0065 83332.Rv3347c 258
83332.Rv0065 83332.Rv3351c 209
83332.Rv0065 83332.Rv3352c 209
83332.Rv0065 83332.Rv3363c 337
83332.Rv0065 83332.Rv3364c 200
83332.Rv0065 83332.Rv3384c 179
83332.Rv0065 83332.Rv3385c 263
83332.Rv0065 83332.Rv3407 409
83332.Rv0065 83332.Rv3408 655
83332.Rv0065 83332.Rv3413c 254
83332.Rv0065 83332.Rv3435c 726
83332.Rv0065 83332.Rv3442c 169
83332.Rv0065 83332.Rv3515c 172
83332.Rv0065 83332.Rv3521 158
83332.Rv0065 83332.Rv3568c 156
83332.Rv0065 83332.Rv3655c 166
83332.Rv0065 83332.Rv3666c 185
83332.Rv0065 83332.Rv3681c 159
83332.Rv0065 83332.Rv3691 291
83332.Rv0065 83332.Rv3700c 171
83332.Rv0065 83332.Rv3724A 287
83332.Rv0065 83332.Rv3794 184
83332.Rv0065 83332.Rv3828c 187
83332.Rv0065 83332.Rv3872 241
83332.Rv0065 83332.Rv3916c 668
83332.Rv0066c 83332.Rv0013 196
83332.Rv0066c 83332.Rv0067c 559
83332.Rv0066c 83332.Rv0068 430
83332.Rv0066c 83332.Rv0069c 257
83332.Rv0066c 83332.Rv0154c 164
83332.Rv0066c 83332.Rv0234c 800
83332.Rv0066c 83332.Rv0247c 168
83332.Rv0066c 83332.Rv0248c 190
83332.Rv0066c 83332.Rv0348 286
83332.Rv0066c 83332.Rv0357c 237
83332.Rv0066c 83332.Rv0414c 208
83332.Rv0066c 83332.Rv0417 258
83332.Rv0066c 83332.Rv0418 160
83332.Rv0066c 83332.Rv0421c 530
83332.Rv0066c 83332.Rv0440 236
83332.Rv0066c 83332.Rv0467 230
83332.Rv0066c 83332.Rv0468 191
83332.Rv0066c 83332.Rv0632c 229
83332.Rv0066c 83332.Rv0634B 227
83332.Rv0066c 83332.Rv0667 158
83332.Rv0066c 83332.Rv0694 465
83332.Rv0066c 83332.Rv0709 196
83332.Rv0066c 83332.Rv0733 239
83332.Rv0066c 83332.Rv0777 834
83332.Rv0066c 83332.Rv0886 223
83332.Rv0066c 83332.Rv0889c 476
83332.Rv0066c 83332.Rv0896 384
83332.Rv0066c 83332.Rv0951 518
83332.Rv0066c 83332.Rv0952 467
83332.Rv0066c 83332.Rv0959 223
83332.Rv0066c 83332.Rv1018c 247
83332.Rv0066c 83332.Rv1085c 700
83332.Rv0066c 83332.Rv1098c 171
83332.Rv0066c 83332.Rv1131 313
83332.Rv0066c 83332.Rv1177 227
83332.Rv0066c 83332.Rv1240 513
83332.Rv0066c 83332.Rv1248c 534
83332.Rv0066c 83332.Rv1264 208
83332.Rv0066c 83332.Rv1311 196
83332.Rv0066c 83332.Rv1436 160
83332.Rv0066c 83332.Rv1475c 932
83332.Rv0066c 83332.Rv1484 360
83332.Rv0066c 83332.Rv1552 351
83332.Rv0066c 83332.Rv1553 358
83332.Rv0066c 83332.Rv1554 469
83332.Rv0066c 83332.Rv1555 466
83332.Rv0066c 83332.Rv1556 530
83332.Rv0066c 83332.Rv1570 170
83332.Rv0066c 83332.Rv1571 469
83332.Rv0066c 83332.Rv1589 193
83332.Rv0066c 83332.Rv1595 800
83332.Rv0066c 83332.Rv1659 800
83332.Rv0066c 83332.Rv1690 352
83332.Rv0066c 83332.Rv1731 800
83332.Rv0066c 83332.Rv1736c 191
83332.Rv0066c 83332.Rv1739c 228
83332.Rv0066c 83332.Rv1844c 239
83332.Rv0066c 83332.Rv1873 190
83332.Rv0066c 83332.Rv1902c 190
83332.Rv0066c 83332.Rv1908c 209
83332.Rv0066c 83332.Rv1909c 209
83332.Rv0066c 83332.Rv1915 445
83332.Rv0066c 83332.Rv2007c 217
83332.Rv0066c 83332.Rv2055c 196
83332.Rv0066c 83332.Rv2057c 196
83332.Rv0066c 83332.Rv2058c 196
83332.Rv0066c 83332.Rv2066 170
83332.Rv0066c 83332.Rv2215 190
83332.Rv0066c 83332.Rv2241 462
83332.Rv0066c 83332.Rv2249c 724
83332.Rv0066c 83332.Rv2321c 385
83332.Rv0066c 83332.Rv2332 190
83332.Rv0066c 83332.Rv2453c 283
83332.Rv0066c 83332.Rv2454c 910
83332.Rv0066c 83332.Rv2455c 944
83332.Rv0066c 83332.Rv2476c 806
83332.Rv0066c 83332.Rv2501c 356
83332.Rv0066c 83332.Rv2553c 459
83332.Rv0066c 83332.Rv2785c 239
83332.Rv0066c 83332.Rv2786c 239
83332.Rv0066c 83332.Rv2790c 446
83332.Rv0066c 83332.Rv2916c 170
83332.Rv0066c 83332.Rv2918c 249
83332.Rv0066c 83332.Rv2933 224
83332.Rv0066c 83332.Rv2935 200
83332.Rv0066c 83332.Rv2940c 200
83332.Rv0066c 83332.Rv2958c 208
83332.Rv0066c 83332.Rv2962c 249
83332.Rv0066c 83332.Rv2967c 156
83332.Rv0066c 83332.Rv2988c 298
83332.Rv0066c 83332.Rv3010c 239
83332.Rv0066c 83332.Rv3014c 239
83332.Rv0066c 83332.Rv3024c 350
83332.Rv0066c 83332.Rv3062 233
83332.Rv0066c 83332.Rv3130c 229
83332.Rv0066c 83332.Rv3317 167
83332.Rv0066c 83332.Rv3318 190
83332.Rv0066c 83332.Rv3335c 156
83332.Rv0066c 83332.Rv3336c 206
83332.Rv0066c 83332.Rv3339c 982
83332.Rv0066c 83332.Rv3340 209
83332.Rv0066c 83332.Rv3341 209
83332.Rv0066c 83332.Rv3342 209
83332.Rv0066c 83332.Rv3347c 191
83332.Rv0066c 83332.Rv3417c 236
83332.Rv0066c 83332.Rv3457c 163
83332.Rv0066c 83332.Rv3470c 537
83332.Rv0066c 83332.Rv3495c 412
83332.Rv0066c 83332.Rv3720 281
83332.Rv0066c 83332.Rv3825c 249
83332.Rv0066c 83332.Rv3830c 170
83332.Rv0066c 83332.Rv3837c 456
83332.Rv0066c 83332.Rv3858c 806
83332.Rv0066c 83332.Rv3859c 800
83332.Rv0067c 83332.Rv0018c 150
83332.Rv0067c 83332.Rv0058 641
83332.Rv0067c 83332.Rv0066c 559
83332.Rv0067c 83332.Rv0068 672
83332.Rv0067c 83332.Rv0073 845
83332.Rv0067c 83332.Rv0096 182
83332.Rv0067c 83332.Rv0112 357
83332.Rv0067c 83332.Rv0115 539
83332.Rv0067c 83332.Rv0153c 177
83332.Rv0067c 83332.Rv0164 222
83332.Rv0067c 83332.Rv0238 246
83332.Rv0067c 83332.Rv0440 181
83332.Rv0067c 83332.Rv0450c 189
83332.Rv0067c 83332.Rv0455c 180
83332.Rv0067c 83332.Rv0494 182
83332.Rv0067c 83332.Rv0551c 178
83332.Rv0067c 83332.Rv0571c 184
83332.Rv0067c 83332.Rv0693 154
83332.Rv0067c 83332.Rv0728c 156
83332.Rv0067c 83332.Rv0771 274
83332.Rv0067c 83332.Rv0802c 205
83332.Rv0067c 83332.Rv0966c 211
83332.Rv0067c 83332.Rv0985c 228
83332.Rv0067c 83332.Rv0986 170
83332.Rv0067c 83332.Rv0987 193
83332.Rv0067c 83332.Rv0998 158
83332.Rv0067c 83332.Rv1051c 154
83332.Rv0067c 83332.Rv1172c 164
83332.Rv0067c 83332.Rv1184c 234
83332.Rv0067c 83332.Rv1216c 158
83332.Rv0067c 83332.Rv1228 389
83332.Rv0067c 83332.Rv1255c 273
83332.Rv0067c 83332.Rv1339 162
83332.Rv0067c 83332.Rv1409 180
83332.Rv0067c 83332.Rv1452c 155
83332.Rv0067c 83332.Rv1517 271
83332.Rv0067c 83332.Rv1521 655
83332.Rv0067c 83332.Rv1529 162
83332.Rv0067c 83332.Rv1557 156
83332.Rv0067c 83332.Rv1616 182
83332.Rv0067c 83332.Rv1672c 168
83332.Rv0067c 83332.Rv1956 465
83332.Rv0067c 83332.Rv2116 196
83332.Rv0067c 83332.Rv2159c 243
83332.Rv0067c 83332.Rv2177c 659
83332.Rv0067c 83332.Rv2185c 160
83332.Rv0067c 83332.Rv2243 153
83332.Rv0067c 83332.Rv2263 185
83332.Rv0067c 83332.Rv2453c 219
83332.Rv0067c 83332.Rv2470 177
83332.Rv0067c 83332.Rv2543 380
83332.Rv0067c 83332.Rv2570 176
83332.Rv0067c 83332.Rv2912c 172
83332.Rv0067c 83332.Rv2917 226
83332.Rv0067c 83332.Rv2931 256
83332.Rv0067c 83332.Rv2981c 154
83332.Rv0067c 83332.Rv2996c 200
83332.Rv0067c 83332.Rv2998 653
83332.Rv0067c 83332.Rv2999 847
83332.Rv0067c 83332.Rv3000 653
83332.Rv0067c 83332.Rv3071 222
83332.Rv0067c 83332.Rv3160c 151
83332.Rv0067c 83332.Rv3161c 179
83332.Rv0067c 83332.Rv3173c 192
83332.Rv0067c 83332.Rv3209 151
83332.Rv0067c 83332.Rv3295 221
83332.Rv0067c 83332.Rv3312A 386
83332.Rv0067c 83332.Rv3405c 191
83332.Rv0067c 83332.Rv3417c 181
83332.Rv0067c 83332.Rv3555c 209
83332.Rv0067c 83332.Rv3557c 184
83332.Rv0067c 83332.Rv3593 150
83332.Rv0067c 83332.Rv3634c 181
83332.Rv0067c 83332.Rv3705c 164
83332.Rv0067c 83332.Rv3723 293
83332.Rv0067c 83332.Rv3824c 174
83332.Rv0067c 83332.Rv3864 191
83332.Rv0067c 83332.Rv3896c 179
83332.Rv0068 83332.Rv0033 161
83332.Rv0068 83332.Rv0066c 430
83332.Rv0068 83332.Rv0067c 672
83332.Rv0068 83332.Rv0303 270
83332.Rv0068 83332.Rv0452 253
83332.Rv0068 83332.Rv0533c 182
83332.Rv0068 83332.Rv0629c 191
83332.Rv0068 83332.Rv0904c 176
83332.Rv0068 83332.Rv0906 280
83332.Rv0068 83332.Rv1017c 181
83332.Rv0068 83332.Rv1200 152
83332.Rv0068 83332.Rv1226c 180
83332.Rv0068 83332.Rv1227c 180
83332.Rv0068 83332.Rv1344 161
83332.Rv0068 83332.Rv1443c 174
83332.Rv0068 83332.Rv1695 169
83332.Rv0068 83332.Rv2243 196
83332.Rv0068 83332.Rv2244 161
83332.Rv0068 83332.Rv2524c 260
83332.Rv0068 83332.Rv2740 170
83332.Rv0068 83332.Rv2902c 275
83332.Rv0068 83332.Rv3332 171
83332.Rv0068 83332.Rv3359 247
83332.Rv0068 83332.Rv3727 159
83332.Rv0068 83332.Rv3736 240
83332.Rv0068 83332.Rv3763 249
83332.Rv0068 83332.Rv3803c 155
83332.Rv0068 83332.Rv3921c 151
83332.Rv0069c 83332.Rv0008c 155
83332.Rv0069c 83332.Rv0009 232
83332.Rv0069c 83332.Rv0013 259
83332.Rv0069c 83332.Rv0066c 257
83332.Rv0069c 83332.Rv0070c 990
83332.Rv0069c 83332.Rv0075 853
83332.Rv0069c 83332.Rv0124 257
83332.Rv0069c 83332.Rv0126 170
83332.Rv0069c 83332.Rv0189c 191
83332.Rv0069c 83332.Rv0248c 170
83332.Rv0069c 83332.Rv0350 209
83332.Rv0069c 83332.Rv0382c 172
83332.Rv0069c 83332.Rv0409 238
83332.Rv0069c 83332.Rv0417 259
83332.Rv0069c 83332.Rv0418 160
83332.Rv0069c 83332.Rv0421c 530
83332.Rv0069c 83332.Rv0436c 899
83332.Rv0069c 83332.Rv0505c 899
83332.Rv0069c 83332.Rv0524 255
83332.Rv0069c 83332.Rv0568 653
83332.Rv0069c 83332.Rv0647c 196
83332.Rv0069c 83332.Rv0669c 837
83332.Rv0069c 83332.Rv0697 163
83332.Rv0069c 83332.Rv0732 201
83332.Rv0069c 83332.Rv0766c 641
83332.Rv0069c 83332.Rv0768 409
83332.Rv0069c 83332.Rv0778 653
83332.Rv0069c 83332.Rv0793 214
83332.Rv0069c 83332.Rv0884c 557
83332.Rv0069c 83332.Rv0952 192
83332.Rv0069c 83332.Rv0983 159
83332.Rv0069c 83332.Rv1009 156
83332.Rv0069c 83332.Rv1010 207
83332.Rv0069c 83332.Rv1011 208
83332.Rv0069c 83332.Rv1020 368
83332.Rv0069c 83332.Rv1028c 170
83332.Rv0069c 83332.Rv1043c 152
83332.Rv0069c 83332.Rv1069c 179
83332.Rv0069c 83332.Rv1077 901
83332.Rv0069c 83332.Rv1079 329
83332.Rv0069c 83332.Rv1093 932
83332.Rv0069c 83332.Rv1117 287
83332.Rv0069c 83332.Rv1133c 162
83332.Rv0069c 83332.Rv1207 196
83332.Rv0069c 83332.Rv1223 152
83332.Rv0069c 83332.Rv1239c 304
83332.Rv0069c 83332.Rv1248c 235
83332.Rv0069c 83332.Rv1288 206
83332.Rv0069c 83332.Rv1294 800
83332.Rv0069c 83332.Rv1296 800
83332.Rv0069c 83332.Rv1298 210
83332.Rv0069c 83332.Rv1447c 224
83332.Rv0069c 83332.Rv1466 320
83332.Rv0069c 83332.Rv1475c 272
83332.Rv0069c 83332.Rv1538c 213
83332.Rv0069c 83332.Rv1553 257
83332.Rv0069c 83332.Rv1554 356
83332.Rv0069c 83332.Rv1555 353
83332.Rv0069c 83332.Rv1556 530
83332.Rv0069c 83332.Rv1559 825
83332.Rv0069c 83332.Rv1562c 193
83332.Rv0069c 83332.Rv1563c 170
83332.Rv0069c 83332.Rv1570 170
83332.Rv0069c 83332.Rv1571 469
83332.Rv0069c 83332.Rv1589 218
83332.Rv0069c 83332.Rv1599 195
83332.Rv0069c 83332.Rv1609 339
83332.Rv0069c 83332.Rv1612 899
83332.Rv0069c 83332.Rv1613 903
83332.Rv0069c 83332.Rv1623c 170
83332.Rv0069c 83332.Rv1638 274
83332.Rv0069c 83332.Rv1661 191
83332.Rv0069c 83332.Rv1667c 179
83332.Rv0069c 83332.Rv1668c 151
83332.Rv0069c 83332.Rv1704c 225
83332.Rv0069c 83332.Rv1736c 191
83332.Rv0069c 83332.Rv1739c 228
83332.Rv0069c 83332.Rv1749c 195
83332.Rv0069c 83332.Rv1817 208
83332.Rv0069c 83332.Rv1826 603
83332.Rv0069c 83332.Rv1832 443
83332.Rv0069c 83332.Rv1897c 274
83332.Rv0069c 83332.Rv2018 698
83332.Rv0069c 83332.Rv2019 659
83332.Rv0069c 83332.Rv2048c 255
83332.Rv0069c 83332.Rv2211c 463
83332.Rv0069c 83332.Rv2220 210
83332.Rv0069c 83332.Rv2221c 198
83332.Rv0069c 83332.Rv2222c 369
83332.Rv0069c 83332.Rv2241 198
83332.Rv0069c 83332.Rv2268c 385
83332.Rv0069c 83332.Rv2281 151
83332.Rv0069c 83332.Rv2294 195
83332.Rv0069c 83332.Rv2299c 199
83332.Rv0069c 83332.Rv2315c 186
83332.Rv0069c 83332.Rv2335 899
83332.Rv0069c 83332.Rv2350c 199
83332.Rv0069c 83332.Rv2352c 243
83332.Rv0069c 83332.Rv2395 301
83332.Rv0069c 83332.Rv2420c 276
83332.Rv0069c 83332.Rv2445c 170
83332.Rv0069c 83332.Rv2483c 899
83332.Rv0069c 83332.Rv2497c 170
83332.Rv0069c 83332.Rv2528c 223
83332.Rv0069c 83332.Rv2535c 161
83332.Rv0069c 83332.Rv2538c 206
83332.Rv0069c 83332.Rv2540c 181
83332.Rv0069c 83332.Rv2552c 158
83332.Rv0069c 83332.Rv2559c 286
83332.Rv0069c 83332.Rv2579 389
83332.Rv0069c 83332.Rv2580c 191
83332.Rv0069c 83332.Rv2593c 247
83332.Rv0069c 83332.Rv2643 276
83332.Rv0069c 83332.Rv2749 214
83332.Rv0069c 83332.Rv2780 330
83332.Rv0069c 83332.Rv2793c 256
83332.Rv0069c 83332.Rv2907c 412
83332.Rv0069c 83332.Rv2925c 260
83332.Rv0069c 83332.Rv2947c 255
83332.Rv0069c 83332.Rv2964 343
83332.Rv0069c 83332.Rv2973c 368
83332.Rv0069c 83332.Rv2974c 425
83332.Rv0069c 83332.Rv2996c 198
83332.Rv0069c 83332.Rv3003c 196
83332.Rv0069c 83332.Rv3024c 225
83332.Rv0069c 83332.Rv3042c 953
83332.Rv0069c 83332.Rv3065 212
83332.Rv0069c 83332.Rv3232c 151
83332.Rv0069c 83332.Rv3302c 237
83332.Rv0069c 83332.Rv3306c 173
83332.Rv0069c 83332.Rv3318 170
83332.Rv0069c 83332.Rv3330 240
83332.Rv0069c 83332.Rv3356c 351
83332.Rv0069c 83332.Rv3393 165
83332.Rv0069c 83332.Rv3476c 330
83332.Rv0069c 83332.Rv3495c 429
83332.Rv0069c 83332.Rv3518c 401
83332.Rv0069c 83332.Rv3608c 206
83332.Rv0069c 83332.Rv3696c 223
83332.Rv0069c 83332.Rv3709c 193
83332.Rv0069c 83332.Rv3778c 279
83332.Rv0069c 83332.Rv3800c 170
83332.Rv0069c 83332.Rv3813c 237
83332.Rv0069c 83332.Rv3816c 237
83332.Rv0069c 83332.Rv3825c 249
83332.Rv0069c 83332.Rv3838c 152
83332.Rv0069c 83332.Rv3903c 172
83332.Rv0069c 83332.Rv3913 220
83332.Rv0069c 83332.Rv3914 162
83332.Rv0069c 83332.Rv3917c 172
83332.Rv0070c 83332.Rv0002 456
83332.Rv0070c 83332.Rv0006 399
83332.Rv0070c 83332.Rv0033 208
83332.Rv0070c 83332.Rv0041 550
83332.Rv0070c 83332.Rv0053 409
83332.Rv0070c 83332.Rv0055 390
83332.Rv0070c 83332.Rv0056 586
83332.Rv0070c 83332.Rv0069c 990
83332.Rv0070c 83332.Rv0120c 234
83332.Rv0070c 83332.Rv0155 185
83332.Rv0070c 83332.Rv0189c 354
83332.Rv0070c 83332.Rv0248c 174
83332.Rv0070c 83332.Rv0253 185
83332.Rv0070c 83332.Rv0312 265
83332.Rv0070c 83332.Rv0322 312
83332.Rv0070c 83332.Rv0350 324
83332.Rv0070c 83332.Rv0357c 348
83332.Rv0070c 83332.Rv0363c 176
83332.Rv0070c 83332.Rv0364 158
83332.Rv0070c 83332.Rv0382c 252
83332.Rv0070c 83332.Rv0389 941
83332.Rv0070c 83332.Rv0408 208
83332.Rv0070c 83332.Rv0409 291
83332.Rv0070c 83332.Rv0417 237
83332.Rv0070c 83332.Rv0427c 203
83332.Rv0070c 83332.Rv0436c 899
83332.Rv0070c 83332.Rv0440 345
83332.Rv0070c 83332.Rv0467 198
83332.Rv0070c 83332.Rv0468 203
83332.Rv0070c 83332.Rv0474 443
83332.Rv0070c 83332.Rv0482 194
83332.Rv0070c 83332.Rv0484c 196
83332.Rv0070c 83332.Rv0505c 924
83332.Rv0070c 83332.Rv0512 300
83332.Rv0070c 83332.Rv0533c 380
83332.Rv0070c 83332.Rv0535 207
83332.Rv0070c 83332.Rv0561c 186
83332.Rv0070c 83332.Rv0564c 208
83332.Rv0070c 83332.Rv0570 186
83332.Rv0070c 83332.Rv0620 213
83332.Rv0070c 83332.Rv0639 152
83332.Rv0070c 83332.Rv0640 335
83332.Rv0070c 83332.Rv0641 237
83332.Rv0070c 83332.Rv0651 304
83332.Rv0070c 83332.Rv0652 199
83332.Rv0070c 83332.Rv0667 355
83332.Rv0070c 83332.Rv0668 224
83332.Rv0070c 83332.Rv0682 165
83332.Rv0070c 83332.Rv0683 362
83332.Rv0070c 83332.Rv0684 352
83332.Rv0070c 83332.Rv0685 350
83332.Rv0070c 83332.Rv0694 227
83332.Rv0070c 83332.Rv0700 282
83332.Rv0070c 83332.Rv0701 253
83332.Rv0070c 83332.Rv0702 189
83332.Rv0070c 83332.Rv0703 285
83332.Rv0070c 83332.Rv0704 509
83332.Rv0070c 83332.Rv0707 249
83332.Rv0070c 83332.Rv0708 184
83332.Rv0070c 83332.Rv0714 167
83332.Rv0070c 83332.Rv0716 250
83332.Rv0070c 83332.Rv0717 298
83332.Rv0070c 83332.Rv0718 184
83332.Rv0070c 83332.Rv0720 280
83332.Rv0070c 83332.Rv0721 281
83332.Rv0070c 83332.Rv0728c 269
83332.Rv0070c 83332.Rv0732 220
83332.Rv0070c 83332.Rv0733 252
83332.Rv0070c 83332.Rv0734 243
83332.Rv0070c 83332.Rv0751c 176
83332.Rv0070c 83332.Rv0772 667
83332.Rv0070c 83332.Rv0777 472
83332.Rv0070c 83332.Rv0780 518
83332.Rv0070c 83332.Rv0788 474
83332.Rv0070c 83332.Rv0803 526
83332.Rv0070c 83332.Rv0808 482
83332.Rv0070c 83332.Rv0809 588
83332.Rv0070c 83332.Rv0828c 156
83332.Rv0070c 83332.Rv0860 184
83332.Rv0070c 83332.Rv0864 204
83332.Rv0070c 83332.Rv0884c 452
83332.Rv0070c 83332.Rv0896 540
83332.Rv0070c 83332.Rv0949 168
83332.Rv0070c 83332.Rv0951 227
83332.Rv0070c 83332.Rv0952 236
83332.Rv0070c 83332.Rv0956 930
83332.Rv0070c 83332.Rv0957 960
83332.Rv0070c 83332.Rv0973c 326
83332.Rv0070c 83332.Rv0992c 194
83332.Rv0070c 83332.Rv1005c 161
83332.Rv0070c 83332.Rv1007c 408
83332.Rv0070c 83332.Rv1017c 419
83332.Rv0070c 83332.Rv1018c 160
83332.Rv0070c 83332.Rv1023 640
83332.Rv0070c 83332.Rv1070c 205
83332.Rv0070c 83332.Rv1077 903
83332.Rv0070c 83332.Rv1079 197
83332.Rv0070c 83332.Rv1080c 248
83332.Rv0070c 83332.Rv1092c 432
83332.Rv0070c 83332.Rv1093 807
83332.Rv0070c 83332.Rv1095 163
83332.Rv0070c 83332.Rv1098c 158
83332.Rv0070c 83332.Rv1099c 218
83332.Rv0070c 83332.Rv1112 185
83332.Rv0070c 83332.Rv1133c 592
83332.Rv0070c 83332.Rv1138c 186
83332.Rv0070c 83332.Rv1165 204
83332.Rv0070c 83332.Rv1207 232
83332.Rv0070c 83332.Rv1240 395
83332.Rv0070c 83332.Rv1292 466
83332.Rv0070c 83332.Rv1293 242
83332.Rv0070c 83332.Rv1294 244
83332.Rv0070c 83332.Rv1295 279
83332.Rv0070c 83332.Rv1296 216
83332.Rv0070c 83332.Rv1297 328
83332.Rv0070c 83332.Rv1298 457
83332.Rv0070c 83332.Rv1299 496
83332.Rv0070c 83332.Rv1300 451
83332.Rv0070c 83332.Rv1301 464
83332.Rv0070c 83332.Rv1302 436
83332.Rv0070c 83332.Rv1304 268
83332.Rv0070c 83332.Rv1305 227
83332.Rv0070c 83332.Rv1306 306
83332.Rv0070c 83332.Rv1307 500
83332.Rv0070c 83332.Rv1308 572
83332.Rv0070c 83332.Rv1309 455
83332.Rv0070c 83332.Rv1310 387
83332.Rv0070c 83332.Rv1311 193
83332.Rv0070c 83332.Rv1315 539
83332.Rv0070c 83332.Rv1316c 251
83332.Rv0070c 83332.Rv1326c 217
83332.Rv0070c 83332.Rv1340 313
83332.Rv0070c 83332.Rv1344 208
83332.Rv0070c 83332.Rv1380 370
83332.Rv0070c 83332.Rv1384 154
83332.Rv0070c 83332.Rv1392 451
83332.Rv0070c 83332.Rv1406 919
83332.Rv0070c 83332.Rv1409 570
83332.Rv0070c 83332.Rv1412 489
83332.Rv0070c 83332.Rv1415 549
83332.Rv0070c 83332.Rv1416 548
83332.Rv0070c 83332.Rv1420 154
83332.Rv0070c 83332.Rv1421 239
83332.Rv0070c 83332.Rv1436 278
83332.Rv0070c 83332.Rv1437 529
83332.Rv0070c 83332.Rv1438 383
83332.Rv0070c 83332.Rv1448c 204
83332.Rv0070c 83332.Rv1449c 309
83332.Rv0070c 83332.Rv1464 286
83332.Rv0070c 83332.Rv1473 166
83332.Rv0070c 83332.Rv1475c 400
83332.Rv0070c 83332.Rv1484 208
83332.Rv0070c 83332.Rv1536 180
83332.Rv0070c 83332.Rv1537 284
83332.Rv0070c 83332.Rv1552 158
83332.Rv0070c 83332.Rv1559 910
83332.Rv0070c 83332.Rv1562c 187
83332.Rv0070c 83332.Rv1603 251
83332.Rv0070c 83332.Rv1608c 184
83332.Rv0070c 83332.Rv1609 447
83332.Rv0070c 83332.Rv1612 931
83332.Rv0070c 83332.Rv1613 899
83332.Rv0070c 83332.Rv1617 265
83332.Rv0070c 83332.Rv1629 272
83332.Rv0070c 83332.Rv1630 345
83332.Rv0070c 83332.Rv1631 197
83332.Rv0070c 83332.Rv1633 223
83332.Rv0070c 83332.Rv1640c 502
83332.Rv0070c 83332.Rv1643 216
83332.Rv0070c 83332.Rv1649 508
83332.Rv0070c 83332.Rv1650 469
83332.Rv0070c 83332.Rv1655 227
83332.Rv0070c 83332.Rv1656 202
83332.Rv0070c 83332.Rv1658 173
83332.Rv0070c 83332.Rv1659 188
83332.Rv0070c 83332.Rv1680 165
83332.Rv0070c 83332.Rv1689 472
83332.Rv0070c 83332.Rv1695 346
83332.Rv0070c 83332.Rv1696 396
83332.Rv0070c 83332.Rv1699 385
83332.Rv0070c 83332.Rv1707 170
83332.Rv0070c 83332.Rv1709 230
83332.Rv0070c 83332.Rv1711 268
83332.Rv0070c 83332.Rv1713 493
83332.Rv0070c 83332.Rv1715 184
83332.Rv0070c 83332.Rv1722 185
83332.Rv0070c 83332.Rv1814 384
83332.Rv0070c 83332.Rv1817 172
83332.Rv0070c 83332.Rv1826 636
83332.Rv0070c 83332.Rv1832 982
83332.Rv0070c 83332.Rv1842c 181
83332.Rv0070c 83332.Rv1843c 250
83332.Rv0070c 83332.Rv1844c 283
83332.Rv0070c 83332.Rv1848 165
83332.Rv0070c 83332.Rv1856c 158
83332.Rv0070c 83332.Rv1872c 227
83332.Rv0070c 83332.Rv1878 265
83332.Rv0070c 83332.Rv1897c 239
83332.Rv0070c 83332.Rv1901 436
83332.Rv0070c 83332.Rv1902c 152
83332.Rv0070c 83332.Rv1905c 899
83332.Rv0070c 83332.Rv1909c 156
83332.Rv0070c 83332.Rv1916 227
83332.Rv0070c 83332.Rv1940 549
83332.Rv0070c 83332.Rv1981c 176
83332.Rv0070c 83332.Rv2043c 419
83332.Rv0070c 83332.Rv2045c 245
83332.Rv0070c 83332.Rv2055c 276
83332.Rv0070c 83332.Rv2056c 297
83332.Rv0070c 83332.Rv2060 193
83332.Rv0070c 83332.Rv2062c 184
83332.Rv0070c 83332.Rv2066 181
83332.Rv0070c 83332.Rv2090 215
83332.Rv0070c 83332.Rv2093c 283
83332.Rv0070c 83332.Rv2121c 291
83332.Rv0070c 83332.Rv2124c 924
83332.Rv0070c 83332.Rv2130c 359
83332.Rv0070c 83332.Rv2139 196
83332.Rv0070c 83332.Rv2150c 184
83332.Rv0070c 83332.Rv2156c 220
83332.Rv0070c 83332.Rv2194 236
83332.Rv0070c 83332.Rv2195 184
83332.Rv0070c 83332.Rv2200c 184
83332.Rv0070c 83332.Rv2204c 234
83332.Rv0070c 83332.Rv2210c 356
83332.Rv0070c 83332.Rv2211c 972
83332.Rv0070c 83332.Rv2213 809
83332.Rv0070c 83332.Rv2215 157
83332.Rv0070c 83332.Rv2218 410
83332.Rv0070c 83332.Rv2220 354
83332.Rv0070c 83332.Rv2222c 354
83332.Rv0070c 83332.Rv2225 180
83332.Rv0070c 83332.Rv2234 567
83332.Rv0070c 83332.Rv2238c 184
83332.Rv0070c 83332.Rv2244 208
83332.Rv0070c 83332.Rv2245 489
83332.Rv0070c 83332.Rv2246 489
83332.Rv0070c 83332.Rv2260 268
83332.Rv0070c 83332.Rv2264c 295
83332.Rv0070c 83332.Rv2298 185
83332.Rv0070c 83332.Rv2321c 227
83332.Rv0070c 83332.Rv2322c 227
83332.Rv0070c 83332.Rv2335 822
83332.Rv0070c 83332.Rv2343c 260
83332.Rv0070c 83332.Rv2357c 244
83332.Rv0070c 83332.Rv2359 156
83332.Rv0070c 83332.Rv2366c 181
83332.Rv0070c 83332.Rv2367c 169
83332.Rv0070c 83332.Rv2404c 242
83332.Rv0070c 83332.Rv2421c 304
83332.Rv0070c 83332.Rv2427c 343
83332.Rv0070c 83332.Rv2441c 223
83332.Rv0070c 83332.Rv2442c 257
83332.Rv0070c 83332.Rv2443 236
83332.Rv0070c 83332.Rv2447c 229
83332.Rv0070c 83332.Rv2448c 545
83332.Rv0070c 83332.Rv2458 202
83332.Rv0070c 83332.Rv2460c 203
83332.Rv0070c 83332.Rv2461c 297
83332.Rv0070c 83332.Rv2462c 530
83332.Rv0070c 83332.Rv2465c 663
83332.Rv0070c 83332.Rv2467 807
83332.Rv0070c 83332.Rv2477c 166
83332.Rv0070c 83332.Rv2483c 924
83332.Rv0070c 83332.Rv2496c 160
83332.Rv0070c 83332.Rv2498c 176
83332.Rv0070c 83332.Rv2501c 286
83332.Rv0070c 83332.Rv2521 184
83332.Rv0070c 83332.Rv2524c 328
83332.Rv0070c 83332.Rv2533c 434
83332.Rv0070c 83332.Rv2534c 215
83332.Rv0070c 83332.Rv2538c 369
83332.Rv0070c 83332.Rv2539c 158
83332.Rv0070c 83332.Rv2540c 247
83332.Rv0070c 83332.Rv2552c 400
83332.Rv0070c 83332.Rv2555c 188
83332.Rv0070c 83332.Rv2559c 345
83332.Rv0070c 83332.Rv2572c 452
83332.Rv0070c 83332.Rv2580c 544
83332.Rv0070c 83332.Rv2583c 241
83332.Rv0070c 83332.Rv2603c 363
83332.Rv0070c 83332.Rv2604c 185
83332.Rv0070c 83332.Rv2607 186
83332.Rv0070c 83332.Rv2614c 505
83332.Rv0070c 83332.Rv2643 230
83332.Rv0070c 83332.Rv2671 357
83332.Rv0070c 83332.Rv2678c 265
83332.Rv0070c 83332.Rv2682c 304
83332.Rv0070c 83332.Rv2689c 194
83332.Rv0070c 83332.Rv2703 196
83332.Rv0070c 83332.Rv2710 176
83332.Rv0070c 83332.Rv2718c 489
83332.Rv0070c 83332.Rv2726c 389
83332.Rv0070c 83332.Rv2752c 171
83332.Rv0070c 83332.Rv2754c 342
83332.Rv0070c 83332.Rv2763c 939
83332.Rv0070c 83332.Rv2764c 931
83332.Rv0070c 83332.Rv2773c 216
83332.Rv0070c 83332.Rv2783c 476
83332.Rv0070c 83332.Rv2785c 332
83332.Rv0070c 83332.Rv2839c 360
83332.Rv0070c 83332.Rv2841c 192
83332.Rv0070c 83332.Rv2845c 383
83332.Rv0070c 83332.Rv2860c 265
83332.Rv0070c 83332.Rv2861c 243
83332.Rv0070c 83332.Rv2868c 365
83332.Rv0070c 83332.Rv2870c 253
83332.Rv0070c 83332.Rv2880c 343
83332.Rv0070c 83332.Rv2881c 249
83332.Rv0070c 83332.Rv2883c 455
83332.Rv0070c 83332.Rv2889c 322
83332.Rv0070c 83332.Rv2890c 221
83332.Rv0070c 83332.Rv2902c 255
83332.Rv0070c 83332.Rv2904c 242
83332.Rv0070c 83332.Rv2906c 291
83332.Rv0070c 83332.Rv2916c 295
83332.Rv0070c 83332.Rv2919c 267
83332.Rv0070c 83332.Rv2922c 274
83332.Rv0070c 83332.Rv2925c 239
83332.Rv0070c 83332.Rv2949c 170
83332.Rv0070c 83332.Rv2964 931
83332.Rv0070c 83332.Rv2966c 153
83332.Rv0070c 83332.Rv2967c 286
83332.Rv0070c 83332.Rv2973c 169
83332.Rv0070c 83332.Rv2974c 279
83332.Rv0070c 83332.Rv2975c 166
83332.Rv0070c 83332.Rv2976c 334
83332.Rv0070c 83332.Rv2977c 433
83332.Rv0070c 83332.Rv2982c 208
83332.Rv0070c 83332.Rv2984 236
83332.Rv0070c 83332.Rv2987c 370
83332.Rv0070c 83332.Rv2988c 335
83332.Rv0070c 83332.Rv2992c 712
83332.Rv0070c 83332.Rv2996c 348
83332.Rv0070c 83332.Rv3001c 476
83332.Rv0070c 83332.Rv3003c 154
83332.Rv0070c 83332.Rv3012c 237
83332.Rv0070c 83332.Rv3035 191
83332.Rv0070c 83332.Rv3042c 936
83332.Rv0070c 83332.Rv3048c 152
83332.Rv0070c 83332.Rv3051c 516
83332.Rv0070c 83332.Rv3052c 196
83332.Rv0070c 83332.Rv3056 203
83332.Rv0070c 83332.Rv3105c 243
83332.Rv0070c 83332.Rv3111 204
83332.Rv0070c 83332.Rv3114 156
83332.Rv0070c 83332.Rv3240c 262
83332.Rv0070c 83332.Rv3248c 285
83332.Rv0070c 83332.Rv3262 162
83332.Rv0070c 83332.Rv3275c 634
83332.Rv0070c 83332.Rv3276c 351
83332.Rv0070c 83332.Rv3280 165
83332.Rv0070c 83332.Rv3285 286
83332.Rv0070c 83332.Rv3287c 198
83332.Rv0070c 83332.Rv3297 165
83332.Rv0070c 83332.Rv3302c 186
83332.Rv0070c 83332.Rv3303c 289
83332.Rv0070c 83332.Rv3305c 168
83332.Rv0070c 83332.Rv3309c 666
83332.Rv0070c 83332.Rv3318 174
83332.Rv0070c 83332.Rv3324c 204
83332.Rv0070c 83332.Rv3336c 551
83332.Rv0070c 83332.Rv3356c 986
83332.Rv0070c 83332.Rv3379c 273
83332.Rv0070c 83332.Rv3396c 362
83332.Rv0070c 83332.Rv3404c 157
83332.Rv0070c 83332.Rv3410c 264
83332.Rv0070c 83332.Rv3411c 267
83332.Rv0070c 83332.Rv3417c 345
83332.Rv0070c 83332.Rv3423c 163
83332.Rv0070c 83332.Rv3433c 214
83332.Rv0070c 83332.Rv3436c 188
83332.Rv0070c 83332.Rv3441c 158
83332.Rv0070c 83332.Rv3442c 237
83332.Rv0070c 83332.Rv3443c 304
83332.Rv0070c 83332.Rv3456c 206
83332.Rv0070c 83332.Rv3457c 260
83332.Rv0070c 83332.Rv3458c 237
83332.Rv0070c 83332.Rv3459c 264
83332.Rv0070c 83332.Rv3460c 172
83332.Rv0070c 83332.Rv3571 382
83332.Rv0070c 83332.Rv3580c 500
83332.Rv0070c 83332.Rv3581c 239
83332.Rv0070c 83332.Rv3598c 502
83332.Rv0070c 83332.Rv3600c 194
83332.Rv0070c 83332.Rv3608c 232
83332.Rv0070c 83332.Rv3609c 249
83332.Rv0070c 83332.Rv3628 228
83332.Rv0070c 83332.Rv3661 294
83332.Rv0070c 83332.Rv3665c 239
83332.Rv0070c 83332.Rv3696c 179
83332.Rv0070c 83332.Rv3700c 186
83332.Rv0070c 83332.Rv3708c 226
83332.Rv0070c 83332.Rv3709c 273
83332.Rv0070c 83332.Rv3710 156
83332.Rv0070c 83332.Rv3711c 351
83332.Rv0070c 83332.Rv3712 208
83332.Rv0070c 83332.Rv3713 207
83332.Rv0070c 83332.Rv3721c 204
83332.Rv0070c 83332.Rv3737 465
83332.Rv0070c 83332.Rv3752c 300
83332.Rv0070c 83332.Rv3778c 289
83332.Rv0070c 83332.Rv3834c 332
83332.Rv0070c 83332.Rv3838c 156
83332.Rv0070c 83332.Rv3846 154
83332.Rv0070c 83332.Rv3848 184
83332.Rv0070c 83332.Rv3859c 493
83332.Rv0070c 83332.Rv3913 247
83332.Rv0071 83332.Rv0021c 383
83332.Rv0071 83332.Rv0023 160
83332.Rv0071 83332.Rv0041 191
83332.Rv0071 83332.Rv0074 845
83332.Rv0071 83332.Rv0280 353
83332.Rv0071 83332.Rv0296c 468
83332.Rv0071 83332.Rv0392c 170
83332.Rv0071 83332.Rv0405 191
83332.Rv0071 83332.Rv0520 152
83332.Rv0071 83332.Rv0613c 843
83332.Rv0071 83332.Rv0640 191
83332.Rv0071 83332.Rv0663 530
83332.Rv0071 83332.Rv0710 195
83332.Rv0071 83332.Rv0869c 191
83332.Rv0071 83332.Rv1000c 175
83332.Rv0071 83332.Rv1051c 176
83332.Rv0071 83332.Rv1092c 198
83332.Rv0071 83332.Rv1189 190
83332.Rv0071 83332.Rv1192 385
83332.Rv0071 83332.Rv1378c 170
83332.Rv0071 83332.Rv1586c 215
83332.Rv0071 83332.Rv1587c 152
83332.Rv0071 83332.Rv1661 195
83332.Rv0071 83332.Rv1662 195
83332.Rv0071 83332.Rv1664 196
83332.Rv0071 83332.Rv1671 409
83332.Rv0071 83332.Rv1702c 167
83332.Rv0071 83332.Rv1756c 167
83332.Rv0071 83332.Rv1758 480
83332.Rv0071 83332.Rv1777 162
83332.Rv0071 83332.Rv2048c 193
83332.Rv0071 83332.Rv2100 465
83332.Rv0071 83332.Rv2262c 829
83332.Rv0071 83332.Rv2263 724
83332.Rv0071 83332.Rv2382c 191
83332.Rv0071 83332.Rv2564 209
83332.Rv0071 83332.Rv2578c 228
83332.Rv0071 83332.Rv2783c 191
83332.Rv0071 83332.Rv2812 156
83332.Rv0071 83332.Rv2817c 650
83332.Rv0071 83332.Rv2820c 702
83332.Rv0071 83332.Rv2856 469
83332.Rv0071 83332.Rv2888c 231
83332.Rv0071 83332.Rv2933 193
[truncated: 20,291,894 more chars]
