# Supplementary material for: Network-based features enable prediction of essential genes across diverse organisms
Source: PLoS One. 2018 Dec 13;13(12):e0208722. doi: 10.1371/journal.pone.0208722 (PMC6292609; doi:10.1371/journal.pone.0208722)
Supplement: S1 Dataset — PPI Data of 27 organisms along with essential genes information. (ZIP) [file pone.0208722.s001.zip › S1/85962.ess]

85962.HP0006
85962.HP0024
85962.HP0028
85962.HP0034
85962.HP0035
85962.HP0061
85962.HP0065
85962.HP0076
85962.HP0084
85962.HP0092
85962.HP0095
85962.HP0109
85962.HP0110
85962.HP0122
85962.HP0123
85962.HP0124
85962.HP0125
85962.HP0126
85962.HP0146
85962.HP0147
85962.HP0148
85962.HP0153
85962.HP0157
85962.HP0175
85962.HP0182
85962.HP0190
85962.HP0196
85962.HP0197
85962.HP0200
85962.HP0201
85962.HP0218
85962.HP0221
85962.HP0222
85962.HP0237
85962.HP0240
85962.HP0242
85962.HP0265
85962.HP0268
85962.HP0269
85962.HP0272
85962.HP0275
85962.HP0276
85962.HP0277
85962.HP0279
85962.HP0288
85962.HP0289
85962.HP0290
85962.HP0297
85962.HP0298
85962.HP0300
85962.HP0301
85962.HP0315
85962.HP0321
85962.HP0323
85962.HP0333
85962.HP0363
85962.HP0378
85962.HP0386
85962.HP0388
85962.HP0395
85962.HP0403
85962.HP0405
85962.HP0408
85962.HP0409
85962.HP0418
85962.HP0419
85962.HP0439
85962.HP0456
85962.HP0460
85962.HP0466
85962.HP0469
85962.HP0470
85962.HP0488
85962.HP0489
85962.HP0491
85962.HP0500
85962.HP0505
85962.HP0507
85962.HP0510
85962.HP0551
85962.HP0554
85962.HP0559
85962.HP0572
85962.HP0573
85962.HP0574
85962.HP0583
85962.HP0586
85962.HP0587
85962.HP0589
85962.HP0590
85962.HP0591
85962.HP0597
85962.HP0598
85962.HP0605
85962.HP0614
85962.HP0641
85962.HP0644
85962.HP0646
85962.HP0647
85962.HP0648
85962.HP0650
85962.HP0656
85962.HP0658
85962.HP0661
85962.HP0662
85962.HP0663
85962.HP0664
85962.HP0700
85962.HP0708
85962.HP0716
85962.HP0729
85962.HP0736
85962.HP0737
85962.HP0738
85962.HP0740
85962.HP0742
85962.HP0745
85962.HP0746
85962.HP0748
85962.HP0749
85962.HP0750
85962.HP0760
85962.HP0761
85962.HP0763
85962.HP0773
85962.HP0775
85962.HP0776
85962.HP0785
85962.HP0791
85962.HP0793
85962.HP0798
85962.HP0799
85962.HP0807
85962.HP0811
85962.HP0820
85962.HP0831
85962.HP0835
85962.HP0849
85962.HP0851
85962.HP0852
85962.HP0854
85962.HP0858
85962.HP0860
85962.HP0866
85962.HP0868
85962.HP0880
85962.HP0920
85962.HP0927
85962.HP0928
85962.HP0929
85962.HP0935
85962.HP0941
85962.HP0956
85962.HP0957
85962.HP0959
85962.HP0963
85962.HP0973
85962.HP0979
85962.HP0993
85962.HP1012
85962.HP1013
85962.HP1016
85962.HP1017
85962.HP1019
85962.HP1034
85962.HP1038
85962.HP1040
85962.HP1047
85962.HP1052
85962.HP1053
85962.HP1054
85962.HP1055
85962.HP1056
85962.HP1057
85962.HP1058
85962.HP1059
85962.HP1060
85962.HP1061
85962.HP1064
85962.HP1065
85962.HP1067
85962.HP1069
85962.HP1070
85962.HP1076
85962.HP1085
85962.HP1086
85962.HP1087
85962.HP1089
85962.HP1102
85962.HP1108
85962.HP1129
85962.HP1130
85962.HP1131
85962.HP1132
85962.HP1133
85962.HP1135
85962.HP1136
85962.HP1137
85962.HP1139
85962.HP1149
85962.HP1150
85962.HP1153
85962.HP1161
85962.HP1163
85962.HP1170
85962.HP1190
85962.HP1196
85962.HP1197
85962.HP1202
85962.HP1203
85962.HP1206
85962.HP1216
85962.HP1217
85962.HP1229
85962.HP1230
85962.HP1231
85962.HP1234
85962.HP1236
85962.HP1240
85962.HP1244
85962.HP1245
85962.HP1246
85962.HP1247
85962.HP1249
85962.HP1253
85962.HP1254
85962.HP1261
85962.HP1264
85962.HP1265
85962.HP1266
85962.HP1268
85962.HP1270
85962.HP1289
85962.HP1292
85962.HP1297
85962.HP1298
85962.HP1299
85962.HP1300
85962.HP1301
85962.HP1306
85962.HP1307
85962.HP1308
85962.HP1309
85962.HP1311
85962.HP1313
85962.HP1314
85962.HP1318
85962.HP1320
85962.HP1321
85962.HP1338
85962.HP1339
85962.HP1340
85962.HP1348
85962.HP1349
85962.HP1357
85962.HP1359
85962.HP1360
85962.HP1375
85962.HP1384
85962.HP1385
85962.HP1386
85962.HP1388
85962.HP1413
85962.HP1414
85962.HP1421
85962.HP1436
85962.HP1442
85962.HP1445
85962.HP1446
85962.HP1447
85962.HP1448
85962.HP1449
85962.HP1450
85962.HP1451
85962.HP1456
85962.HP1473
85962.HP1478
85962.HP1480
85962.HP1481
85962.HP1482
85962.HP1483
85962.HP1484
85962.HP1493
85962.HP1497
85962.HP1504
85962.HP1505
85962.HP1510
85962.HP1514
85962.HP1518
85962.HP1523
85962.HP1524
85962.HP1531
85962.HP1539
85962.HP1546
85962.HP1548
85962.HP1551
85962.HP1552
85962.HP1553
85962.HP1554
85962.HP1566
85962.HP1567
85962.HP1569
85962.HP1570
85962.HP1571
85962.HP1580
