# Supplementary material for: Network-based features enable prediction of essential genes across diverse organisms
Source: PLoS One. 2018 Dec 13;13(12):e0208722. doi: 10.1371/journal.pone.0208722 (PMC6292609; doi:10.1371/journal.pone.0208722)
Supplement: S1 Dataset — PPI Data of 27 organisms along with essential genes information. (ZIP) [file pone.0208722.s001.zip › S1/71421.ppi.txt]

71421.HI0001 71421.HI0002 506
71421.HI0001 71421.HI0004 155
71421.HI0001 71421.HI0009 153
71421.HI0001 71421.HI0016 409
71421.HI0001 71421.HI0018 172
71421.HI0001 71421.HI0026 222
71421.HI0001 71421.HI0034 272
71421.HI0001 71421.HI0037 397
71421.HI0001 71421.HI0038 251
71421.HI0001 71421.HI0039 251
71421.HI0001 71421.HI0044 157
71421.HI0001 71421.HI0047 921
71421.HI0001 71421.HI0056 217
71421.HI0001 71421.HI0057 548
71421.HI0001 71421.HI0065 283
71421.HI0001 71421.HI0068 250
71421.HI0001 71421.HI0072 221
71421.HI0001 71421.HI0079 203
71421.HI0001 71421.HI0084 740
71421.HI0001 71421.HI0087 247
71421.HI0001 71421.HI0104 191
71421.HI0001 71421.HI0106 207
71421.HI0001 71421.HI0107 166
71421.HI0001 71421.HI0110 264
71421.HI0001 71421.HI0111 171
71421.HI0001 71421.HI0119 178
71421.HI0001 71421.HI0121 349
71421.HI0001 71421.HI0123 242
71421.HI0001 71421.HI0124 187
71421.HI0001 71421.HI0132 150
71421.HI0001 71421.HI0142 180
71421.HI0001 71421.HI0157 175
71421.HI0001 71421.HI0159 192
71421.HI0001 71421.HI0161 194
71421.HI0001 71421.HI0180 537
71421.HI0001 71421.HI0188 340
71421.HI0001 71421.HI0189 238
71421.HI0001 71421.HI0207 160
71421.HI0001 71421.HI0219a 466
71421.HI0001 71421.HI0221 231
71421.HI0001 71421.HI0221.1 175
71421.HI0001 71421.HI0222 172
71421.HI0001 71421.HI0226 400
71421.HI0001 71421.HI0229 241
71421.HI0001 71421.HI0249 468
71421.HI0001 71421.HI0255 246
71421.HI0001 71421.HI0260.1 496
71421.HI0001 71421.HI0266 197
71421.HI0001 71421.HI0268 245
71421.HI0001 71421.HI0280 319
71421.HI0001 71421.HI0290 152
71421.HI0001 71421.HI0301 166
71421.HI0001 71421.HI0303 393
71421.HI0001 71421.HI0312 176
71421.HI0001 71421.HI0315 244
71421.HI0001 71421.HI0328 398
71421.HI0001 71421.HI0349 790
71421.HI0001 71421.HI0351 261
71421.HI0001 71421.HI0361 224
71421.HI0001 71421.HI0373 438
71421.HI0001 71421.HI0378 253
71421.HI0001 71421.HI0382 300
71421.HI0001 71421.HI0390.1 187
71421.HI0001 71421.HI0394 274
71421.HI0001 71421.HI0402 203
71421.HI0001 71421.HI0407 175
71421.HI0001 71421.HI0417 403
71421.HI0001 71421.HI0425 180
71421.HI0001 71421.HI0429 152
71421.HI0001 71421.HI0434 159
71421.HI0001 71421.HI0442 291
71421.HI0001 71421.HI0445 299
71421.HI0001 71421.HI0447 371
71421.HI0001 71421.HI0452 181
71421.HI0001 71421.HI0454 163
71421.HI0001 71421.HI0456 255
71421.HI0001 71421.HI0462 166
71421.HI0001 71421.HI0465 911
71421.HI0001 71421.HI0469 321
71421.HI0001 71421.HI0470 182
71421.HI0001 71421.HI0473 245
71421.HI0001 71421.HI0474 180
71421.HI0001 71421.HI0479 267
71421.HI0001 71421.HI0480 151
71421.HI0001 71421.HI0495m 401
71421.HI0001 71421.HI0506 183
71421.HI0001 71421.HI0514 191
71421.HI0001 71421.HI0515 254
71421.HI0001 71421.HI0516 260
71421.HI0001 71421.HI0524 995
71421.HI0001 71421.HI0525 999
71421.HI0001 71421.HI0532 159
71421.HI0001 71421.HI0533 254
71421.HI0001 71421.HI0534 179
71421.HI0001 71421.HI0539 168
71421.HI0001 71421.HI0541 788
71421.HI0001 71421.HI0543 486
71421.HI0001 71421.HI0553 734
71421.HI0001 71421.HI0558 317
71421.HI0001 71421.HI0566 297
71421.HI0001 71421.HI0567 284
71421.HI0001 71421.HI0579 513
71421.HI0001 71421.HI0585 187
71421.HI0001 71421.HI0595 788
71421.HI0001 71421.HI0600 325
71421.HI0001 71421.HI0605 525
71421.HI0001 71421.HI0609 179
71421.HI0001 71421.HI0611 182
71421.HI0001 71421.HI0613 180
71421.HI0001 71421.HI0616 364
71421.HI0001 71421.HI0623 439
71421.HI0001 71421.HI0626 239
71421.HI0001 71421.HI0632 462
71421.HI0001 71421.HI0640 228
71421.HI0001 71421.HI0644 319
71421.HI0001 71421.HI0646 307
71421.HI0001 71421.HI0655 543
71421.HI0001 71421.HI0656 238
71421.HI0001 71421.HI0667 240
71421.HI0001 71421.HI0672 221
71421.HI0001 71421.HI0678 994
71421.HI0001 71421.HI0682 541
71421.HI0001 71421.HI0690 160
71421.HI0001 71421.HI0691 283
71421.HI0001 71421.HI0702 192
71421.HI0001 71421.HI0707 191
71421.HI0001 71421.HI0713 291
71421.HI0001 71421.HI0714 280
71421.HI0001 71421.HI0721 246
71421.HI0001 71421.HI0723 164
71421.HI0001 71421.HI0728 181
71421.HI0001 71421.HI0729 161
71421.HI0001 71421.HI0738 162
71421.HI0001 71421.HI0738.1 206
71421.HI0001 71421.HI0739 153
71421.HI0001 71421.HI0750 159
71421.HI0001 71421.HI0757 722
71421.HI0001 71421.HI0766 220
71421.HI0001 71421.HI0768 190
71421.HI0001 71421.HI0771 180
71421.HI0001 71421.HI0777 171
71421.HI0001 71421.HI0780 175
71421.HI0001 71421.HI0781 150
71421.HI0001 71421.HI0783 281
71421.HI0001 71421.HI0784 150
71421.HI0001 71421.HI0788 238
71421.HI0001 71421.HI0790 178
71421.HI0001 71421.HI0792 201
71421.HI0001 71421.HI0793 167
71421.HI0001 71421.HI0795 269
71421.HI0001 71421.HI0798 329
71421.HI0001 71421.HI0799 274
71421.HI0001 71421.HI0800 306
71421.HI0001 71421.HI0801 249
71421.HI0001 71421.HI0802 618
71421.HI0001 71421.HI0803 219
71421.HI0001 71421.HI0809 242
71421.HI0001 71421.HI0814 214
71421.HI0001 71421.HI0815 288
71421.HI0001 71421.HI0834 182
71421.HI0001 71421.HI0837 153
71421.HI0001 71421.HI0838 380
71421.HI0001 71421.HI0846 183
71421.HI0001 71421.HI0856 242
71421.HI0001 71421.HI0857 266
71421.HI0001 71421.HI0858 223
71421.HI0001 71421.HI0859 188
71421.HI0001 71421.HI0860 262
71421.HI0001 71421.HI0861 344
71421.HI0001 71421.HI0864 249
71421.HI0001 71421.HI0865 728
71421.HI0001 71421.HI0877 307
71421.HI0001 71421.HI0883 187
71421.HI0001 71421.HI0889 412
71421.HI0001 71421.HI0890m 306
71421.HI0001 71421.HI0899 246
71421.HI0001 71421.HI0905 369
71421.HI0001 71421.HI0911 388
71421.HI0001 71421.HI0913 281
71421.HI0001 71421.HI0914 190
71421.HI0001 71421.HI0919 154
71421.HI0001 71421.HI0921 163
71421.HI0001 71421.HI0928 791
71421.HI0001 71421.HI0932 973
71421.HI0001 71421.HI0935 183
71421.HI0001 71421.HI0937 381
71421.HI0001 71421.HI0946 309
71421.HI0001 71421.HI0957 262
71421.HI0001 71421.HI0961 163
71421.HI0001 71421.HI0963 189
71421.HI0001 71421.HI0972 345
71421.HI0001 71421.HI0981 370
71421.HI0001 71421.HI0982 824
71421.HI0001 71421.HI0988 205
71421.HI0001 71421.HI0990 447
71421.HI0001 71421.HI1012 900
71421.HI0001 71421.HI1023 994
71421.HI0001 71421.HI1043 246
71421.HI0001 71421.HI1059 208
71421.HI0001 71421.HI1065 291
71421.HI0001 71421.HI1077 164
71421.HI0001 71421.HI1081 268
71421.HI0001 71421.HI1088 607
71421.HI0001 71421.HI1095 183
71421.HI0001 71421.HI1103 188
71421.HI0001 71421.HI1107 159
71421.HI0001 71421.HI1115 183
71421.HI0001 71421.HI1116 802
71421.HI0001 71421.HI1125 894
71421.HI0001 71421.HI1134 308
71421.HI0001 71421.HI1139 349
71421.HI0001 71421.HI1140 365
71421.HI0001 71421.HI1143 163
71421.HI0001 71421.HI1145 231
71421.HI0001 71421.HI1146 500
71421.HI0001 71421.HI1153 342
71421.HI0001 71421.HI1158 251
71421.HI0001 71421.HI1167 182
71421.HI0001 71421.HI1171 372
71421.HI0001 71421.HI1172 345
71421.HI0001 71421.HI1174 481
71421.HI0001 71421.HI1197 235
71421.HI0001 71421.HI1199 153
71421.HI0001 71421.HI1203 560
71421.HI0001 71421.HI1204 442
71421.HI0001 71421.HI1210 822
71421.HI0001 71421.HI1215 183
71421.HI0001 71421.HI1218 249
71421.HI0001 71421.HI1220 169
71421.HI0001 71421.HI1228 255
71421.HI0001 71421.HI1229 486
71421.HI0001 71421.HI1231 615
71421.HI0001 71421.HI1232 274
71421.HI0001 71421.HI1234 222
71421.HI0001 71421.HI1237 877
71421.HI0001 71421.HI1238 208
71421.HI0001 71421.HI1245 214
71421.HI0001 71421.HI1247 251
71421.HI0001 71421.HI1258 180
71421.HI0001 71421.HI1261 182
71421.HI0001 71421.HI1274 408
71421.HI0001 71421.HI1276 396
71421.HI0001 71421.HI1283 286
71421.HI0001 71421.HI1284 293
71421.HI0001 71421.HI1301 260
71421.HI0001 71421.HI1308 159
71421.HI0001 71421.HI1312 232
71421.HI0001 71421.HI1317 222
71421.HI0001 71421.HI1331 184
71421.HI0001 71421.HI1335 199
71421.HI0001 71421.HI1348 203
71421.HI0001 71421.HI1352 776
71421.HI0001 71421.HI1353 163
71421.HI0001 71421.HI1357 154
71421.HI0001 71421.HI1359 152
71421.HI0001 71421.HI1360 427
71421.HI0001 71421.HI1361 544
71421.HI0001 71421.HI1366 180
71421.HI0001 71421.HI1367 317
71421.HI0001 71421.HI1378 155
71421.HI0001 71421.HI1388 321
71421.HI0001 71421.HI1389 165
71421.HI0001 71421.HI1389.1 216
71421.HI0001 71421.HI1398 190
71421.HI0001 71421.HI1401 164
71421.HI0001 71421.HI1426 262
71421.HI0001 71421.HI1433 153
71421.HI0001 71421.HI1442 168
71421.HI0001 71421.HI1449 179
71421.HI0001 71421.HI1453 183
71421.HI0001 71421.HI1455 203
71421.HI0001 71421.HI1538 159
71421.HI0001 71421.HI1539 159
71421.HI0001 71421.HI1541 488
71421.HI0001 71421.HI1549 252
71421.HI0001 71421.HI1557 224
71421.HI0001 71421.HI1573 930
71421.HI0001 71421.HI1576 969
71421.HI0001 71421.HI1583 163
71421.HI0001 71421.HI1590 248
71421.HI0001 71421.HI1610 314
71421.HI0001 71421.HI1614 411
71421.HI0001 71421.HI1616 164
71421.HI0001 71421.HI1617 230
71421.HI0001 71421.HI1633 181
71421.HI0001 71421.HI1635 183
71421.HI0001 71421.HI1636 329
71421.HI0001 71421.HI1644 152
71421.HI0001 71421.HI1654 173
71421.HI0001 71421.HI1661 297
71421.HI0001 71421.HI1682 194
71421.HI0001 71421.HI1689 280
71421.HI0001 71421.HI1705 792
71421.HI0001 71421.HI1712 256
71421.HI0001 71421.HI1713 208
71421.HI0001 71421.HI1734 468
71421.HI0001 71421.HI1739.1 316
71421.HI0001 71421.HI1739.2 318
71421.HI0001 71421.HI1740 383
71421.HI0001 71421.HI1741 354
71421.HI0001 71421.HI1742 392
71421.HI0001 71421.HI1743 443
71421.HI0002 71421.HI0001 506
71421.HI0002 71421.HI0027 459
71421.HI0002 71421.HI0042 152
71421.HI0002 71421.HI0066 177
71421.HI0002 71421.HI0075 803
71421.HI0002 71421.HI0082 319
71421.HI0002 71421.HI0110 170
71421.HI0002 71421.HI0194 615
71421.HI0002 71421.HI0220.1 367
71421.HI0002 71421.HI0242 164
71421.HI0002 71421.HI0245 274
71421.HI0002 71421.HI0256 159
71421.HI0002 71421.HI0257 263
71421.HI0002 71421.HI0260.1 150
71421.HI0002 71421.HI0267 274
71421.HI0002 71421.HI0274 150
71421.HI0002 71421.HI0332 265
71421.HI0002 71421.HI0339 158
71421.HI0002 71421.HI0390.1 186
71421.HI0002 71421.HI0401 396
71421.HI0002 71421.HI0403 153
71421.HI0002 71421.HI0463 224
71421.HI0002 71421.HI0600 592
71421.HI0002 71421.HI0604 408
71421.HI0002 71421.HI0605 184
71421.HI0002 71421.HI0689 287
71421.HI0002 71421.HI0739 194
71421.HI0002 71421.HI0752 224
71421.HI0002 71421.HI0771 418
71421.HI0002 71421.HI0810 159
71421.HI0002 71421.HI0814 219
71421.HI0002 71421.HI0815 538
71421.HI0002 71421.HI0827 492
71421.HI0002 71421.HI0885 194
71421.HI0002 71421.HI0957 369
71421.HI0002 71421.HI0971 195
71421.HI0002 71421.HI0972 213
71421.HI0002 71421.HI0978 192
71421.HI0002 71421.HI1083 170
71421.HI0002 71421.HI1116 340
71421.HI0002 71421.HI1161 413
71421.HI0002 71421.HI1179 272
71421.HI0002 71421.HI1232 307
71421.HI0002 71421.HI1260 162
71421.HI0002 71421.HI1338 168
71421.HI0002 71421.HI1356 304
71421.HI0002 71421.HI1397 256
71421.HI0002 71421.HI1401 304
71421.HI0002 71421.HI1430 252
71421.HI0002 71421.HI1441 367
71421.HI0002 71421.HI1448 401
71421.HI0002 71421.HI1462.2 168
71421.HI0002 71421.HI1474 268
71421.HI0002 71421.HI1554 151
71421.HI0002 71421.HI1606 316
71421.HI0002 71421.HI1632 209
71421.HI0002 71421.HI1653 191
71421.HI0002 71421.HI1659 180
71421.HI0002 71421.HI1661 307
71421.HI0002 71421.HI1676 560
71421.HI0002 71421.HI1707 439
71421.HI0002 71421.HI1708 507
71421.HI0002 71421.HI1731a 246
71421.HI0002 71421.HI1739.1 247
71421.HI0002 71421.HI1739.2 252
71421.HI0002 71421.HI1740 252
71421.HI0002 71421.HI1741 252
71421.HI0002 71421.HI1742 254
71421.HI0002 71421.HI1743 350
71421.HI0003 71421.HI0004 886
71421.HI0003 71421.HI0005 422
71421.HI0003 71421.HI0049 201
71421.HI0003 71421.HI0057 262
71421.HI0003 71421.HI0110 279
71421.HI0003 71421.HI0123 168
71421.HI0003 71421.HI0141 227
71421.HI0003 71421.HI0144 205
71421.HI0003 71421.HI0160 184
71421.HI0003 71421.HI0182 205
71421.HI0003 71421.HI0220.1 212
71421.HI0003 71421.HI0249 253
71421.HI0003 71421.HI0254 172
71421.HI0003 71421.HI0262 154
71421.HI0003 71421.HI0265 192
71421.HI0003 71421.HI0274 221
71421.HI0003 71421.HI0369 171
71421.HI0003 71421.HI0425 229
71421.HI0003 71421.HI0464 232
71421.HI0003 71421.HI0505 201
71421.HI0003 71421.HI0552 166
71421.HI0003 71421.HI0553 316
71421.HI0003 71421.HI0556 227
71421.HI0003 71421.HI0558 237
71421.HI0003 71421.HI0565 175
71421.HI0003 71421.HI0597 286
71421.HI0003 71421.HI0600 234
71421.HI0003 71421.HI0610 168
71421.HI0003 71421.HI0701 232
71421.HI0003 71421.HI0768 189
71421.HI0003 71421.HI0815 163
71421.HI0003 71421.HI1035 160
71421.HI0003 71421.HI1125 234
71421.HI0003 71421.HI1145 219
71421.HI0003 71421.HI1146 200
71421.HI0003 71421.HI1161 564
71421.HI0003 71421.HI1228 379
71421.HI0003 71421.HI1247 230
71421.HI0003 71421.HI1283 173
71421.HI0003 71421.HI1284 168
71421.HI0003 71421.HI1288 168
71421.HI0003 71421.HI1317 167
71421.HI0003 71421.HI1354 221
71421.HI0003 71421.HI1446 155
71421.HI0003 71421.HI1535 205
71421.HI0003 71421.HI1576 255
71421.HI0003 71421.HI1583 168
71421.HI0003 71421.HI1722 223
71421.HI0003 71421.HI1734 199
71421.HI0003 71421.HI1735 201
71421.HI0003 71421.HI1739.1 172
71421.HI0004 71421.HI0001 155
71421.HI0004 71421.HI0003 886
71421.HI0004 71421.HI0005 448
71421.HI0004 71421.HI0007 254
71421.HI0004 71421.HI0010 442
71421.HI0004 71421.HI0013 500
71421.HI0004 71421.HI0016 253
71421.HI0004 71421.HI0019 638
71421.HI0004 71421.HI0021 153
71421.HI0004 71421.HI0026 244
71421.HI0004 71421.HI0032 151
71421.HI0004 71421.HI0062 205
71421.HI0004 71421.HI0071 167
71421.HI0004 71421.HI0105 221
71421.HI0004 71421.HI0107 499
71421.HI0004 71421.HI0119 243
71421.HI0004 71421.HI0124 192
71421.HI0004 71421.HI0156 192
71421.HI0004 71421.HI0190 468
71421.HI0004 71421.HI0191 195
71421.HI0004 71421.HI0201 198
71421.HI0004 71421.HI0202 198
71421.HI0004 71421.HI0203 217
71421.HI0004 71421.HI0211 272
71421.HI0004 71421.HI0221.1 157
71421.HI0004 71421.HI0222 278
71421.HI0004 71421.HI0229 156
71421.HI0004 71421.HI0239 156
71421.HI0004 71421.HI0240 244
71421.HI0004 71421.HI0245 154
71421.HI0004 71421.HI0269 276
71421.HI0004 71421.HI0296 157
71421.HI0004 71421.HI0301 887
71421.HI0004 71421.HI0302 614
71421.HI0004 71421.HI0303 420
71421.HI0004 71421.HI0312 206
71421.HI0004 71421.HI0313 318
71421.HI0004 71421.HI0317 291
71421.HI0004 71421.HI0319 538
71421.HI0004 71421.HI0332 472
71421.HI0004 71421.HI0335 885
71421.HI0004 71421.HI0339 309
71421.HI0004 71421.HI0340 446
71421.HI0004 71421.HI0387 264
71421.HI0004 71421.HI0388 393
71421.HI0004 71421.HI0393 195
71421.HI0004 71421.HI0394 187
71421.HI0004 71421.HI0405 196
71421.HI0004 71421.HI0425 156
71421.HI0004 71421.HI0433 253
71421.HI0004 71421.HI0442 293
71421.HI0004 71421.HI0443 202
71421.HI0004 71421.HI0445 197
71421.HI0004 71421.HI0452 558
71421.HI0004 71421.HI0460 332
71421.HI0004 71421.HI0463 220
71421.HI0004 71421.HI0472 152
71421.HI0004 71421.HI0474 152
71421.HI0004 71421.HI0480 168
71421.HI0004 71421.HI0496 248
71421.HI0004 71421.HI0497 180
71421.HI0004 71421.HI0525 169
71421.HI0004 71421.HI0529 223
71421.HI0004 71421.HI0531 352
71421.HI0004 71421.HI0532 551
71421.HI0004 71421.HI0533 287
71421.HI0004 71421.HI0544 159
71421.HI0004 71421.HI0545 156
71421.HI0004 71421.HI0572 200
71421.HI0004 71421.HI0582 318
71421.HI0004 71421.HI0597 221
71421.HI0004 71421.HI0606 155
71421.HI0004 71421.HI0622 301
71421.HI0004 71421.HI0624 156
71421.HI0004 71421.HI0634 183
71421.HI0004 71421.HI0637 152
71421.HI0004 71421.HI0678 220
71421.HI0004 71421.HI0694 167
71421.HI0004 71421.HI0699 192
71421.HI0004 71421.HI0719 540
71421.HI0004 71421.HI0723 182
71421.HI0004 71421.HI0727 150
71421.HI0004 71421.HI0734 192
71421.HI0004 71421.HI0739 252
71421.HI0004 71421.HI0745 156
71421.HI0004 71421.HI0767 796
71421.HI0004 71421.HI0783 156
71421.HI0004 71421.HI0784 156
71421.HI0004 71421.HI0794 421
71421.HI0004 71421.HI0795 158
71421.HI0004 71421.HI0801 164
71421.HI0004 71421.HI0803 172
71421.HI0004 71421.HI0822 256
71421.HI0004 71421.HI0823 254
71421.HI0004 71421.HI0824 253
71421.HI0004 71421.HI0834 379
71421.HI0004 71421.HI0837 362
71421.HI0004 71421.HI0856 247
71421.HI0004 71421.HI0861 156
71421.HI0004 71421.HI0889 279
71421.HI0004 71421.HI0890m 200
71421.HI0004 71421.HI0909 247
71421.HI0004 71421.HI0918 251
71421.HI0004 71421.HI0919 156
71421.HI0004 71421.HI0920 268
71421.HI0004 71421.HI0921 361
71421.HI0004 71421.HI0923 310
71421.HI0004 71421.HI0924 436
71421.HI0004 71421.HI0927 440
71421.HI0004 71421.HI0932 198
71421.HI0004 71421.HI0946 152
71421.HI0004 71421.HI0961 306
71421.HI0004 71421.HI0965 206
71421.HI0004 71421.HI0977 256
71421.HI0004 71421.HI0978 195
71421.HI0004 71421.HI0981 297
71421.HI0004 71421.HI1007 168
71421.HI0004 71421.HI1073 169
71421.HI0004 71421.HI1077 155
71421.HI0004 71421.HI1116 302
71421.HI0004 71421.HI1129 154
71421.HI0004 71421.HI1143 456
71421.HI0004 71421.HI1171 262
71421.HI0004 71421.HI1172 447
71421.HI0004 71421.HI1191 292
71421.HI0004 71421.HI1199 296
71421.HI0004 71421.HI1211 264
71421.HI0004 71421.HI1213 207
71421.HI0004 71421.HI1216 193
71421.HI0004 71421.HI1223 237
71421.HI0004 71421.HI1237 203
71421.HI0004 71421.HI1238 352
71421.HI0004 71421.HI1243 167
71421.HI0004 71421.HI1254 502
71421.HI0004 71421.HI1255 539
71421.HI0004 71421.HI1256 546
71421.HI0004 71421.HI1258 159
71421.HI0004 71421.HI1264 242
71421.HI0004 71421.HI1276 171
71421.HI0004 71421.HI1277 217
71421.HI0004 71421.HI1282 810
71421.HI0004 71421.HI1283 195
71421.HI0004 71421.HI1284 157
71421.HI0004 71421.HI1288 235
71421.HI0004 71421.HI1289 228
71421.HI0004 71421.HI1303 286
71421.HI0004 71421.HI1304 286
71421.HI0004 71421.HI1305 286
71421.HI0004 71421.HI1306 286
71421.HI0004 71421.HI1314 188
71421.HI0004 71421.HI1324 176
71421.HI0004 71421.HI1328 204
71421.HI0004 71421.HI1345 206
71421.HI0004 71421.HI1346 206
71421.HI0004 71421.HI1350 472
71421.HI0004 71421.HI1388 262
71421.HI0004 71421.HI1393 720
71421.HI0004 71421.HI1435 199
71421.HI0004 71421.HI1445 180
71421.HI0004 71421.HI1455 280
71421.HI0004 71421.HI1468 204
71421.HI0004 71421.HI1531 223
71421.HI0004 71421.HI1532 200
71421.HI0004 71421.HI1573 160
71421.HI0004 71421.HI1574 205
71421.HI0004 71421.HI1575 243
71421.HI0004 71421.HI1583 252
71421.HI0004 71421.HI1590 152
71421.HI0004 71421.HI1608 819
71421.HI0004 71421.HI1643 442
71421.HI0004 71421.HI1652 188
71421.HI0004 71421.HI1654 790
71421.HI0004 71421.HI1673 545
71421.HI0004 71421.HI1674 545
71421.HI0004 71421.HI1675 256
71421.HI0004 71421.HI1676 254
71421.HI0004 71421.HI1689 151
71421.HI0004 71421.HI1743 194
71421.HI0005 71421.HI0003 422
71421.HI0005 71421.HI0004 448
71421.HI0005 71421.HI0007 570
71421.HI0005 71421.HI0008 646
71421.HI0005 71421.HI0009 539
71421.HI0005 71421.HI0035 151
71421.HI0005 71421.HI0046 161
71421.HI0005 71421.HI0133 195
71421.HI0005 71421.HI0181 267
71421.HI0005 71421.HI0200m 327
71421.HI0005 71421.HI0290 166
71421.HI0005 71421.HI0325 538
71421.HI0005 71421.HI0336 291
71421.HI0005 71421.HI0346 164
71421.HI0005 71421.HI0378 522
71421.HI0005 71421.HI0404 152
71421.HI0005 71421.HI0477 168
71421.HI0005 71421.HI0478 151
71421.HI0005 71421.HI0591 152
71421.HI0005 71421.HI0599 329
71421.HI0005 71421.HI0633 585
71421.HI0005 71421.HI0643 294
71421.HI0005 71421.HI0650 585
71421.HI0005 71421.HI0670 156
71421.HI0005 71421.HI0696 579
71421.HI0005 71421.HI0708 224
71421.HI0005 71421.HI0709 216
71421.HI0005 71421.HI0761 279
71421.HI0005 71421.HI0792 160
71421.HI0005 71421.HI0844 634
71421.HI0005 71421.HI0851 750
71421.HI0005 71421.HI0858 585
71421.HI0005 71421.HI0861 197
71421.HI0005 71421.HI0895 253
71421.HI0005 71421.HI0911 227
71421.HI0005 71421.HI0913 225
71421.HI0005 71421.HI0936 249
71421.HI0005 71421.HI0940 369
71421.HI0005 71421.HI1043 183
71421.HI0005 71421.HI1046 219
71421.HI0005 71421.HI1047 294
71421.HI0005 71421.HI1066 246
71421.HI0005 71421.HI1067 319
71421.HI0005 71421.HI1068 327
71421.HI0005 71421.HI1075 163
71421.HI0005 71421.HI1079m 537
71421.HI0005 71421.HI1173 327
71421.HI0005 71421.HI1188 196
71421.HI0005 71421.HI1245 506
71421.HI0005 71421.HI1254 585
71421.HI0005 71421.HI1276 152
71421.HI0005 71421.HI1333 156
71421.HI0005 71421.HI1363 162
71421.HI0005 71421.HI1398 182
71421.HI0005 71421.HI1423 585
71421.HI0005 71421.HI1448 465
71421.HI0005 71421.HI1449 272
71421.HI0005 71421.HI1455 196
71421.HI0005 71421.HI1469 154
71421.HI0005 71421.HI1525 154
71421.HI0005 71421.HI1546 587
71421.HI0005 71421.HI1574 159
71421.HI0005 71421.HI1575 272
71421.HI0005 71421.HI1614 301
71421.HI0005 71421.HI1632 176
71421.HI0005 71421.HI1636 335
71421.HI0005 71421.HI1673 316
71421.HI0005 71421.HI1675 307
71421.HI0005 71421.HI1676 496
71421.HI0005 71421.HI1691 307
71421.HI0005 71421.HI1692 247
71421.HI0005 71421.HI1693 154
71421.HI0005 71421.HI1694 323
71421.HI0005 71421.HI1733 152
71421.HI0005 71421.HI1739.1 249
71421.HI0007 71421.HI0004 254
71421.HI0007 71421.HI0005 570
71421.HI0007 71421.HI0008 999
71421.HI0007 71421.HI0009 989
71421.HI0007 71421.HI0017 581
71421.HI0007 71421.HI0097 180
71421.HI0007 71421.HI0172 246
71421.HI0007 71421.HI0174 249
71421.HI0007 71421.HI0180 818
71421.HI0007 71421.HI0181 156
71421.HI0007 71421.HI0184 903
71421.HI0007 71421.HI0185 246
71421.HI0007 71421.HI0200m 307
71421.HI0007 71421.HI0219a 319
71421.HI0007 71421.HI0242 186
71421.HI0007 71421.HI0262 404
71421.HI0007 71421.HI0343 587
71421.HI0007 71421.HI0345 753
71421.HI0007 71421.HI0460 532
71421.HI0007 71421.HI0482 246
71421.HI0007 71421.HI0504 180
71421.HI0007 71421.HI0527 172
71421.HI0007 71421.HI0590 407
71421.HI0007 71421.HI0591 724
71421.HI0007 71421.HI0609 899
71421.HI0007 71421.HI0643 451
71421.HI0007 71421.HI0708 628
71421.HI0007 71421.HI0709 605
71421.HI0007 71421.HI0721 186
71421.HI0007 71421.HI0745 180
71421.HI0007 71421.HI0746 445
71421.HI0007 71421.HI0809 800
71421.HI0007 71421.HI0832 319
71421.HI0007 71421.HI0833 524
71421.HI0007 71421.HI0844 193
71421.HI0007 71421.HI0916 247
71421.HI0007 71421.HI0936 247
71421.HI0007 71421.HI0944 203
71421.HI0007 71421.HI0949 353
71421.HI0007 71421.HI0980 187
71421.HI0007 71421.HI0994 246
71421.HI0007 71421.HI1043 381
71421.HI0007 71421.HI1044 247
71421.HI0007 71421.HI1045 323
71421.HI0007 71421.HI1047 555
71421.HI0007 71421.HI1048 159
71421.HI0007 71421.HI1049 532
71421.HI0007 71421.HI1066 520
71421.HI0007 71421.HI1067 229
71421.HI0007 71421.HI1068 402
71421.HI0007 71421.HI1069 319
71421.HI0007 71421.HI1173 587
71421.HI0007 71421.HI1210 863
71421.HI0007 71421.HI1218 788
71421.HI0007 71421.HI1245 923
71421.HI0007 71421.HI1333 319
71421.HI0007 71421.HI1349 788
71421.HI0007 71421.HI1368 752
71421.HI0007 71421.HI1369 447
71421.HI0007 71421.HI1378 356
71421.HI0007 71421.HI1384 720
71421.HI0007 71421.HI1398 585
71421.HI0007 71421.HI1427 758
71421.HI0007 71421.HI1450 159
71421.HI0007 71421.HI1543 247
71421.HI0007 71421.HI1588 899
71421.HI0007 71421.HI1636 800
71421.HI0007 71421.HI1661 504
71421.HI0007 71421.HI1662 260
71421.HI0007 71421.HI1706 401
71421.HI0007 71421.HI1739.1 788
71421.HI0008 71421.HI0005 646
71421.HI0008 71421.HI0007 999
71421.HI0008 71421.HI0009 987
71421.HI0008 71421.HI0052 179
71421.HI0008 71421.HI0180 800
71421.HI0008 71421.HI0184 903
71421.HI0008 71421.HI0194 168
71421.HI0008 71421.HI0200m 220
71421.HI0008 71421.HI0219a 329
71421.HI0008 71421.HI0336 156
71421.HI0008 71421.HI0343 724
71421.HI0008 71421.HI0345 762
71421.HI0008 71421.HI0367 198
71421.HI0008 71421.HI0371 329
71421.HI0008 71421.HI0377 468
71421.HI0008 71421.HI0378 506
71421.HI0008 71421.HI0528 150
71421.HI0008 71421.HI0534 409
71421.HI0008 71421.HI0590 249
71421.HI0008 71421.HI0591 402
71421.HI0008 71421.HI0609 899
71421.HI0008 71421.HI0643 322
71421.HI0008 71421.HI0686 180
71421.HI0008 71421.HI0708 489
71421.HI0008 71421.HI0709 695
71421.HI0008 71421.HI0809 800
71421.HI0008 71421.HI0833 537
71421.HI0008 71421.HI0949 400
71421.HI0008 71421.HI1044 263
71421.HI0008 71421.HI1046 451
71421.HI0008 71421.HI1047 457
71421.HI0008 71421.HI1067 558
71421.HI0008 71421.HI1210 800
71421.HI0008 71421.HI1218 623
71421.HI0008 71421.HI1225.1 185
71421.HI0008 71421.HI1245 800
71421.HI0008 71421.HI1349 536
71421.HI0008 71421.HI1352 243
71421.HI0008 71421.HI1399 270
71421.HI0008 71421.HI1433 159
71421.HI0008 71421.HI1543 263
71421.HI0008 71421.HI1588 899
71421.HI0008 71421.HI1636 800
71421.HI0008 71421.HI1637 180
71421.HI0008 71421.HI1649 585
71421.HI0008 71421.HI1655 160
71421.HI0008 71421.HI1661 508
71421.HI0008 71421.HI1662 332
71421.HI0008 71421.HI1693 180
71421.HI0008 71421.HI1739.1 539
71421.HI0009 71421.HI0001 153
71421.HI0009 71421.HI0005 539
71421.HI0009 71421.HI0007 989
71421.HI0009 71421.HI0008 987
71421.HI0009 71421.HI0035 151
71421.HI0009 71421.HI0139 187
71421.HI0009 71421.HI0172 408
71421.HI0009 71421.HI0174 492
71421.HI0009 71421.HI0180 305
71421.HI0009 71421.HI0200m 426
71421.HI0009 71421.HI0343 405
71421.HI0009 71421.HI0345 408
71421.HI0009 71421.HI0440 242
71421.HI0009 71421.HI0550 162
71421.HI0009 71421.HI0565 151
71421.HI0009 71421.HI0573 150
71421.HI0009 71421.HI0590 252
71421.HI0009 71421.HI0591 363
71421.HI0009 71421.HI0614 188
71421.HI0009 71421.HI0627 173
71421.HI0009 71421.HI0643 434
71421.HI0009 71421.HI0654 216
71421.HI0009 71421.HI0678 166
71421.HI0009 71421.HI0708 571
71421.HI0009 71421.HI0709 801
71421.HI0009 71421.HI0747 245
71421.HI0009 71421.HI0844 251
71421.HI0009 71421.HI0849m 248
71421.HI0009 71421.HI0856 185
71421.HI0009 71421.HI0865 183
71421.HI0009 71421.HI0930 152
71421.HI0009 71421.HI1043 321
71421.HI0009 71421.HI1046 275
71421.HI0009 71421.HI1047 303
71421.HI0009 71421.HI1048 182
71421.HI0009 71421.HI1066 246
71421.HI0009 71421.HI1067 310
71421.HI0009 71421.HI1069 363
71421.HI0009 71421.HI1134 151
71421.HI0009 71421.HI1218 508
71421.HI0009 71421.HI1246 520
71421.HI0009 71421.HI1349 443
71421.HI0009 71421.HI1384 401
71421.HI0009 71421.HI1385 408
71421.HI0009 71421.HI1398 278
71421.HI0009 71421.HI1435 158
71421.HI0009 71421.HI1437 256
71421.HI0009 71421.HI1438 256
71421.HI0009 71421.HI1448 230
71421.HI0009 71421.HI1450 187
71421.HI0009 71421.HI1514 170
71421.HI0009 71421.HI1543 323
71421.HI0009 71421.HI1608 247
71421.HI0009 71421.HI1625 229
71421.HI0009 71421.HI1628 220
71421.HI0009 71421.HI1661 246
71421.HI0009 71421.HI1676 457
71421.HI0009 71421.HI1681 168
71421.HI0009 71421.HI1697 228
71421.HI0009 71421.HI1709 160
71421.HI0009 71421.HI1739.1 788
71421.HI0010 71421.HI0004 442
71421.HI0010 71421.HI0011 973
71421.HI0010 71421.HI0012 763
71421.HI0010 71421.HI0015 432
71421.HI0010 71421.HI0019 458
71421.HI0010 71421.HI0033 152
71421.HI0010 71421.HI0065 808
71421.HI0010 71421.HI0068 371
71421.HI0010 71421.HI0072 154
71421.HI0010 71421.HI0078 678
71421.HI0010 71421.HI0081 313
71421.HI0010 71421.HI0124 192
71421.HI0010 71421.HI0138 301
71421.HI0010 71421.HI0145 532
71421.HI0010 71421.HI0150 154
71421.HI0010 71421.HI0151 154
71421.HI0010 71421.HI0163 373
71421.HI0010 71421.HI0190 473
71421.HI0010 71421.HI0194 153
71421.HI0010 71421.HI0212 232
71421.HI0010 71421.HI0220.2 349
71421.HI0010 71421.HI0221 150
71421.HI0010 71421.HI0231 233
71421.HI0010 71421.HI0272 192
71421.HI0010 71421.HI0301 443
71421.HI0010 71421.HI0302 360
71421.HI0010 71421.HI0316 202
71421.HI0010 71421.HI0317 500
71421.HI0010 71421.HI0323 156
71421.HI0010 71421.HI0329 360
71421.HI0010 71421.HI0332 162
71421.HI0010 71421.HI0334 191
71421.HI0010 71421.HI0336 156
71421.HI0010 71421.HI0340 151
71421.HI0010 71421.HI0351 196
71421.HI0010 71421.HI0365 393
71421.HI0010 71421.HI0366 393
71421.HI0010 71421.HI0369 285
71421.HI0010 71421.HI0387 415
71421.HI0010 71421.HI0388 905
71421.HI0010 71421.HI0398 202
71421.HI0010 71421.HI0402 223
71421.HI0010 71421.HI0415 367
71421.HI0010 71421.HI0417 204
71421.HI0010 71421.HI0422 233
71421.HI0010 71421.HI0429 234
71421.HI0010 71421.HI0430 274
71421.HI0010 71421.HI0433 348
71421.HI0010 71421.HI0438 534
71421.HI0010 71421.HI0442 192
71421.HI0010 71421.HI0443 223
71421.HI0010 71421.HI0452 156
71421.HI0010 71421.HI0455 252
71421.HI0010 71421.HI0456 233
71421.HI0010 71421.HI0462 235
71421.HI0010 71421.HI0472 165
71421.HI0010 71421.HI0473 266
71421.HI0010 71421.HI0474 182
71421.HI0010 71421.HI0486 157
71421.HI0010 71421.HI0525 224
71421.HI0010 71421.HI0530 934
71421.HI0010 71421.HI0532 169
71421.HI0010 71421.HI0542 276
71421.HI0010 71421.HI0543 320
71421.HI0010 71421.HI0544 160
71421.HI0010 71421.HI0547 188
71421.HI0010 71421.HI0568 315
71421.HI0010 71421.HI0579 159
71421.HI0010 71421.HI0582 274
71421.HI0010 71421.HI0609 180
71421.HI0010 71421.HI0632 153
71421.HI0010 71421.HI0635 194
71421.HI0010 71421.HI0637 197
71421.HI0010 71421.HI0644 212
71421.HI0010 71421.HI0646 272
71421.HI0010 71421.HI0661 174
71421.HI0010 71421.HI0670 220
71421.HI0010 71421.HI0671 192
71421.HI0010 71421.HI0677 433
71421.HI0010 71421.HI0678 442
71421.HI0010 71421.HI0682 183
71421.HI0010 71421.HI0694 155
71421.HI0010 71421.HI0712 315
71421.HI0010 71421.HI0727 349
71421.HI0010 71421.HI0729 216
71421.HI0010 71421.HI0737 178
71421.HI0010 71421.HI0755 196
71421.HI0010 71421.HI0758 246
71421.HI0010 71421.HI0764 232
71421.HI0010 71421.HI0766 171
71421.HI0010 71421.HI0777 185
71421.HI0010 71421.HI0779 195
71421.HI0010 71421.HI0783 430
71421.HI0010 71421.HI0785 478
71421.HI0010 71421.HI0796 585
71421.HI0010 71421.HI0800 182
71421.HI0010 71421.HI0807 176
71421.HI0010 71421.HI0812 159
71421.HI0010 71421.HI0814 508
71421.HI0010 71421.HI0862 156
71421.HI0010 71421.HI0863 268
71421.HI0010 71421.HI0879 507
71421.HI0010 71421.HI0887 155
71421.HI0010 71421.HI0892 233
71421.HI0010 71421.HI0897 222
71421.HI0010 71421.HI0898 156
71421.HI0010 71421.HI0901 202
71421.HI0010 71421.HI0910 202
71421.HI0010 71421.HI0920 272
71421.HI0010 71421.HI0927 523
71421.HI0010 71421.HI0932 223
71421.HI0010 71421.HI0937 213
71421.HI0010 71421.HI0944 260
71421.HI0010 71421.HI0950 246
71421.HI0010 71421.HI0951 539
71421.HI0010 71421.HI0953 291
71421.HI0010 71421.HI0961 177
71421.HI0010 71421.HI0978 329
71421.HI0010 71421.HI0986 544
71421.HI0010 71421.HI1006 267
71421.HI0010 71421.HI1007 198
71421.HI0010 71421.HI1022 228
71421.HI0010 71421.HI1087 154
71421.HI0010 71421.HI1116 226
71421.HI0010 71421.HI1118 229
71421.HI0010 71421.HI1146 395
71421.HI0010 71421.HI1153 225
71421.HI0010 71421.HI1199 393
71421.HI0010 71421.HI1202 219
71421.HI0010 71421.HI1211 173
71421.HI0010 71421.HI1224 265
71421.HI0010 71421.HI1229 480
71421.HI0010 71421.HI1243 155
71421.HI0010 71421.HI1245 305
71421.HI0010 71421.HI1276 316
71421.HI0010 71421.HI1278 193
71421.HI0010 71421.HI1284 186
71421.HI0010 71421.HI1288 215
71421.HI0010 71421.HI1301 156
71421.HI0010 71421.HI1305 879
71421.HI0010 71421.HI1319m 249
71421.HI0010 71421.HI1324 239
71421.HI0010 71421.HI1330 315
71421.HI0010 71421.HI1354 213
71421.HI0010 71421.HI1383m 223
71421.HI0010 71421.HI1397 258
71421.HI0010 71421.HI1401 445
71421.HI0010 71421.HI1428 268
71421.HI0010 71421.HI1429 316
71421.HI0010 71421.HI1433 168
71421.HI0010 71421.HI1435 155
71421.HI0010 71421.HI1531 250
71421.HI0010 71421.HI1542 193
71421.HI0010 71421.HI1554 180
71421.HI0010 71421.HI1561 227
71421.HI0010 71421.HI1574 310
71421.HI0010 71421.HI1575 587
71421.HI0010 71421.HI1576 301
71421.HI0010 71421.HI1583 296
71421.HI0010 71421.HI1585 178
71421.HI0010 71421.HI1607 250
71421.HI0010 71421.HI1608 250
71421.HI0010 71421.HI1609 249
71421.HI0010 71421.HI1616 274
71421.HI0010 71421.HI1633 305
71421.HI0010 71421.HI1641 188
71421.HI0010 71421.HI1654 261
71421.HI0010 71421.HI1664 313
71421.HI0010 71421.HI1668 159
71421.HI0010 71421.HI1675 198
71421.HI0010 71421.HI1735 676
71421.HI0010 71421.HI1739.2 336
71421.HI0010 71421.HI1741 192
71421.HI0011 71421.HI0010 973
71421.HI0011 71421.HI0012 762
71421.HI0011 71421.HI0018 282
71421.HI0011 71421.HI0020 236
71421.HI0011 71421.HI0075 899
71421.HI0011 71421.HI0077 408
71421.HI0011 71421.HI0098 190
71421.HI0011 71421.HI0133 899
71421.HI0011 71421.HI0134 155
71421.HI0011 71421.HI0137 621
71421.HI0011 71421.HI0150 154
71421.HI0011 71421.HI0151 154
71421.HI0011 71421.HI0172 242
71421.HI0011 71421.HI0190 242
71421.HI0011 71421.HI0197 207
71421.HI0011 71421.HI0211 151
71421.HI0011 71421.HI0231 394
71421.HI0011 71421.HI0250 495
71421.HI0011 71421.HI0324 416
71421.HI0011 71421.HI0365 253
71421.HI0011 71421.HI0373 222
71421.HI0011 71421.HI0381 264
71421.HI0011 71421.HI0389 752
71421.HI0011 71421.HI0390.1 156
71421.HI0011 71421.HI0398 788
71421.HI0011 71421.HI0399 530
71421.HI0011 71421.HI0422 394
71421.HI0011 71421.HI0424 184
71421.HI0011 71421.HI0444 424
71421.HI0011 71421.HI0455 835
71421.HI0011 71421.HI0460 899
71421.HI0011 71421.HI0462 168
71421.HI0011 71421.HI0514 225
71421.HI0011 71421.HI0516 164
71421.HI0011 71421.HI0541 450
71421.HI0011 71421.HI0542 205
71421.HI0011 71421.HI0546 593
71421.HI0011 71421.HI0601 259
71421.HI0011 71421.HI0604 184
71421.HI0011 71421.HI0608 291
71421.HI0011 71421.HI0629 181
71421.HI0011 71421.HI0630 207
71421.HI0011 71421.HI0651 253
71421.HI0011 71421.HI0681 538
71421.HI0011 71421.HI0698 307
71421.HI0011 71421.HI0723 166
71421.HI0011 71421.HI0728 616
71421.HI0011 71421.HI0739 630
71421.HI0011 71421.HI0742 165
71421.HI0011 71421.HI0743 220
71421.HI0011 71421.HI0766 253
71421.HI0011 71421.HI0782 274
71421.HI0011 71421.HI0796 183
71421.HI0011 71421.HI0799 321
71421.HI0011 71421.HI0817 252
71421.HI0011 71421.HI0824 277
71421.HI0011 71421.HI0836 165
71421.HI0011 71421.HI0838 186
71421.HI0011 71421.HI0846 196
71421.HI0011 71421.HI0863 255
71421.HI0011 71421.HI0872 163
71421.HI0011 71421.HI0876 899
71421.HI0011 71421.HI0880 159
71421.HI0011 71421.HI0885 242
71421.HI0011 71421.HI0887 156
71421.HI0011 71421.HI0892 394
71421.HI0011 71421.HI0909 242
71421.HI0011 71421.HI0923 910
71421.HI0011 71421.HI0928 788
71421.HI0011 71421.HI0968 188
71421.HI0011 71421.HI0998 263
71421.HI0011 71421.HI1150 236
71421.HI0011 71421.HI1174 258
71421.HI0011 71421.HI1186 297
71421.HI0011 71421.HI1205 276
71421.HI0011 71421.HI1213 242
71421.HI0011 71421.HI1222 239
71421.HI0011 71421.HI1229 947
71421.HI0011 71421.HI1300 322
71421.HI0011 71421.HI1323 447
71421.HI0011 71421.HI1342 337
71421.HI0011 71421.HI1365 184
71421.HI0011 71421.HI1374 754
71421.HI0011 71421.HI1391 244
71421.HI0011 71421.HI1397 925
71421.HI0011 71421.HI1401 169
71421.HI0011 71421.HI1433 163
71421.HI0011 71421.HI1434.2 220
71421.HI0011 71421.HI1438 161
71421.HI0011 71421.HI1455 532
71421.HI0011 71421.HI1518 440
71421.HI0011 71421.HI1543 222
71421.HI0011 71421.HI1573 899
71421.HI0011 71421.HI1591 164
71421.HI0011 71421.HI1607 533
71421.HI0011 71421.HI1608 170
71421.HI0011 71421.HI1609 169
71421.HI0011 71421.HI1628 539
71421.HI0011 71421.HI1724 351
71421.HI0011 71421.HI1735 379
71421.HI0011 71421.HI1739.2 171
71421.HI0012 71421.HI0010 763
71421.HI0012 71421.HI0011 762
71421.HI0012 71421.HI0079 242
71421.HI0012 71421.HI0143 168
71421.HI0012 71421.HI0159 199
71421.HI0012 71421.HI0223 190
71421.HI0012 71421.HI0229 274
71421.HI0012 71421.HI0242 168
71421.HI0012 71421.HI0249 316
71421.HI0012 71421.HI0269 208
71421.HI0012 71421.HI0296 192
71421.HI0012 71421.HI0297 225
71421.HI0012 71421.HI0303 808
71421.HI0012 71421.HI0330 205
71421.HI0012 71421.HI0333 162
71421.HI0012 71421.HI0340 490
71421.HI0012 71421.HI0380 209
71421.HI0012 71421.HI0387 218
71421.HI0012 71421.HI0388 264
71421.HI0012 71421.HI0389 195
71421.HI0012 71421.HI0435 183
71421.HI0012 71421.HI0443 157
71421.HI0012 71421.HI0448 150
71421.HI0012 71421.HI0455 249
71421.HI0012 71421.HI0469 207
71421.HI0012 71421.HI0486 788
71421.HI0012 71421.HI0514 266
71421.HI0012 71421.HI0515 272
71421.HI0012 71421.HI0516 232
71421.HI0012 71421.HI0517 196
71421.HI0012 71421.HI0533 257
71421.HI0012 71421.HI0541 450
71421.HI0012 71421.HI0549 790
71421.HI0012 71421.HI0580 191
71421.HI0012 71421.HI0581 156
71421.HI0012 71421.HI0596 291
71421.HI0012 71421.HI0609 220
71421.HI0012 71421.HI0622 192
71421.HI0012 71421.HI0624 870
71421.HI0012 71421.HI0631 205
71421.HI0012 71421.HI0640 300
71421.HI0012 71421.HI0641 349
71421.HI0012 71421.HI0649 171
71421.HI0012 71421.HI0672 206
71421.HI0012 71421.HI0682 157
71421.HI0012 71421.HI0694 179
71421.HI0012 71421.HI0702 192
71421.HI0012 71421.HI0721 168
71421.HI0012 71421.HI0759 238
71421.HI0012 71421.HI0760 176
71421.HI0012 71421.HI0766 256
71421.HI0012 71421.HI0767 247
71421.HI0012 71421.HI0783 162
71421.HI0012 71421.HI0799 347
71421.HI0012 71421.HI0800 291
71421.HI0012 71421.HI0801 347
71421.HI0012 71421.HI0802 272
71421.HI0012 71421.HI0813 298
71421.HI0012 71421.HI0821 209
71421.HI0012 71421.HI0829 152
71421.HI0012 71421.HI0847 185
71421.HI0012 71421.HI0863 252
71421.HI0012 71421.HI0864 337
71421.HI0012 71421.HI0887 159
71421.HI0012 71421.HI0906 432
71421.HI0012 71421.HI0963 156
71421.HI0012 71421.HI0965 156
71421.HI0012 71421.HI0978 256
71421.HI0012 71421.HI0984 192
71421.HI0012 71421.HI0992 156
71421.HI0012 71421.HI1005 198
71421.HI0012 71421.HI1008 158
71421.HI0012 71421.HI1035 206
71421.HI0012 71421.HI1064 236
71421.HI0012 71421.HI1070 218
71421.HI0012 71421.HI1116 282
71421.HI0012 71421.HI1117 159
71421.HI0012 71421.HI1174 229
71421.HI0012 71421.HI1188 171
71421.HI0012 71421.HI1199 179
71421.HI0012 71421.HI1201 218
71421.HI0012 71421.HI1229 224
71421.HI0012 71421.HI1243 833
71421.HI0012 71421.HI1283 258
71421.HI0012 71421.HI1284 283
71421.HI0012 71421.HI1288 253
71421.HI0012 71421.HI1289 579
71421.HI0012 71421.HI1324 150
71421.HI0012 71421.HI1325 291
71421.HI0012 71421.HI1334 790
71421.HI0012 71421.HI1335 168
71421.HI0012 71421.HI1345 242
71421.HI0012 71421.HI1350 224
71421.HI0012 71421.HI1360 338
71421.HI0012 71421.HI1392 256
71421.HI0012 71421.HI1401 169
71421.HI0012 71421.HI1442 282
71421.HI0012 71421.HI1443 223
71421.HI0012 71421.HI1465 168
71421.HI0012 71421.HI1522 207
71421.HI0012 71421.HI1527 202
71421.HI0012 71421.HI1531 178
71421.HI0012 71421.HI1556 360
71421.HI0012 71421.HI1559 372
71421.HI0012 71421.HI1596 272
71421.HI0012 71421.HI1604 163
71421.HI0012 71421.HI1607 169
71421.HI0012 71421.HI1608 169
71421.HI0012 71421.HI1609 169
71421.HI0012 71421.HI1610 192
71421.HI0012 71421.HI1618 220
71421.HI0012 71421.HI1644 268
71421.HI0012 71421.HI1647 192
71421.HI0012 71421.HI1648 192
71421.HI0012 71421.HI1691 179
71421.HI0012 71421.HI1725 176
71421.HI0012 71421.HI1731a 183
71421.HI0012 71421.HI1733 221
71421.HI0012 71421.HI1735 205
71421.HI0012 71421.HI1736 152
71421.HI0013 71421.HI0004 500
71421.HI0013 71421.HI0014 928
71421.HI0013 71421.HI0015 927
71421.HI0013 71421.HI0016 932
71421.HI0013 71421.HI0017 688
71421.HI0013 71421.HI0018 294
71421.HI0013 71421.HI0019 385
71421.HI0013 71421.HI0031 425
71421.HI0013 71421.HI0033 223
71421.HI0013 71421.HI0038 244
71421.HI0013 71421.HI0046 238
71421.HI0013 71421.HI0057 275
71421.HI0013 71421.HI0060 216
71421.HI0013 71421.HI0064 381
71421.HI0013 71421.HI0065 155
71421.HI0013 71421.HI0066 199
71421.HI0013 71421.HI0070 221
71421.HI0013 71421.HI0071 226
71421.HI0013 71421.HI0072 221
71421.HI0013 71421.HI0076 163
71421.HI0013 71421.HI0081 168
71421.HI0013 71421.HI0090 488
71421.HI0013 71421.HI0099 220
71421.HI0013 71421.HI0102 301
71421.HI0013 71421.HI0105 222
71421.HI0013 71421.HI0106 228
71421.HI0013 71421.HI0107 418
71421.HI0013 71421.HI0122 285
71421.HI0013 71421.HI0123 216
71421.HI0013 71421.HI0126 220
71421.HI0013 71421.HI0134 171
71421.HI0013 71421.HI0136 538
71421.HI0013 71421.HI0137 160
71421.HI0013 71421.HI0154 191
71421.HI0013 71421.HI0155 238
71421.HI0013 71421.HI0156 384
71421.HI0013 71421.HI0157 384
71421.HI0013 71421.HI0174 361
71421.HI0013 71421.HI0202 459
71421.HI0013 71421.HI0209 195
71421.HI0013 71421.HI0211 263
71421.HI0013 71421.HI0219a 151
71421.HI0013 71421.HI0220.2 156
71421.HI0013 71421.HI0222 274
71421.HI0013 71421.HI0252 171
71421.HI0013 71421.HI0257 171
71421.HI0013 71421.HI0260.1 321
71421.HI0013 71421.HI0266 343
71421.HI0013 71421.HI0269 262
71421.HI0013 71421.HI0272 291
71421.HI0013 71421.HI0274 225
71421.HI0013 71421.HI0295 418
71421.HI0013 71421.HI0297 442
71421.HI0013 71421.HI0298 442
71421.HI0013 71421.HI0301 418
71421.HI0013 71421.HI0303 352
71421.HI0013 71421.HI0314 205
71421.HI0013 71421.HI0332 644
71421.HI0013 71421.HI0333 488
71421.HI0013 71421.HI0334 431
71421.HI0013 71421.HI0335 472
71421.HI0013 71421.HI0368 219
71421.HI0013 71421.HI0380 151
71421.HI0013 71421.HI0384 171
71421.HI0013 71421.HI0388 289
71421.HI0013 71421.HI0398 360
71421.HI0013 71421.HI0405 220
71421.HI0013 71421.HI0413 384
71421.HI0013 71421.HI0425 154
71421.HI0013 71421.HI0444 287
71421.HI0013 71421.HI0452 418
71421.HI0013 71421.HI0454 163
71421.HI0013 71421.HI0455 177
71421.HI0013 71421.HI0457 274
71421.HI0013 71421.HI0460 800
71421.HI0013 71421.HI0462 202
71421.HI0013 71421.HI0463 341
71421.HI0013 71421.HI0468 394
71421.HI0013 71421.HI0475 380
71421.HI0013 71421.HI0496 499
71421.HI0013 71421.HI0497 500
71421.HI0013 71421.HI0516 369
71421.HI0013 71421.HI0525 239
71421.HI0013 71421.HI0531 335
71421.HI0013 71421.HI0532 505
71421.HI0013 71421.HI0533 469
71421.HI0013 71421.HI0536 278
71421.HI0013 71421.HI0544 538
71421.HI0013 71421.HI0549 712
71421.HI0013 71421.HI0562 155
71421.HI0013 71421.HI0580 366
71421.HI0013 71421.HI0581 360
71421.HI0013 71421.HI0589 255
71421.HI0013 71421.HI0609 281
71421.HI0013 71421.HI0628 540
71421.HI0013 71421.HI0629 491
71421.HI0013 71421.HI0630 538
71421.HI0013 71421.HI0642 250
71421.HI0013 71421.HI0651 310
71421.HI0013 71421.HI0656 179
71421.HI0013 71421.HI0656.1 202
71421.HI0013 71421.HI0663m 216
71421.HI0013 71421.HI0664 216
71421.HI0013 71421.HI0671 272
71421.HI0013 71421.HI0673 534
71421.HI0013 71421.HI0676 177
71421.HI0013 71421.HI0707 196
71421.HI0013 71421.HI0720 307
71421.HI0013 71421.HI0729 220
71421.HI0013 71421.HI0736 277
71421.HI0013 71421.HI0745 316
71421.HI0013 71421.HI0756 192
71421.HI0013 71421.HI0758 150
71421.HI0013 71421.HI0767 196
71421.HI0013 71421.HI0768 186
71421.HI0013 71421.HI0777 360
71421.HI0013 71421.HI0779 368
71421.HI0013 71421.HI0780 360
71421.HI0013 71421.HI0782 284
71421.HI0013 71421.HI0783 505
71421.HI0013 71421.HI0795 777
71421.HI0013 71421.HI0800 365
71421.HI0013 71421.HI0801 430
71421.HI0013 71421.HI0808 290
71421.HI0013 71421.HI0810 367
71421.HI0013 71421.HI0816 276
71421.HI0013 71421.HI0821 201
71421.HI0013 71421.HI0835 224
71421.HI0013 71421.HI0841 178
71421.HI0013 71421.HI0844 301
71421.HI0013 71421.HI0848 155
71421.HI0013 71421.HI0850 454
71421.HI0013 71421.HI0859 343
71421.HI0013 71421.HI0860 162
71421.HI0013 71421.HI0861 353
71421.HI0013 71421.HI0863 242
71421.HI0013 71421.HI0880 150
71421.HI0013 71421.HI0890m 192
71421.HI0013 71421.HI0906 151
71421.HI0013 71421.HI0913 180
71421.HI0013 71421.HI0914 183
71421.HI0013 71421.HI0918 307
71421.HI0013 71421.HI0919 307
71421.HI0013 71421.HI0920 465
71421.HI0013 71421.HI0923 157
71421.HI0013 71421.HI0924 469
71421.HI0013 71421.HI0927 498
71421.HI0013 71421.HI0945 391
71421.HI0013 71421.HI0946 351
71421.HI0013 71421.HI0958 155
71421.HI0013 71421.HI0959 473
71421.HI0013 71421.HI0961 272
71421.HI0013 71421.HI0978 286
71421.HI0013 71421.HI0981 457
71421.HI0013 71421.HI0982 257
71421.HI0013 71421.HI0984 157
71421.HI0013 71421.HI0985 193
71421.HI0013 71421.HI1002 172
71421.HI0013 71421.HI1051 216
71421.HI0013 71421.HI1065 356
71421.HI0013 71421.HI1077 305
71421.HI0013 71421.HI1116 469
71421.HI0013 71421.HI1117 151
71421.HI0013 71421.HI1118 469
71421.HI0013 71421.HI1122 220
71421.HI0013 71421.HI1143 169
71421.HI0013 71421.HI1144 169
71421.HI0013 71421.HI1148 265
71421.HI0013 71421.HI1156 216
71421.HI0013 71421.HI1157 216
71421.HI0013 71421.HI1171 157
71421.HI0013 71421.HI1181 480
71421.HI0013 71421.HI1186 220
71421.HI0013 71421.HI1193 156
71421.HI0013 71421.HI1199 217
71421.HI0013 71421.HI1200 176
71421.HI0013 71421.HI1214 385
71421.HI0013 71421.HI1220 201
71421.HI0013 71421.HI1223 190
71421.HI0013 71421.HI1230 207
71421.HI0013 71421.HI1237 238
71421.HI0013 71421.HI1238 493
71421.HI0013 71421.HI1259 391
71421.HI0013 71421.HI1264 408
71421.HI0013 71421.HI1276 450
71421.HI0013 71421.HI1283 274
71421.HI0013 71421.HI1303 294
71421.HI0013 71421.HI1304 252
71421.HI0013 71421.HI1312 658
71421.HI0013 71421.HI1328 195
71421.HI0013 71421.HI1333 405
71421.HI0013 71421.HI1345 156
71421.HI0013 71421.HI1346 274
71421.HI0013 71421.HI1347 220
71421.HI0013 71421.HI1350 472
71421.HI0013 71421.HI1353 290
71421.HI0013 71421.HI1354 576
71421.HI0013 71421.HI1365 532
71421.HI0013 71421.HI1371.1 367
71421.HI0013 71421.HI1439 245
71421.HI0013 71421.HI1442 197
71421.HI0013 71421.HI1443 194
71421.HI0013 71421.HI1459 196
71421.HI0013 71421.HI1468 195
71421.HI0013 71421.HI1526 367
71421.HI0013 71421.HI1528 519
71421.HI0013 71421.HI1529 550
71421.HI0013 71421.HI1531 249
71421.HI0013 71421.HI1533 204
71421.HI0013 71421.HI1545 169
71421.HI0013 71421.HI1561 376
71421.HI0013 71421.HI1574 367
71421.HI0013 71421.HI1575 370
71421.HI0013 71421.HI1576 224
71421.HI0013 71421.HI1585 177
71421.HI0013 71421.HI1640 220
71421.HI0013 71421.HI1644 320
71421.HI0013 71421.HI1664 168
71421.HI0013 71421.HI1684 192
71421.HI0013 71421.HI1690 277
71421.HI0013 71421.HI1701 153
71421.HI0013 71421.HI1705 274
71421.HI0013 71421.HI1727 468
71421.HI0013 71421.HI1733 231
71421.HI0013 71421.HI1741 505
71421.HI0013 71421.HI1742 469
71421.HI0013 71421.HI1743 274
71421.HI0014 71421.HI0013 928
71421.HI0014 71421.HI0015 942
71421.HI0014 71421.HI0016 921
71421.HI0014 71421.HI0017 688
71421.HI0014 71421.HI0018 387
71421.HI0014 71421.HI0031 372
71421.HI0014 71421.HI0034 318
71421.HI0014 71421.HI0037 167
71421.HI0014 71421.HI0038 184
71421.HI0014 71421.HI0048 236
71421.HI0014 71421.HI0057 343
71421.HI0014 71421.HI0062 441
71421.HI0014 71421.HI0063 264
71421.HI0014 71421.HI0064 445
71421.HI0014 71421.HI0068 269
71421.HI0014 71421.HI0072 647
71421.HI0014 71421.HI0079 154
71421.HI0014 71421.HI0081 168
71421.HI0014 71421.HI0106 561
71421.HI0014 71421.HI0123 224
71421.HI0014 71421.HI0136 466
71421.HI0014 71421.HI0138 604
71421.HI0014 71421.HI0150 441
71421.HI0014 71421.HI0151 441
71421.HI0014 71421.HI0154 562
71421.HI0014 71421.HI0155 536
71421.HI0014 71421.HI0156 500
71421.HI0014 71421.HI0157 496
71421.HI0014 71421.HI0158 379
71421.HI0014 71421.HI0159 527
71421.HI0014 71421.HI0174 445
71421.HI0014 71421.HI0183 241
71421.HI0014 71421.HI0196 500
71421.HI0014 71421.HI0201 743
71421.HI0014 71421.HI0202 753
71421.HI0014 71421.HI0203 364
71421.HI0014 71421.HI0204 467
71421.HI0014 71421.HI0208 316
71421.HI0014 71421.HI0209 229
71421.HI0014 71421.HI0220.1 506
71421.HI0014 71421.HI0221 241
71421.HI0014 71421.HI0221.1 239
71421.HI0014 71421.HI0229 419
71421.HI0014 71421.HI0239 274
71421.HI0014 71421.HI0240 234
71421.HI0014 71421.HI0245 246
71421.HI0014 71421.HI0255 391
71421.HI0014 71421.HI0260 319
71421.HI0014 71421.HI0260.1 185
71421.HI0014 71421.HI0268 262
71421.HI0014 71421.HI0272 307
71421.HI0014 71421.HI0288 277
71421.HI0014 71421.HI0309 268
71421.HI0014 71421.HI0314 277
71421.HI0014 71421.HI0324 283
71421.HI0014 71421.HI0328 160
71421.HI0014 71421.HI0332 681
71421.HI0014 71421.HI0333 501
71421.HI0014 71421.HI0334 435
71421.HI0014 71421.HI0339 207
71421.HI0014 71421.HI0365 213
71421.HI0014 71421.HI0368 153
71421.HI0014 71421.HI0380 151
71421.HI0014 71421.HI0390 447
71421.HI0014 71421.HI0393 192
71421.HI0014 71421.HI0397 220
71421.HI0014 71421.HI0398 360
71421.HI0014 71421.HI0413 637
71421.HI0014 71421.HI0429 537
71421.HI0014 71421.HI0455 317
71421.HI0014 71421.HI0456 429
71421.HI0014 71421.HI0458 195
71421.HI0014 71421.HI0460 280
71421.HI0014 71421.HI0488 307
71421.HI0014 71421.HI0514 733
71421.HI0014 71421.HI0515 663
71421.HI0014 71421.HI0516 498
71421.HI0014 71421.HI0517 429
71421.HI0014 71421.HI0525 191
71421.HI0014 71421.HI0529 160
71421.HI0014 71421.HI0531 159
71421.HI0014 71421.HI0532 494
71421.HI0014 71421.HI0533 253
71421.HI0014 71421.HI0543 180
71421.HI0014 71421.HI0549 180
71421.HI0014 71421.HI0551 184
71421.HI0014 71421.HI0566 276
71421.HI0014 71421.HI0567 250
71421.HI0014 71421.HI0569 152
71421.HI0014 71421.HI0581 236
71421.HI0014 71421.HI0584 156
71421.HI0014 71421.HI0589 255
71421.HI0014 71421.HI0596 307
71421.HI0014 71421.HI0600 189
71421.HI0014 71421.HI0609 224
71421.HI0014 71421.HI0611 166
71421.HI0014 71421.HI0622 205
71421.HI0014 71421.HI0623 238
71421.HI0014 71421.HI0624 299
71421.HI0014 71421.HI0628 599
71421.HI0014 71421.HI0629 491
71421.HI0014 71421.HI0630 539
71421.HI0014 71421.HI0637 198
71421.HI0014 71421.HI0639 307
71421.HI0014 71421.HI0640 210
71421.HI0014 71421.HI0651 500
71421.HI0014 71421.HI0676 268
71421.HI0014 71421.HI0695 318
71421.HI0014 71421.HI0713 183
71421.HI0014 71421.HI0717 231
71421.HI0014 71421.HI0736 279
71421.HI0014 71421.HI0738.1 274
71421.HI0014 71421.HI0750 242
71421.HI0014 71421.HI0762 184
71421.HI0014 71421.HI0767 425
71421.HI0014 71421.HI0768 648
71421.HI0014 71421.HI0777 279
71421.HI0014 71421.HI0778 496
71421.HI0014 71421.HI0784 541
71421.HI0014 71421.HI0790 508
71421.HI0014 71421.HI0797 535
71421.HI0014 71421.HI0800 152
71421.HI0014 71421.HI0802 790
71421.HI0014 71421.HI0803 629
71421.HI0014 71421.HI0807 274
71421.HI0014 71421.HI0808 316
71421.HI0014 71421.HI0809 238
71421.HI0014 71421.HI0810 367
71421.HI0014 71421.HI0814 160
71421.HI0014 71421.HI0829 151
71421.HI0014 71421.HI0835 240
71421.HI0014 71421.HI0837 152
71421.HI0014 71421.HI0842 190
71421.HI0014 71421.HI0843 190
71421.HI0014 71421.HI0848 410
71421.HI0014 71421.HI0850 455
71421.HI0014 71421.HI0859 190
71421.HI0014 71421.HI0861 629
71421.HI0014 71421.HI0863 242
71421.HI0014 71421.HI0877 153
71421.HI0014 71421.HI0879 652
71421.HI0014 71421.HI0880 201
71421.HI0014 71421.HI0883 241
71421.HI0014 71421.HI0884 152
71421.HI0014 71421.HI0889 274
71421.HI0014 71421.HI0904 238
71421.HI0014 71421.HI0909 459
71421.HI0014 71421.HI0913 334
71421.HI0014 71421.HI0914 401
71421.HI0014 71421.HI0917 320
71421.HI0014 71421.HI0918 272
71421.HI0014 71421.HI0927 301
71421.HI0014 71421.HI0932 273
71421.HI0014 71421.HI0937 247
71421.HI0014 71421.HI0945 408
71421.HI0014 71421.HI0946 646
71421.HI0014 71421.HI0951 710
71421.HI0014 71421.HI0958 236
71421.HI0014 71421.HI0959 491
71421.HI0014 71421.HI0964 360
71421.HI0014 71421.HI0981 323
71421.HI0014 71421.HI0984 157
71421.HI0014 71421.HI0992 163
71421.HI0014 71421.HI0993 166
71421.HI0014 71421.HI0999 542
71421.HI0014 71421.HI1004 195
71421.HI0014 71421.HI1007 153
71421.HI0014 71421.HI1012 166
71421.HI0014 71421.HI1023 433
71421.HI0014 71421.HI1025 166
71421.HI0014 71421.HI1059 490
71421.HI0014 71421.HI1062 206
71421.HI0014 71421.HI1065 421
71421.HI0014 71421.HI1070 312
71421.HI0014 71421.HI1077 188
71421.HI0014 71421.HI1088 176
71421.HI0014 71421.HI1117 207
71421.HI0014 71421.HI1118 193
71421.HI0014 71421.HI1133 170
71421.HI0014 71421.HI1136 456
71421.HI0014 71421.HI1138 263
71421.HI0014 71421.HI1140 169
71421.HI0014 71421.HI1141 555
71421.HI0014 71421.HI1142 274
71421.HI0014 71421.HI1143 220
71421.HI0014 71421.HI1144 169
71421.HI0014 71421.HI1152 168
71421.HI0014 71421.HI1160 301
71421.HI0014 71421.HI1161 272
71421.HI0014 71421.HI1163 152
71421.HI0014 71421.HI1181 297
71421.HI0014 71421.HI1196 174
71421.HI0014 71421.HI1199 313
71421.HI0014 71421.HI1203 224
71421.HI0014 71421.HI1204 424
71421.HI0014 71421.HI1211 160
71421.HI0014 71421.HI1219 234
71421.HI0014 71421.HI1220 494
71421.HI0014 71421.HI1223 217
71421.HI0014 71421.HI1227 252
71421.HI0014 71421.HI1229 558
71421.HI0014 71421.HI1247 205
71421.HI0014 71421.HI1258 378
71421.HI0014 71421.HI1259 408
71421.HI0014 71421.HI1264 196
71421.HI0014 71421.HI1276 307
71421.HI0014 71421.HI1284 351
71421.HI0014 71421.HI1289 455
71421.HI0014 71421.HI1303 219
71421.HI0014 71421.HI1311 316
71421.HI0014 71421.HI1312 274
71421.HI0014 71421.HI1328 279
71421.HI0014 71421.HI1331 547
71421.HI0014 71421.HI1353 312
71421.HI0014 71421.HI1359 265
71421.HI0014 71421.HI1365 200
71421.HI0014 71421.HI1367 617
71421.HI0014 71421.HI1368 175
71421.HI0014 71421.HI1371.1 367
71421.HI0014 71421.HI1379 152
71421.HI0014 71421.HI1382 164
71421.HI0014 71421.HI1400 764
71421.HI0014 71421.HI1401 222
71421.HI0014 71421.HI1428 217
71421.HI0014 71421.HI1438 274
71421.HI0014 71421.HI1443 539
71421.HI0014 71421.HI1459 196
71421.HI0014 71421.HI1468 279
71421.HI0014 71421.HI1497 230
71421.HI0014 71421.HI1526 367
71421.HI0014 71421.HI1528 176
71421.HI0014 71421.HI1529 400
71421.HI0014 71421.HI1533 562
71421.HI0014 71421.HI1545 169
71421.HI0014 71421.HI1573 436
71421.HI0014 71421.HI1574 160
71421.HI0014 71421.HI1576 274
71421.HI0014 71421.HI1583 413
71421.HI0014 71421.HI1597 469
71421.HI0014 71421.HI1609 154
71421.HI0014 71421.HI1610 182
71421.HI0014 71421.HI1618 150
71421.HI0014 71421.HI1633 286
71421.HI0014 71421.HI1643 152
71421.HI0014 71421.HI1646m 234
71421.HI0014 71421.HI1653 168
71421.HI0014 71421.HI1656 232
71421.HI0014 71421.HI1664 168
71421.HI0014 71421.HI1689 152
71421.HI0014 71421.HI1690 279
71421.HI0014 71421.HI1715 369
71421.HI0014 71421.HI1728 180
71421.HI0014 71421.HI1733 340
71421.HI0014 71421.HI1740 376
71421.HI0014 71421.HI1741 435
71421.HI0014 71421.HI1742 846
71421.HI0015 71421.HI0010 432
71421.HI0015 71421.HI0013 927
71421.HI0015 71421.HI0014 942
71421.HI0015 71421.HI0016 939
71421.HI0015 71421.HI0017 687
71421.HI0015 71421.HI0018 345
71421.HI0015 71421.HI0023 222
71421.HI0015 71421.HI0057 230
71421.HI0015 71421.HI0060 277
71421.HI0015 71421.HI0064 460
71421.HI0015 71421.HI0066 173
71421.HI0015 71421.HI0070 153
71421.HI0015 71421.HI0078 162
71421.HI0015 71421.HI0081 222
71421.HI0015 71421.HI0104 176
71421.HI0015 71421.HI0106 766
71421.HI0015 71421.HI0107 724
71421.HI0015 71421.HI0110 151
71421.HI0015 71421.HI0113 750
71421.HI0015 71421.HI0119 302
71421.HI0015 71421.HI0123 442
71421.HI0015 71421.HI0126 373
71421.HI0015 71421.HI0134 165
71421.HI0015 71421.HI0139 246
71421.HI0015 71421.HI0151 259
71421.HI0015 71421.HI0154 217
71421.HI0015 71421.HI0156 182
71421.HI0015 71421.HI0159 175
71421.HI0015 71421.HI0174 243
71421.HI0015 71421.HI0201 472
71421.HI0015 71421.HI0202 472
71421.HI0015 71421.HI0203 474
71421.HI0015 71421.HI0204 384
71421.HI0015 71421.HI0212 169
71421.HI0015 71421.HI0229 179
71421.HI0015 71421.HI0239 657
71421.HI0015 71421.HI0240 585
71421.HI0015 71421.HI0241 322
71421.HI0015 71421.HI0244 193
71421.HI0015 71421.HI0251 554
71421.HI0015 71421.HI0255 295
71421.HI0015 71421.HI0262 319
71421.HI0015 71421.HI0268 239
71421.HI0015 71421.HI0269 285
71421.HI0015 71421.HI0272 302
71421.HI0015 71421.HI0301 256
71421.HI0015 71421.HI0302 442
71421.HI0015 71421.HI0307 157
71421.HI0015 71421.HI0309 159
71421.HI0015 71421.HI0314 199
71421.HI0015 71421.HI0317 304
71421.HI0015 71421.HI0321 581
71421.HI0015 71421.HI0328 228
71421.HI0015 71421.HI0332 602
71421.HI0015 71421.HI0333 486
71421.HI0015 71421.HI0334 412
71421.HI0015 71421.HI0364 246
71421.HI0015 71421.HI0373 166
71421.HI0015 71421.HI0376 204
71421.HI0015 71421.HI0380 151
71421.HI0015 71421.HI0387 156
71421.HI0015 71421.HI0393 437
71421.HI0015 71421.HI0394 151
71421.HI0015 71421.HI0398 308
71421.HI0015 71421.HI0401 401
71421.HI0015 71421.HI0409 219
71421.HI0015 71421.HI0413 153
71421.HI0015 71421.HI0416 159
71421.HI0015 71421.HI0417 159
71421.HI0015 71421.HI0433 175
71421.HI0015 71421.HI0444 150
71421.HI0015 71421.HI0445 154
71421.HI0015 71421.HI0455 178
71421.HI0015 71421.HI0459 343
71421.HI0015 71421.HI0460 160
71421.HI0015 71421.HI0462 240
71421.HI0015 71421.HI0472 157
71421.HI0015 71421.HI0496 176
71421.HI0015 71421.HI0516 633
71421.HI0015 71421.HI0517 689
71421.HI0015 71421.HI0525 266
71421.HI0015 71421.HI0532 287
71421.HI0015 71421.HI0533 263
71421.HI0015 71421.HI0541 504
71421.HI0015 71421.HI0543 276
71421.HI0015 71421.HI0544 262
71421.HI0015 71421.HI0566 267
71421.HI0015 71421.HI0567 153
71421.HI0015 71421.HI0581 688
71421.HI0015 71421.HI0584 168
71421.HI0015 71421.HI0589 260
71421.HI0015 71421.HI0600 162
71421.HI0015 71421.HI0607 235
71421.HI0015 71421.HI0609 592
71421.HI0015 71421.HI0628 574
71421.HI0015 71421.HI0629 491
71421.HI0015 71421.HI0630 540
71421.HI0015 71421.HI0639 189
71421.HI0015 71421.HI0651 311
71421.HI0015 71421.HI0655 235
71421.HI0015 71421.HI0656.1 167
71421.HI0015 71421.HI0663m 255
71421.HI0015 71421.HI0664 154
71421.HI0015 71421.HI0665 196
71421.HI0015 71421.HI0671 192
71421.HI0015 71421.HI0674 228
71421.HI0015 71421.HI0675 323
71421.HI0015 71421.HI0677 248
71421.HI0015 71421.HI0692 228
71421.HI0015 71421.HI0702 207
71421.HI0015 71421.HI0713 169
71421.HI0015 71421.HI0714 243
71421.HI0015 71421.HI0716 403
71421.HI0015 71421.HI0725 337
71421.HI0015 71421.HI0738 198
71421.HI0015 71421.HI0743 243
71421.HI0015 71421.HI0747 167
71421.HI0015 71421.HI0749 408
71421.HI0015 71421.HI0756 166
71421.HI0015 71421.HI0758 163
71421.HI0015 71421.HI0768 666
71421.HI0015 71421.HI0776 715
71421.HI0015 71421.HI0779 716
71421.HI0015 71421.HI0790 716
71421.HI0015 71421.HI0791 688
71421.HI0015 71421.HI0792 715
71421.HI0015 71421.HI0793 716
71421.HI0015 71421.HI0794 715
71421.HI0015 71421.HI0795 632
71421.HI0015 71421.HI0797 688
71421.HI0015 71421.HI0798 585
71421.HI0015 71421.HI0816 360
71421.HI0015 71421.HI0829 181
71421.HI0015 71421.HI0835 293
71421.HI0015 71421.HI0850 488
71421.HI0015 71421.HI0861 368
71421.HI0015 71421.HI0862 156
71421.HI0015 71421.HI0863 242
71421.HI0015 71421.HI0865 159
71421.HI0015 71421.HI0888 204
71421.HI0015 71421.HI0889 196
71421.HI0015 71421.HI0894 252
71421.HI0015 71421.HI0904 329
71421.HI0015 71421.HI0909 811
71421.HI0015 71421.HI0913 632
71421.HI0015 71421.HI0916 212
71421.HI0015 71421.HI0917 536
71421.HI0015 71421.HI0924 230
71421.HI0015 71421.HI0927 231
71421.HI0015 71421.HI0932 299
71421.HI0015 71421.HI0945 431
71421.HI0015 71421.HI0959 469
71421.HI0015 71421.HI0972 272
71421.HI0015 71421.HI0975 180
71421.HI0015 71421.HI0978 158
71421.HI0015 71421.HI0981 245
71421.HI0015 71421.HI0984 157
71421.HI0015 71421.HI0985 320
71421.HI0015 71421.HI0992 150
71421.HI0015 71421.HI0994 202
71421.HI0015 71421.HI1001 402
71421.HI0015 71421.HI1006 791
71421.HI0015 71421.HI1059 488
71421.HI0015 71421.HI1065 221
71421.HI0015 71421.HI1094 150
71421.HI0015 71421.HI1114 156
71421.HI0015 71421.HI1117 442
71421.HI0015 71421.HI1130 258
71421.HI0015 71421.HI1132 337
71421.HI0015 71421.HI1134 156
71421.HI0015 71421.HI1136 232
71421.HI0015 71421.HI1138 296
71421.HI0015 71421.HI1139 169
71421.HI0015 71421.HI1140 268
71421.HI0015 71421.HI1141 282
71421.HI0015 71421.HI1142 314
71421.HI0015 71421.HI1143 255
71421.HI0015 71421.HI1144 169
71421.HI0015 71421.HI1146 196
71421.HI0015 71421.HI1148 208
71421.HI0015 71421.HI1155 151
71421.HI0015 71421.HI1164 587
71421.HI0015 71421.HI1181 159
71421.HI0015 71421.HI1205 168
71421.HI0015 71421.HI1216 188
71421.HI0015 71421.HI1222 152
71421.HI0015 71421.HI1228 205
71421.HI0015 71421.HI1230 451
71421.HI0015 71421.HI1237 196
71421.HI0015 71421.HI1259 431
71421.HI0015 71421.HI1284 277
71421.HI0015 71421.HI1289 374
71421.HI0015 71421.HI1296 229
71421.HI0015 71421.HI1306 192
71421.HI0015 71421.HI1307 154
71421.HI0015 71421.HI1308 338
71421.HI0015 71421.HI1311 606
71421.HI0015 71421.HI1320 159
71421.HI0015 71421.HI1328 688
71421.HI0015 71421.HI1335 210
71421.HI0015 71421.HI1353 186
71421.HI0015 71421.HI1365 252
71421.HI0015 71421.HI1377 175
71421.HI0015 71421.HI1391 163
71421.HI0015 71421.HI1397 151
71421.HI0015 71421.HI1424 198
71421.HI0015 71421.HI1431 250
71421.HI0015 71421.HI1438 152
71421.HI0015 71421.HI1439 241
71421.HI0015 71421.HI1459 377
71421.HI0015 71421.HI1465 210
71421.HI0015 71421.HI1468 688
71421.HI0015 71421.HI1470 190
71421.HI0015 71421.HI1529 344
71421.HI0015 71421.HI1533 200
71421.HI0015 71421.HI1541 150
71421.HI0015 71421.HI1545 170
71421.HI0015 71421.HI1548 188
71421.HI0015 71421.HI1549 226
71421.HI0015 71421.HI1574 164
71421.HI0015 71421.HI1576 153
71421.HI0015 71421.HI1583 229
71421.HI0015 71421.HI1591 408
71421.HI0015 71421.HI1607 374
71421.HI0015 71421.HI1613 223
71421.HI0015 71421.HI1615 245
71421.HI0015 71421.HI1626 187
71421.HI0015 71421.HI1639 183
71421.HI0015 71421.HI1656 349
71421.HI0015 71421.HI1664 168
71421.HI0015 71421.HI1696 158
71421.HI0015 71421.HI1703 180
71421.HI0015 71421.HI1704 180
71421.HI0015 71421.HI1705 502
71421.HI0015 71421.HI1722 285
71421.HI0015 71421.HI1723 442
71421.HI0015 71421.HI1725 180
71421.HI0015 71421.HI1731a 436
71421.HI0015 71421.HI1741 412
71421.HI0015 71421.HI1742 446
71421.HI0015 71421.HI1743 161
71421.HI0016 71421.HI0001 409
71421.HI0016 71421.HI0004 253
71421.HI0016 71421.HI0013 932
71421.HI0016 71421.HI0014 921
71421.HI0016 71421.HI0015 939
71421.HI0016 71421.HI0017 715
71421.HI0016 71421.HI0018 355
71421.HI0016 71421.HI0026 381
71421.HI0016 71421.HI0034 243
71421.HI0016 71421.HI0057 236
71421.HI0016 71421.HI0063 244
71421.HI0016 71421.HI0064 196
71421.HI0016 71421.HI0068 224
71421.HI0016 71421.HI0070 308
71421.HI0016 71421.HI0071 530
71421.HI0016 71421.HI0081 171
71421.HI0016 71421.HI0106 777
71421.HI0016 71421.HI0108 157
71421.HI0016 71421.HI0110 200
71421.HI0016 71421.HI0123 349
71421.HI0016 71421.HI0136 458
71421.HI0016 71421.HI0144 172
71421.HI0016 71421.HI0147 151
71421.HI0016 71421.HI0154 303
71421.HI0016 71421.HI0155 238
71421.HI0016 71421.HI0156 343
71421.HI0016 71421.HI0174 550
71421.HI0016 71421.HI0182 172
71421.HI0016 71421.HI0197 152
71421.HI0016 71421.HI0201 179
71421.HI0016 71421.HI0214 222
71421.HI0016 71421.HI0220.1 308
71421.HI0016 71421.HI0229 348
71421.HI0016 71421.HI0240 299
71421.HI0016 71421.HI0249 275
71421.HI0016 71421.HI0254 290
71421.HI0016 71421.HI0255 279
71421.HI0016 71421.HI0270 219
71421.HI0016 71421.HI0274 182
71421.HI0016 71421.HI0283 301
71421.HI0016 71421.HI0290 153
71421.HI0016 71421.HI0295 187
71421.HI0016 71421.HI0301 214
71421.HI0016 71421.HI0303 320
71421.HI0016 71421.HI0309 188
71421.HI0016 71421.HI0312 198
71421.HI0016 71421.HI0317 446
71421.HI0016 71421.HI0328 262
71421.HI0016 71421.HI0329 301
71421.HI0016 71421.HI0332 596
71421.HI0016 71421.HI0333 455
71421.HI0016 71421.HI0334 208
71421.HI0016 71421.HI0335 195
71421.HI0016 71421.HI0340 301
71421.HI0016 71421.HI0358 220
71421.HI0016 71421.HI0369 157
71421.HI0016 71421.HI0373 279
71421.HI0016 71421.HI0393 263
71421.HI0016 71421.HI0394 207
71421.HI0016 71421.HI0397 238
71421.HI0016 71421.HI0398 290
71421.HI0016 71421.HI0402 161
71421.HI0016 71421.HI0412 296
71421.HI0016 71421.HI0416 168
71421.HI0016 71421.HI0417 168
71421.HI0016 71421.HI0419 166
71421.HI0016 71421.HI0425 195
71421.HI0016 71421.HI0430 428
71421.HI0016 71421.HI0433 156
71421.HI0016 71421.HI0434 298
71421.HI0016 71421.HI0440 266
71421.HI0016 71421.HI0448 171
71421.HI0016 71421.HI0455 331
71421.HI0016 71421.HI0458 195
71421.HI0016 71421.HI0459 343
71421.HI0016 71421.HI0460 467
71421.HI0016 71421.HI0462 202
71421.HI0016 71421.HI0463 654
71421.HI0016 71421.HI0465 221
71421.HI0016 71421.HI0468 200
71421.HI0016 71421.HI0470 162
71421.HI0016 71421.HI0474 150
71421.HI0016 71421.HI0475 168
71421.HI0016 71421.HI0479 199
71421.HI0016 71421.HI0480 198
71421.HI0016 71421.HI0481 333
71421.HI0016 71421.HI0484 223
71421.HI0016 71421.HI0485 172
71421.HI0016 71421.HI0496 316
71421.HI0016 71421.HI0500 159
71421.HI0016 71421.HI0515 182
71421.HI0016 71421.HI0517 676
71421.HI0016 71421.HI0525 190
71421.HI0016 71421.HI0530 316
71421.HI0016 71421.HI0531 183
71421.HI0016 71421.HI0543 153
71421.HI0016 71421.HI0549 220
71421.HI0016 71421.HI0566 220
71421.HI0016 71421.HI0567 242
71421.HI0016 71421.HI0581 673
71421.HI0016 71421.HI0582 317
71421.HI0016 71421.HI0584 168
71421.HI0016 71421.HI0589 284
71421.HI0016 71421.HI0609 356
71421.HI0016 71421.HI0622 209
71421.HI0016 71421.HI0623 495
71421.HI0016 71421.HI0626 222
71421.HI0016 71421.HI0628 559
71421.HI0016 71421.HI0629 540
71421.HI0016 71421.HI0630 540
71421.HI0016 71421.HI0634 219
71421.HI0016 71421.HI0637 280
71421.HI0016 71421.HI0638 162
71421.HI0016 71421.HI0656 170
71421.HI0016 71421.HI0671 195
71421.HI0016 71421.HI0676 371
71421.HI0016 71421.HI0689 192
71421.HI0016 71421.HI0702 304
71421.HI0016 71421.HI0707 281
71421.HI0016 71421.HI0708 175
71421.HI0016 71421.HI0709 259
71421.HI0016 71421.HI0720 192
71421.HI0016 71421.HI0729 356
71421.HI0016 71421.HI0739 224
71421.HI0016 71421.HI0747 242
71421.HI0016 71421.HI0780 266
71421.HI0016 71421.HI0792 152
71421.HI0016 71421.HI0807 154
71421.HI0016 71421.HI0816 206
71421.HI0016 71421.HI0829 250
71421.HI0016 71421.HI0835 348
71421.HI0016 71421.HI0850 626
71421.HI0016 71421.HI0856 337
71421.HI0016 71421.HI0863 242
71421.HI0016 71421.HI0864 412
71421.HI0016 71421.HI0873 186
71421.HI0016 71421.HI0877 363
71421.HI0016 71421.HI0881 178
71421.HI0016 71421.HI0887 440
71421.HI0016 71421.HI0889 265
71421.HI0016 71421.HI0914 156
71421.HI0016 71421.HI0915 160
71421.HI0016 71421.HI0917 208
71421.HI0016 71421.HI0919 222
71421.HI0016 71421.HI0920 236
71421.HI0016 71421.HI0921 331
71421.HI0016 71421.HI0923 239
71421.HI0016 71421.HI0945 468
71421.HI0016 71421.HI0953 308
71421.HI0016 71421.HI0959 468
71421.HI0016 71421.HI0961 155
71421.HI0016 71421.HI0964 319
71421.HI0016 71421.HI0965 384
71421.HI0016 71421.HI0970 152
71421.HI0016 71421.HI0978 463
71421.HI0016 71421.HI0979 506
71421.HI0016 71421.HI0984 159
71421.HI0016 71421.HI0988 267
71421.HI0016 71421.HI0989 229
71421.HI0016 71421.HI0999 157
71421.HI0016 71421.HI1001 530
71421.HI0016 71421.HI1006 152
71421.HI0016 71421.HI1062 262
71421.HI0016 71421.HI1065 164
71421.HI0016 71421.HI1077 505
71421.HI0016 71421.HI1079m 197
71421.HI0016 71421.HI1088 265
71421.HI0016 71421.HI1100 171
71421.HI0016 71421.HI1105 263
71421.HI0016 71421.HI1116 238
71421.HI0016 71421.HI1117 309
71421.HI0016 71421.HI1118 172
71421.HI0016 71421.HI1122 247
71421.HI0016 71421.HI1129 298
71421.HI0016 71421.HI1130 319
71421.HI0016 71421.HI1131 153
71421.HI0016 71421.HI1134 169
71421.HI0016 71421.HI1135 169
71421.HI0016 71421.HI1136 390
71421.HI0016 71421.HI1137 228
71421.HI0016 71421.HI1138 169
71421.HI0016 71421.HI1139 169
71421.HI0016 71421.HI1140 184
71421.HI0016 71421.HI1141 170
71421.HI0016 71421.HI1142 184
71421.HI0016 71421.HI1143 180
71421.HI0016 71421.HI1144 225
71421.HI0016 71421.HI1146 185
71421.HI0016 71421.HI1148 173
71421.HI0016 71421.HI1166 162
71421.HI0016 71421.HI1172 274
71421.HI0016 71421.HI1178 153
71421.HI0016 71421.HI1181 159
71421.HI0016 71421.HI1186 247
71421.HI0016 71421.HI1195m 241
71421.HI0016 71421.HI1197 196
71421.HI0016 71421.HI1198 170
71421.HI0016 71421.HI1210 221
71421.HI0016 71421.HI1211 531
71421.HI0016 71421.HI1214 341
71421.HI0016 71421.HI1216 201
71421.HI0016 71421.HI1219 298
71421.HI0016 71421.HI1220 179
71421.HI0016 71421.HI1221 340
71421.HI0016 71421.HI1230 328
71421.HI0016 71421.HI1237 522
71421.HI0016 71421.HI1238 664
71421.HI0016 71421.HI1240 156
71421.HI0016 71421.HI1258 256
71421.HI0016 71421.HI1259 468
71421.HI0016 71421.HI1264 214
71421.HI0016 71421.HI1276 309
71421.HI0016 71421.HI1283 416
71421.HI0016 71421.HI1284 236
71421.HI0016 71421.HI1289 308
71421.HI0016 71421.HI1302 185
71421.HI0016 71421.HI1311 478
71421.HI0016 71421.HI1312 447
71421.HI0016 71421.HI1313 340
71421.HI0016 71421.HI1319m 194
71421.HI0016 71421.HI1320 340
71421.HI0016 71421.HI1328 279
71421.HI0016 71421.HI1331 165
71421.HI0016 71421.HI1333 152
71421.HI0016 71421.HI1336 246
71421.HI0016 71421.HI1359 207
71421.HI0016 71421.HI1365 319
71421.HI0016 71421.HI1367 264
71421.HI0016 71421.HI1391 258
71421.HI0016 71421.HI1397 177
71421.HI0016 71421.HI1437 153
71421.HI0016 71421.HI1438 238
71421.HI0016 71421.HI1439 343
71421.HI0016 71421.HI1459 236
71421.HI0016 71421.HI1464 273
71421.HI0016 71421.HI1468 279
71421.HI0016 71421.HI1531 192
71421.HI0016 71421.HI1533 304
71421.HI0016 71421.HI1545 254
71421.HI0016 71421.HI1561 198
71421.HI0016 71421.HI1574 414
71421.HI0016 71421.HI1609 468
71421.HI0016 71421.HI1613 198
71421.HI0016 71421.HI1640 247
71421.HI0016 71421.HI1646m 298
71421.HI0016 71421.HI1664 168
71421.HI0016 71421.HI1668 274
71421.HI0016 71421.HI1703 181
71421.HI0016 71421.HI1704 221
71421.HI0016 71421.HI1705 216
71421.HI0016 71421.HI1708 151
71421.HI0016 71421.HI1712 206
71421.HI0016 71421.HI1713 171
71421.HI0016 71421.HI1715 168
71421.HI0016 71421.HI1716 291
71421.HI0016 71421.HI1719 318
71421.HI0016 71421.HI1725 266
71421.HI0016 71421.HI1726 152
71421.HI0016 71421.HI1740 273
71421.HI0016 71421.HI1741 208
71421.HI0016 71421.HI1743 345
71421.HI0017 71421.HI0007 581
71421.HI0017 71421.HI0013 688
71421.HI0017 71421.HI0014 688
71421.HI0017 71421.HI0015 687
71421.HI0017 71421.HI0016 715
71421.HI0017 71421.HI0018 582
71421.HI0017 71421.HI0048 150
71421.HI0017 71421.HI0108 163
71421.HI0017 71421.HI0119 445
71421.HI0017 71421.HI0129 246
71421.HI0017 71421.HI0179 679
71421.HI0017 71421.HI0180 562
71421.HI0017 71421.HI0185 408
71421.HI0017 71421.HI0192 201
71421.HI0017 71421.HI0227 247
71421.HI0017 71421.HI0262 450
71421.HI0017 71421.HI0315 788
71421.HI0017 71421.HI0359 188
71421.HI0017 71421.HI0361 246
71421.HI0017 71421.HI0367 162
71421.HI0017 71421.HI0370 330
71421.HI0017 71421.HI0400 329
71421.HI0017 71421.HI0467 369
71421.HI0017 71421.HI0502 319
71421.HI0017 71421.HI0520 432
71421.HI0017 71421.HI0521 443
71421.HI0017 71421.HI0591 408
71421.HI0017 71421.HI0608 369
71421.HI0017 71421.HI0636 166
71421.HI0017 71421.HI0652 246
71421.HI0017 71421.HI0668 324
71421.HI0017 71421.HI0678 383
71421.HI0017 71421.HI0700 790
71421.HI0017 71421.HI0828 449
71421.HI0017 71421.HI0845 755
71421.HI0017 71421.HI0847 790
71421.HI0017 71421.HI0945 242
71421.HI0017 71421.HI0957 400
71421.HI0017 71421.HI0980 185
71421.HI0017 71421.HI0982 154
71421.HI0017 71421.HI0984 166
71421.HI0017 71421.HI0994 505
71421.HI0017 71421.HI1010 246
71421.HI0017 71421.HI1011 249
71421.HI0017 71421.HI1012 534
71421.HI0017 71421.HI1013 501
71421.HI0017 71421.HI1034 504
71421.HI0017 71421.HI1053 790
71421.HI0017 71421.HI1168 402
71421.HI0017 71421.HI1211 153
71421.HI0017 71421.HI1236 372
71421.HI0017 71421.HI1238 151
71421.HI0017 71421.HI1259 242
71421.HI0017 71421.HI1266 183
71421.HI0017 71421.HI1273 246
71421.HI0017 71421.HI1275 272
71421.HI0017 71421.HI1349 790
71421.HI0017 71421.HI1368 581
71421.HI0017 71421.HI1373 165
71421.HI0017 71421.HI1384 788
71421.HI0017 71421.HI1385 188
71421.HI0017 71421.HI1427 788
71421.HI0017 71421.HI1514 404
71421.HI0017 71421.HI1668 165
71421.HI0017 71421.HI1681 790
71421.HI0017 71421.HI1706 401
71421.HI0017 71421.HI1709 321
71421.HI0018 71421.HI0001 172
71421.HI0018 71421.HI0011 282
71421.HI0018 71421.HI0013 294
71421.HI0018 71421.HI0014 387
71421.HI0018 71421.HI0015 345
71421.HI0018 71421.HI0016 355
71421.HI0018 71421.HI0017 582
71421.HI0018 71421.HI0029 198
71421.HI0018 71421.HI0030 367
71421.HI0018 71421.HI0041 745
71421.HI0018 71421.HI0065 459
71421.HI0018 71421.HI0067 369
71421.HI0018 71421.HI0084 181
71421.HI0018 71421.HI0087 492
71421.HI0018 71421.HI0088 289
71421.HI0018 71421.HI0089 202
71421.HI0018 71421.HI0107 184
71421.HI0018 71421.HI0124 160
71421.HI0018 71421.HI0136 210
71421.HI0018 71421.HI0143 194
71421.HI0018 71421.HI0150 152
71421.HI0018 71421.HI0151 152
71421.HI0018 71421.HI0176 330
71421.HI0018 71421.HI0206 316
71421.HI0018 71421.HI0220.2 160
71421.HI0018 71421.HI0221 294
71421.HI0018 71421.HI0221.1 170
71421.HI0018 71421.HI0249 186
71421.HI0018 71421.HI0250 156
71421.HI0018 71421.HI0266 212
71421.HI0018 71421.HI0269 251
71421.HI0018 71421.HI0274 165
71421.HI0018 71421.HI0301 168
71421.HI0018 71421.HI0312 245
71421.HI0018 71421.HI0313 251
71421.HI0018 71421.HI0339 320
71421.HI0018 71421.HI0345 155
71421.HI0018 71421.HI0378 222
71421.HI0018 71421.HI0393 218
71421.HI0018 71421.HI0394 160
71421.HI0018 71421.HI0399 321
71421.HI0018 71421.HI0405 360
71421.HI0018 71421.HI0438 221
71421.HI0018 71421.HI0442 156
71421.HI0018 71421.HI0443 274
71421.HI0018 71421.HI0452 184
71421.HI0018 71421.HI0456 276
71421.HI0018 71421.HI0462 162
71421.HI0018 71421.HI0472 444
71421.HI0018 71421.HI0474 424
71421.HI0018 71421.HI0479 164
71421.HI0018 71421.HI0525 158
71421.HI0018 71421.HI0527 155
71421.HI0018 71421.HI0530 416
71421.HI0018 71421.HI0532 184
71421.HI0018 71421.HI0541 462
71421.HI0018 71421.HI0543 156
71421.HI0018 71421.HI0544 272
71421.HI0018 71421.HI0545 267
71421.HI0018 71421.HI0547 263
71421.HI0018 71421.HI0564 341
71421.HI0018 71421.HI0566 153
71421.HI0018 71421.HI0582 250
71421.HI0018 71421.HI0583 191
71421.HI0018 71421.HI0616 321
71421.HI0018 71421.HI0623 443
71421.HI0018 71421.HI0649 384
71421.HI0018 71421.HI0651 308
71421.HI0018 71421.HI0655 189
71421.HI0018 71421.HI0707 348
71421.HI0018 71421.HI0734 318
71421.HI0018 71421.HI0749 286
71421.HI0018 71421.HI0759 661
71421.HI0018 71421.HI0767 274
71421.HI0018 71421.HI0768 161
71421.HI0018 71421.HI0769 488
71421.HI0018 71421.HI0770 274
71421.HI0018 71421.HI0829 367
71421.HI0018 71421.HI0835 239
71421.HI0018 71421.HI0856 150
71421.HI0018 71421.HI0860 234
71421.HI0018 71421.HI0863 486
71421.HI0018 71421.HI0864 275
71421.HI0018 71421.HI0876 672
71421.HI0018 71421.HI0877 209
71421.HI0018 71421.HI0879 219
71421.HI0018 71421.HI0880 220
71421.HI0018 71421.HI0889 389
71421.HI0018 71421.HI0892 314
71421.HI0018 71421.HI0902 196
71421.HI0018 71421.HI0905 550
71421.HI0018 71421.HI0906 486
71421.HI0018 71421.HI0909 168
71421.HI0018 71421.HI0910 323
71421.HI0018 71421.HI0932 177
71421.HI0018 71421.HI0946 816
71421.HI0018 71421.HI0954 933
71421.HI0018 71421.HI0963 238
71421.HI0018 71421.HI0971 156
71421.HI0018 71421.HI0982 330
71421.HI0018 71421.HI0983 205
71421.HI0018 71421.HI0984 611
71421.HI0018 71421.HI0988 309
71421.HI0018 71421.HI0990 447
71421.HI0018 71421.HI0992 858
71421.HI0018 71421.HI0993 269
71421.HI0018 71421.HI1006 361
71421.HI0018 71421.HI1023 152
71421.HI0018 71421.HI1035 291
71421.HI0018 71421.HI1043 155
71421.HI0018 71421.HI1055 788
71421.HI0018 71421.HI1056 304
71421.HI0018 71421.HI1058 252
71421.HI0018 71421.HI1065 168
71421.HI0018 71421.HI1073 222
71421.HI0018 71421.HI1100 183
71421.HI0018 71421.HI1115 454
71421.HI0018 71421.HI1118 184
71421.HI0018 71421.HI1120 159
71421.HI0018 71421.HI1124 246
71421.HI0018 71421.HI1133 301
71421.HI0018 71421.HI1153 733
71421.HI0018 71421.HI1158 250
71421.HI0018 71421.HI1171 260
71421.HI0018 71421.HI1172 274
71421.HI0018 71421.HI1185 153
71421.HI0018 71421.HI1187 261
71421.HI0018 71421.HI1188 311
71421.HI0018 71421.HI1203 469
71421.HI0018 71421.HI1211 569
71421.HI0018 71421.HI1213 319
71421.HI0018 71421.HI1214 251
71421.HI0018 71421.HI1216 217
71421.HI0018 71421.HI1219 206
71421.HI0018 71421.HI1228 163
71421.HI0018 71421.HI1229 370
71421.HI0018 71421.HI1231 405
71421.HI0018 71421.HI1232 150
71421.HI0018 71421.HI1237 155
71421.HI0018 71421.HI1239 177
71421.HI0018 71421.HI1245 262
71421.HI0018 71421.HI1247 178
71421.HI0018 71421.HI1258 311
71421.HI0018 71421.HI1264 162
71421.HI0018 71421.HI1268 167
71421.HI0018 71421.HI1295 236
71421.HI0018 71421.HI1305 491
71421.HI0018 71421.HI1311 307
71421.HI0018 71421.HI1312 307
71421.HI0018 71421.HI1320 210
71421.HI0018 71421.HI1343 236
71421.HI0018 71421.HI1350 196
71421.HI0018 71421.HI1354 206
71421.HI0018 71421.HI1379 246
71421.HI0018 71421.HI1387 424
71421.HI0018 71421.HI1388 260
71421.HI0018 71421.HI1389 469
71421.HI0018 71421.HI1389.1 474
71421.HI0018 71421.HI1391 167
71421.HI0018 71421.HI1429 151
71421.HI0018 71421.HI1435 321
71421.HI0018 71421.HI1450 790
71421.HI0018 71421.HI1472 167
71421.HI0018 71421.HI1528 185
71421.HI0018 71421.HI1537 367
71421.HI0018 71421.HI1557 192
71421.HI0018 71421.HI1559 154
71421.HI0018 71421.HI1574 512
71421.HI0018 71421.HI1590 307
71421.HI0018 71421.HI1598 318
71421.HI0018 71421.HI1606 249
71421.HI0018 71421.HI1644 368
71421.HI0018 71421.HI1646m 206
71421.HI0018 71421.HI1659 270
71421.HI0018 71421.HI1668 316
71421.HI0018 71421.HI1675 393
71421.HI0018 71421.HI1678 167
71421.HI0018 71421.HI1689 797
71421.HI0018 71421.HI1696 307
71421.HI0018 71421.HI1722 246
71421.HI0018 71421.HI1740 270
71421.HI0019 71421.HI0004 638
71421.HI0019 71421.HI0010 458
71421.HI0019 71421.HI0013 385
71421.HI0019 71421.HI0020 393
71421.HI0019 71421.HI0021 393
71421.HI0019 71421.HI0024 255
71421.HI0019 71421.HI0025 253
71421.HI0019 71421.HI0026 398
71421.HI0019 71421.HI0027 248
71421.HI0019 71421.HI0028 248
71421.HI0019 71421.HI0029 247
71421.HI0019 71421.HI0030 247
71421.HI0019 71421.HI0031 254
71421.HI0019 71421.HI0032 221
71421.HI0019 71421.HI0033 216
71421.HI0019 71421.HI0034 224
71421.HI0019 71421.HI0037 275
71421.HI0019 71421.HI0057 172
71421.HI0019 71421.HI0067 536
71421.HI0019 71421.HI0068 671
71421.HI0019 71421.HI0071 272
71421.HI0019 71421.HI0078 231
71421.HI0019 71421.HI0107 402
71421.HI0019 71421.HI0123 319
71421.HI0019 71421.HI0125 168
71421.HI0019 71421.HI0136 196
71421.HI0019 71421.HI0137 262
71421.HI0019 71421.HI0174 414
71421.HI0019 71421.HI0175 367
71421.HI0019 71421.HI0176 373
71421.HI0019 71421.HI0180 319
71421.HI0019 71421.HI0181 274
71421.HI0019 71421.HI0190 475
71421.HI0019 71421.HI0193 193
71421.HI0019 71421.HI0202 162
71421.HI0019 71421.HI0208 347
71421.HI0019 71421.HI0221 278
71421.HI0019 71421.HI0221.1 253
71421.HI0019 71421.HI0222 304
71421.HI0019 71421.HI0229 274
71421.HI0019 71421.HI0244 195
71421.HI0019 71421.HI0250 151
71421.HI0019 71421.HI0251 247
71421.HI0019 71421.HI0252 321
71421.HI0019 71421.HI0253 279
71421.HI0019 71421.HI0255 302
71421.HI0019 71421.HI0260 191
71421.HI0019 71421.HI0273 503
71421.HI0019 71421.HI0295 385
71421.HI0019 71421.HI0301 603
71421.HI0019 71421.HI0302 593
71421.HI0019 71421.HI0303 379
71421.HI0019 71421.HI0309 268
71421.HI0019 71421.HI0328 224
71421.HI0019 71421.HI0333 341
71421.HI0019 71421.HI0336 156
71421.HI0019 71421.HI0338 207
71421.HI0019 71421.HI0340 455
71421.HI0019 71421.HI0365 350
71421.HI0019 71421.HI0367 291
71421.HI0019 71421.HI0368 331
71421.HI0019 71421.HI0372 267
71421.HI0019 71421.HI0373 277
71421.HI0019 71421.HI0376 242
71421.HI0019 71421.HI0377 676
71421.HI0019 71421.HI0378 661
71421.HI0019 71421.HI0380 175
71421.HI0019 71421.HI0382 316
71421.HI0019 71421.HI0384 578
71421.HI0019 71421.HI0385 650
71421.HI0019 71421.HI0386 205
71421.HI0019 71421.HI0388 439
71421.HI0019 71421.HI0395 167
71421.HI0019 71421.HI0404 301
71421.HI0019 71421.HI0411 322
71421.HI0019 71421.HI0433 305
71421.HI0019 71421.HI0440 287
71421.HI0019 71421.HI0442 166
71421.HI0019 71421.HI0452 402
71421.HI0019 71421.HI0462 212
71421.HI0019 71421.HI0463 184
71421.HI0019 71421.HI0464 222
71421.HI0019 71421.HI0468 219
71421.HI0019 71421.HI0496 188
71421.HI0019 71421.HI0529 179
71421.HI0019 71421.HI0531 228
71421.HI0019 71421.HI0534 185
71421.HI0019 71421.HI0543 411
71421.HI0019 71421.HI0548 320
71421.HI0019 71421.HI0549 251
71421.HI0019 71421.HI0571 160
71421.HI0019 71421.HI0594 198
71421.HI0019 71421.HI0599 344
71421.HI0019 71421.HI0600 500
71421.HI0019 71421.HI0634 198
71421.HI0019 71421.HI0637 155
71421.HI0019 71421.HI0639 308
71421.HI0019 71421.HI0646 182
71421.HI0019 71421.HI0651 240
71421.HI0019 71421.HI0667 259
71421.HI0019 71421.HI0676 446
71421.HI0019 71421.HI0707 562
71421.HI0019 71421.HI0713 220
71421.HI0019 71421.HI0714 206
71421.HI0019 71421.HI0715 225
71421.HI0019 71421.HI0721 175
71421.HI0019 71421.HI0727 410
71421.HI0019 71421.HI0729 239
71421.HI0019 71421.HI0750 460
71421.HI0019 71421.HI0764 194
71421.HI0019 71421.HI0767 152
71421.HI0019 71421.HI0768 301
71421.HI0019 71421.HI0808 213
71421.HI0019 71421.HI0826 222
71421.HI0019 71421.HI0829 344
71421.HI0019 71421.HI0835 224
71421.HI0019 71421.HI0844 239
71421.HI0019 71421.HI0849m 274
71421.HI0019 71421.HI0889 153
71421.HI0019 71421.HI0904 194
71421.HI0019 71421.HI0905 333
71421.HI0019 71421.HI0911 240
71421.HI0019 71421.HI0913 424
71421.HI0019 71421.HI0918 220
71421.HI0019 71421.HI0919 227
71421.HI0019 71421.HI0920 224
71421.HI0019 71421.HI0921 545
71421.HI0019 71421.HI0923 315
71421.HI0019 71421.HI0924 328
71421.HI0019 71421.HI0927 381
71421.HI0019 71421.HI0945 330
71421.HI0019 71421.HI0949 168
71421.HI0019 71421.HI0957 200
71421.HI0019 71421.HI0961 267
71421.HI0019 71421.HI0978 321
71421.HI0019 71421.HI0979 297
71421.HI0019 71421.HI0981 224
71421.HI0019 71421.HI0985 307
71421.HI0019 71421.HI0995 506
71421.HI0019 71421.HI1002 247
71421.HI0019 71421.HI1007 197
71421.HI0019 71421.HI1022 796
71421.HI0019 71421.HI1034 268
71421.HI0019 71421.HI1059 320
71421.HI0019 71421.HI1078 424
71421.HI0019 71421.HI1100 242
71421.HI0019 71421.HI1116 295
71421.HI0019 71421.HI1130 163
71421.HI0019 71421.HI1140 462
71421.HI0019 71421.HI1141 196
71421.HI0019 71421.HI1143 351
71421.HI0019 71421.HI1167 277
71421.HI0019 71421.HI1172 447
71421.HI0019 71421.HI1188 168
71421.HI0019 71421.HI1193 154
71421.HI0019 71421.HI1209 218
71421.HI0019 71421.HI1211 247
71421.HI0019 71421.HI1214 198
71421.HI0019 71421.HI1219 239
71421.HI0019 71421.HI1220 287
71421.HI0019 71421.HI1229 168
71421.HI0019 71421.HI1231 272
71421.HI0019 71421.HI1237 259
71421.HI0019 71421.HI1238 412
71421.HI0019 71421.HI1239 307
71421.HI0019 71421.HI1252 281
71421.HI0019 71421.HI1259 330
71421.HI0019 71421.HI1261 403
71421.HI0019 71421.HI1265 241
71421.HI0019 71421.HI1282 224
71421.HI0019 71421.HI1283 492
71421.HI0019 71421.HI1284 396
71421.HI0019 71421.HI1289 232
71421.HI0019 71421.HI1295 239
71421.HI0019 71421.HI1303 295
71421.HI0019 71421.HI1304 360
71421.HI0019 71421.HI1305 288
71421.HI0019 71421.HI1306 288
71421.HI0019 71421.HI1308 189
71421.HI0019 71421.HI1328 242
71421.HI0019 71421.HI1336 404
71421.HI0019 71421.HI1343 239
71421.HI0019 71421.HI1345 159
71421.HI0019 71421.HI1346 159
71421.HI0019 71421.HI1347 159
71421.HI0019 71421.HI1350 213
71421.HI0019 71421.HI1354 319
71421.HI0019 71421.HI1360 196
71421.HI0019 71421.HI1365 340
71421.HI0019 71421.HI1369 188
71421.HI0019 71421.HI1371.1 374
71421.HI0019 71421.HI1400 240
71421.HI0019 71421.HI1434.1 196
71421.HI0019 71421.HI1454 151
71421.HI0019 71421.HI1464 404
71421.HI0019 71421.HI1468 242
71421.HI0019 71421.HI1473 224
71421.HI0019 71421.HI1528 179
71421.HI0019 71421.HI1547 196
71421.HI0019 71421.HI1554 168
71421.HI0019 71421.HI1591 627
71421.HI0019 71421.HI1605 242
71421.HI0019 71421.HI1610 303
71421.HI0019 71421.HI1613 157
71421.HI0019 71421.HI1625 194
71421.HI0019 71421.HI1636 151
71421.HI0019 71421.HI1644 247
71421.HI0019 71421.HI1646m 239
71421.HI0019 71421.HI1659 323
71421.HI0019 71421.HI1684 276
71421.HI0019 71421.HI1711 255
71421.HI0019 71421.HI1712 263
71421.HI0019 71421.HI1713 250
71421.HI0019 71421.HI1722 336
71421.HI0019 71421.HI1725 287
71421.HI0019 71421.HI1743 161
71421.HI0020 71421.HI0011 236
71421.HI0020 71421.HI0019 393
71421.HI0020 71421.HI0021 915
71421.HI0020 71421.HI0022 790
71421.HI0020 71421.HI0023 834
71421.HI0020 71421.HI0024 801
71421.HI0020 71421.HI0025 844
71421.HI0020 71421.HI0026 222
71421.HI0020 71421.HI0027 200
71421.HI0020 71421.HI0028 200
71421.HI0020 71421.HI0029 184
71421.HI0020 71421.HI0030 180
71421.HI0020 71421.HI0031 170
71421.HI0020 71421.HI0032 170
71421.HI0020 71421.HI0033 176
71421.HI0020 71421.HI0034 159
71421.HI0020 71421.HI0035 170
71421.HI0020 71421.HI0036 181
71421.HI0020 71421.HI0089 190
71421.HI0020 71421.HI0102 159
71421.HI0020 71421.HI0302 210
71421.HI0020 71421.HI0389 159
71421.HI0020 71421.HI0431 164
71421.HI0020 71421.HI0491 171
71421.HI0020 71421.HI0534 324
71421.HI0020 71421.HI0559 235
71421.HI0020 71421.HI0568 223
71421.HI0020 71421.HI0582 168
71421.HI0020 71421.HI0588 159
71421.HI0020 71421.HI0608 314
71421.HI0020 71421.HI0625 233
71421.HI0020 71421.HI0723 236
71421.HI0020 71421.HI0746 790
71421.HI0020 71421.HI0753 192
71421.HI0020 71421.HI0759 318
71421.HI0020 71421.HI0832 274
71421.HI0020 71421.HI0833 274
71421.HI0020 71421.HI0834 195
71421.HI0020 71421.HI0835 385
71421.HI0020 71421.HI0840 162
71421.HI0020 71421.HI0985 167
71421.HI0020 71421.HI1035 156
71421.HI0020 71421.HI1036 156
71421.HI0020 71421.HI1205 164
71421.HI0020 71421.HI1210 257
71421.HI0020 71421.HI1222 163
71421.HI0020 71421.HI1245 254
71421.HI0020 71421.HI1291 162
71421.HI0020 71421.HI1303 155
71421.HI0020 71421.HI1304 156
71421.HI0020 71421.HI1305 159
71421.HI0020 71421.HI1306 159
71421.HI0020 71421.HI1307 159
71421.HI0020 71421.HI1308 161
71421.HI0020 71421.HI1323 164
71421.HI0020 71421.HI1398 324
71421.HI0020 71421.HI1471 163
71421.HI0020 71421.HI1582 164
71421.HI0020 71421.HI1604 416
71421.HI0020 71421.HI1702 167
71421.HI0020 71421.HI1739 168
71421.HI0021 71421.HI0004 153
71421.HI0021 71421.HI0019 393
71421.HI0021 71421.HI0020 915
71421.HI0021 71421.HI0022 955
71421.HI0021 71421.HI0023 749
71421.HI0021 71421.HI0024 970
71421.HI0021 71421.HI0025 962
71421.HI0021 71421.HI0026 222
71421.HI0021 71421.HI0027 200
71421.HI0021 71421.HI0028 200
71421.HI0021 71421.HI0029 184
71421.HI0021 71421.HI0030 180
71421.HI0021 71421.HI0031 170
71421.HI0021 71421.HI0032 207
71421.HI0021 71421.HI0033 176
71421.HI0021 71421.HI0034 159
71421.HI0021 71421.HI0035 170
71421.HI0021 71421.HI0036 181
71421.HI0021 71421.HI0146 164
71421.HI0021 71421.HI0154 242
71421.HI0021 71421.HI0156 306
71421.HI0021 71421.HI0220.1 167
71421.HI0021 71421.HI0231 246
71421.HI0021 71421.HI0260 320
71421.HI0021 71421.HI0263 174
71421.HI0021 71421.HI0270 378
71421.HI0021 71421.HI0301 152
71421.HI0021 71421.HI0370 157
71421.HI0021 71421.HI0389 267
71421.HI0021 71421.HI0399 164
71421.HI0021 71421.HI0401 206
71421.HI0021 71421.HI0433 176
71421.HI0021 71421.HI0508 238
71421.HI0021 71421.HI0634 378
71421.HI0021 71421.HI0636 537
71421.HI0021 71421.HI0643 156
71421.HI0021 71421.HI0649 196
71421.HI0021 71421.HI0650 154
71421.HI0021 71421.HI0735 165
71421.HI0021 71421.HI0770 165
71421.HI0021 71421.HI0909 158
71421.HI0021 71421.HI0938 174
71421.HI0021 71421.HI0979 378
71421.HI0021 71421.HI0993 219
71421.HI0021 71421.HI1056 247
71421.HI0021 71421.HI1058 246
71421.HI0021 71421.HI1100 226
71421.HI0021 71421.HI1134 231
71421.HI0021 71421.HI1142 179
71421.HI0021 71421.HI1163 211
71421.HI0021 71421.HI1180 164
71421.HI0021 71421.HI1188 196
71421.HI0021 71421.HI1199 377
71421.HI0021 71421.HI1245 314
71421.HI0021 71421.HI1260 328
71421.HI0021 71421.HI1286 169
71421.HI0021 71421.HI1311 264
71421.HI0021 71421.HI1399 161
71421.HI0021 71421.HI1426 175
71421.HI0021 71421.HI1531 219
71421.HI0021 71421.HI1560 210
71421.HI0021 71421.HI1571 164
71421.HI0021 71421.HI1596 162
71421.HI0021 71421.HI1598 223
71421.HI0021 71421.HI1680 193
71421.HI0021 71421.HI1707 241
71421.HI0021 71421.HI1740 322
71421.HI0022 71421.HI0020 790
71421.HI0022 71421.HI0021 955
71421.HI0022 71421.HI0023 998
71421.HI0022 71421.HI0024 999
71421.HI0022 71421.HI0025 996
71421.HI0022 71421.HI0026 376
71421.HI0022 71421.HI0027 297
71421.HI0022 71421.HI0028 297
71421.HI0022 71421.HI0029 255
71421.HI0022 71421.HI0030 245
71421.HI0022 71421.HI0031 218
71421.HI0022 71421.HI0032 218
71421.HI0022 71421.HI0033 209
71421.HI0022 71421.HI0034 191
71421.HI0022 71421.HI0035 168
71421.HI0022 71421.HI0036 156
71421.HI0022 71421.HI0156 243
71421.HI0022 71421.HI0189 800
71421.HI0022 71421.HI0534 800
71421.HI0022 71421.HI0639 801
71421.HI0022 71421.HI0746 540
71421.HI0022 71421.HI0809 899
71421.HI0022 71421.HI0811 800
71421.HI0022 71421.HI0971 162
71421.HI0022 71421.HI0994 159
71421.HI0022 71421.HI1156 180
71421.HI0022 71421.HI1210 899
71421.HI0022 71421.HI1245 223
71421.HI0022 71421.HI1502 790
71421.HI0022 71421.HI1617 800
71421.HI0022 71421.HI1734 321
71421.HI0023 71421.HI0015 222
71421.HI0023 71421.HI0020 834
71421.HI0023 71421.HI0021 749
71421.HI0023 71421.HI0022 998
71421.HI0023 71421.HI0024 999
71421.HI0023 71421.HI0025 993
71421.HI0023 71421.HI0026 371
71421.HI0023 71421.HI0027 310
71421.HI0023 71421.HI0028 310
71421.HI0023 71421.HI0029 264
71421.HI0023 71421.HI0030 254
71421.HI0023 71421.HI0031 225
71421.HI0023 71421.HI0032 225
71421.HI0023 71421.HI0033 215
71421.HI0023 71421.HI0034 195
71421.HI0023 71421.HI0035 171
71421.HI0023 71421.HI0036 157
71421.HI0023 71421.HI0037 163
71421.HI0023 71421.HI0056 217
71421.HI0023 71421.HI0082 155
71421.HI0023 71421.HI0156 246
71421.HI0023 71421.HI0181 245
71421.HI0023 71421.HI0189 802
71421.HI0023 71421.HI0206 508
71421.HI0023 71421.HI0376 319
71421.HI0023 71421.HI0390.1 376
71421.HI0023 71421.HI0405 198
71421.HI0023 71421.HI0526 156
71421.HI0023 71421.HI0534 801
71421.HI0023 71421.HI0568 246
71421.HI0023 71421.HI0609 274
71421.HI0023 71421.HI0639 800
71421.HI0023 71421.HI0655 185
71421.HI0023 71421.HI0669 180
71421.HI0023 71421.HI0681 152
71421.HI0023 71421.HI0768 190
71421.HI0023 71421.HI0773 267
71421.HI0023 71421.HI0774 268
71421.HI0023 71421.HI0809 900
71421.HI0023 71421.HI0811 800
71421.HI0023 71421.HI0834 245
71421.HI0023 71421.HI0835 164
71421.HI0023 71421.HI0887 159
71421.HI0023 71421.HI0971 169
71421.HI0023 71421.HI1100 313
71421.HI0023 71421.HI1156 182
71421.HI0023 71421.HI1196 220
71421.HI0023 71421.HI1197 192
71421.HI0023 71421.HI1210 921
71421.HI0023 71421.HI1230 206
71421.HI0023 71421.HI1245 316
71421.HI0023 71421.HI1260 152
71421.HI0023 71421.HI1291 536
71421.HI0023 71421.HI1428 155
71421.HI0023 71421.HI1502 790
71421.HI0023 71421.HI1617 800
71421.HI0023 71421.HI1636 193
71421.HI0023 71421.HI1705 192
71421.HI0023 71421.HI1734 337
71421.HI0024 71421.HI0019 255
71421.HI0024 71421.HI0020 801
71421.HI0024 71421.HI0021 970
71421.HI0024 71421.HI0022 999
71421.HI0024 71421.HI0023 999
71421.HI0024 71421.HI0025 997
71421.HI0024 71421.HI0026 411
71421.HI0024 71421.HI0027 325
71421.HI0024 71421.HI0028 325
71421.HI0024 71421.HI0029 275
71421.HI0024 71421.HI0030 264
71421.HI0024 71421.HI0031 232
71421.HI0024 71421.HI0032 232
71421.HI0024 71421.HI0033 221
71421.HI0024 71421.HI0034 200
71421.HI0024 71421.HI0035 173
71421.HI0024 71421.HI0036 251
71421.HI0024 71421.HI0037 150
71421.HI0024 71421.HI0059 331
71421.HI0024 71421.HI0156 188
71421.HI0024 71421.HI0189 800
71421.HI0024 71421.HI0301 175
71421.HI0024 71421.HI0395 164
71421.HI0024 71421.HI0534 800
71421.HI0024 71421.HI0639 800
71421.HI0024 71421.HI0746 538
71421.HI0024 71421.HI0807 151
71421.HI0024 71421.HI0809 899
71421.HI0024 71421.HI0811 800
71421.HI0024 71421.HI0971 169
71421.HI0024 71421.HI0993 222
71421.HI0024 71421.HI1210 899
71421.HI0024 71421.HI1245 251
71421.HI0024 71421.HI1312 389
71421.HI0024 71421.HI1335 342
71421.HI0024 71421.HI1389.1 222
71421.HI0024 71421.HI1434.2 341
71421.HI0024 71421.HI1465 300
71421.HI0024 71421.HI1467 166
71421.HI0024 71421.HI1502 790
71421.HI0024 71421.HI1617 800
71421.HI0024 71421.HI1734 319
71421.HI0025 71421.HI0019 253
71421.HI0025 71421.HI0020 844
71421.HI0025 71421.HI0021 962
71421.HI0025 71421.HI0022 996
71421.HI0025 71421.HI0023 993
71421.HI0025 71421.HI0024 997
71421.HI0025 71421.HI0026 453
71421.HI0025 71421.HI0027 371
71421.HI0025 71421.HI0028 371
71421.HI0025 71421.HI0029 309
71421.HI0025 71421.HI0030 294
71421.HI0025 71421.HI0031 255
71421.HI0025 71421.HI0032 255
71421.HI0025 71421.HI0033 242
71421.HI0025 71421.HI0034 215
71421.HI0025 71421.HI0035 182
71421.HI0025 71421.HI0036 256
71421.HI0025 71421.HI0037 153
71421.HI0025 71421.HI0079 180
71421.HI0025 71421.HI0126 170
71421.HI0025 71421.HI0158 158
71421.HI0025 71421.HI0180 182
71421.HI0025 71421.HI0256 156
71421.HI0025 71421.HI0301 189
71421.HI0025 71421.HI0302 159
71421.HI0025 71421.HI0397 252
71421.HI0025 71421.HI0416 201
71421.HI0025 71421.HI0464 180
71421.HI0025 71421.HI0486 237
71421.HI0025 71421.HI0497 319
71421.HI0025 71421.HI0504 165
71421.HI0025 71421.HI0556 537
71421.HI0025 71421.HI0644 182
71421.HI0025 71421.HI0656.1 174
71421.HI0025 71421.HI0682 408
71421.HI0025 71421.HI0699 245
71421.HI0025 71421.HI0746 185
71421.HI0025 71421.HI0768 238
71421.HI0025 71421.HI0818 242
71421.HI0025 71421.HI0844 159
71421.HI0025 71421.HI0845 165
71421.HI0025 71421.HI0847 168
71421.HI0025 71421.HI0932 185
71421.HI0025 71421.HI0982 249
71421.HI0025 71421.HI1032 151
71421.HI0025 71421.HI1106 188
71421.HI0025 71421.HI1168 496
71421.HI0025 71421.HI1196 245
71421.HI0025 71421.HI1231 536
71421.HI0025 71421.HI1245 248
71421.HI0025 71421.HI1259 180
71421.HI0025 71421.HI1407 222
71421.HI0025 71421.HI1467 167
71421.HI0025 71421.HI1481 222
71421.HI0025 71421.HI1511 262
71421.HI0025 71421.HI1558 152
71421.HI0026 71421.HI0001 222
71421.HI0026 71421.HI0004 244
71421.HI0026 71421.HI0016 381
71421.HI0026 71421.HI0019 398
71421.HI0026 71421.HI0020 222
71421.HI0026 71421.HI0021 222
71421.HI0026 71421.HI0022 376
71421.HI0026 71421.HI0023 371
71421.HI0026 71421.HI0024 411
71421.HI0026 71421.HI0025 453
71421.HI0026 71421.HI0027 998
71421.HI0026 71421.HI0028 828
71421.HI0026 71421.HI0029 781
71421.HI0026 71421.HI0030 736
71421.HI0026 71421.HI0031 716
71421.HI0026 71421.HI0032 780
71421.HI0026 71421.HI0033 644
71421.HI0026 71421.HI0034 601
71421.HI0026 71421.HI0035 238
71421.HI0026 71421.HI0036 288
71421.HI0026 71421.HI0037 393
71421.HI0026 71421.HI0038 488
71421.HI0026 71421.HI0039 406
71421.HI0026 71421.HI0061 269
71421.HI0026 71421.HI0075 256
71421.HI0026 71421.HI0081 220
71421.HI0026 71421.HI0089 194
71421.HI0026 71421.HI0107 180
71421.HI0026 71421.HI0118 151
71421.HI0026 71421.HI0136 424
71421.HI0026 71421.HI0154 247
71421.HI0026 71421.HI0161 305
71421.HI0026 71421.HI0171 156
71421.HI0026 71421.HI0172 151
71421.HI0026 71421.HI0180 408
71421.HI0026 71421.HI0212 150
71421.HI0026 71421.HI0220.1 238
71421.HI0026 71421.HI0245 168
71421.HI0026 71421.HI0255 224
71421.HI0026 71421.HI0285 165
71421.HI0026 71421.HI0290 355
71421.HI0026 71421.HI0301 222
71421.HI0026 71421.HI0302 174
71421.HI0026 71421.HI0315 243
71421.HI0026 71421.HI0317 247
71421.HI0026 71421.HI0319 291
71421.HI0026 71421.HI0329 326
71421.HI0026 71421.HI0364 313
71421.HI0026 71421.HI0365 242
71421.HI0026 71421.HI0372 242
71421.HI0026 71421.HI0373 242
71421.HI0026 71421.HI0402 301
71421.HI0026 71421.HI0443 304
71421.HI0026 71421.HI0452 224
71421.HI0026 71421.HI0457 246
71421.HI0026 71421.HI0460 367
71421.HI0026 71421.HI0543 186
71421.HI0026 71421.HI0572 231
71421.HI0026 71421.HI0587 153
71421.HI0026 71421.HI0597.1 340
71421.HI0026 71421.HI0635 171
71421.HI0026 71421.HI0645 152
71421.HI0026 71421.HI0661 171
71421.HI0026 71421.HI0675 331
71421.HI0026 71421.HI0690 155
71421.HI0026 71421.HI0694 242
71421.HI0026 71421.HI0707 169
71421.HI0026 71421.HI0712 171
71421.HI0026 71421.HI0723 440
71421.HI0026 71421.HI0757 151
71421.HI0026 71421.HI0811 301
71421.HI0026 71421.HI0887 202
71421.HI0026 71421.HI0889 455
71421.HI0026 71421.HI0921 314
71421.HI0026 71421.HI0923 364
71421.HI0026 71421.HI0932 394
71421.HI0026 71421.HI0949 176
71421.HI0026 71421.HI0951 268
71421.HI0026 71421.HI0964 183
71421.HI0026 71421.HI0981 352
71421.HI0026 71421.HI0982 316
71421.HI0026 71421.HI0998 396
71421.HI0026 71421.HI1005 278
71421.HI0026 71421.HI1010 156
71421.HI0026 71421.HI1022 790
71421.HI0026 71421.HI1053 264
71421.HI0026 71421.HI1077 332
71421.HI0026 71421.HI1088 245
71421.HI0026 71421.HI1122 165
71421.HI0026 71421.HI1132 223
71421.HI0026 71421.HI1134 219
71421.HI0026 71421.HI1137 227
71421.HI0026 71421.HI1155 740
71421.HI0026 71421.HI1186 180
71421.HI0026 71421.HI1193 298
71421.HI0026 71421.HI1197 184
71421.HI0026 71421.HI1199 340
71421.HI0026 71421.HI1208 384
71421.HI0026 71421.HI1224 267
71421.HI0026 71421.HI1231 520
71421.HI0026 71421.HI1232 542
71421.HI0026 71421.HI1233 208
71421.HI0026 71421.HI1239 243
71421.HI0026 71421.HI1265 246
71421.HI0026 71421.HI1301 332
71421.HI0026 71421.HI1348 151
71421.HI0026 71421.HI1351 291
71421.HI0026 71421.HI1355 322
71421.HI0026 71421.HI1356 194
71421.HI0026 71421.HI1357 206
71421.HI0026 71421.HI1360 207
71421.HI0026 71421.HI1367 170
71421.HI0026 71421.HI1368 425
71421.HI0026 71421.HI1389.1 150
71421.HI0026 71421.HI1446 322
71421.HI0026 71421.HI1449 434
71421.HI0026 71421.HI1467 170
71421.HI0026 71421.HI1520 319
71421.HI0026 71421.HI1533 160
71421.HI0026 71421.HI1541 274
71421.HI0026 71421.HI1543 249
71421.HI0026 71421.HI1557 357
71421.HI0026 71421.HI1574 334
71421.HI0026 71421.HI1588 246
71421.HI0026 71421.HI1640 165
71421.HI0026 71421.HI1659 537
71421.HI0026 71421.HI1661 534
71421.HI0026 71421.HI1662 185
71421.HI0026 71421.HI1666 321
71421.HI0026 71421.HI1673 588
71421.HI0026 71421.HI1674 408
71421.HI0026 71421.HI1675 695
71421.HI0026 71421.HI1676 547
71421.HI0026 71421.HI1680 324
71421.HI0026 71421.HI1689 182
71421.HI0026 71421.HI1701 156
71421.HI0026 71421.HI1726 235
71421.HI0026 71421.HI1733 243
71421.HI0027 71421.HI0002 459
71421.HI0027 71421.HI0019 248
71421.HI0027 71421.HI0020 200
71421.HI0027 71421.HI0021 200
71421.HI0027 71421.HI0022 297
71421.HI0027 71421.HI0023 310
71421.HI0027 71421.HI0024 325
71421.HI0027 71421.HI0025 371
71421.HI0027 71421.HI0026 998
71421.HI0027 71421.HI0028 922
71421.HI0027 71421.HI0029 847
71421.HI0027 71421.HI0030 797
71421.HI0027 71421.HI0031 739
71421.HI0027 71421.HI0032 739
71421.HI0027 71421.HI0033 715
71421.HI0027 71421.HI0034 642
71421.HI0027 71421.HI0035 274
71421.HI0027 71421.HI0036 307
71421.HI0027 71421.HI0037 477
71421.HI0027 71421.HI0038 499
71421.HI0027 71421.HI0039 494
71421.HI0027 71421.HI0063 218
71421.HI0027 71421.HI0066 220
71421.HI0027 71421.HI0068 272
71421.HI0027 71421.HI0124 219
71421.HI0027 71421.HI0154 188
71421.HI0027 71421.HI0161 263
71421.HI0027 71421.HI0163 287
71421.HI0027 71421.HI0171 156
71421.HI0027 71421.HI0172 151
71421.HI0027 71421.HI0193 274
71421.HI0027 71421.HI0220.1 313
71421.HI0027 71421.HI0245 224
71421.HI0027 71421.HI0257 291
71421.HI0027 71421.HI0268 224
71421.HI0027 71421.HI0300 304
71421.HI0027 71421.HI0316 577
71421.HI0027 71421.HI0332 267
71421.HI0027 71421.HI0364 405
71421.HI0027 71421.HI0394 191
71421.HI0027 71421.HI0402 276
71421.HI0027 71421.HI0404 272
71421.HI0027 71421.HI0424 246
71421.HI0027 71421.HI0433 790
71421.HI0027 71421.HI0441 153
71421.HI0027 71421.HI0452 156
71421.HI0027 71421.HI0460 261
71421.HI0027 71421.HI0485 243
71421.HI0027 71421.HI0514 168
71421.HI0027 71421.HI0533 175
71421.HI0027 71421.HI0541 208
71421.HI0027 71421.HI0543 287
71421.HI0027 71421.HI0561 260
71421.HI0027 71421.HI0564 157
71421.HI0027 71421.HI0587 223
71421.HI0027 71421.HI0634 247
71421.HI0027 71421.HI0675 170
71421.HI0027 71421.HI0699 200
71421.HI0027 71421.HI0706 157
71421.HI0027 71421.HI0707 169
71421.HI0027 71421.HI0718 187
71421.HI0027 71421.HI0738.1 210
71421.HI0027 71421.HI0757 151
71421.HI0027 71421.HI0761 303
71421.HI0027 71421.HI0763 788
71421.HI0027 71421.HI0811 276
71421.HI0027 71421.HI0831 301
71421.HI0027 71421.HI0887 161
71421.HI0027 71421.HI0910 506
71421.HI0027 71421.HI0921 311
71421.HI0027 71421.HI0923 504
71421.HI0027 71421.HI0928 241
71421.HI0027 71421.HI0945 191
71421.HI0027 71421.HI0952 227
71421.HI0027 71421.HI0964 274
71421.HI0027 71421.HI0970 258
71421.HI0027 71421.HI0982 316
71421.HI0027 71421.HI0992 221
71421.HI0027 71421.HI1002 286
71421.HI0027 71421.HI1010 156
71421.HI0027 71421.HI1024 790
71421.HI0027 71421.HI1025 162
71421.HI0027 71421.HI1053 222
71421.HI0027 71421.HI1116 393
71421.HI0027 71421.HI1132 227
71421.HI0027 71421.HI1133 185
71421.HI0027 71421.HI1134 205
71421.HI0027 71421.HI1136 205
71421.HI0027 71421.HI1137 247
71421.HI0027 71421.HI1138 198
71421.HI0027 71421.HI1145 285
71421.HI0027 71421.HI1165 151
71421.HI0027 71421.HI1193 269
71421.HI0027 71421.HI1208 424
71421.HI0027 71421.HI1211 343
71421.HI0027 71421.HI1214 168
71421.HI0027 71421.HI1231 490
71421.HI0027 71421.HI1232 442
71421.HI0027 71421.HI1239 310
71421.HI0027 71421.HI1259 191
71421.HI0027 71421.HI1264 151
71421.HI0027 71421.HI1274 272
71421.HI0027 71421.HI1284 151
71421.HI0027 71421.HI1289 274
71421.HI0027 71421.HI1312 197
71421.HI0027 71421.HI1317 194
71421.HI0027 71421.HI1324 393
71421.HI0027 71421.HI1331 244
71421.HI0027 71421.HI1335 208
71421.HI0027 71421.HI1337 191
71421.HI0027 71421.HI1348 170
71421.HI0027 71421.HI1357 206
71421.HI0027 71421.HI1360 207
71421.HI0027 71421.HI1391 307
71421.HI0027 71421.HI1463 191
71421.HI0027 71421.HI1465 208
71421.HI0027 71421.HI1467 172
71421.HI0027 71421.HI1493 154
71421.HI0027 71421.HI1494 154
71421.HI0027 71421.HI1528 200
71421.HI0027 71421.HI1575 151
71421.HI0027 71421.HI1607 200
71421.HI0027 71421.HI1610 340
71421.HI0027 71421.HI1612 192
71421.HI0027 71421.HI1656 156
71421.HI0027 71421.HI1659 283
71421.HI0027 71421.HI1661 462
71421.HI0027 71421.HI1662 154
71421.HI0027 71421.HI1668 190
71421.HI0027 71421.HI1673 192
71421.HI0027 71421.HI1675 240
71421.HI0027 71421.HI1701 267
71421.HI0027 71421.HI1705 223
71421.HI0027 71421.HI1733 364
71421.HI0027 71421.HI1734 192
71421.HI0028 71421.HI0019 248
71421.HI0028 71421.HI0020 200
71421.HI0028 71421.HI0021 200
71421.HI0028 71421.HI0022 297
71421.HI0028 71421.HI0023 310
71421.HI0028 71421.HI0024 325
71421.HI0028 71421.HI0025 371
71421.HI0028 71421.HI0026 828
71421.HI0028 71421.HI0027 922
71421.HI0028 71421.HI0029 830
71421.HI0028 71421.HI0030 795
71421.HI0028 71421.HI0031 737
71421.HI0028 71421.HI0032 737
71421.HI0028 71421.HI0033 715
71421.HI0028 71421.HI0034 639
71421.HI0028 71421.HI0035 274
71421.HI0028 71421.HI0036 307
71421.HI0028 71421.HI0037 436
71421.HI0028 71421.HI0038 344
71421.HI0028 71421.HI0039 302
71421.HI0028 71421.HI0043 232
71421.HI0028 71421.HI0051 190
71421.HI0028 71421.HI0071 374
71421.HI0028 71421.HI0078 216
71421.HI0028 71421.HI0084 184
71421.HI0028 71421.HI0124 158
71421.HI0028 71421.HI0161 171
71421.HI0028 71421.HI0173 179
71421.HI0028 71421.HI0190 540
71421.HI0028 71421.HI0192 191
71421.HI0028 71421.HI0195.1 211
71421.HI0028 71421.HI0206 201
71421.HI0028 71421.HI0294 727
71421.HI0028 71421.HI0316 209
71421.HI0028 71421.HI0343 212
71421.HI0028 71421.HI0364 405
71421.HI0028 71421.HI0403 324
71421.HI0028 71421.HI0428 192
71421.HI0028 71421.HI0441 154
71421.HI0028 71421.HI0462 178
71421.HI0028 71421.HI0470 289
71421.HI0028 71421.HI0496 179
71421.HI0028 71421.HI0573 170
71421.HI0028 71421.HI0585 277
71421.HI0028 71421.HI0589 157
71421.HI0028 71421.HI0625 160
71421.HI0028 71421.HI0626 169
71421.HI0028 71421.HI0627 183
71421.HI0028 71421.HI0635 224
71421.HI0028 71421.HI0638 242
71421.HI0028 71421.HI0649 242
71421.HI0028 71421.HI0706 210
71421.HI0028 71421.HI0707 169
71421.HI0028 71421.HI0781 151
71421.HI0028 71421.HI0841 203
71421.HI0028 71421.HI0921 290
71421.HI0028 71421.HI0923 314
71421.HI0028 71421.HI0942 200
71421.HI0028 71421.HI0955 242
71421.HI0028 71421.HI0994 182
71421.HI0028 71421.HI1030 156
71421.HI0028 71421.HI1132 224
71421.HI0028 71421.HI1137 225
71421.HI0028 71421.HI1166 224
71421.HI0028 71421.HI1193 270
71421.HI0028 71421.HI1202 158
71421.HI0028 71421.HI1239 155
71421.HI0028 71421.HI1283 187
71421.HI0028 71421.HI1321 250
71421.HI0028 71421.HI1373 160
71421.HI0028 71421.HI1397 154
71421.HI0028 71421.HI1399 193
71421.HI0028 71421.HI1435 159
71421.HI0028 71421.HI1436 299
71421.HI0028 71421.HI1467 172
71421.HI0028 71421.HI1563 366
71421.HI0028 71421.HI1587 191
71421.HI0028 71421.HI1624 269
71421.HI0028 71421.HI1639 174
71421.HI0028 71421.HI1641 236
71421.HI0028 71421.HI1718 164
71421.HI0028 71421.HI1725 151
71421.HI0029 71421.HI0018 198
71421.HI0029 71421.HI0019 247
71421.HI0029 71421.HI0020 184
71421.HI0029 71421.HI0021 184
71421.HI0029 71421.HI0022 255
71421.HI0029 71421.HI0023 264
71421.HI0029 71421.HI0024 275
71421.HI0029 71421.HI0025 309
71421.HI0029 71421.HI0026 781
71421.HI0029 71421.HI0027 847
71421.HI0029 71421.HI0028 830
71421.HI0029 71421.HI0030 903
71421.HI0029 71421.HI0031 960
71421.HI0029 71421.HI0032 960
71421.HI0029 71421.HI0033 775
71421.HI0029 71421.HI0034 730
71421.HI0029 71421.HI0035 323
71421.HI0029 71421.HI0036 332
71421.HI0029 71421.HI0037 498
71421.HI0029 71421.HI0038 583
71421.HI0029 71421.HI0039 536
71421.HI0029 71421.HI0057 274
71421.HI0029 71421.HI0065 367
71421.HI0029 71421.HI0066 758
71421.HI0029 71421.HI0072 198
71421.HI0029 71421.HI0078 238
71421.HI0029 71421.HI0081 224
71421.HI0029 71421.HI0087 176
71421.HI0029 71421.HI0117 455
71421.HI0029 71421.HI0124 170
71421.HI0029 71421.HI0188 220
71421.HI0029 71421.HI0197 408
71421.HI0029 71421.HI0200m 298
71421.HI0029 71421.HI0213 159
71421.HI0029 71421.HI0221 180
71421.HI0029 71421.HI0221.1 180
71421.HI0029 71421.HI0222 173
71421.HI0029 71421.HI0230 407
71421.HI0029 71421.HI0240 234
71421.HI0029 71421.HI0268 510
71421.HI0029 71421.HI0273 587
71421.HI0029 71421.HI0295 159
71421.HI0029 71421.HI0306 178
71421.HI0029 71421.HI0349 215
71421.HI0029 71421.HI0364 611
71421.HI0029 71421.HI0385 164
71421.HI0029 71421.HI0424 406
71421.HI0029 71421.HI0435 157
71421.HI0029 71421.HI0440 959
71421.HI0029 71421.HI0441 470
71421.HI0029 71421.HI0447 157
71421.HI0029 71421.HI0453 242
71421.HI0029 71421.HI0454 533
71421.HI0029 71421.HI0455 453
71421.HI0029 71421.HI0456 734
71421.HI0029 71421.HI0460 450
71421.HI0029 71421.HI0491 219
71421.HI0029 71421.HI0502 166
71421.HI0029 71421.HI0581 192
71421.HI0029 71421.HI0626 193
71421.HI0029 71421.HI0642 402
71421.HI0029 71421.HI0649 304
71421.HI0029 71421.HI0675 190
71421.HI0029 71421.HI0676 156
71421.HI0029 71421.HI0694 155
71421.HI0029 71421.HI0707 178
71421.HI0029 71421.HI0713 178
71421.HI0029 71421.HI0723 169
71421.HI0029 71421.HI0738.1 269
71421.HI0029 71421.HI0739 150
71421.HI0029 71421.HI0822 242
71421.HI0029 71421.HI0823 166
71421.HI0029 71421.HI0856 164
71421.HI0029 71421.HI0892 174
71421.HI0029 71421.HI0899 155
71421.HI0029 71421.HI0918 152
71421.HI0029 71421.HI0921 857
71421.HI0029 71421.HI0923 452
71421.HI0029 71421.HI0954 179
71421.HI0029 71421.HI1001 202
71421.HI0029 71421.HI1006 278
71421.HI0029 71421.HI1110 166
71421.HI0029 71421.HI1130 616
71421.HI0029 71421.HI1132 837
71421.HI0029 71421.HI1133 507
71421.HI0029 71421.HI1134 278
71421.HI0029 71421.HI1135 312
71421.HI0029 71421.HI1136 493
71421.HI0029 71421.HI1137 834
71421.HI0029 71421.HI1138 952
71421.HI0029 71421.HI1139 301
71421.HI0029 71421.HI1140 389
71421.HI0029 71421.HI1142 619
71421.HI0029 71421.HI1143 614
71421.HI0029 71421.HI1146 274
71421.HI0029 71421.HI1151 221
71421.HI0029 71421.HI1188 187
71421.HI0029 71421.HI1193 232
71421.HI0029 71421.HI1199 191
71421.HI0029 71421.HI1213 242
71421.HI0029 71421.HI1214 223
71421.HI0029 71421.HI1218 273
71421.HI0029 71421.HI1229 312
71421.HI0029 71421.HI1230 152
71421.HI0029 71421.HI1237 368
71421.HI0029 71421.HI1239 448
71421.HI0029 71421.HI1243 155
71421.HI0029 71421.HI1258 195
71421.HI0029 71421.HI1259 194
71421.HI0029 71421.HI1264 247
71421.HI0029 71421.HI1276 519
71421.HI0029 71421.HI1302 224
71421.HI0029 71421.HI1330 956
71421.HI0029 71421.HI1370 722
71421.HI0029 71421.HI1391 190
71421.HI0029 71421.HI1425 242
71421.HI0029 71421.HI1442 152
71421.HI0029 71421.HI1467 172
71421.HI0029 71421.HI1503 176
71421.HI0029 71421.HI1547 188
71421.HI0029 71421.HI1575 188
71421.HI0029 71421.HI1591 180
71421.HI0029 71421.HI1658 186
71421.HI0029 71421.HI1664 224
71421.HI0029 71421.HI1682 242
71421.HI0029 71421.HI1689 349
71421.HI0029 71421.HI1722 196
71421.HI0029 71421.HI1725 790
71421.HI0029 71421.HI1733 152
71421.HI0029 71421.HI1739.2 423
71421.HI0029 71421.HI1742 247
71421.HI0030 71421.HI0018 367
71421.HI0030 71421.HI0019 247
71421.HI0030 71421.HI0020 180
71421.HI0030 71421.HI0021 180
71421.HI0030 71421.HI0022 245
71421.HI0030 71421.HI0023 254
71421.HI0030 71421.HI0024 264
71421.HI0030 71421.HI0025 294
71421.HI0030 71421.HI0026 736
71421.HI0030 71421.HI0027 797
71421.HI0030 71421.HI0028 795
71421.HI0030 71421.HI0029 903
71421.HI0030 71421.HI0031 849
71421.HI0030 71421.HI0032 919
71421.HI0030 71421.HI0033 808
71421.HI0030 71421.HI0034 735
71421.HI0030 71421.HI0035 340
71421.HI0030 71421.HI0036 341
71421.HI0030 71421.HI0037 551
71421.HI0030 71421.HI0038 585
71421.HI0030 71421.HI0039 527
71421.HI0030 71421.HI0041 316
71421.HI0030 71421.HI0062 242
71421.HI0030 71421.HI0069 318
71421.HI0030 71421.HI0070 427
71421.HI0030 71421.HI0072 463
71421.HI0030 71421.HI0081 343
71421.HI0030 71421.HI0124 227
71421.HI0030 71421.HI0136 242
71421.HI0030 71421.HI0152 161
71421.HI0030 71421.HI0203 227
71421.HI0030 71421.HI0225 195
71421.HI0030 71421.HI0230 344
71421.HI0030 71421.HI0252 305
71421.HI0030 71421.HI0256 272
71421.HI0030 71421.HI0295 159
71421.HI0030 71421.HI0317 320
71421.HI0030 71421.HI0333 157
71421.HI0030 71421.HI0339 194
71421.HI0030 71421.HI0349 315
71421.HI0030 71421.HI0359 155
71421.HI0030 71421.HI0364 324
71421.HI0030 71421.HI0384 275
71421.HI0030 71421.HI0387 170
71421.HI0030 71421.HI0389 256
71421.HI0030 71421.HI0402 151
71421.HI0030 71421.HI0409 253
71421.HI0030 71421.HI0434 151
71421.HI0030 71421.HI0440 167
71421.HI0030 71421.HI0441 161
71421.HI0030 71421.HI0454 541
71421.HI0030 71421.HI0455 439
71421.HI0030 71421.HI0456 498
71421.HI0030 71421.HI0460 238
71421.HI0030 71421.HI0469 318
71421.HI0030 71421.HI0471 474
71421.HI0030 71421.HI0496 155
71421.HI0030 71421.HI0497 155
71421.HI0030 71421.HI0549 292
71421.HI0030 71421.HI0556 194
71421.HI0030 71421.HI0621.1 232
71421.HI0030 71421.HI0671 156
71421.HI0030 71421.HI0672 155
71421.HI0030 71421.HI0681 182
71421.HI0030 71421.HI0689 155
71421.HI0030 71421.HI0707 194
71421.HI0030 71421.HI0761 272
71421.HI0030 71421.HI0766 230
71421.HI0030 71421.HI0790 178
71421.HI0030 71421.HI0826 195
71421.HI0030 71421.HI0829 552
71421.HI0030 71421.HI0848 157
71421.HI0030 71421.HI0860 194
71421.HI0030 71421.HI0877 206
71421.HI0030 71421.HI0919 156
71421.HI0030 71421.HI0920 317
71421.HI0030 71421.HI0921 500
71421.HI0030 71421.HI0922 283
71421.HI0030 71421.HI0923 537
71421.HI0030 71421.HI0932 214
71421.HI0030 71421.HI0945 168
71421.HI0030 71421.HI0953 329
71421.HI0030 71421.HI0958 157
71421.HI0030 71421.HI0990 274
71421.HI0030 71421.HI0994 509
71421.HI0030 71421.HI1007 163
71421.HI0030 71421.HI1029 162
71421.HI0030 71421.HI1090 242
71421.HI0030 71421.HI1102 155
71421.HI0030 71421.HI1118 586
71421.HI0030 71421.HI1132 534
71421.HI0030 71421.HI1136 162
71421.HI0030 71421.HI1137 266
71421.HI0030 71421.HI1139 224
71421.HI0030 71421.HI1146 328
71421.HI0030 71421.HI1147 225
71421.HI0030 71421.HI1149m 351
71421.HI0030 71421.HI1193 157
71421.HI0030 71421.HI1205 159
71421.HI0030 71421.HI1219 236
71421.HI0030 71421.HI1239 538
71421.HI0030 71421.HI1259 168
71421.HI0030 71421.HI1276 469
71421.HI0030 71421.HI1337 205
71421.HI0030 71421.HI1369 174
71421.HI0030 71421.HI1388.1 163
71421.HI0030 71421.HI1391 156
71421.HI0030 71421.HI1428 216
71421.HI0030 71421.HI1429 197
71421.HI0030 71421.HI1444 206
71421.HI0030 71421.HI1462 164
71421.HI0030 71421.HI1463 205
71421.HI0030 71421.HI1467 172
71421.HI0030 71421.HI1613 200
71421.HI0030 71421.HI1633 153
71421.HI0030 71421.HI1646m 236
71421.HI0030 71421.HI1658 206
71421.HI0030 71421.HI1663 151
71421.HI0030 71421.HI1664 343
71421.HI0030 71421.HI1668 247
71421.HI0030 71421.HI1679 586
71421.HI0030 71421.HI1680 173
71421.HI0030 71421.HI1708 190
71421.HI0031 71421.HI0013 425
71421.HI0031 71421.HI0014 372
71421.HI0031 71421.HI0019 254
71421.HI0031 71421.HI0020 170
71421.HI0031 71421.HI0021 170
71421.HI0031 71421.HI0022 218
71421.HI0031 71421.HI0023 225
71421.HI0031 71421.HI0024 232
71421.HI0031 71421.HI0025 255
71421.HI0031 71421.HI0026 716
71421.HI0031 71421.HI0027 739
71421.HI0031 71421.HI0028 737
71421.HI0031 71421.HI0029 960
71421.HI0031 71421.HI0030 849
71421.HI0031 71421.HI0032 996
71421.HI0031 71421.HI0033 886
71421.HI0031 71421.HI0034 816
71421.HI0031 71421.HI0035 408
71421.HI0031 71421.HI0036 384
71421.HI0031 71421.HI0037 964
71421.HI0031 71421.HI0038 959
71421.HI0031 71421.HI0039 811
71421.HI0031 71421.HI0061 212
71421.HI0031 71421.HI0066 396
71421.HI0031 71421.HI0067 320
71421.HI0031 71421.HI0078 274
71421.HI0031 71421.HI0090 397
71421.HI0031 71421.HI0102 357
71421.HI0031 71421.HI0103 226
71421.HI0031 71421.HI0107 220
71421.HI0031 71421.HI0117 408
71421.HI0031 71421.HI0121 357
71421.HI0031 71421.HI0124 150
71421.HI0031 71421.HI0150 195
71421.HI0031 71421.HI0151 226
71421.HI0031 71421.HI0156 156
71421.HI0031 71421.HI0175 220
71421.HI0031 71421.HI0176 488
71421.HI0031 71421.HI0212 318
71421.HI0031 71421.HI0220.1 428
71421.HI0031 71421.HI0239 274
71421.HI0031 71421.HI0240 339
71421.HI0031 71421.HI0245 180
71421.HI0031 71421.HI0252 422
71421.HI0031 71421.HI0268 461
71421.HI0031 71421.HI0274 243
71421.HI0031 71421.HI0280 407
71421.HI0031 71421.HI0295 161
71421.HI0031 71421.HI0298 305
71421.HI0031 71421.HI0301 220
71421.HI0031 71421.HI0309 150
71421.HI0031 71421.HI0334 300
71421.HI0031 71421.HI0340 469
71421.HI0031 71421.HI0351 158
71421.HI0031 71421.HI0359 159
71421.HI0031 71421.HI0364 219
71421.HI0031 71421.HI0384 199
71421.HI0031 71421.HI0409 402
71421.HI0031 71421.HI0412 455
71421.HI0031 71421.HI0413 433
71421.HI0031 71421.HI0435 159
71421.HI0031 71421.HI0440 582
71421.HI0031 71421.HI0441 224
71421.HI0031 71421.HI0444 192
71421.HI0031 71421.HI0452 259
71421.HI0031 71421.HI0460 177
71421.HI0031 71421.HI0463 184
71421.HI0031 71421.HI0478 329
71421.HI0031 71421.HI0479 459
71421.HI0031 71421.HI0480 459
71421.HI0031 71421.HI0481 464
71421.HI0031 71421.HI0482 446
71421.HI0031 71421.HI0486 318
71421.HI0031 71421.HI0498 196
71421.HI0031 71421.HI0532 220
71421.HI0031 71421.HI0544 152
71421.HI0031 71421.HI0567 299
71421.HI0031 71421.HI0582 536
71421.HI0031 71421.HI0596 151
71421.HI0031 71421.HI0609 180
71421.HI0031 71421.HI0611 227
71421.HI0031 71421.HI0621.1 216
71421.HI0031 71421.HI0623 169
71421.HI0031 71421.HI0626 199
71421.HI0031 71421.HI0635 200
71421.HI0031 71421.HI0642 223
71421.HI0031 71421.HI0651 230
71421.HI0031 71421.HI0661 200
71421.HI0031 71421.HI0673 207
71421.HI0031 71421.HI0676 267
71421.HI0031 71421.HI0678 366
71421.HI0031 71421.HI0707 261
71421.HI0031 71421.HI0712 200
71421.HI0031 71421.HI0713 327
71421.HI0031 71421.HI0723 169
71421.HI0031 71421.HI0736 287
71421.HI0031 71421.HI0761 185
71421.HI0031 71421.HI0767 231
71421.HI0031 71421.HI0768 337
71421.HI0031 71421.HI0769 531
71421.HI0031 71421.HI0837 223
71421.HI0031 71421.HI0863 151
71421.HI0031 71421.HI0877 307
71421.HI0031 71421.HI0879 403
71421.HI0031 71421.HI0880 360
71421.HI0031 71421.HI0884 223
71421.HI0031 71421.HI0887 434
71421.HI0031 71421.HI0896 251
71421.HI0031 71421.HI0900 206
71421.HI0031 71421.HI0904 238
71421.HI0031 71421.HI0906 307
71421.HI0031 71421.HI0909 211
71421.HI0031 71421.HI0915 280
71421.HI0031 71421.HI0918 204
71421.HI0031 71421.HI0920 420
71421.HI0031 71421.HI0921 756
71421.HI0031 71421.HI0923 540
71421.HI0031 71421.HI0927 274
71421.HI0031 71421.HI0944 178
71421.HI0031 71421.HI0952 523
71421.HI0031 71421.HI0954 349
71421.HI0031 71421.HI0963 307
71421.HI0031 71421.HI0964 203
71421.HI0031 71421.HI0986 341
71421.HI0031 71421.HI0993 261
71421.HI0031 71421.HI1000 459
71421.HI0031 71421.HI1004 392
71421.HI0031 71421.HI1065 354
71421.HI0031 71421.HI1076 242
71421.HI0031 71421.HI1081 179
71421.HI0031 71421.HI1085 255
71421.HI0031 71421.HI1087 240
71421.HI0031 71421.HI1129 408
71421.HI0031 71421.HI1130 462
71421.HI0031 71421.HI1131 404
71421.HI0031 71421.HI1132 954
71421.HI0031 71421.HI1133 768
71421.HI0031 71421.HI1134 695
71421.HI0031 71421.HI1135 464
71421.HI0031 71421.HI1136 890
71421.HI0031 71421.HI1137 507
71421.HI0031 71421.HI1138 858
71421.HI0031 71421.HI1139 478
71421.HI0031 71421.HI1140 683
71421.HI0031 71421.HI1141 712
71421.HI0031 71421.HI1142 880
71421.HI0031 71421.HI1143 877
71421.HI0031 71421.HI1144 237
71421.HI0031 71421.HI1145 181
71421.HI0031 71421.HI1207 237
71421.HI0031 71421.HI1214 219
71421.HI0031 71421.HI1219 268
71421.HI0031 71421.HI1229 257
71421.HI0031 71421.HI1234 469
71421.HI0031 71421.HI1237 378
71421.HI0031 71421.HI1239 539
71421.HI0031 71421.HI1247 161
71421.HI0031 71421.HI1260 275
71421.HI0031 71421.HI1261 303
71421.HI0031 71421.HI1264 157
71421.HI0031 71421.HI1277 491
71421.HI0031 71421.HI1289 162
71421.HI0031 71421.HI1303 343
71421.HI0031 71421.HI1304 220
71421.HI0031 71421.HI1313 178
71421.HI0031 71421.HI1336 216
71421.HI0031 71421.HI1337 192
71421.HI0031 71421.HI1344 196
71421.HI0031 71421.HI1345 274
71421.HI0031 71421.HI1346 274
71421.HI0031 71421.HI1353 433
71421.HI0031 71421.HI1365 179
71421.HI0031 71421.HI1367 359
71421.HI0031 71421.HI1371.1 450
71421.HI0031 71421.HI1379 223
71421.HI0031 71421.HI1387 220
71421.HI0031 71421.HI1391 219
71421.HI0031 71421.HI1401 304
71421.HI0031 71421.HI1454 170
71421.HI0031 71421.HI1455 152
71421.HI0031 71421.HI1463 220
71421.HI0031 71421.HI1464 268
71421.HI0031 71421.HI1467 184
71421.HI0031 71421.HI1469 173
71421.HI0031 71421.HI1483 328
71421.HI0031 71421.HI1527 206
71421.HI0031 71421.HI1528 321
71421.HI0031 71421.HI1534 245
71421.HI0031 71421.HI1547 196
71421.HI0031 71421.HI1575 356
71421.HI0031 71421.HI1610 442
71421.HI0031 71421.HI1615 151
71421.HI0031 71421.HI1636 340
71421.HI0031 71421.HI1643 274
71421.HI0031 71421.HI1646m 268
71421.HI0031 71421.HI1653 360
71421.HI0031 71421.HI1654 164
71421.HI0031 71421.HI1689 449
71421.HI0031 71421.HI1690 287
71421.HI0031 71421.HI1703 219
71421.HI0031 71421.HI1716 411
71421.HI0031 71421.HI1719 246
71421.HI0031 71421.HI1725 443
71421.HI0031 71421.HI1734 274
71421.HI0031 71421.HI1741 300
71421.HI0032 71421.HI0004 151
71421.HI0032 71421.HI0019 221
71421.HI0032 71421.HI0020 170
71421.HI0032 71421.HI0021 207
71421.HI0032 71421.HI0022 218
71421.HI0032 71421.HI0023 225
71421.HI0032 71421.HI0024 232
71421.HI0032 71421.HI0025 255
71421.HI0032 71421.HI0026 780
71421.HI0032 71421.HI0027 739
71421.HI0032 71421.HI0028 737
71421.HI0032 71421.HI0029 960
71421.HI0032 71421.HI0030 919
71421.HI0032 71421.HI0031 996
71421.HI0032 71421.HI0033 905
71421.HI0032 71421.HI0034 827
71421.HI0032 71421.HI0035 408
71421.HI0032 71421.HI0036 384
71421.HI0032 71421.HI0037 975
71421.HI0032 71421.HI0038 944
71421.HI0032 71421.HI0039 705
71421.HI0032 71421.HI0066 617
71421.HI0032 71421.HI0067 380
71421.HI0032 71421.HI0068 239
71421.HI0032 71421.HI0070 445
71421.HI0032 71421.HI0072 444
71421.HI0032 71421.HI0081 185
71421.HI0032 71421.HI0090 250
71421.HI0032 71421.HI0107 188
71421.HI0032 71421.HI0110 281
71421.HI0032 71421.HI0117 954
71421.HI0032 71421.HI0121 391
71421.HI0032 71421.HI0124 150
71421.HI0032 71421.HI0140 350
71421.HI0032 71421.HI0176 282
71421.HI0032 71421.HI0197 246
71421.HI0032 71421.HI0214 209
71421.HI0032 71421.HI0222 308
71421.HI0032 71421.HI0223 211
71421.HI0032 71421.HI0239 441
71421.HI0032 71421.HI0240 457
71421.HI0032 71421.HI0244 168
71421.HI0032 71421.HI0245 283
71421.HI0032 71421.HI0252 449
71421.HI0032 71421.HI0254 159
71421.HI0032 71421.HI0255 164
71421.HI0032 71421.HI0268 479
71421.HI0032 71421.HI0280 329
71421.HI0032 71421.HI0295 161
71421.HI0032 71421.HI0296 180
71421.HI0032 71421.HI0300 504
71421.HI0032 71421.HI0302 218
71421.HI0032 71421.HI0307 164
71421.HI0032 71421.HI0312 385
71421.HI0032 71421.HI0317 342
71421.HI0032 71421.HI0340 274
71421.HI0032 71421.HI0349 361
71421.HI0032 71421.HI0351 274
71421.HI0032 71421.HI0359 316
71421.HI0032 71421.HI0361 315
71421.HI0032 71421.HI0364 530
71421.HI0032 71421.HI0367 188
71421.HI0032 71421.HI0368 319
71421.HI0032 71421.HI0379 274
71421.HI0032 71421.HI0382 216
71421.HI0032 71421.HI0384 413
71421.HI0032 71421.HI0393 224
71421.HI0032 71421.HI0399 246
71421.HI0032 71421.HI0409 413
71421.HI0032 71421.HI0413 422
71421.HI0032 71421.HI0422 244
71421.HI0032 71421.HI0425 183
71421.HI0032 71421.HI0435 159
71421.HI0032 71421.HI0440 627
71421.HI0032 71421.HI0441 224
71421.HI0032 71421.HI0443 343
71421.HI0032 71421.HI0452 188
71421.HI0032 71421.HI0454 544
71421.HI0032 71421.HI0457 170
71421.HI0032 71421.HI0460 177
71421.HI0032 71421.HI0464 159
71421.HI0032 71421.HI0471 513
71421.HI0032 71421.HI0478 317
71421.HI0032 71421.HI0479 369
71421.HI0032 71421.HI0480 436
71421.HI0032 71421.HI0481 442
71421.HI0032 71421.HI0482 443
71421.HI0032 71421.HI0515 279
71421.HI0032 71421.HI0565 192
71421.HI0032 71421.HI0609 196
71421.HI0032 71421.HI0611 227
71421.HI0032 71421.HI0617 168
71421.HI0032 71421.HI0621.1 227
71421.HI0032 71421.HI0623 169
71421.HI0032 71421.HI0626 194
71421.HI0032 71421.HI0635 200
71421.HI0032 71421.HI0642 263
71421.HI0032 71421.HI0655 169
71421.HI0032 71421.HI0661 200
71421.HI0032 71421.HI0673 169
71421.HI0032 71421.HI0676 358
71421.HI0032 71421.HI0678 307
71421.HI0032 71421.HI0696 208
71421.HI0032 71421.HI0698 231
71421.HI0032 71421.HI0707 254
71421.HI0032 71421.HI0712 200
71421.HI0032 71421.HI0718 213
71421.HI0032 71421.HI0723 203
71421.HI0032 71421.HI0736 275
71421.HI0032 71421.HI0749 235
71421.HI0032 71421.HI0750 242
71421.HI0032 71421.HI0761 287
71421.HI0032 71421.HI0763 242
71421.HI0032 71421.HI0767 491
71421.HI0032 71421.HI0768 166
71421.HI0032 71421.HI0769 331
71421.HI0032 71421.HI0829 441
71421.HI0032 71421.HI0831 506
71421.HI0032 71421.HI0862 301
71421.HI0032 71421.HI0863 153
71421.HI0032 71421.HI0879 232
71421.HI0032 71421.HI0880 261
71421.HI0032 71421.HI0887 434
71421.HI0032 71421.HI0896 474
71421.HI0032 71421.HI0899 167
71421.HI0032 71421.HI0900 219
71421.HI0032 71421.HI0904 274
71421.HI0032 71421.HI0909 277
71421.HI0032 71421.HI0915 222
71421.HI0032 71421.HI0918 312
71421.HI0032 71421.HI0920 652
71421.HI0032 71421.HI0921 665
71421.HI0032 71421.HI0923 540
71421.HI0032 71421.HI0927 198
71421.HI0032 71421.HI0928 163
71421.HI0032 71421.HI0937 327
71421.HI0032 71421.HI0952 465
71421.HI0032 71421.HI0953 333
71421.HI0032 71421.HI0959 180
71421.HI0032 71421.HI0964 393
71421.HI0032 71421.HI0981 432
71421.HI0032 71421.HI0986 341
71421.HI0032 71421.HI1004 393
71421.HI0032 71421.HI1081 192
71421.HI0032 71421.HI1085 230
71421.HI0032 71421.HI1088 284
71421.HI0032 71421.HI1101 180
71421.HI0032 71421.HI1116 396
71421.HI0032 71421.HI1117 152
71421.HI0032 71421.HI1118 595
71421.HI0032 71421.HI1129 404
71421.HI0032 71421.HI1130 414
71421.HI0032 71421.HI1131 365
71421.HI0032 71421.HI1132 545
71421.HI0032 71421.HI1133 685
71421.HI0032 71421.HI1134 609
71421.HI0032 71421.HI1135 405
71421.HI0032 71421.HI1136 646
71421.HI0032 71421.HI1137 911
71421.HI0032 71421.HI1138 966
71421.HI0032 71421.HI1139 464
71421.HI0032 71421.HI1140 569
71421.HI0032 71421.HI1141 703
71421.HI0032 71421.HI1142 767
71421.HI0032 71421.HI1143 701
71421.HI0032 71421.HI1144 240
71421.HI0032 71421.HI1148 396
71421.HI0032 71421.HI1149m 235
71421.HI0032 71421.HI1180 172
71421.HI0032 71421.HI1234 341
71421.HI0032 71421.HI1239 539
71421.HI0032 71421.HI1261 397
71421.HI0032 71421.HI1264 432
71421.HI0032 71421.HI1276 274
71421.HI0032 71421.HI1278 242
71421.HI0032 71421.HI1290 154
71421.HI0032 71421.HI1303 343
71421.HI0032 71421.HI1304 220
71421.HI0032 71421.HI1328 172
71421.HI0032 71421.HI1330 516
71421.HI0032 71421.HI1333 281
71421.HI0032 71421.HI1336 239
71421.HI0032 71421.HI1340 176
71421.HI0032 71421.HI1353 402
71421.HI0032 71421.HI1365 181
71421.HI0032 71421.HI1367 394
71421.HI0032 71421.HI1372 203
71421.HI0032 71421.HI1374 185
71421.HI0032 71421.HI1382 274
71421.HI0032 71421.HI1391 310
71421.HI0032 71421.HI1439 277
71421.HI0032 71421.HI1455 152
71421.HI0032 71421.HI1463 476
71421.HI0032 71421.HI1464 239
71421.HI0032 71421.HI1467 184
71421.HI0032 71421.HI1468 172
71421.HI0032 71421.HI1528 161
71421.HI0032 71421.HI1534 327
71421.HI0032 71421.HI1575 375
71421.HI0032 71421.HI1583 285
71421.HI0032 71421.HI1591 192
71421.HI0032 71421.HI1610 463
71421.HI0032 71421.HI1613 151
71421.HI0032 71421.HI1633 164
71421.HI0032 71421.HI1642 183
71421.HI0032 71421.HI1654 224
71421.HI0032 71421.HI1664 185
71421.HI0032 71421.HI1679 597
71421.HI0032 71421.HI1690 275
71421.HI0032 71421.HI1703 428
71421.HI0032 71421.HI1716 491
71421.HI0032 71421.HI1725 553
71421.HI0033 71421.HI0010 152
71421.HI0033 71421.HI0013 223
71421.HI0033 71421.HI0019 216
71421.HI0033 71421.HI0020 176
71421.HI0033 71421.HI0021 176
71421.HI0033 71421.HI0022 209
71421.HI0033 71421.HI0023 215
71421.HI0033 71421.HI0024 221
71421.HI0033 71421.HI0025 242
71421.HI0033 71421.HI0026 644
71421.HI0033 71421.HI0027 715
71421.HI0033 71421.HI0028 715
71421.HI0033 71421.HI0029 775
71421.HI0033 71421.HI0030 808
71421.HI0033 71421.HI0031 886
71421.HI0033 71421.HI0032 905
71421.HI0033 71421.HI0034 947
71421.HI0033 71421.HI0035 443
71421.HI0033 71421.HI0036 420
71421.HI0033 71421.HI0037 280
71421.HI0033 71421.HI0038 304
71421.HI0033 71421.HI0039 203
71421.HI0033 71421.HI0057 192
71421.HI0033 71421.HI0062 275
71421.HI0033 71421.HI0063 178
71421.HI0033 71421.HI0067 384
71421.HI0033 71421.HI0078 212
71421.HI0033 71421.HI0106 232
71421.HI0033 71421.HI0108 171
71421.HI0033 71421.HI0138 409
71421.HI0033 71421.HI0150 235
71421.HI0033 71421.HI0151 235
71421.HI0033 71421.HI0220.1 264
71421.HI0033 71421.HI0260 266
71421.HI0033 71421.HI0270 243
71421.HI0033 71421.HI0295 163
71421.HI0033 71421.HI0301 315
71421.HI0033 71421.HI0302 227
71421.HI0033 71421.HI0307 192
71421.HI0033 71421.HI0315 444
71421.HI0033 71421.HI0359 159
71421.HI0033 71421.HI0364 227
71421.HI0033 71421.HI0365 248
71421.HI0033 71421.HI0386 216
71421.HI0033 71421.HI0390 265
71421.HI0033 71421.HI0393 211
71421.HI0033 71421.HI0413 407
71421.HI0033 71421.HI0415 151
71421.HI0033 71421.HI0434 216
71421.HI0033 71421.HI0435 159
71421.HI0033 71421.HI0440 166
71421.HI0033 71421.HI0441 203
71421.HI0033 71421.HI0448 160
71421.HI0033 71421.HI0452 270
71421.HI0033 71421.HI0456 264
71421.HI0033 71421.HI0467 241
71421.HI0033 71421.HI0486 158
71421.HI0033 71421.HI0510 151
71421.HI0033 71421.HI0549 228
71421.HI0033 71421.HI0582 533
71421.HI0033 71421.HI0597.1 192
71421.HI0033 71421.HI0602 177
71421.HI0033 71421.HI0609 153
71421.HI0033 71421.HI0623 169
71421.HI0033 71421.HI0626 169
71421.HI0033 71421.HI0634 243
71421.HI0033 71421.HI0635 200
71421.HI0033 71421.HI0637 274
71421.HI0033 71421.HI0653 221
71421.HI0033 71421.HI0656 395
71421.HI0033 71421.HI0661 200
71421.HI0033 71421.HI0707 254
71421.HI0033 71421.HI0712 200
71421.HI0033 71421.HI0723 169
71421.HI0033 71421.HI0755 267
71421.HI0033 71421.HI0756 475
71421.HI0033 71421.HI0760 152
71421.HI0033 71421.HI0766 163
71421.HI0033 71421.HI0767 272
71421.HI0033 71421.HI0856 163
71421.HI0033 71421.HI0860 219
71421.HI0033 71421.HI0877 453
71421.HI0033 71421.HI0879 337
71421.HI0033 71421.HI0880 269
71421.HI0033 71421.HI0888 468
71421.HI0033 71421.HI0892 233
71421.HI0033 71421.HI0899 157
71421.HI0033 71421.HI0900 440
71421.HI0033 71421.HI0901 442
71421.HI0033 71421.HI0917 572
71421.HI0033 71421.HI0921 541
71421.HI0033 71421.HI0922 301
71421.HI0033 71421.HI0923 544
71421.HI0033 71421.HI0937 305
71421.HI0033 71421.HI0945 236
71421.HI0033 71421.HI0964 153
71421.HI0033 71421.HI0978 272
71421.HI0033 71421.HI0979 549
71421.HI0033 71421.HI0984 380
71421.HI0033 71421.HI0992 236
71421.HI0033 71421.HI0993 164
71421.HI0033 71421.HI0999 264
71421.HI0033 71421.HI1081 160
71421.HI0033 71421.HI1100 192
71421.HI0033 71421.HI1129 173
71421.HI0033 71421.HI1132 246
71421.HI0033 71421.HI1137 256
71421.HI0033 71421.HI1144 156
71421.HI0033 71421.HI1152 288
71421.HI0033 71421.HI1196 318
71421.HI0033 71421.HI1197 318
71421.HI0033 71421.HI1198 319
71421.HI0033 71421.HI1211 349
71421.HI0033 71421.HI1225 272
71421.HI0033 71421.HI1228 223
71421.HI0033 71421.HI1230 168
71421.HI0033 71421.HI1239 579
71421.HI0033 71421.HI1259 236
71421.HI0033 71421.HI1260 469
71421.HI0033 71421.HI1276 183
71421.HI0033 71421.HI1283 307
71421.HI0033 71421.HI1284 385
71421.HI0033 71421.HI1288 220
71421.HI0033 71421.HI1290 156
71421.HI0033 71421.HI1333 281
71421.HI0033 71421.HI1350 268
71421.HI0033 71421.HI1353 542
71421.HI0033 71421.HI1364 253
71421.HI0033 71421.HI1371 151
71421.HI0033 71421.HI1391 213
71421.HI0033 71421.HI1429 240
71421.HI0033 71421.HI1439 222
71421.HI0033 71421.HI1442 173
71421.HI0033 71421.HI1455 244
71421.HI0033 71421.HI1467 210
71421.HI0033 71421.HI1473 227
71421.HI0033 71421.HI1497 275
71421.HI0033 71421.HI1564 205
71421.HI0033 71421.HI1608 226
71421.HI0033 71421.HI1634 184
71421.HI0033 71421.HI1653 364
71421.HI0033 71421.HI1668 474
71421.HI0034 71421.HI0001 272
71421.HI0034 71421.HI0014 318
71421.HI0034 71421.HI0016 243
71421.HI0034 71421.HI0019 224
71421.HI0034 71421.HI0020 159
71421.HI0034 71421.HI0021 159
71421.HI0034 71421.HI0022 191
71421.HI0034 71421.HI0023 195
71421.HI0034 71421.HI0024 200
71421.HI0034 71421.HI0025 215
71421.HI0034 71421.HI0026 601
71421.HI0034 71421.HI0027 642
71421.HI0034 71421.HI0028 639
71421.HI0034 71421.HI0029 730
71421.HI0034 71421.HI0030 735
71421.HI0034 71421.HI0031 816
71421.HI0034 71421.HI0032 827
71421.HI0034 71421.HI0033 947
71421.HI0034 71421.HI0035 551
71421.HI0034 71421.HI0036 472
71421.HI0034 71421.HI0037 350
71421.HI0034 71421.HI0038 259
71421.HI0034 71421.HI0039 225
71421.HI0034 71421.HI0061 440
71421.HI0034 71421.HI0065 417
71421.HI0034 71421.HI0095 176
71421.HI0034 71421.HI0138 156
71421.HI0034 71421.HI0158 292
71421.HI0034 71421.HI0159 337
71421.HI0034 71421.HI0160 270
71421.HI0034 71421.HI0174 251
71421.HI0034 71421.HI0177 291
71421.HI0034 71421.HI0183 206
71421.HI0034 71421.HI0220.1 469
71421.HI0034 71421.HI0254 211
71421.HI0034 71421.HI0288 280
71421.HI0034 71421.HI0295 163
71421.HI0034 71421.HI0303 261
71421.HI0034 71421.HI0305 198
71421.HI0034 71421.HI0312 257
71421.HI0034 71421.HI0315 492
71421.HI0034 71421.HI0316 222
71421.HI0034 71421.HI0319 176
71421.HI0034 71421.HI0359 161
71421.HI0034 71421.HI0364 227
71421.HI0034 71421.HI0365 160
71421.HI0034 71421.HI0386 244
71421.HI0034 71421.HI0388 253
71421.HI0034 71421.HI0390 274
71421.HI0034 71421.HI0393 280
71421.HI0034 71421.HI0394 187
71421.HI0034 71421.HI0398 222
71421.HI0034 71421.HI0413 429
71421.HI0034 71421.HI0429 327
71421.HI0034 71421.HI0434 261
71421.HI0034 71421.HI0435 159
71421.HI0034 71421.HI0440 168
71421.HI0034 71421.HI0441 440
71421.HI0034 71421.HI0454 152
71421.HI0034 71421.HI0464 173
71421.HI0034 71421.HI0486 249
71421.HI0034 71421.HI0509 173
71421.HI0034 71421.HI0510 180
71421.HI0034 71421.HI0525 291
71421.HI0034 71421.HI0530 274
71421.HI0034 71421.HI0531 247
71421.HI0034 71421.HI0544 195
71421.HI0034 71421.HI0547 247
71421.HI0034 71421.HI0548 197
71421.HI0034 71421.HI0569 190
71421.HI0034 71421.HI0575 158
71421.HI0034 71421.HI0582 170
71421.HI0034 71421.HI0602 177
71421.HI0034 71421.HI0607 279
71421.HI0034 71421.HI0623 204
71421.HI0034 71421.HI0625 276
71421.HI0034 71421.HI0626 170
71421.HI0034 71421.HI0635 201
71421.HI0034 71421.HI0642 320
71421.HI0034 71421.HI0653 200
71421.HI0034 71421.HI0655 469
71421.HI0034 71421.HI0656 161
71421.HI0034 71421.HI0661 201
71421.HI0034 71421.HI0678 272
71421.HI0034 71421.HI0707 256
71421.HI0034 71421.HI0712 201
71421.HI0034 71421.HI0713 224
71421.HI0034 71421.HI0715 192
71421.HI0034 71421.HI0719 309
71421.HI0034 71421.HI0723 274
71421.HI0034 71421.HI0755 207
71421.HI0034 71421.HI0756 474
71421.HI0034 71421.HI0758 208
71421.HI0034 71421.HI0766 171
71421.HI0034 71421.HI0788 356
71421.HI0034 71421.HI0814 221
71421.HI0034 71421.HI0837 242
71421.HI0034 71421.HI0849m 176
71421.HI0034 71421.HI0856 243
71421.HI0034 71421.HI0877 570
71421.HI0034 71421.HI0879 531
71421.HI0034 71421.HI0880 550
71421.HI0034 71421.HI0883 206
71421.HI0034 71421.HI0884 242
71421.HI0034 71421.HI0888 468
71421.HI0034 71421.HI0892 197
71421.HI0034 71421.HI0896 159
71421.HI0034 71421.HI0900 536
71421.HI0034 71421.HI0901 495
71421.HI0034 71421.HI0906 240
71421.HI0034 71421.HI0910 222
71421.HI0034 71421.HI0911 354
71421.HI0034 71421.HI0912 176
71421.HI0034 71421.HI0913 155
71421.HI0034 71421.HI0919 453
71421.HI0034 71421.HI0921 540
71421.HI0034 71421.HI0922 318
71421.HI0034 71421.HI0923 591
71421.HI0034 71421.HI0927 150
71421.HI0034 71421.HI0958 163
71421.HI0034 71421.HI0979 316
71421.HI0034 71421.HI0988 152
71421.HI0034 71421.HI0998 174
71421.HI0034 71421.HI1001 206
71421.HI0034 71421.HI1008 320
71421.HI0034 71421.HI1013 191
71421.HI0034 71421.HI1073 276
71421.HI0034 71421.HI1077 224
71421.HI0034 71421.HI1101 170
71421.HI0034 71421.HI1118 152
71421.HI0034 71421.HI1132 254
71421.HI0034 71421.HI1133 166
71421.HI0034 71421.HI1137 267
71421.HI0034 71421.HI1152 180
71421.HI0034 71421.HI1216 274
71421.HI0034 71421.HI1228 151
71421.HI0034 71421.HI1230 306
71421.HI0034 71421.HI1233 151
71421.HI0034 71421.HI1239 579
71421.HI0034 71421.HI1261 267
71421.HI0034 71421.HI1264 316
71421.HI0034 71421.HI1273 176
71421.HI0034 71421.HI1275 176
71421.HI0034 71421.HI1289 166
71421.HI0034 71421.HI1318m 203
71421.HI0034 71421.HI1320 224
71421.HI0034 71421.HI1331 190
71421.HI0034 71421.HI1333 564
71421.HI0034 71421.HI1335 458
71421.HI0034 71421.HI1351 176
71421.HI0034 71421.HI1353 540
71421.HI0034 71421.HI1371 156
71421.HI0034 71421.HI1372 162
71421.HI0034 71421.HI1379 242
71421.HI0034 71421.HI1391 232
71421.HI0034 71421.HI1439 157
71421.HI0034 71421.HI1455 180
71421.HI0034 71421.HI1465 458
71421.HI0034 71421.HI1467 211
71421.HI0034 71421.HI1529 179
71421.HI0034 71421.HI1533 469
71421.HI0034 71421.HI1551 176
71421.HI0034 71421.HI1583 424
71421.HI0034 71421.HI1590 260
71421.HI0034 71421.HI1610 341
71421.HI0034 71421.HI1645 194
71421.HI0034 71421.HI1653 313
71421.HI0034 71421.HI1668 497
71421.HI0034 71421.HI1708 224
71421.HI0034 71421.HI1734 268
71421.HI0034 71421.HI1739.2 389
71421.HI0035 71421.HI0005 151
71421.HI0035 71421.HI0009 151
71421.HI0035 71421.HI0020 170
71421.HI0035 71421.HI0021 170
71421.HI0035 71421.HI0022 168
71421.HI0035 71421.HI0023 171
71421.HI0035 71421.HI0024 173
71421.HI0035 71421.HI0025 182
71421.HI0035 71421.HI0026 238
71421.HI0035 71421.HI0027 274
71421.HI0035 71421.HI0028 274
71421.HI0035 71421.HI0029 323
71421.HI0035 71421.HI0030 340
71421.HI0035 71421.HI0031 408
71421.HI0035 71421.HI0032 408
71421.HI0035 71421.HI0033 443
71421.HI0035 71421.HI0034 551
71421.HI0035 71421.HI0036 645
71421.HI0035 71421.HI0037 370
71421.HI0035 71421.HI0038 292
71421.HI0035 71421.HI0039 292
71421.HI0035 71421.HI0075 159
71421.HI0035 71421.HI0085 223
71421.HI0035 71421.HI0179 217
71421.HI0035 71421.HI0180 199
71421.HI0035 71421.HI0286 153
71421.HI0035 71421.HI0400 150
71421.HI0035 71421.HI0591 222
71421.HI0035 71421.HI0684 242
71421.HI0035 71421.HI0724 168
71421.HI0035 71421.HI0725 168
71421.HI0035 71421.HI0730 159
71421.HI0035 71421.HI0745 216
71421.HI0035 71421.HI0758 168
71421.HI0035 71421.HI0808 159
71421.HI0035 71421.HI0856 161
71421.HI0035 71421.HI0968 224
71421.HI0035 71421.HI0985 152
71421.HI0035 71421.HI1065 168
71421.HI0035 71421.HI1155 223
71421.HI0035 71421.HI1196 320
71421.HI0035 71421.HI1197 316
71421.HI0035 71421.HI1202 156
71421.HI0035 71421.HI1467 257
71421.HI0035 71421.HI1530 256
71421.HI0035 71421.HI1532 152
71421.HI0035 71421.HI1676 151
71421.HI0036 71421.HI0020 181
71421.HI0036 71421.HI0021 181
71421.HI0036 71421.HI0022 156
71421.HI0036 71421.HI0023 157
71421.HI0036 71421.HI0024 251
71421.HI0036 71421.HI0025 256
71421.HI0036 71421.HI0026 288
71421.HI0036 71421.HI0027 307
71421.HI0036 71421.HI0028 307
71421.HI0036 71421.HI0029 332
71421.HI0036 71421.HI0030 341
71421.HI0036 71421.HI0031 384
71421.HI0036 71421.HI0032 384
71421.HI0036 71421.HI0033 420
71421.HI0036 71421.HI0034 472
71421.HI0036 71421.HI0035 645
71421.HI0036 71421.HI0037 569
71421.HI0036 71421.HI0038 501
71421.HI0036 71421.HI0039 501
71421.HI0036 71421.HI0062 406
71421.HI0036 71421.HI0290 152
71421.HI0036 71421.HI0301 168
71421.HI0036 71421.HI0302 168
71421.HI0036 71421.HI0400 158
71421.HI0036 71421.HI0589 790
71421.HI0036 71421.HI0600 380
71421.HI0036 71421.HI0622 205
71421.HI0036 71421.HI0629 788
71421.HI0036 71421.HI0638 155
71421.HI0036 71421.HI0677 153
71421.HI0036 71421.HI0850 790
71421.HI0036 71421.HI0877 318
71421.HI0036 71421.HI0945 790
71421.HI0036 71421.HI0961 237
71421.HI0036 71421.HI1117 274
71421.HI0036 71421.HI1158 163
71421.HI0036 71421.HI1163 160
71421.HI0036 71421.HI1218 164
71421.HI0036 71421.HI1229 280
71421.HI0036 71421.HI1236 153
71421.HI0036 71421.HI1259 788
71421.HI0036 71421.HI1293 196
71421.HI0036 71421.HI1368 530
71421.HI0036 71421.HI1369 456
71421.HI0036 71421.HI1459 788
71421.HI0036 71421.HI1503 155
71421.HI0037 71421.HI0001 397
71421.HI0037 71421.HI0014 167
71421.HI0037 71421.HI0019 275
71421.HI0037 71421.HI0023 163
71421.HI0037 71421.HI0024 150
71421.HI0037 71421.HI0025 153
71421.HI0037 71421.HI0026 393
71421.HI0037 71421.HI0027 477
71421.HI0037 71421.HI0028 436
71421.HI0037 71421.HI0029 498
71421.HI0037 71421.HI0030 551
71421.HI0037 71421.HI0031 964
71421.HI0037 71421.HI0032 975
71421.HI0037 71421.HI0033 280
71421.HI0037 71421.HI0034 350
71421.HI0037 71421.HI0035 370
71421.HI0037 71421.HI0036 569
71421.HI0037 71421.HI0038 997
71421.HI0037 71421.HI0039 959
71421.HI0037 71421.HI0064 221
71421.HI0037 71421.HI0067 317
71421.HI0037 71421.HI0078 191
71421.HI0037 71421.HI0079 315
71421.HI0037 71421.HI0084 248
71421.HI0037 71421.HI0106 185
71421.HI0037 71421.HI0110 307
71421.HI0037 71421.HI0117 408
71421.HI0037 71421.HI0123 154
71421.HI0037 71421.HI0136 247
71421.HI0037 71421.HI0140 180
71421.HI0037 71421.HI0141 369
71421.HI0037 71421.HI0154 372
71421.HI0037 71421.HI0157 208
71421.HI0037 71421.HI0160 155
71421.HI0037 71421.HI0174 172
71421.HI0037 71421.HI0201 249
71421.HI0037 71421.HI0204 508
71421.HI0037 71421.HI0222 206
71421.HI0037 71421.HI0229 313
71421.HI0037 71421.HI0249 229
71421.HI0037 71421.HI0250 349
71421.HI0037 71421.HI0254 198
71421.HI0037 71421.HI0260 192
71421.HI0037 71421.HI0268 254
71421.HI0037 71421.HI0273 225
71421.HI0037 71421.HI0295 209
71421.HI0037 71421.HI0298 282
71421.HI0037 71421.HI0300 246
71421.HI0037 71421.HI0334 191
71421.HI0037 71421.HI0339 180
71421.HI0037 71421.HI0349 332
71421.HI0037 71421.HI0351 274
71421.HI0037 71421.HI0367 688
71421.HI0037 71421.HI0369 190
71421.HI0037 71421.HI0379 160
71421.HI0037 71421.HI0390.1 156
71421.HI0037 71421.HI0407 253
71421.HI0037 71421.HI0412 363
71421.HI0037 71421.HI0413 408
71421.HI0037 71421.HI0416 263
71421.HI0037 71421.HI0429 328
71421.HI0037 71421.HI0441 151
71421.HI0037 71421.HI0444 162
71421.HI0037 71421.HI0455 153
71421.HI0037 71421.HI0466 156
71421.HI0037 71421.HI0469 268
71421.HI0037 71421.HI0471 331
71421.HI0037 71421.HI0473 162
71421.HI0037 71421.HI0478 227
71421.HI0037 71421.HI0479 453
71421.HI0037 71421.HI0480 337
71421.HI0037 71421.HI0481 361
71421.HI0037 71421.HI0482 361
71421.HI0037 71421.HI0491 360
71421.HI0037 71421.HI0496 237
71421.HI0037 71421.HI0497 216
71421.HI0037 71421.HI0514 157
71421.HI0037 71421.HI0515 270
71421.HI0037 71421.HI0517 459
71421.HI0037 71421.HI0524 225
71421.HI0037 71421.HI0529 168
71421.HI0037 71421.HI0531 288
71421.HI0037 71421.HI0532 280
71421.HI0037 71421.HI0543 526
71421.HI0037 71421.HI0544 314
71421.HI0037 71421.HI0545 179
71421.HI0037 71421.HI0547 429
71421.HI0037 71421.HI0548 508
71421.HI0037 71421.HI0567 263
71421.HI0037 71421.HI0569 168
71421.HI0037 71421.HI0578 508
71421.HI0037 71421.HI0579 442
71421.HI0037 71421.HI0581 159
71421.HI0037 71421.HI0600 666
71421.HI0037 71421.HI0609 162
71421.HI0037 71421.HI0621.1 151
71421.HI0037 71421.HI0632 508
71421.HI0037 71421.HI0638 248
71421.HI0037 71421.HI0642 334
71421.HI0037 71421.HI0643 183
71421.HI0037 71421.HI0644 175
71421.HI0037 71421.HI0672 238
71421.HI0037 71421.HI0676 152
71421.HI0037 71421.HI0678 159
71421.HI0037 71421.HI0691 373
71421.HI0037 71421.HI0695 153
71421.HI0037 71421.HI0713 498
71421.HI0037 71421.HI0714 154
71421.HI0037 71421.HI0715 545
71421.HI0037 71421.HI0717 176
71421.HI0037 71421.HI0736 193
71421.HI0037 71421.HI0750 242
71421.HI0037 71421.HI0754 778
71421.HI0037 71421.HI0761 242
71421.HI0037 71421.HI0768 166
71421.HI0037 71421.HI0776 417
71421.HI0037 71421.HI0777 168
71421.HI0037 71421.HI0778 483
71421.HI0037 71421.HI0780 179
71421.HI0037 71421.HI0783 177
71421.HI0037 71421.HI0792 224
71421.HI0037 71421.HI0795 198
71421.HI0037 71421.HI0798 239
71421.HI0037 71421.HI0798.1 198
71421.HI0037 71421.HI0799 283
71421.HI0037 71421.HI0800 397
71421.HI0037 71421.HI0801 405
71421.HI0037 71421.HI0802 447
71421.HI0037 71421.HI0803 431
71421.HI0037 71421.HI0810 184
71421.HI0037 71421.HI0815 170
71421.HI0037 71421.HI0860 191
71421.HI0037 71421.HI0861 247
71421.HI0037 71421.HI0876 270
71421.HI0037 71421.HI0877 280
71421.HI0037 71421.HI0879 373
71421.HI0037 71421.HI0880 379
71421.HI0037 71421.HI0882 469
71421.HI0037 71421.HI0887 468
71421.HI0037 71421.HI0911 195
71421.HI0037 71421.HI0915 284
71421.HI0037 71421.HI0920 307
71421.HI0037 71421.HI0927 156
71421.HI0037 71421.HI0929 152
71421.HI0037 71421.HI0937 238
71421.HI0037 71421.HI0952 500
71421.HI0037 71421.HI0959 530
71421.HI0037 71421.HI0970 169
71421.HI0037 71421.HI0971 367
71421.HI0037 71421.HI0972 350
71421.HI0037 71421.HI0979 302
71421.HI0037 71421.HI0986 490
71421.HI0037 71421.HI0993 198
71421.HI0037 71421.HI0998 195
71421.HI0037 71421.HI1000 308
71421.HI0037 71421.HI1004 344
71421.HI0037 71421.HI1059 217
71421.HI0037 71421.HI1060 206
71421.HI0037 71421.HI1061 498
71421.HI0037 71421.HI1062 501
71421.HI0037 71421.HI1065 314
71421.HI0037 71421.HI1081 412
71421.HI0037 71421.HI1101 243
71421.HI0037 71421.HI1122 581
71421.HI0037 71421.HI1132 838
71421.HI0037 71421.HI1133 242
71421.HI0037 71421.HI1136 252
71421.HI0037 71421.HI1137 584
71421.HI0037 71421.HI1138 237
71421.HI0037 71421.HI1142 560
71421.HI0037 71421.HI1143 728
71421.HI0037 71421.HI1150 202
71421.HI0037 71421.HI1152 188
71421.HI0037 71421.HI1167 378
71421.HI0037 71421.HI1172 198
71421.HI0037 71421.HI1199 274
71421.HI0037 71421.HI1207 161
71421.HI0037 71421.HI1211 390
71421.HI0037 71421.HI1229 329
71421.HI0037 71421.HI1234 224
71421.HI0037 71421.HI1237 484
71421.HI0037 71421.HI1239 160
71421.HI0037 71421.HI1260 215
71421.HI0037 71421.HI1261 463
71421.HI0037 71421.HI1264 518
71421.HI0037 71421.HI1284 159
71421.HI0037 71421.HI1289 247
71421.HI0037 71421.HI1303 365
71421.HI0037 71421.HI1304 206
71421.HI0037 71421.HI1325 332
71421.HI0037 71421.HI1328 410
71421.HI0037 71421.HI1331 312
71421.HI0037 71421.HI1336 242
71421.HI0037 71421.HI1352 360
71421.HI0037 71421.HI1353 544
71421.HI0037 71421.HI1362 295
71421.HI0037 71421.HI1363 254
71421.HI0037 71421.HI1365 274
71421.HI0037 71421.HI1367 381
71421.HI0037 71421.HI1374 408
71421.HI0037 71421.HI1391 483
71421.HI0037 71421.HI1392 272
71421.HI0037 71421.HI1426 170
71421.HI0037 71421.HI1428 195
71421.HI0037 71421.HI1439 156
71421.HI0037 71421.HI1463 394
71421.HI0037 71421.HI1464 294
71421.HI0037 71421.HI1468 410
71421.HI0037 71421.HI1473 216
71421.HI0037 71421.HI1526 220
71421.HI0037 71421.HI1529 508
71421.HI0037 71421.HI1533 304
71421.HI0037 71421.HI1575 243
71421.HI0037 71421.HI1583 408
71421.HI0037 71421.HI1590 255
71421.HI0037 71421.HI1609 519
71421.HI0037 71421.HI1614 360
71421.HI0037 71421.HI1634 188
71421.HI0037 71421.HI1640 180
71421.HI0037 71421.HI1644 223
71421.HI0037 71421.HI1653 541
71421.HI0037 71421.HI1661 151
71421.HI0037 71421.HI1678 590
71421.HI0037 71421.HI1689 249
71421.HI0037 71421.HI1690 193
71421.HI0037 71421.HI1716 179
71421.HI0037 71421.HI1722 198
71421.HI0037 71421.HI1725 242
71421.HI0037 71421.HI1726 224
71421.HI0037 71421.HI1741 191
71421.HI0038 71421.HI0001 251
71421.HI0038 71421.HI0013 244
71421.HI0038 71421.HI0014 184
71421.HI0038 71421.HI0026 488
71421.HI0038 71421.HI0027 499
71421.HI0038 71421.HI0028 344
71421.HI0038 71421.HI0029 583
71421.HI0038 71421.HI0030 585
71421.HI0038 71421.HI0031 959
71421.HI0038 71421.HI0032 944
71421.HI0038 71421.HI0033 304
71421.HI0038 71421.HI0034 259
71421.HI0038 71421.HI0035 292
71421.HI0038 71421.HI0036 501
71421.HI0038 71421.HI0037 997
71421.HI0038 71421.HI0039 997
71421.HI0038 71421.HI0065 174
71421.HI0038 71421.HI0067 321
71421.HI0038 71421.HI0079 219
71421.HI0038 71421.HI0090 176
71421.HI0038 71421.HI0110 156
71421.HI0038 71421.HI0123 358
71421.HI0038 71421.HI0156 245
71421.HI0038 71421.HI0192 234
71421.HI0038 71421.HI0207 255
71421.HI0038 71421.HI0245 180
71421.HI0038 71421.HI0249 483
71421.HI0038 71421.HI0250 192
71421.HI0038 71421.HI0268 159
71421.HI0038 71421.HI0324 206
71421.HI0038 71421.HI0332 219
71421.HI0038 71421.HI0351 156
71421.HI0038 71421.HI0364 203
71421.HI0038 71421.HI0367 696
71421.HI0038 71421.HI0368 263
71421.HI0038 71421.HI0382 164
71421.HI0038 71421.HI0385 157
71421.HI0038 71421.HI0407 256
71421.HI0038 71421.HI0411 153
71421.HI0038 71421.HI0413 404
71421.HI0038 71421.HI0425 185
71421.HI0038 71421.HI0444 242
71421.HI0038 71421.HI0448 160
71421.HI0038 71421.HI0465 158
71421.HI0038 71421.HI0471 223
71421.HI0038 71421.HI0478 268
71421.HI0038 71421.HI0479 343
71421.HI0038 71421.HI0480 382
71421.HI0038 71421.HI0481 440
71421.HI0038 71421.HI0482 440
71421.HI0038 71421.HI0496 156
71421.HI0038 71421.HI0543 194
71421.HI0038 71421.HI0551 191
71421.HI0038 71421.HI0567 200
71421.HI0038 71421.HI0582 252
71421.HI0038 71421.HI0604 412
71421.HI0038 71421.HI0609 178
71421.HI0038 71421.HI0611 227
71421.HI0038 71421.HI0614 180
71421.HI0038 71421.HI0616 325
71421.HI0038 71421.HI0621.1 230
71421.HI0038 71421.HI0625 190
71421.HI0038 71421.HI0642 178
71421.HI0038 71421.HI0643 203
71421.HI0038 71421.HI0644 159
71421.HI0038 71421.HI0661 196
71421.HI0038 71421.HI0668 258
71421.HI0038 71421.HI0676 174
71421.HI0038 71421.HI0715 349
71421.HI0038 71421.HI0736 274
71421.HI0038 71421.HI0761 225
71421.HI0038 71421.HI0763 238
71421.HI0038 71421.HI0770 191
71421.HI0038 71421.HI0778 169
71421.HI0038 71421.HI0783 296
71421.HI0038 71421.HI0792 329
71421.HI0038 71421.HI0819 163
71421.HI0038 71421.HI0830 210
71421.HI0038 71421.HI0831 170
71421.HI0038 71421.HI0841 214
71421.HI0038 71421.HI0857 720
71421.HI0038 71421.HI0860 163
71421.HI0038 71421.HI0861 200
71421.HI0038 71421.HI0876 220
71421.HI0038 71421.HI0877 264
71421.HI0038 71421.HI0879 281
71421.HI0038 71421.HI0880 274
71421.HI0038 71421.HI0882 302
71421.HI0038 71421.HI0887 291
71421.HI0038 71421.HI0900 153
71421.HI0038 71421.HI0909 153
71421.HI0038 71421.HI0915 216
71421.HI0038 71421.HI0918 161
71421.HI0038 71421.HI0919 220
71421.HI0038 71421.HI0943 225
71421.HI0038 71421.HI0952 472
71421.HI0038 71421.HI0970 290
71421.HI0038 71421.HI0972 268
71421.HI0038 71421.HI0979 156
71421.HI0038 71421.HI0981 267
71421.HI0038 71421.HI0986 316
71421.HI0038 71421.HI0999 513
71421.HI0038 71421.HI1004 320
71421.HI0038 71421.HI1037 159
71421.HI0038 71421.HI1047 150
71421.HI0038 71421.HI1061 336
71421.HI0038 71421.HI1062 317
71421.HI0038 71421.HI1068 403
71421.HI0038 71421.HI1081 178
71421.HI0038 71421.HI1116 222
71421.HI0038 71421.HI1132 539
71421.HI0038 71421.HI1133 309
71421.HI0038 71421.HI1134 272
71421.HI0038 71421.HI1135 180
71421.HI0038 71421.HI1137 457
71421.HI0038 71421.HI1138 174
71421.HI0038 71421.HI1140 401
71421.HI0038 71421.HI1141 157
71421.HI0038 71421.HI1142 398
71421.HI0038 71421.HI1143 446
71421.HI0038 71421.HI1152 228
71421.HI0038 71421.HI1201 242
71421.HI0038 71421.HI1211 307
71421.HI0038 71421.HI1220 168
71421.HI0038 71421.HI1232 256
71421.HI0038 71421.HI1234 266
71421.HI0038 71421.HI1239 154
71421.HI0038 71421.HI1260 176
71421.HI0038 71421.HI1261 291
71421.HI0038 71421.HI1287 242
71421.HI0038 71421.HI1291 351
71421.HI0038 71421.HI1303 222
71421.HI0038 71421.HI1304 156
71421.HI0038 71421.HI1325 293
71421.HI0038 71421.HI1347 246
71421.HI0038 71421.HI1353 587
71421.HI0038 71421.HI1362 225
71421.HI0038 71421.HI1363 204
71421.HI0038 71421.HI1365 242
71421.HI0038 71421.HI1367 261
71421.HI0038 71421.HI1391 270
71421.HI0038 71421.HI1407 178
71421.HI0038 71421.HI1428 159
71421.HI0038 71421.HI1438 235
71421.HI0038 71421.HI1455 200
71421.HI0038 71421.HI1464 163
71421.HI0038 71421.HI1467 211
71421.HI0038 71421.HI1503 201
71421.HI0038 71421.HI1527 301
71421.HI0038 71421.HI1543 194
71421.HI0038 71421.HI1587 156
71421.HI0038 71421.HI1590 614
71421.HI0038 71421.HI1604 242
71421.HI0038 71421.HI1610 264
71421.HI0038 71421.HI1617 253
71421.HI0038 71421.HI1628 157
71421.HI0038 71421.HI1640 263
71421.HI0038 71421.HI1653 544
71421.HI0038 71421.HI1668 169
71421.HI0038 71421.HI1683 193
71421.HI0038 71421.HI1684 196
71421.HI0038 71421.HI1686 156
71421.HI0038 71421.HI1688 184
71421.HI0038 71421.HI1690 274
71421.HI0038 71421.HI1699 201
71421.HI0038 71421.HI1725 170
71421.HI0039 71421.HI0001 251
71421.HI0039 71421.HI0026 406
71421.HI0039 71421.HI0027 494
71421.HI0039 71421.HI0028 302
71421.HI0039 71421.HI0029 536
71421.HI0039 71421.HI0030 527
71421.HI0039 71421.HI0031 811
71421.HI0039 71421.HI0032 705
71421.HI0039 71421.HI0033 203
71421.HI0039 71421.HI0034 225
71421.HI0039 71421.HI0035 292
71421.HI0039 71421.HI0036 501
71421.HI0039 71421.HI0037 959
71421.HI0039 71421.HI0038 997
71421.HI0039 71421.HI0070 249
71421.HI0039 71421.HI0071 162
71421.HI0039 71421.HI0136 171
71421.HI0039 71421.HI0155 740
71421.HI0039 71421.HI0156 492
71421.HI0039 71421.HI0177 349
71421.HI0039 71421.HI0223 175
71421.HI0039 71421.HI0245 180
71421.HI0039 71421.HI0249 159
71421.HI0039 71421.HI0263 271
71421.HI0039 71421.HI0264 408
71421.HI0039 71421.HI0282 150
71421.HI0039 71421.HI0290 170
71421.HI0039 71421.HI0323 505
71421.HI0039 71421.HI0324 282
71421.HI0039 71421.HI0349 247
71421.HI0039 71421.HI0367 158
71421.HI0039 71421.HI0370 185
71421.HI0039 71421.HI0371 158
71421.HI0039 71421.HI0407 256
71421.HI0039 71421.HI0413 395
71421.HI0039 71421.HI0430 505
71421.HI0039 71421.HI0448 164
71421.HI0039 71421.HI0467 159
71421.HI0039 71421.HI0532 337
71421.HI0039 71421.HI0567 187
71421.HI0039 71421.HI0627 418
71421.HI0039 71421.HI0629 232
71421.HI0039 71421.HI0643 160
71421.HI0039 71421.HI0644 159
71421.HI0039 71421.HI0676 152
71421.HI0039 71421.HI0720 409
71421.HI0039 71421.HI0730 174
71421.HI0039 71421.HI0739 226
71421.HI0039 71421.HI0761 213
71421.HI0039 71421.HI0769 241
71421.HI0039 71421.HI0820 187
71421.HI0039 71421.HI0829 175
71421.HI0039 71421.HI0860 159
71421.HI0039 71421.HI0861 159
71421.HI0039 71421.HI0871 174
71421.HI0039 71421.HI0877 154
71421.HI0039 71421.HI0879 202
71421.HI0039 71421.HI0880 229
71421.HI0039 71421.HI0894 407
71421.HI0039 71421.HI0896 211
71421.HI0039 71421.HI0898 151
71421.HI0039 71421.HI0952 269
71421.HI0039 71421.HI0959 174
71421.HI0039 71421.HI0963 161
71421.HI0039 71421.HI0973 178
71421.HI0039 71421.HI1037 159
71421.HI0039 71421.HI1062 506
71421.HI0039 71421.HI1085 272
71421.HI0039 71421.HI1086 272
71421.HI0039 71421.HI1087 272
71421.HI0039 71421.HI1131 772
71421.HI0039 71421.HI1132 299
71421.HI0039 71421.HI1133 242
71421.HI0039 71421.HI1134 272
71421.HI0039 71421.HI1137 263
71421.HI0039 71421.HI1138 155
71421.HI0039 71421.HI1141 385
71421.HI0039 71421.HI1143 247
71421.HI0039 71421.HI1152 303
71421.HI0039 71421.HI1173 308
71421.HI0039 71421.HI1179 164
71421.HI0039 71421.HI1184 161
71421.HI0039 71421.HI1258 319
71421.HI0039 71421.HI1260 401
71421.HI0039 71421.HI1340 160
71421.HI0039 71421.HI1347 505
71421.HI0039 71421.HI1353 592
71421.HI0039 71421.HI1356 445
71421.HI0039 71421.HI1361 368
71421.HI0039 71421.HI1362 225
71421.HI0039 71421.HI1363 204
71421.HI0039 71421.HI1425 214
71421.HI0039 71421.HI1438 504
71421.HI0039 71421.HI1440 285
71421.HI0039 71421.HI1467 211
71421.HI0039 71421.HI1515 184
71421.HI0039 71421.HI1527 228
71421.HI0039 71421.HI1590 614
71421.HI0039 71421.HI1628 429
71421.HI0039 71421.HI1642 151
71421.HI0039 71421.HI1653 544
71421.HI0039 71421.HI1690 157
71421.HI0039 71421.HI1704 152
71421.HI0039 71421.HI1740 534
71421.HI0040 71421.HI0041 878
71421.HI0040 71421.HI0042 666
71421.HI0040 71421.HI0043 666
71421.HI0040 71421.HI0044 518
71421.HI0040 71421.HI0045 287
71421.HI0040 71421.HI0046 241
71421.HI0040 71421.HI0106 172
71421.HI0040 71421.HI0120 326
71421.HI0040 71421.HI0134 342
71421.HI0040 71421.HI0146 156
71421.HI0040 71421.HI0211 320
71421.HI0040 71421.HI0213 314
71421.HI0040 71421.HI0256 701
71421.HI0040 71421.HI0263 186
71421.HI0040 71421.HI0285 238
71421.HI0040 71421.HI0296 200
71421.HI0040 71421.HI0461 251
71421.HI0040 71421.HI0513 212
71421.HI0040 71421.HI0541 152
71421.HI0040 71421.HI0550 150
71421.HI0040 71421.HI0629 238
71421.HI0040 71421.HI0630 280
71421.HI0040 71421.HI0645 261
71421.HI0040 71421.HI0650 222
71421.HI0040 71421.HI0677 195
71421.HI0040 71421.HI0696 163
71421.HI0040 71421.HI0725 158
71421.HI0040 71421.HI0778 154
71421.HI0040 71421.HI0816 176
71421.HI0040 71421.HI0817 210
71421.HI0040 71421.HI0825 296
71421.HI0040 71421.HI0889 183
71421.HI0040 71421.HI0919 183
71421.HI0040 71421.HI0922 234
71421.HI0040 71421.HI0923 150
71421.HI0040 71421.HI0926 197
71421.HI0040 71421.HI0934 202
71421.HI0040 71421.HI0938 609
71421.HI0040 71421.HI0939 517
71421.HI0040 71421.HI0942 188
71421.HI0040 71421.HI0969 171
71421.HI0040 71421.HI1005 204
71421.HI0040 71421.HI1064 157
71421.HI0040 71421.HI1101 204
71421.HI0040 71421.HI1150 213
71421.HI0040 71421.HI1174 438
71421.HI0040 71421.HI1194m 210
71421.HI0040 71421.HI1229 191
71421.HI0040 71421.HI1236 431
71421.HI0040 71421.HI1241 636
71421.HI0040 71421.HI1242 221
71421.HI0040 71421.HI1260 239
71421.HI0040 71421.HI1261 200
71421.HI0040 71421.HI1272 151
71421.HI0040 71421.HI1292 349
71421.HI0040 71421.HI1303 160
71421.HI0040 71421.HI1304 161
71421.HI0040 71421.HI1305 163
71421.HI0040 71421.HI1306 166
71421.HI0040 71421.HI1308 168
71421.HI0040 71421.HI1326 277
71421.HI0040 71421.HI1341 233
71421.HI0040 71421.HI1368 157
71421.HI0040 71421.HI1415 195
71421.HI0040 71421.HI1440 268
71421.HI0040 71421.HI1446 251
71421.HI0040 71421.HI1448 201
71421.HI0040 71421.HI1449 197
71421.HI0040 71421.HI1456 218
71421.HI0040 71421.HI1536 208
71421.HI0040 71421.HI1599 380
71421.HI0040 71421.HI1607 158
71421.HI0040 71421.HI1612 213
71421.HI0040 71421.HI1616 176
71421.HI0040 71421.HI1625 162
71421.HI0040 71421.HI1638 262
71421.HI0040 71421.HI1640 198
71421.HI0040 71421.HI1655 166
71421.HI0040 71421.HI1680 192
71421.HI0040 71421.HI1694 224
71421.HI0040 71421.HI1695 251
71421.HI0040 71421.HI1699 201
71421.HI0040 71421.HI1719 159
71421.HI0040 71421.HI1741 157
71421.HI0041 71421.HI0018 745
71421.HI0041 71421.HI0030 316
71421.HI0041 71421.HI0040 878
71421.HI0041 71421.HI0042 723
71421.HI0041 71421.HI0043 691
71421.HI0041 71421.HI0044 565
71421.HI0041 71421.HI0045 293
71421.HI0041 71421.HI0046 246
71421.HI0041 71421.HI0057 424
71421.HI0041 71421.HI0067 408
71421.HI0041 71421.HI0069 320
71421.HI0041 71421.HI0070 502
71421.HI0041 71421.HI0104 158
71421.HI0041 71421.HI0110 268
71421.HI0041 71421.HI0136 319
71421.HI0041 71421.HI0137 529
71421.HI0041 71421.HI0138 494
71421.HI0041 71421.HI0163 441
71421.HI0041 71421.HI0172 192
71421.HI0041 71421.HI0175 192
71421.HI0041 71421.HI0176 159
71421.HI0041 71421.HI0188 415
71421.HI0041 71421.HI0193 216
71421.HI0041 71421.HI0214 468
71421.HI0041 71421.HI0220.2 154
71421.HI0041 71421.HI0249 462
71421.HI0041 71421.HI0250 587
71421.HI0041 71421.HI0260 156
71421.HI0041 71421.HI0261 157
71421.HI0041 71421.HI0267 231
71421.HI0041 71421.HI0268 268
71421.HI0041 71421.HI0272 374
71421.HI0041 71421.HI0274 232
71421.HI0041 71421.HI0276 804
71421.HI0041 71421.HI0303 194
71421.HI0041 71421.HI0317 152
71421.HI0041 71421.HI0324 162
71421.HI0041 71421.HI0325 548
71421.HI0041 71421.HI0335 192
71421.HI0041 71421.HI0339 406
71421.HI0041 71421.HI0373 153
71421.HI0041 71421.HI0376 179
71421.HI0041 71421.HI0386 222
71421.HI0041 71421.HI0387 201
71421.HI0041 71421.HI0388 192
71421.HI0041 71421.HI0393 198
71421.HI0041 71421.HI0397 553
71421.HI0041 71421.HI0402 173
71421.HI0041 71421.HI0403 439
71421.HI0041 71421.HI0410 332
71421.HI0041 71421.HI0412 159
71421.HI0041 71421.HI0433 179
71421.HI0041 71421.HI0441 194
71421.HI0041 71421.HI0469 275
71421.HI0041 71421.HI0471 683
71421.HI0041 71421.HI0472 156
71421.HI0041 71421.HI0473 156
71421.HI0041 71421.HI0481 180
71421.HI0041 71421.HI0486 186
71421.HI0041 71421.HI0488 153
71421.HI0041 71421.HI0505 220
71421.HI0041 71421.HI0523 208
71421.HI0041 71421.HI0533 238
71421.HI0041 71421.HI0538 401
71421.HI0041 71421.HI0541 184
71421.HI0041 71421.HI0545 158
71421.HI0041 71421.HI0547 193
71421.HI0041 71421.HI0567 154
71421.HI0041 71421.HI0571 199
71421.HI0041 71421.HI0572 266
71421.HI0041 71421.HI0600 280
71421.HI0041 71421.HI0609 197
71421.HI0041 71421.HI0616 178
71421.HI0041 71421.HI0617 159
71421.HI0041 71421.HI0621.1 645
71421.HI0041 71421.HI0622 232
71421.HI0041 71421.HI0628 155
71421.HI0041 71421.HI0637 263
71421.HI0041 71421.HI0685 179
71421.HI0041 71421.HI0690 180
71421.HI0041 71421.HI0699 194
71421.HI0041 71421.HI0702 194
71421.HI0041 71421.HI0707 232
71421.HI0041 71421.HI0728 213
71421.HI0041 71421.HI0749 180
71421.HI0041 71421.HI0758 180
71421.HI0041 71421.HI0759 867
71421.HI0041 71421.HI0768 301
71421.HI0041 71421.HI0791 247
71421.HI0041 71421.HI0826 222
71421.HI0041 71421.HI0827 225
71421.HI0041 71421.HI0828 488
71421.HI0041 71421.HI0842 151
71421.HI0041 71421.HI0856 794
71421.HI0041 71421.HI0858 197
71421.HI0041 71421.HI0863 182
71421.HI0041 71421.HI0865 281
71421.HI0041 71421.HI0872 176
71421.HI0041 71421.HI0873 152
71421.HI0041 71421.HI0876 167
71421.HI0041 71421.HI0899 316
71421.HI0041 71421.HI0905 368
71421.HI0041 71421.HI0910 675
71421.HI0041 71421.HI0928 263
71421.HI0041 71421.HI0946 585
71421.HI0041 71421.HI0954 697
71421.HI0041 71421.HI0959 332
71421.HI0041 71421.HI0992 873
71421.HI0041 71421.HI0993 246
71421.HI0041 71421.HI1035 409
71421.HI0041 71421.HI1059 503
71421.HI0041 71421.HI1062 301
71421.HI0041 71421.HI1100 195
71421.HI0041 71421.HI1116 192
71421.HI0041 71421.HI1146 223
71421.HI0041 71421.HI1160 367
71421.HI0041 71421.HI1163 274
71421.HI0041 71421.HI1187 401
71421.HI0041 71421.HI1201 183
71421.HI0041 71421.HI1205 251
71421.HI0041 71421.HI1220 179
71421.HI0041 71421.HI1237 194
71421.HI0041 71421.HI1247 323
71421.HI0041 71421.HI1258 579
71421.HI0041 71421.HI1260 239
71421.HI0041 71421.HI1261 200
71421.HI0041 71421.HI1291 169
71421.HI0041 71421.HI1303 160
71421.HI0041 71421.HI1304 161
71421.HI0041 71421.HI1305 163
71421.HI0041 71421.HI1306 166
71421.HI0041 71421.HI1308 168
71421.HI0041 71421.HI1311 192
71421.HI0041 71421.HI1321 274
71421.HI0041 71421.HI1325 168
71421.HI0041 71421.HI1334 161
71421.HI0041 71421.HI1336 242
71421.HI0041 71421.HI1354 232
71421.HI0041 71421.HI1361 425
71421.HI0041 71421.HI1367 154
71421.HI0041 71421.HI1368 205
71421.HI0041 71421.HI1371.1 254
71421.HI0041 71421.HI1377 272
71421.HI0041 71421.HI1378 246
71421.HI0041 71421.HI1379 378
71421.HI0041 71421.HI1397 158
71421.HI0041 71421.HI1398 180
71421.HI0041 71421.HI1435 159
71421.HI0041 71421.HI1437 579
71421.HI0041 71421.HI1446 351
71421.HI0041 71421.HI1447 184
71421.HI0041 71421.HI1448 201
71421.HI0041 71421.HI1449 211
71421.HI0041 71421.HI1464 242
71421.HI0041 71421.HI1541 330
71421.HI0041 71421.HI1542 151
71421.HI0041 71421.HI1575 307
71421.HI0041 71421.HI1583 454
71421.HI0041 71421.HI1588 207
71421.HI0041 71421.HI1591 393
71421.HI0041 71421.HI1596 311
71421.HI0041 71421.HI1608 195
71421.HI0041 71421.HI1611 235
71421.HI0041 71421.HI1636 277
71421.HI0041 71421.HI1668 488
71421.HI0041 71421.HI1689 986
71421.HI0041 71421.HI1719 159
71421.HI0041 71421.HI1722 193
71421.HI0041 71421.HI1723 488
71421.HI0041 71421.HI1728 158
71421.HI0042 71421.HI0002 152
71421.HI0042 71421.HI0040 666
71421.HI0042 71421.HI0041 723
71421.HI0042 71421.HI0043 865
71421.HI0042 71421.HI0044 702
71421.HI0042 71421.HI0045 342
71421.HI0042 71421.HI0046 329
71421.HI0042 71421.HI0058 367
71421.HI0042 71421.HI0059 367
71421.HI0042 71421.HI0060 367
71421.HI0042 71421.HI0061 194
71421.HI0042 71421.HI0062 211
71421.HI0042 71421.HI0072 196
71421.HI0042 71421.HI0090 193
71421.HI0042 71421.HI0105 166
71421.HI0042 71421.HI0118 367
71421.HI0042 71421.HI0139 207
71421.HI0042 71421.HI0162 222
71421.HI0042 71421.HI0175 243
71421.HI0042 71421.HI0176 302
71421.HI0042 71421.HI0177 232
71421.HI0042 71421.HI0256 191
71421.HI0042 71421.HI0274 169
71421.HI0042 71421.HI0340 195
71421.HI0042 71421.HI0357 194
71421.HI0042 71421.HI0369 157
71421.HI0042 71421.HI0393 197
71421.HI0042 71421.HI0401 256
71421.HI0042 71421.HI0412 305
71421.HI0042 71421.HI0452 395
71421.HI0042 71421.HI0455 158
71421.HI0042 71421.HI0459 197
71421.HI0042 71421.HI0473 176
71421.HI0042 71421.HI0474 176
71421.HI0042 71421.HI0475 176
71421.HI0042 71421.HI0549 158
71421.HI0042 71421.HI0565 190
71421.HI0042 71421.HI0597.1 195
71421.HI0042 71421.HI0617 300
71421.HI0042 71421.HI0629 232
71421.HI0042 71421.HI0651 360
71421.HI0042 71421.HI0652 157
71421.HI0042 71421.HI0734 195
71421.HI0042 71421.HI0739 257
71421.HI0042 71421.HI0757 159
71421.HI0042 71421.HI0800 158
71421.HI0042 71421.HI0860 242
71421.HI0042 71421.HI0900 183
71421.HI0042 71421.HI0904 195
71421.HI0042 71421.HI0937 158
71421.HI0042 71421.HI0953 160
71421.HI0042 71421.HI1006 371
71421.HI0042 71421.HI1036 175
71421.HI0042 71421.HI1044 193
71421.HI0042 71421.HI1138 183
71421.HI0042 71421.HI1140 197
71421.HI0042 71421.HI1141 203
71421.HI0042 71421.HI1143 195
71421.HI0042 71421.HI1195m 243
71421.HI0042 71421.HI1199 164
71421.HI0042 71421.HI1207 159
71421.HI0042 71421.HI1243 259
71421.HI0042 71421.HI1289 587
71421.HI0042 71421.HI1292 219
71421.HI0042 71421.HI1311 164
71421.HI0042 71421.HI1312 160
71421.HI0042 71421.HI1313 160
71421.HI0042 71421.HI1314 156
71421.HI0042 71421.HI1341 237
71421.HI0042 71421.HI1354 169
71421.HI0042 71421.HI1355 317
71421.HI0042 71421.HI1389.1 172
71421.HI0042 71421.HI1392 193
71421.HI0042 71421.HI1403 190
71421.HI0042 71421.HI1435 302
71421.HI0042 71421.HI1452 257
71421.HI0042 71421.HI1488 152
71421.HI0042 71421.HI1497 211
71421.HI0042 71421.HI1536 152
71421.HI0042 71421.HI1590 191
71421.HI0042 71421.HI1625 184
71421.HI0042 71421.HI1644 242
71421.HI0042 71421.HI1697 204
71421.HI0042 71421.HI1709 242
71421.HI0042 71421.HI1742 204
71421.HI0043 71421.HI0028 232
71421.HI0043 71421.HI0040 666
71421.HI0043 71421.HI0041 691
71421.HI0043 71421.HI0042 865
71421.HI0043 71421.HI0044 670
71421.HI0043 71421.HI0045 342
71421.HI0043 71421.HI0046 288
71421.HI0043 71421.HI0062 151
71421.HI0043 71421.HI0078 169
71421.HI0043 71421.HI0192 168
71421.HI0043 71421.HI0197 277
71421.HI0043 71421.HI0213 223
71421.HI0043 71421.HI0245 241
71421.HI0043 71421.HI0252 181
71421.HI0043 71421.HI0270 614
71421.HI0043 71421.HI0271 520
71421.HI0043 71421.HI0294 519
71421.HI0043 71421.HI0316 174
71421.HI0043 71421.HI0367 236
71421.HI0043 71421.HI0381 254
71421.HI0043 71421.HI0382 252
71421.HI0043 71421.HI0384 179
71421.HI0043 71421.HI0385 170
71421.HI0043 71421.HI0386 170
71421.HI0043 71421.HI0403 261
71421.HI0043 71421.HI0410 835
71421.HI0043 71421.HI0426 166
71421.HI0043 71421.HI0431 613
71421.HI0043 71421.HI0440 162
71421.HI0043 71421.HI0471 166
71421.HI0043 71421.HI0499 170
71421.HI0043 71421.HI0520 167
71421.HI0043 71421.HI0532 228
71421.HI0043 71421.HI0629 414
71421.HI0043 71421.HI0677 150
71421.HI0043 71421.HI0690 304
71421.HI0043 71421.HI0696 205
71421.HI0043 71421.HI0726 613
71421.HI0043 71421.HI0778 151
71421.HI0043 71421.HI0817 307
71421.HI0043 71421.HI0853 313
71421.HI0043 71421.HI0922 225
71421.HI0043 71421.HI0934 483
71421.HI0043 71421.HI1008 150
71421.HI0043 71421.HI1044 754
71421.HI0043 71421.HI1070 205
71421.HI0043 71421.HI1075 169
71421.HI0043 71421.HI1076 169
71421.HI0043 71421.HI1096m 725
71421.HI0043 71421.HI1097m 633
71421.HI0043 71421.HI1102 220
71421.HI0043 71421.HI1121 233
71421.HI0043 71421.HI1122 252
71421.HI0043 71421.HI1123 375
71421.HI0043 71421.HI1124 223
71421.HI0043 71421.HI1146 169
71421.HI0043 71421.HI1148 169
71421.HI0043 71421.HI1185 268
71421.HI0043 71421.HI1186 346
71421.HI0043 71421.HI1187 543
71421.HI0043 71421.HI1205 152
71421.HI0043 71421.HI1208 253
71421.HI0043 71421.HI1222 558
71421.HI0043 71421.HI1225.1 245
71421.HI0043 71421.HI1262 162
71421.HI0043 71421.HI1265 163
71421.HI0043 71421.HI1323 304
71421.HI0043 71421.HI1324 537
71421.HI0043 71421.HI1338 232
71421.HI0043 71421.HI1344 170
71421.HI0043 71421.HI1353 250
71421.HI0043 71421.HI1372 152
71421.HI0043 71421.HI1398 252
71421.HI0043 71421.HI1400 750
71421.HI0043 71421.HI1426 445
71421.HI0043 71421.HI1434.2 157
71421.HI0043 71421.HI1450 716
71421.HI0043 71421.HI1462.2 232
71421.HI0043 71421.HI1470 166
71421.HI0043 71421.HI1526 550
71421.HI0043 71421.HI1533 575
71421.HI0043 71421.HI1543 316
71421.HI0043 71421.HI1579 583
71421.HI0043 71421.HI1591 228
71421.HI0043 71421.HI1599 191
71421.HI0043 71421.HI1607 264
71421.HI0043 71421.HI1637 979
71421.HI0043 71421.HI1638 488
71421.HI0043 71421.HI1639 410
71421.HI0043 71421.HI1640 477
71421.HI0043 71421.HI1641 316
71421.HI0043 71421.HI1642 474
71421.HI0043 71421.HI1644 344
71421.HI0043 71421.HI1697 176
71421.HI0043 71421.HI1737 160
71421.HI0043 71421.HI1738 161
71421.HI0043 71421.HI1739 163
71421.HI0043 71421.HI1739.2 191
71421.HI0044 71421.HI0001 157
71421.HI0044 71421.HI0040 518
71421.HI0044 71421.HI0041 565
71421.HI0044 71421.HI0042 702
71421.HI0044 71421.HI0043 670
71421.HI0044 71421.HI0045 422
71421.HI0044 71421.HI0046 335
71421.HI0044 71421.HI0057 253
71421.HI0044 71421.HI0059 269
71421.HI0044 71421.HI0065 305
71421.HI0044 71421.HI0081 168
71421.HI0044 71421.HI0084 179
71421.HI0044 71421.HI0104 540
71421.HI0044 71421.HI0106 192
71421.HI0044 71421.HI0121 235
71421.HI0044 71421.HI0123 256
71421.HI0044 71421.HI0139 153
71421.HI0044 71421.HI0150 199
71421.HI0044 71421.HI0151 330
71421.HI0044 71421.HI0204 264
71421.HI0044 71421.HI0359 164
71421.HI0044 71421.HI0360 160
71421.HI0044 71421.HI0361 163
71421.HI0044 71421.HI0362 163
71421.HI0044 71421.HI0365 152
71421.HI0044 71421.HI0395 169
71421.HI0044 71421.HI0406 159
71421.HI0044 71421.HI0407 169
71421.HI0044 71421.HI0408 169
71421.HI0044 71421.HI0409 266
71421.HI0044 71421.HI0417 218
71421.HI0044 71421.HI0445 246
71421.HI0044 71421.HI0479 494
71421.HI0044 71421.HI0497 207
71421.HI0044 71421.HI0532 154
71421.HI0044 71421.HI0576 543
71421.HI0044 71421.HI0576.1 540
71421.HI0044 71421.HI0577 218
71421.HI0044 71421.HI0651 265
71421.HI0044 71421.HI0693 242
71421.HI0044 71421.HI0694 193
71421.HI0044 71421.HI0698 165
71421.HI0044 71421.HI0703 276
71421.HI0044 71421.HI0757 156
71421.HI0044 71421.HI0768 158
71421.HI0044 71421.HI0808 328
71421.HI0044 71421.HI0839 165
71421.HI0044 71421.HI0856 352
71421.HI0044 71421.HI0859 281
71421.HI0044 71421.HI0876 229
71421.HI0044 71421.HI0886 168
71421.HI0044 71421.HI0890m 156
71421.HI0044 71421.HI0901 314
71421.HI0044 71421.HI0905 220
71421.HI0044 71421.HI0946 158
71421.HI0044 71421.HI0953 154
71421.HI0044 71421.HI0959 152
71421.HI0044 71421.HI0970 223
71421.HI0044 71421.HI1037 169
71421.HI0044 71421.HI1088 176
71421.HI0044 71421.HI1136 262
71421.HI0044 71421.HI1139 235
71421.HI0044 71421.HI1213 248
71421.HI0044 71421.HI1229 205
71421.HI0044 71421.HI1254 198
71421.HI0044 71421.HI1258 260
71421.HI0044 71421.HI1301 247
71421.HI0044 71421.HI1308 154
71421.HI0044 71421.HI1335 242
71421.HI0044 71421.HI1357 250
71421.HI0044 71421.HI1367 220
71421.HI0044 71421.HI1368 180
71421.HI0044 71421.HI1371 540
71421.HI0044 71421.HI1465 242
71421.HI0044 71421.HI1554 494
71421.HI0044 71421.HI1556 208
71421.HI0044 71421.HI1602 168
71421.HI0044 71421.HI1628 168
71421.HI0044 71421.HI1633 169
71421.HI0044 71421.HI1660 152
71421.HI0044 71421.HI1684 151
71421.HI0044 71421.HI1687 171
71421.HI0044 71421.HI1689 151
71421.HI0044 71421.HI1691 169
71421.HI0044 71421.HI1692 169
71421.HI0044 71421.HI1735 155
71421.HI0044 71421.HI1739.2 224
71421.HI0045 71421.HI0040 287
71421.HI0045 71421.HI0041 293
71421.HI0045 71421.HI0042 342
71421.HI0045 71421.HI0043 342
71421.HI0045 71421.HI0044 422
71421.HI0045 71421.HI0046 666
71421.HI0045 71421.HI0131 195
71421.HI0045 71421.HI0177 169
71421.HI0045 71421.HI0239 253
71421.HI0045 71421.HI0240 254
71421.HI0045 71421.HI0241 256
71421.HI0045 71421.HI0252 175
71421.HI0045 71421.HI0253 153
71421.HI0045 71421.HI0256 198
71421.HI0045 71421.HI0296 155
71421.HI0045 71421.HI0370 200
71421.HI0045 71421.HI0388 157
71421.HI0045 71421.HI0427 352
71421.HI0045 71421.HI0440 243
71421.HI0045 71421.HI0470 180
71421.HI0045 71421.HI0520 151
71421.HI0045 71421.HI0551 183
71421.HI0045 71421.HI0588 168
71421.HI0045 71421.HI0601 167
71421.HI0045 71421.HI0689 192
71421.HI0045 71421.HI0735 184
71421.HI0045 71421.HI0800 205
71421.HI0045 71421.HI0832 235
71421.HI0045 71421.HI0833 239
71421.HI0045 71421.HI0852 160
71421.HI0045 71421.HI0994 226
71421.HI0045 71421.HI1045 333
71421.HI0045 71421.HI1047 204
71421.HI0045 71421.HI1083 257
71421.HI0045 71421.HI1121 154
71421.HI0045 71421.HI1168 192
71421.HI0045 71421.HI1321 236
71421.HI0045 71421.HI1323 180
71421.HI0045 71421.HI1330 155
71421.HI0045 71421.HI1372 442
71421.HI0045 71421.HI1373 367
71421.HI0045 71421.HI1378 461
71421.HI0045 71421.HI1379 219
71421.HI0045 71421.HI1394 502
71421.HI0045 71421.HI1411 175
71421.HI0045 71421.HI1452 154
71421.HI0045 71421.HI1552 172
71421.HI0045 71421.HI1606 183
71421.HI0045 71421.HI1607 175
71421.HI0045 71421.HI1628 422
71421.HI0045 71421.HI1658 242
71421.HI0046 71421.HI0005 161
71421.HI0046 71421.HI0013 238
71421.HI0046 71421.HI0040 241
71421.HI0046 71421.HI0041 246
71421.HI0046 71421.HI0042 329
71421.HI0046 71421.HI0043 288
71421.HI0046 71421.HI0044 335
71421.HI0046 71421.HI0045 666
71421.HI0046 71421.HI0056 192
71421.HI0046 71421.HI0078 159
71421.HI0046 71421.HI0137 242
71421.HI0046 71421.HI0301 203
71421.HI0046 71421.HI0302 162
71421.HI0046 71421.HI0402 274
71421.HI0046 71421.HI0454 197
71421.HI0046 71421.HI0551 167
71421.HI0046 71421.HI0588 159
71421.HI0046 71421.HI0605 240
71421.HI0046 71421.HI0608 194
71421.HI0046 71421.HI0622 158
71421.HI0046 71421.HI0642 172
71421.HI0046 71421.HI0762 167
71421.HI0046 71421.HI0848 221
71421.HI0046 71421.HI0856 191
71421.HI0046 71421.HI0881 153
71421.HI0046 71421.HI0900 343
71421.HI0046 71421.HI1037 366
71421.HI0046 71421.HI1120 167
71421.HI0046 71421.HI1184 167
71421.HI0046 71421.HI1216 301
71421.HI0046 71421.HI1239 424
71421.HI0046 71421.HI1258 159
71421.HI0046 71421.HI1264 166
71421.HI0046 71421.HI1428 159
71421.HI0046 71421.HI1452 163
71421.HI0046 71421.HI1549 240
71421.HI0047 71421.HI0001 921
71421.HI0047 71421.HI0048 803
71421.HI0047 71421.HI0049 988
71421.HI0047 71421.HI0050m 810
71421.HI0047 71421.HI0051 678
71421.HI0047 71421.HI0052 608
71421.HI0047 71421.HI0053 494
71421.HI0047 71421.HI0054 425
71421.HI0047 71421.HI0055 568
71421.HI0047 71421.HI0072 155
71421.HI0047 71421.HI0094 236
71421.HI0047 71421.HI0132 172
71421.HI0047 71421.HI0133 160
71421.HI0047 71421.HI0134 160
71421.HI0047 71421.HI0135 217
71421.HI0047 71421.HI0141 279
71421.HI0047 71421.HI0143 249
71421.HI0047 71421.HI0146 199
71421.HI0047 71421.HI0147 289
71421.HI0047 71421.HI0180 450
71421.HI0047 71421.HI0186 154
71421.HI0047 71421.HI0220.1 788
71421.HI0047 71421.HI0227 156
71421.HI0047 71421.HI0293 154
71421.HI0047 71421.HI0332 232
71421.HI0047 71421.HI0426 158
71421.HI0047 71421.HI0447 788
71421.HI0047 71421.HI0505 477
71421.HI0047 71421.HI0524 809
71421.HI0047 71421.HI0525 243
71421.HI0047 71421.HI0556 279
71421.HI0047 71421.HI0558 747
71421.HI0047 71421.HI0611 151
71421.HI0047 71421.HI0623 412
71421.HI0047 71421.HI0627 168
71421.HI0047 71421.HI0628 159
71421.HI0047 71421.HI0629 159
71421.HI0047 71421.HI0678 822
71421.HI0047 71421.HI0689 192
71421.HI0047 71421.HI0738 955
71421.HI0047 71421.HI0757 800
71421.HI0047 71421.HI0809 788
71421.HI0047 71421.HI0832 800
71421.HI0047 71421.HI0833 800
71421.HI0047 71421.HI0834 801
71421.HI0047 71421.HI0835 800
71421.HI0047 71421.HI0887 318
71421.HI0047 71421.HI0924 156
71421.HI0047 71421.HI0932 822
71421.HI0047 71421.HI0959 159
71421.HI0047 71421.HI0981 154
71421.HI0047 71421.HI1014 236
71421.HI0047 71421.HI1015 333
71421.HI0047 71421.HI1023 162
71421.HI0047 71421.HI1028 199
71421.HI0047 71421.HI1029 364
71421.HI0047 71421.HI1030 150
71421.HI0047 71421.HI1031 155
71421.HI0047 71421.HI1032 291
71421.HI0047 71421.HI1125 181
71421.HI0047 71421.HI1204 408
71421.HI0047 71421.HI1210 508
71421.HI0047 71421.HI1233 800
71421.HI0047 71421.HI1317 804
71421.HI0047 71421.HI1321 508
71421.HI0047 71421.HI1355 237
71421.HI0047 71421.HI1398 801
71421.HI0047 71421.HI1556 900
71421.HI0047 71421.HI1573 972
71421.HI0047 71421.HI1576 923
71421.HI0047 71421.HI1607 530
71421.HI0047 71421.HI1617 899
71421.HI0047 71421.HI1623 154
71421.HI0047 71421.HI1636 537
71421.HI0047 71421.HI1711 800
71421.HI0048 71421.HI0014 236
71421.HI0048 71421.HI0017 150
71421.HI0048 71421.HI0047 803
71421.HI0048 71421.HI0049 865
71421.HI0048 71421.HI0050m 787
71421.HI0048 71421.HI0051 702
71421.HI0048 71421.HI0052 588
71421.HI0048 71421.HI0053 522
71421.HI0048 71421.HI0054 392
71421.HI0048 71421.HI0055 733
71421.HI0048 71421.HI0078 152
71421.HI0048 71421.HI0081 155
71421.HI0048 71421.HI0090 244
71421.HI0048 71421.HI0123 318
71421.HI0048 71421.HI0142 172
71421.HI0048 71421.HI0154 373
71421.HI0048 71421.HI0156 404
71421.HI0048 71421.HI0157 332
71421.HI0048 71421.HI0158 263
71421.HI0048 71421.HI0159 232
71421.HI0048 71421.HI0255 440
71421.HI0048 71421.HI0283 228
71421.HI0048 71421.HI0338 318
71421.HI0048 71421.HI0406 232
71421.HI0048 71421.HI0448 167
71421.HI0048 71421.HI0454 155
71421.HI0048 71421.HI0455 220
71421.HI0048 71421.HI0456 171
71421.HI0048 71421.HI0553 344
71421.HI0048 71421.HI0600 234
71421.HI0048 71421.HI0739 169
71421.HI0048 71421.HI0869 186
71421.HI0048 71421.HI0918 244
71421.HI0048 71421.HI0959 307
71421.HI0048 71421.HI0971 201
71421.HI0048 71421.HI0972 169
71421.HI0048 71421.HI1062 203
71421.HI0048 71421.HI1161 230
71421.HI0048 71421.HI1219 168
71421.HI0048 71421.HI1260 190
71421.HI0048 71421.HI1325 203
71421.HI0048 71421.HI1401 436
71421.HI0048 71421.HI1449 201
71421.HI0048 71421.HI1533 292
71421.HI0048 71421.HI1646m 168
71421.HI0048 71421.HI1664 155
71421.HI0048 71421.HI1722 150
71421.HI0048 71421.HI1734 160
71421.HI0049 71421.HI0003 201
71421.HI0049 71421.HI0047 988
71421.HI0049 71421.HI0048 865
71421.HI0049 71421.HI0050m 863
71421.HI0049 71421.HI0051 702
71421.HI0049 71421.HI0052 588
71421.HI0049 71421.HI0053 562
71421.HI0049 71421.HI0054 663
71421.HI0049 71421.HI0055 991
71421.HI0049 71421.HI0068 191
71421.HI0049 71421.HI0087 184
71421.HI0049 71421.HI0094 289
71421.HI0049 71421.HI0122 154
71421.HI0049 71421.HI0147 360
71421.HI0049 71421.HI0270 151
71421.HI0049 71421.HI0365 190
71421.HI0049 71421.HI0464 194
71421.HI0049 71421.HI0473 278
71421.HI0049 71421.HI0500 177
71421.HI0049 71421.HI0501 329
71421.HI0049 71421.HI0502 235
71421.HI0049 71421.HI0503 287
71421.HI0049 71421.HI0504 240
71421.HI0049 71421.HI0530 180
71421.HI0049 71421.HI0566 836
71421.HI0049 71421.HI0570 158
71421.HI0049 71421.HI0597 201
71421.HI0049 71421.HI0604 165
71421.HI0049 71421.HI0609 205
71421.HI0049 71421.HI0610 202
71421.HI0049 71421.HI0614 246
71421.HI0049 71421.HI0618 168
71421.HI0049 71421.HI0624 249
71421.HI0049 71421.HI0651 168
71421.HI0049 71421.HI0683 496
71421.HI0049 71421.HI0736 201
71421.HI0049 71421.HI0822 240
71421.HI0049 71421.HI0823 235
71421.HI0049 71421.HI0970 191
71421.HI0049 71421.HI0971 230
71421.HI0049 71421.HI0972 217
71421.HI0049 71421.HI0978 262
71421.HI0049 71421.HI0985 168
71421.HI0049 71421.HI0991 234
71421.HI0049 71421.HI1014 289
71421.HI0049 71421.HI1015 426
71421.HI0049 71421.HI1024 188
71421.HI0049 71421.HI1026 168
71421.HI0049 71421.HI1029 399
71421.HI0049 71421.HI1110 235
71421.HI0049 71421.HI1195m 197
71421.HI0049 71421.HI1308 167
71421.HI0049 71421.HI1365 214
71421.HI0049 71421.HI1428 235
71421.HI0049 71421.HI1429 167
71421.HI0049 71421.HI1446 174
71421.HI0049 71421.HI1450 165
71421.HI0049 71421.HI1556 201
71421.HI0049 71421.HI1564 179
71421.HI0049 71421.HI1576 247
71421.HI0049 71421.HI1579 235
71421.HI0049 71421.HI1608 249
71421.HI0049 71421.HI1617 172
71421.HI0049 71421.HI1633 207
71421.HI0049 71421.HI1644 216
71421.HI0049 71421.HI1689 235
71421.HI0049 71421.HI1690 201
71421.HI0050m 71421.HI0047 810
71421.HI0050m 71421.HI0048 787
71421.HI0050m 71421.HI0049 863
71421.HI0050m 71421.HI0051 977
71421.HI0050m 71421.HI0052 980
71421.HI0050m 71421.HI0053 614
71421.HI0050m 71421.HI0054 509
71421.HI0050m 71421.HI0055 473
71421.HI0050m 71421.HI0078 159
71421.HI0050m 71421.HI0146 825
71421.HI0050m 71421.HI0147 438
71421.HI0050m 71421.HI0182 168
71421.HI0050m 71421.HI0227 168
71421.HI0050m 71421.HI0313 256
71421.HI0050m 71421.HI0427 246
71421.HI0050m 71421.HI0670 253
71421.HI0050m 71421.HI0746 450
71421.HI0050m 71421.HI0811 257
71421.HI0050m 71421.HI0827 216
71421.HI0050m 71421.HI0964 160
71421.HI0050m 71421.HI1015 502
71421.HI0050m 71421.HI1025 196
71421.HI0050m 71421.HI1027 489
71421.HI0050m 71421.HI1028 833
71421.HI0050m 71421.HI1029 169
71421.HI0050m 71421.HI1030 944
71421.HI0050m 71421.HI1031 564
71421.HI0050m 71421.HI1032 225
71421.HI0050m 71421.HI1033 166
71421.HI0050m 71421.HI1035 170
71421.HI0050m 71421.HI1036 170
71421.HI0050m 71421.HI1107 450
71421.HI0050m 71421.HI1140 266
71421.HI0050m 71421.HI1218 243
71421.HI0050m 71421.HI1604 252
71421.HI0050m 71421.HI1739.2 212
71421.HI0051 71421.HI0028 190
71421.HI0051 71421.HI0047 678
71421.HI0051 71421.HI0048 702
71421.HI0051 71421.HI0049 702
71421.HI0051 71421.HI0050m 977
71421.HI0051 71421.HI0052 956
71421.HI0051 71421.HI0053 705
71421.HI0051 71421.HI0054 457
71421.HI0051 71421.HI0055 408
71421.HI0051 71421.HI0134 157
71421.HI0051 71421.HI0146 590
71421.HI0051 71421.HI0147 487
71421.HI0051 71421.HI0427 246
71421.HI0051 71421.HI0453 152
71421.HI0051 71421.HI0630 225
71421.HI0051 71421.HI0746 450
71421.HI0051 71421.HI0842 176
71421.HI0051 71421.HI0930 184
71421.HI0051 71421.HI1004 158
71421.HI0051 71421.HI1015 502
71421.HI0051 71421.HI1025 173
71421.HI0051 71421.HI1027 413
71421.HI0051 71421.HI1028 806
71421.HI0051 71421.HI1029 921
71421.HI0051 71421.HI1030 341
71421.HI0051 71421.HI1031 299
71421.HI0051 71421.HI1050 152
71421.HI0051 71421.HI1107 450
71421.HI0051 71421.HI1131 187
71421.HI0051 71421.HI1151 156
71421.HI0051 71421.HI1156 174
71421.HI0051 71421.HI1218 243
71421.HI0051 71421.HI1403 197
71421.HI0051 71421.HI1409 151
71421.HI0051 71421.HI1503 158
71421.HI0051 71421.HI1535 168
71421.HI0051 71421.HI1560 173
71421.HI0051 71421.HI1605 181
71421.HI0051 71421.HI1656 162
71421.HI0052 71421.HI0008 179
71421.HI0052 71421.HI0047 608
71421.HI0052 71421.HI0048 588
71421.HI0052 71421.HI0049 588
71421.HI0052 71421.HI0050m 980
71421.HI0052 71421.HI0051 956
71421.HI0052 71421.HI0053 895
71421.HI0052 71421.HI0054 598
71421.HI0052 71421.HI0055 491
71421.HI0052 71421.HI0065 740
71421.HI0052 71421.HI0067 180
71421.HI0052 71421.HI0097 409
71421.HI0052 71421.HI0146 375
71421.HI0052 71421.HI0147 711
71421.HI0052 71421.HI0206 758
71421.HI0052 71421.HI0246 754
71421.HI0052 71421.HI0264 247
71421.HI0052 71421.HI0315 788
71421.HI0052 71421.HI0332 247
71421.HI0052 71421.HI0403 243
71421.HI0052 71421.HI0409 788
71421.HI0052 71421.HI0442 540
71421.HI0052 71421.HI0534 405
71421.HI0052 71421.HI0601 241
71421.HI0052 71421.HI0613 165
71421.HI0052 71421.HI0656 788
71421.HI0052 71421.HI0675 788
71421.HI0052 71421.HI0719 778
71421.HI0052 71421.HI0801 151
71421.HI0052 71421.HI0815 539
71421.HI0052 71421.HI0930 210
71421.HI0052 71421.HI0939 195
71421.HI0052 71421.HI0994 241
71421.HI0052 71421.HI0995 155
71421.HI0052 71421.HI1028 361
71421.HI0052 71421.HI1029 815
71421.HI0052 71421.HI1030 792
71421.HI0052 71421.HI1087 195
71421.HI0052 71421.HI1188 249
71421.HI0052 71421.HI1229 449
71421.HI0052 71421.HI1304 155
71421.HI0052 71421.HI1364 152
71421.HI0052 71421.HI1426 788
71421.HI0052 71421.HI1563 237
71421.HI0052 71421.HI1571 164
71421.HI0052 71421.HI1597 319
71421.HI0052 71421.HI1624 788
71421.HI0052 71421.HI1704 191
71421.HI0052 71421.HI1728 151
71421.HI0052 71421.HI1729m 159
71421.HI0052 71421.HI1730 159
71421.HI0052 71421.HI1731 159
71421.HI0053 71421.HI0047 494
71421.HI0053 71421.HI0048 522
71421.HI0053 71421.HI0049 562
71421.HI0053 71421.HI0050m 614
71421.HI0053 71421.HI0051 705
71421.HI0053 71421.HI0052 895
71421.HI0053 71421.HI0054 703
71421.HI0053 71421.HI0055 544
71421.HI0053 71421.HI0061 211
71421.HI0053 71421.HI0081 256
71421.HI0053 71421.HI0104 179
71421.HI0053 71421.HI0147 160
71421.HI0053 71421.HI0194 150
71421.HI0053 71421.HI0391 199
71421.HI0053 71421.HI0502 253
71421.HI0053 71421.HI0566 160
71421.HI0053 71421.HI0605 180
71421.HI0053 71421.HI0609 206
71421.HI0053 71421.HI0610 341
71421.HI0053 71421.HI0613 218
71421.HI0053 71421.HI0618 213
71421.HI0053 71421.HI0672 180
71421.HI0053 71421.HI0691 159
71421.HI0053 71421.HI0725 164
71421.HI0053 71421.HI0740 239
71421.HI0053 71421.HI0742 166
71421.HI0053 71421.HI0823 253
71421.HI0053 71421.HI0824 307
71421.HI0053 71421.HI0888 788
71421.HI0053 71421.HI0915 206
71421.HI0053 71421.HI0928 220
71421.HI0053 71421.HI0994 177
71421.HI0053 71421.HI1027 218
71421.HI0053 71421.HI1029 160
71421.HI0053 71421.HI1104 367
71421.HI0053 71421.HI1110 253
71421.HI0053 71421.HI1113 218
71421.HI0053 71421.HI1190 264
71421.HI0053 71421.HI1202 169
71421.HI0053 71421.HI1311 197
71421.HI0053 71421.HI1312 194
71421.HI0053 71421.HI1337 239
71421.HI0053 71421.HI1389 196
71421.HI0053 71421.HI1463 239
71421.HI0053 71421.HI1511 158
71421.HI0053 71421.HI1535 187
71421.HI0053 71421.HI1553 352
71421.HI0053 71421.HI1582 211
71421.HI0053 71421.HI1641 151
71421.HI0053 71421.HI1678 301
71421.HI0053 71421.HI1729m 159
71421.HI0053 71421.HI1730 159
71421.HI0053 71421.HI1731 159
71421.HI0054 71421.HI0047 425
71421.HI0054 71421.HI0048 392
71421.HI0054 71421.HI0049 663
71421.HI0054 71421.HI0050m 509
71421.HI0054 71421.HI0051 457
71421.HI0054 71421.HI0052 598
71421.HI0054 71421.HI0053 703
71421.HI0054 71421.HI0055 971
71421.HI0054 71421.HI0103 166
71421.HI0054 71421.HI0168 157
71421.HI0054 71421.HI0190 170
71421.HI0054 71421.HI0328 151
71421.HI0054 71421.HI0406 220
71421.HI0054 71421.HI0426 256
71421.HI0054 71421.HI0613 190
71421.HI0054 71421.HI0629 171
71421.HI0054 71421.HI0649 507
71421.HI0054 71421.HI0700 165
71421.HI0054 71421.HI0739 172
71421.HI0054 71421.HI0821 510
71421.HI0054 71421.HI0830 180
71421.HI0054 71421.HI1015 365
71421.HI0054 71421.HI1029 212
71421.HI0054 71421.HI1083 251
71421.HI0054 71421.HI1106 532
71421.HI0054 71421.HI1163 215
71421.HI0054 71421.HI1218 255
71421.HI0054 71421.HI1233 168
71421.HI0054 71421.HI1260 228
71421.HI0054 71421.HI1426 171
71421.HI0054 71421.HI1433 167
71421.HI0054 71421.HI1579 150
71421.HI0054 71421.HI1649 200
71421.HI0054 71421.HI1739.1 233
71421.HI0055 71421.HI0047 568
71421.HI0055 71421.HI0048 733
71421.HI0055 71421.HI0049 991
71421.HI0055 71421.HI0050m 473
71421.HI0055 71421.HI0051 408
71421.HI0055 71421.HI0052 491
71421.HI0055 71421.HI0053 544
71421.HI0055 71421.HI0054 971
71421.HI0055 71421.HI0086 250
71421.HI0055 71421.HI0147 274
71421.HI0055 71421.HI0475 363
71421.HI0055 71421.HI0505 230
71421.HI0055 71421.HI0738 184
71421.HI0055 71421.HI0905 326
71421.HI0055 71421.HI0937 539
71421.HI0055 71421.HI0953 183
71421.HI0055 71421.HI0954 176
71421.HI0055 71421.HI0959 274
71421.HI0055 71421.HI0978 168
71421.HI0055 71421.HI0979 159
71421.HI0055 71421.HI0980 187
71421.HI0055 71421.HI1015 606
71421.HI0055 71421.HI1029 212
71421.HI0055 71421.HI1083 180
71421.HI0055 71421.HI1106 740
71421.HI0055 71421.HI1112 201
71421.HI0055 71421.HI1113 237
71421.HI0055 71421.HI1357 329
71421.HI0055 71421.HI1358 419
71421.HI0055 71421.HI1554 408
71421.HI0056 71421.HI0001 217
71421.HI0056 71421.HI0023 217
71421.HI0056 71421.HI0046 192
71421.HI0056 71421.HI0057 588
71421.HI0056 71421.HI0058 592
71421.HI0056 71421.HI0059 446
71421.HI0056 71421.HI0060 348
71421.HI0056 71421.HI0061 303
71421.HI0056 71421.HI0062 207
71421.HI0056 71421.HI0063 211
71421.HI0056 71421.HI0064 205
71421.HI0056 71421.HI0065 158
71421.HI0056 71421.HI0066 158
71421.HI0056 71421.HI0067 157
71421.HI0056 71421.HI0068 157
71421.HI0056 71421.HI0069 157
71421.HI0056 71421.HI0075 192
71421.HI0056 71421.HI0090 216
71421.HI0056 71421.HI0107 266
71421.HI0056 71421.HI0117 151
71421.HI0056 71421.HI0123 155
71421.HI0056 71421.HI0176 210
71421.HI0056 71421.HI0189 152
71421.HI0056 71421.HI0277 261
71421.HI0056 71421.HI0288 537
71421.HI0056 71421.HI0301 668
71421.HI0056 71421.HI0339 414
71421.HI0056 71421.HI0388 265
71421.HI0056 71421.HI0390 450
71421.HI0056 71421.HI0390.1 763
71421.HI0056 71421.HI0401 168
71421.HI0056 71421.HI0402 411
71421.HI0056 71421.HI0403 478
71421.HI0056 71421.HI0440 537
71421.HI0056 71421.HI0447 180
71421.HI0056 71421.HI0452 558
71421.HI0056 71421.HI0463 158
71421.HI0056 71421.HI0500 207
71421.HI0056 71421.HI0525 250
71421.HI0056 71421.HI0622 439
71421.HI0056 71421.HI0639 156
71421.HI0056 71421.HI0696 242
71421.HI0056 71421.HI0702 258
71421.HI0056 71421.HI0706 258
71421.HI0056 71421.HI0713 394
71421.HI0056 71421.HI0714 394
71421.HI0056 71421.HI0720 625
71421.HI0056 71421.HI0744 241
71421.HI0056 71421.HI0748 159
71421.HI0056 71421.HI0749 168
71421.HI0056 71421.HI0807 246
71421.HI0056 71421.HI0831 538
71421.HI0056 71421.HI0864 152
71421.HI0056 71421.HI0890m 156
71421.HI0056 71421.HI0906 318
71421.HI0056 71421.HI0935 249
71421.HI0056 71421.HI0958 162
71421.HI0056 71421.HI0959 193
71421.HI0056 71421.HI0963 220
71421.HI0056 71421.HI1010 218
71421.HI0056 71421.HI1035 269
71421.HI0056 71421.HI1074 408
71421.HI0056 71421.HI1081 155
71421.HI0056 71421.HI1092 462
71421.HI0056 71421.HI1095 249
71421.HI0056 71421.HI1117 439
71421.HI0056 71421.HI1137 272
71421.HI0056 71421.HI1196 252
71421.HI0056 71421.HI1197 159
71421.HI0056 71421.HI1200 402
71421.HI0056 71421.HI1240 178
71421.HI0056 71421.HI1247 272
71421.HI0056 71421.HI1252 193
71421.HI0056 71421.HI1258 192
71421.HI0056 71421.HI1289 193
71421.HI0056 71421.HI1306 153
71421.HI0056 71421.HI1310 318
71421.HI0056 71421.HI1324 308
71421.HI0056 71421.HI1335 242
71421.HI0056 71421.HI1384 322
71421.HI0056 71421.HI1385 369
71421.HI0056 71421.HI1428 435
71421.HI0056 71421.HI1447 156
71421.HI0056 71421.HI1465 242
71421.HI0056 71421.HI1534 165
71421.HI0056 71421.HI1535 165
71421.HI0056 71421.HI1536 165
71421.HI0056 71421.HI1612 408
71421.HI0056 71421.HI1647 238
71421.HI0056 71421.HI1668 805
71421.HI0056 71421.HI1671 247
71421.HI0056 71421.HI1725 581
71421.HI0057 71421.HI0001 548
71421.HI0057 71421.HI0003 262
71421.HI0057 71421.HI0013 275
71421.HI0057 71421.HI0014 343
71421.HI0057 71421.HI0015 230
71421.HI0057 71421.HI0016 236
71421.HI0057 71421.HI0019 172
71421.HI0057 71421.HI0029 274
71421.HI0057 71421.HI0033 192
71421.HI0057 71421.HI0041 424
71421.HI0057 71421.HI0044 253
71421.HI0057 71421.HI0056 588
71421.HI0057 71421.HI0058 921
71421.HI0057 71421.HI0059 799
71421.HI0057 71421.HI0060 681
71421.HI0057 71421.HI0061 568
71421.HI0057 71421.HI0062 249
71421.HI0057 71421.HI0063 404
71421.HI0057 71421.HI0064 185
71421.HI0057 71421.HI0065 215
71421.HI0057 71421.HI0066 169
71421.HI0057 71421.HI0067 812
71421.HI0057 71421.HI0068 170
71421.HI0057 71421.HI0069 167
71421.HI0057 71421.HI0070 589
71421.HI0057 71421.HI0072 242
71421.HI0057 71421.HI0078 307
71421.HI0057 71421.HI0081 154
71421.HI0057 71421.HI0084 511
71421.HI0057 71421.HI0089 200
71421.HI0057 71421.HI0091 247
71421.HI0057 71421.HI0123 660
71421.HI0057 71421.HI0135 186
71421.HI0057 71421.HI0136 340
71421.HI0057 71421.HI0137 246
71421.HI0057 71421.HI0144 235
71421.HI0057 71421.HI0150 208
71421.HI0057 71421.HI0151 208
71421.HI0057 71421.HI0157 360
71421.HI0057 71421.HI0161 469
71421.HI0057 71421.HI0182 235
71421.HI0057 71421.HI0189 226
71421.HI0057 71421.HI0209 198
71421.HI0057 71421.HI0212 267
71421.HI0057 71421.HI0219a 449
71421.HI0057 71421.HI0220.2 180
71421.HI0057 71421.HI0221 208
71421.HI0057 71421.HI0221.1 208
71421.HI0057 71421.HI0222 445
71421.HI0057 71421.HI0229 152
71421.HI0057 71421.HI0249 942
71421.HI0057 71421.HI0250 523
71421.HI0057 71421.HI0265 267
71421.HI0057 71421.HI0268 276
71421.HI0057 71421.HI0273 307
71421.HI0057 71421.HI0285 301
71421.HI0057 71421.HI0286 335
71421.HI0057 71421.HI0302 344
71421.HI0057 71421.HI0312 609
71421.HI0057 71421.HI0313 581
71421.HI0057 71421.HI0314 744
71421.HI0057 71421.HI0315 178
71421.HI0057 71421.HI0317 171
71421.HI0057 71421.HI0324 360
71421.HI0057 71421.HI0328 444
71421.HI0057 71421.HI0332 615
71421.HI0057 71421.HI0335 153
71421.HI0057 71421.HI0339 265
71421.HI0057 71421.HI0373 157
71421.HI0057 71421.HI0374 157
71421.HI0057 71421.HI0385 354
71421.HI0057 71421.HI0390 236
71421.HI0057 71421.HI0391 239
71421.HI0057 71421.HI0392 239
71421.HI0057 71421.HI0393 224
71421.HI0057 71421.HI0395 169
71421.HI0057 71421.HI0397 286
71421.HI0057 71421.HI0402 429
71421.HI0057 71421.HI0403 581
71421.HI0057 71421.HI0413 367
71421.HI0057 71421.HI0416 226
71421.HI0057 71421.HI0425 221
71421.HI0057 71421.HI0430 165
71421.HI0057 71421.HI0441 152
71421.HI0057 71421.HI0442 155
71421.HI0057 71421.HI0443 632
71421.HI0057 71421.HI0448 205
71421.HI0057 71421.HI0454 274
71421.HI0057 71421.HI0458 208
71421.HI0057 71421.HI0460 155
71421.HI0057 71421.HI0461 169
71421.HI0057 71421.HI0463 186
71421.HI0057 71421.HI0468 191
71421.HI0057 71421.HI0469 195
71421.HI0057 71421.HI0474 279
71421.HI0057 71421.HI0483 157
71421.HI0057 71421.HI0485 185
71421.HI0057 71421.HI0507 223
71421.HI0057 71421.HI0525 563
71421.HI0057 71421.HI0532 487
71421.HI0057 71421.HI0533 160
71421.HI0057 71421.HI0543 181
71421.HI0057 71421.HI0549 187
71421.HI0057 71421.HI0565 198
71421.HI0057 71421.HI0566 308
71421.HI0057 71421.HI0567 180
71421.HI0057 71421.HI0578 162
71421.HI0057 71421.HI0579 165
71421.HI0057 71421.HI0581 317
71421.HI0057 71421.HI0582 492
71421.HI0057 71421.HI0595 155
71421.HI0057 71421.HI0597 262
71421.HI0057 71421.HI0600 247
71421.HI0057 71421.HI0605 343
71421.HI0057 71421.HI0606 207
71421.HI0057 71421.HI0607 229
71421.HI0057 71421.HI0616 246
71421.HI0057 71421.HI0623 274
71421.HI0057 71421.HI0624 274
71421.HI0057 71421.HI0632 162
71421.HI0057 71421.HI0651 424
71421.HI0057 71421.HI0655 307
71421.HI0057 71421.HI0656 173
71421.HI0057 71421.HI0670 344
71421.HI0057 71421.HI0678 508
71421.HI0057 71421.HI0694 165
71421.HI0057 71421.HI0707 868
71421.HI0057 71421.HI0708 281
71421.HI0057 71421.HI0713 187
71421.HI0057 71421.HI0714 170
71421.HI0057 71421.HI0726 299
71421.HI0057 71421.HI0728 484
71421.HI0057 71421.HI0730 195
71421.HI0057 71421.HI0738 242
71421.HI0057 71421.HI0738.1 156
71421.HI0057 71421.HI0739 381
71421.HI0057 71421.HI0748 282
71421.HI0057 71421.HI0749 780
71421.HI0057 71421.HI0759 570
71421.HI0057 71421.HI0764 267
71421.HI0057 71421.HI0768 224
71421.HI0057 71421.HI0769 153
71421.HI0057 71421.HI0776 247
71421.HI0057 71421.HI0798 236
71421.HI0057 71421.HI0800 182
71421.HI0057 71421.HI0801 183
71421.HI0057 71421.HI0802 401
71421.HI0057 71421.HI0804 155
71421.HI0057 71421.HI0808 232
71421.HI0057 71421.HI0813 183
71421.HI0057 71421.HI0816 266
71421.HI0057 71421.HI0834 155
71421.HI0057 71421.HI0835 275
71421.HI0057 71421.HI0849m 152
71421.HI0057 71421.HI0856 564
71421.HI0057 71421.HI0859 297
71421.HI0057 71421.HI0864 201
71421.HI0057 71421.HI0874 155
71421.HI0057 71421.HI0877 508
71421.HI0057 71421.HI0879 199
71421.HI0057 71421.HI0880 198
71421.HI0057 71421.HI0888 199
71421.HI0057 71421.HI0890m 319
71421.HI0057 71421.HI0904 318
71421.HI0057 71421.HI0905 246
71421.HI0057 71421.HI0909 325
71421.HI0057 71421.HI0910 279
71421.HI0057 71421.HI0921 165
71421.HI0057 71421.HI0924 332
71421.HI0057 71421.HI0927 332
71421.HI0057 71421.HI0932 166
71421.HI0057 71421.HI0942 505
71421.HI0057 71421.HI0944 396
71421.HI0057 71421.HI0946 494
71421.HI0057 71421.HI0951 192
71421.HI0057 71421.HI0957 155
71421.HI0057 71421.HI0959 442
71421.HI0057 71421.HI0963 156
71421.HI0057 71421.HI0964 406
71421.HI0057 71421.HI0978 326
71421.HI0057 71421.HI0981 196
71421.HI0057 71421.HI0987 330
71421.HI0057 71421.HI0991 762
71421.HI0057 71421.HI0992 558
71421.HI0057 71421.HI0993 323
71421.HI0057 71421.HI1004 224
71421.HI0057 71421.HI1006 220
71421.HI0057 71421.HI1048 197
71421.HI0057 71421.HI1077 322
71421.HI0057 71421.HI1081 193
71421.HI0057 71421.HI1088 348
71421.HI0057 71421.HI1091 170
71421.HI0057 71421.HI1100 157
71421.HI0057 71421.HI1116 230
71421.HI0057 71421.HI1125 192
71421.HI0057 71421.HI1140 236
71421.HI0057 71421.HI1143 172
71421.HI0057 71421.HI1146 562
71421.HI0057 71421.HI1158 473
71421.HI0057 71421.HI1172 265
71421.HI0057 71421.HI1188 734
71421.HI0057 71421.HI1199 320
71421.HI0057 71421.HI1201 229
71421.HI0057 71421.HI1214 796
71421.HI0057 71421.HI1220 384
71421.HI0057 71421.HI1221 165
71421.HI0057 71421.HI1229 197
71421.HI0057 71421.HI1230 393
71421.HI0057 71421.HI1231 695
71421.HI0057 71421.HI1232 238
71421.HI0057 71421.HI1237 289
71421.HI0057 71421.HI1243 165
71421.HI0057 71421.HI1247 997
71421.HI0057 71421.HI1253 172
71421.HI0057 71421.HI1258 794
71421.HI0057 71421.HI1264 507
71421.HI0057 71421.HI1288 215
71421.HI0057 71421.HI1303 459
71421.HI0057 71421.HI1313 165
71421.HI0057 71421.HI1321 775
71421.HI0057 71421.HI1322 756
71421.HI0057 71421.HI1331 163
71421.HI0057 71421.HI1349 156
71421.HI0057 71421.HI1350 246
71421.HI0057 71421.HI1351 195
71421.HI0057 71421.HI1354 159
71421.HI0057 71421.HI1365 217
71421.HI0057 71421.HI1389 242
71421.HI0057 71421.HI1389.1 269
71421.HI0057 71421.HI1391 252
71421.HI0057 71421.HI1400 266
71421.HI0057 71421.HI1401 282
71421.HI0057 71421.HI1425 155
71421.HI0057 71421.HI1432 224
71421.HI0057 71421.HI1437 396
71421.HI0057 71421.HI1439 189
71421.HI0057 71421.HI1448 195
71421.HI0057 71421.HI1504 166
71421.HI0057 71421.HI1521 159
71421.HI0057 71421.HI1531 274
71421.HI0057 71421.HI1533 263
71421.HI0057 71421.HI1541 272
71421.HI0057 71421.HI1548 248
71421.HI0057 71421.HI1564 242
71421.HI0057 71421.HI1573 178
71421.HI0057 71421.HI1575 318
71421.HI0057 71421.HI1576 238
71421.HI0057 71421.HI1583 188
71421.HI0057 71421.HI1597 489
71421.HI0057 71421.HI1603 223
71421.HI0057 71421.HI1604 274
71421.HI0057 71421.HI1607 249
71421.HI0057 71421.HI1608 615
71421.HI0057 71421.HI1613 268
71421.HI0057 71421.HI1627 159
71421.HI0057 71421.HI1630 152
71421.HI0057 71421.HI1633 169
71421.HI0057 71421.HI1656 223
71421.HI0057 71421.HI1659 265
71421.HI0057 71421.HI1661 204
71421.HI0057 71421.HI1662 225
71421.HI0057 71421.HI1664 154
71421.HI0057 71421.HI1668 197
71421.HI0057 71421.HI1673 480
71421.HI0057 71421.HI1674 424
71421.HI0057 71421.HI1683 225
71421.HI0057 71421.HI1685 191
71421.HI0057 71421.HI1686 224
71421.HI0057 71421.HI1688 224
71421.HI0057 71421.HI1689 741
71421.HI0057 71421.HI1691 256
71421.HI0057 71421.HI1692 169
71421.HI0057 71421.HI1712 289
71421.HI0057 71421.HI1713 190
71421.HI0057 71421.HI1727 179
71421.HI0057 71421.HI1739.1 187
71421.HI0057 71421.HI1739.2 238
71421.HI0057 71421.HI1743 264
71421.HI0058 71421.HI0042 367
71421.HI0058 71421.HI0056 592
71421.HI0058 71421.HI0057 921
71421.HI0058 71421.HI0059 972
71421.HI0058 71421.HI0060 886
71421.HI0058 71421.HI0061 705
71421.HI0058 71421.HI0062 249
71421.HI0058 71421.HI0063 190
71421.HI0058 71421.HI0064 185
71421.HI0058 71421.HI0065 170
71421.HI0058 71421.HI0066 169
71421.HI0058 71421.HI0067 222
71421.HI0058 71421.HI0068 202
71421.HI0058 71421.HI0069 212
71421.HI0058 71421.HI0087 459
71421.HI0058 71421.HI0118 367
71421.HI0058 71421.HI0123 543
71421.HI0058 71421.HI0124 152
71421.HI0058 71421.HI0137 170
71421.HI0058 71421.HI0141 201
71421.HI0058 71421.HI0142 449
71421.HI0058 71421.HI0199 480
71421.HI0058 71421.HI0211 327
71421.HI0058 71421.HI0252 244
71421.HI0058 71421.HI0253 260
71421.HI0058 71421.HI0255 331
71421.HI0058 71421.HI0258 246
71421.HI0058 71421.HI0260.1 846
71421.HI0058 71421.HI0261 722
71421.HI0058 71421.HI0268 543
71421.HI0058 71421.HI0280 579
71421.HI0058 71421.HI0302 164
71421.HI0058 71421.HI0305 270
71421.HI0058 71421.HI0319 318
71421.HI0058 71421.HI0324 360
71421.HI0058 71421.HI0335 408
71421.HI0058 71421.HI0349 469
71421.HI0058 71421.HI0351 554
71421.HI0058 71421.HI0352 506
71421.HI0058 71421.HI0380 151
71421.HI0058 71421.HI0384 232
71421.HI0058 71421.HI0385 284
71421.HI0058 71421.HI0387 367
71421.HI0058 71421.HI0388 367
71421.HI0058 71421.HI0397 344
71421.HI0058 71421.HI0413 367
71421.HI0058 71421.HI0423 232
71421.HI0058 71421.HI0424 178
71421.HI0058 71421.HI0440 192
71421.HI0058 71421.HI0442 170
71421.HI0058 71421.HI0443 197
71421.HI0058 71421.HI0454 313
71421.HI0058 71421.HI0455 486
71421.HI0058 71421.HI0465 813
71421.HI0058 71421.HI0486 224
71421.HI0058 71421.HI0523 213
71421.HI0058 71421.HI0532 239
71421.HI0058 71421.HI0542 242
71421.HI0058 71421.HI0550 183
71421.HI0058 71421.HI0556 219
71421.HI0058 71421.HI0558 220
71421.HI0058 71421.HI0559 445
71421.HI0058 71421.HI0565 155
71421.HI0058 71421.HI0609 453
71421.HI0058 71421.HI0637 197
71421.HI0058 71421.HI0648 167
71421.HI0058 71421.HI0649 268
71421.HI0058 71421.HI0651 191
71421.HI0058 71421.HI0652 993
71421.HI0058 71421.HI0653 482
71421.HI0058 71421.HI0663m 323
71421.HI0058 71421.HI0664 323
71421.HI0058 71421.HI0670 425
71421.HI0058 71421.HI0672 173
71421.HI0058 71421.HI0702 321
71421.HI0058 71421.HI0735 450
71421.HI0058 71421.HI0757 255
71421.HI0058 71421.HI0765 500
71421.HI0058 71421.HI0767 315
71421.HI0058 71421.HI0783 153
71421.HI0058 71421.HI0812 509
71421.HI0058 71421.HI0860 315
71421.HI0058 71421.HI0872 587
71421.HI0058 71421.HI0873 183
71421.HI0058 71421.HI0909 242
71421.HI0058 71421.HI0911 154
71421.HI0058 71421.HI0915 441
71421.HI0058 71421.HI0963 318
71421.HI0058 71421.HI0981 330
71421.HI0058 71421.HI0982 244
71421.HI0058 71421.HI1023 170
71421.HI0058 71421.HI1051 392
71421.HI0058 71421.HI1056 274
71421.HI0058 71421.HI1060 789
71421.HI0058 71421.HI1061 510
71421.HI0058 71421.HI1062 224
71421.HI0058 71421.HI1077 679
71421.HI0058 71421.HI1088 160
71421.HI0058 71421.HI1100 320
71421.HI0058 71421.HI1105 788
71421.HI0058 71421.HI1114 788
71421.HI0058 71421.HI1117 219
71421.HI0058 71421.HI1118 318
71421.HI0058 71421.HI1120 208
71421.HI0058 71421.HI1121 208
71421.HI0058 71421.HI1123 220
71421.HI0058 71421.HI1125 196
71421.HI0058 71421.HI1138 156
71421.HI0058 71421.HI1140 440
71421.HI0058 71421.HI1144 868
71421.HI0058 71421.HI1145 536
71421.HI0058 71421.HI1148 316
71421.HI0058 71421.HI1149m 156
71421.HI0058 71421.HI1156 323
71421.HI0058 71421.HI1157 323
71421.HI0058 71421.HI1158 549
71421.HI0058 71421.HI1165 169
71421.HI0058 71421.HI1181 402
71421.HI0058 71421.HI1184 208
71421.HI0058 71421.HI1185 208
71421.HI0058 71421.HI1187 220
71421.HI0058 71421.HI1188 268
71421.HI0058 71421.HI1220 152
71421.HI0058 71421.HI1229 274
71421.HI0058 71421.HI1274 172
71421.HI0058 71421.HI1279 658
71421.HI0058 71421.HI1301 218
71421.HI0058 71421.HI1306 407
71421.HI0058 71421.HI1322 156
71421.HI0058 71421.HI1337 251
71421.HI0058 71421.HI1389.1 376
71421.HI0058 71421.HI1441 151
71421.HI0058 71421.HI1444 152
71421.HI0058 71421.HI1463 320
71421.HI0058 71421.HI1526 812
71421.HI0058 71421.HI1527 322
71421.HI0058 71421.HI1531 168
71421.HI0058 71421.HI1542 550
71421.HI0058 71421.HI1544 167
71421.HI0058 71421.HI1548 194
71421.HI0058 71421.HI1549 196
71421.HI0058 71421.HI1555 171
71421.HI0058 71421.HI1557 946
71421.HI0058 71421.HI1563 579
71421.HI0058 71421.HI1612 301
71421.HI0058 71421.HI1627 169
71421.HI0058 71421.HI1628 164
71421.HI0058 71421.HI1639 220
71421.HI0058 71421.HI1641 175
71421.HI0058 71421.HI1642 175
71421.HI0058 71421.HI1657 256
71421.HI0058 71421.HI1663 320
71421.HI0058 71421.HI1666 443
71421.HI0058 71421.HI1678 944
71421.HI0058 71421.HI1679 983
71421.HI0058 71421.HI1699 408
71421.HI0058 71421.HI1703 179
71421.HI0058 71421.HI1704 179
71421.HI0058 71421.HI1716 426
71421.HI0058 71421.HI1727 249
71421.HI0059 71421.HI0024 331
71421.HI0059 71421.HI0042 367
71421.HI0059 71421.HI0044 269
71421.HI0059 71421.HI0056 446
71421.HI0059 71421.HI0057 799
71421.HI0059 71421.HI0058 972
71421.HI0059 71421.HI0060 955
71421.HI0059 71421.HI0061 784
71421.HI0059 71421.HI0062 304
71421.HI0059 71421.HI0063 239
71421.HI0059 71421.HI0064 206
71421.HI0059 71421.HI0065 184
71421.HI0059 71421.HI0066 183
71421.HI0059 71421.HI0067 183
71421.HI0059 71421.HI0068 181
71421.HI0059 71421.HI0069 181
71421.HI0059 71421.HI0070 238
71421.HI0059 71421.HI0087 291
71421.HI0059 71421.HI0105 266
71421.HI0059 71421.HI0110 274
71421.HI0059 71421.HI0118 367
71421.HI0059 71421.HI0123 467
71421.HI0059 71421.HI0124 152
71421.HI0059 71421.HI0187b 161
71421.HI0059 71421.HI0189 224
71421.HI0059 71421.HI0193 164
71421.HI0059 71421.HI0195.1 159
71421.HI0059 71421.HI0196 192
71421.HI0059 71421.HI0199 660
71421.HI0059 71421.HI0213 179
71421.HI0059 71421.HI0221 208
71421.HI0059 71421.HI0252 237
71421.HI0059 71421.HI0253 237
71421.HI0059 71421.HI0260.1 724
71421.HI0059 71421.HI0261 244
71421.HI0059 71421.HI0262 255
71421.HI0059 71421.HI0268 543
71421.HI0059 71421.HI0280 587
71421.HI0059 71421.HI0307 238
71421.HI0059 71421.HI0349 468
71421.HI0059 71421.HI0384 237
71421.HI0059 71421.HI0385 237
71421.HI0059 71421.HI0397 352
71421.HI0059 71421.HI0424 168
71421.HI0059 71421.HI0441 318
71421.HI0059 71421.HI0454 308
71421.HI0059 71421.HI0455 383
71421.HI0059 71421.HI0467 152
71421.HI0059 71421.HI0468 192
71421.HI0059 71421.HI0486 191
71421.HI0059 71421.HI0519 152
71421.HI0059 71421.HI0523 217
71421.HI0059 71421.HI0533 219
71421.HI0059 71421.HI0571 318
71421.HI0059 71421.HI0602 261
71421.HI0059 71421.HI0609 453
71421.HI0059 71421.HI0646 205
71421.HI0059 71421.HI0652 999
71421.HI0059 71421.HI0653 431
71421.HI0059 71421.HI0663m 360
71421.HI0059 71421.HI0664 360
71421.HI0059 71421.HI0714 545
71421.HI0059 71421.HI0715 545
71421.HI0059 71421.HI0735 828
71421.HI0059 71421.HI0752 301
71421.HI0059 71421.HI0786 176
71421.HI0059 71421.HI0788 580
71421.HI0059 71421.HI0800 274
71421.HI0059 71421.HI0807 311
71421.HI0059 71421.HI0812 246
71421.HI0059 71421.HI0814 331
71421.HI0059 71421.HI0837 161
71421.HI0059 71421.HI0853 255
71421.HI0059 71421.HI0856 431
71421.HI0059 71421.HI0858 192
71421.HI0059 71421.HI0860 168
71421.HI0059 71421.HI0861 468
71421.HI0059 71421.HI0863 173
71421.HI0059 71421.HI0888 320
71421.HI0059 71421.HI0915 929
71421.HI0059 71421.HI0917 397
71421.HI0059 71421.HI0964 385
71421.HI0059 71421.HI0978 276
71421.HI0059 71421.HI0982 222
71421.HI0059 71421.HI0993 350
71421.HI0059 71421.HI1035 196
71421.HI0059 71421.HI1051 410
71421.HI0059 71421.HI1060 996
71421.HI0059 71421.HI1061 903
71421.HI0059 71421.HI1062 392
71421.HI0059 71421.HI1088 232
71421.HI0059 71421.HI1096m 402
71421.HI0059 71421.HI1100 155
71421.HI0059 71421.HI1105 564
71421.HI0059 71421.HI1114 255
71421.HI0059 71421.HI1124 179
71421.HI0059 71421.HI1144 951
71421.HI0059 71421.HI1152 468
71421.HI0059 71421.HI1156 360
71421.HI0059 71421.HI1157 360
71421.HI0059 71421.HI1181 457
71421.HI0059 71421.HI1195m 318
71421.HI0059 71421.HI1211 274
71421.HI0059 71421.HI1219 155
71421.HI0059 71421.HI1221 194
71421.HI0059 71421.HI1232 178
71421.HI0059 71421.HI1274 197
71421.HI0059 71421.HI1293 329
71421.HI0059 71421.HI1305 388
71421.HI0059 71421.HI1312 685
71421.HI0059 71421.HI1324 210
71421.HI0059 71421.HI1325 208
71421.HI0059 71421.HI1335 660
71421.HI0059 71421.HI1389.1 307
71421.HI0059 71421.HI1401 194
71421.HI0059 71421.HI1438 224
71421.HI0059 71421.HI1465 571
71421.HI0059 71421.HI1525 161
71421.HI0059 71421.HI1526 711
71421.HI0059 71421.HI1527 773
71421.HI0059 71421.HI1531 191
71421.HI0059 71421.HI1540 185
71421.HI0059 71421.HI1541 349
71421.HI0059 71421.HI1548 396
71421.HI0059 71421.HI1549 440
71421.HI0059 71421.HI1555 380
71421.HI0059 71421.HI1557 569
71421.HI0059 71421.HI1606 194
71421.HI0059 71421.HI1613 197
71421.HI0059 71421.HI1627 160
71421.HI0059 71421.HI1645 321
71421.HI0059 71421.HI1646m 153
71421.HI0059 71421.HI1653 167
71421.HI0059 71421.HI1657 258
71421.HI0059 71421.HI1663 197
71421.HI0059 71421.HI1678 520
71421.HI0059 71421.HI1679 527
71421.HI0059 71421.HI1682 194
71421.HI0059 71421.HI1695 168
71421.HI0059 71421.HI1699 153
71421.HI0059 71421.HI1703 582
71421.HI0059 71421.HI1704 444
71421.HI0059 71421.HI1707 160
71421.HI0059 71421.HI1739 193
71421.HI0059 71421.HI1739.2 272
71421.HI0059 71421.HI1743 152
71421.HI0060 71421.HI0013 216
71421.HI0060 71421.HI0015 277
71421.HI0060 71421.HI0042 367
71421.HI0060 71421.HI0056 348
71421.HI0060 71421.HI0057 681
71421.HI0060 71421.HI0058 886
71421.HI0060 71421.HI0059 955
71421.HI0060 71421.HI0061 862
71421.HI0060 71421.HI0062 498
71421.HI0060 71421.HI0063 281
71421.HI0060 71421.HI0064 238
71421.HI0060 71421.HI0065 205
71421.HI0060 71421.HI0066 203
71421.HI0060 71421.HI0067 216
71421.HI0060 71421.HI0068 201
71421.HI0060 71421.HI0069 323
71421.HI0060 71421.HI0078 383
71421.HI0060 71421.HI0085 250
71421.HI0060 71421.HI0104 238
71421.HI0060 71421.HI0110 429
71421.HI0060 71421.HI0118 367
71421.HI0060 71421.HI0123 386
71421.HI0060 71421.HI0133 161
71421.HI0060 71421.HI0135 257
71421.HI0060 71421.HI0199 823
71421.HI0060 71421.HI0213 184
71421.HI0060 71421.HI0252 481
71421.HI0060 71421.HI0253 401
71421.HI0060 71421.HI0255 315
71421.HI0060 71421.HI0260.1 582
71421.HI0060 71421.HI0268 538
71421.HI0060 71421.HI0280 401
71421.HI0060 71421.HI0301 265
71421.HI0060 71421.HI0309 180
71421.HI0060 71421.HI0313 314
71421.HI0060 71421.HI0351 482
71421.HI0060 71421.HI0368 251
71421.HI0060 71421.HI0381 250
71421.HI0060 71421.HI0387 163
71421.HI0060 71421.HI0391 179
71421.HI0060 71421.HI0392 179
71421.HI0060 71421.HI0399 162
71421.HI0060 71421.HI0406 224
71421.HI0060 71421.HI0434 180
71421.HI0060 71421.HI0435 790
71421.HI0060 71421.HI0454 291
71421.HI0060 71421.HI0455 415
71421.HI0060 71421.HI0461 168
71421.HI0060 71421.HI0486 191
71421.HI0060 71421.HI0511 246
71421.HI0060 71421.HI0514 490
71421.HI0060 71421.HI0532 246
71421.HI0060 71421.HI0542 168
71421.HI0060 71421.HI0566 360
71421.HI0060 71421.HI0596 216
71421.HI0060 71421.HI0602 159
71421.HI0060 71421.HI0603m 155
71421.HI0060 71421.HI0608 170
71421.HI0060 71421.HI0609 266
71421.HI0060 71421.HI0623 165
71421.HI0060 71421.HI0624 252
71421.HI0060 71421.HI0626 239
71421.HI0060 71421.HI0652 793
71421.HI0060 71421.HI0653 276
71421.HI0060 71421.HI0658 186
71421.HI0060 71421.HI0663m 358
71421.HI0060 71421.HI0664 268
71421.HI0060 71421.HI0690 232
71421.HI0060 71421.HI0695 211
71421.HI0060 71421.HI0714 279
71421.HI0060 71421.HI0730 294
71421.HI0060 71421.HI0743 180
71421.HI0060 71421.HI0758 190
71421.HI0060 71421.HI0827 170
71421.HI0060 71421.HI0856 236
71421.HI0060 71421.HI0872 173
71421.HI0060 71421.HI0874 195
71421.HI0060 71421.HI0889 190
71421.HI0060 71421.HI0895 243
71421.HI0060 71421.HI0906 191
71421.HI0060 71421.HI0915 731
71421.HI0060 71421.HI0917 320
71421.HI0060 71421.HI0918 240
71421.HI0060 71421.HI0945 153
71421.HI0060 71421.HI0964 448
71421.HI0060 71421.HI0965 168
71421.HI0060 71421.HI0969 173
71421.HI0060 71421.HI0972 251
71421.HI0060 71421.HI0979 180
71421.HI0060 71421.HI0981 219
71421.HI0060 71421.HI1022 191
71421.HI0060 71421.HI1041 250
71421.HI0060 71421.HI1060 544
71421.HI0060 71421.HI1061 811
71421.HI0060 71421.HI1062 199
71421.HI0060 71421.HI1065 261
71421.HI0060 71421.HI1075 304
71421.HI0060 71421.HI1076 297
71421.HI0060 71421.HI1077 194
71421.HI0060 71421.HI1089 253
71421.HI0060 71421.HI1090 252
71421.HI0060 71421.HI1091 267
71421.HI0060 71421.HI1105 402
71421.HI0060 71421.HI1114 470
71421.HI0060 71421.HI1119 168
71421.HI0060 71421.HI1140 252
71421.HI0060 71421.HI1144 313
71421.HI0060 71421.HI1149m 247
71421.HI0060 71421.HI1150 247
71421.HI0060 71421.HI1156 280
71421.HI0060 71421.HI1157 355
71421.HI0060 71421.HI1163 258
71421.HI0060 71421.HI1181 369
71421.HI0060 71421.HI1193 362
71421.HI0060 71421.HI1199 198
71421.HI0060 71421.HI1201 248
71421.HI0060 71421.HI1211 207
71421.HI0060 71421.HI1219 210
71421.HI0060 71421.HI1220 156
71421.HI0060 71421.HI1221 194
71421.HI0060 71421.HI1231 169
71421.HI0060 71421.HI1232 169
71421.HI0060 71421.HI1233 169
71421.HI0060 71421.HI1237 157
71421.HI0060 71421.HI1259 156
71421.HI0060 71421.HI1298 195
71421.HI0060 71421.HI1322 157
71421.HI0060 71421.HI1346 282
71421.HI0060 71421.HI1348 587
71421.HI0060 71421.HI1351 225
71421.HI0060 71421.HI1353 394
71421.HI0060 71421.HI1371.1 266
71421.HI0060 71421.HI1374 276
71421.HI0060 71421.HI1401 311
71421.HI0060 71421.HI1455 408
71421.HI0060 71421.HI1470 381
71421.HI0060 71421.HI1471 776
71421.HI0060 71421.HI1526 690
71421.HI0060 71421.HI1527 862
71421.HI0060 71421.HI1541 282
71421.HI0060 71421.HI1548 436
71421.HI0060 71421.HI1549 330
71421.HI0060 71421.HI1553 165
71421.HI0060 71421.HI1555 358
71421.HI0060 71421.HI1557 330
71421.HI0060 71421.HI1606 202
71421.HI0060 71421.HI1607 529
71421.HI0060 71421.HI1608 256
71421.HI0060 71421.HI1609 262
71421.HI0060 71421.HI1636 150
71421.HI0060 71421.HI1644 199
71421.HI0060 71421.HI1646m 161
71421.HI0060 71421.HI1666 408
71421.HI0060 71421.HI1676 194
71421.HI0060 71421.HI1678 233
71421.HI0060 71421.HI1679 199
71421.HI0060 71421.HI1699 327
71421.HI0060 71421.HI1703 367
71421.HI0060 71421.HI1704 205
71421.HI0061 71421.HI0026 269
71421.HI0061 71421.HI0031 212
71421.HI0061 71421.HI0034 440
71421.HI0061 71421.HI0042 194
71421.HI0061 71421.HI0053 211
71421.HI0061 71421.HI0056 303
71421.HI0061 71421.HI0057 568
71421.HI0061 71421.HI0058 705
71421.HI0061 71421.HI0059 784
71421.HI0061 71421.HI0060 862
71421.HI0061 71421.HI0062 439
71421.HI0061 71421.HI0063 458
71421.HI0061 71421.HI0064 352
71421.HI0061 71421.HI0065 430
71421.HI0061 71421.HI0066 307
71421.HI0061 71421.HI0067 221
71421.HI0061 71421.HI0068 266
71421.HI0061 71421.HI0069 217
71421.HI0061 71421.HI0081 440
71421.HI0061 71421.HI0118 194
71421.HI0061 71421.HI0121 496
71421.HI0061 71421.HI0123 315
71421.HI0061 71421.HI0160 166
71421.HI0061 71421.HI0167 150
71421.HI0061 71421.HI0176 200
71421.HI0061 71421.HI0177 267
71421.HI0061 71421.HI0179 763
71421.HI0061 71421.HI0181 502
71421.HI0061 71421.HI0220.1 274
71421.HI0061 71421.HI0250 151
71421.HI0061 71421.HI0252 260
71421.HI0061 71421.HI0253 261
71421.HI0061 71421.HI0267 408
71421.HI0061 71421.HI0268 539
71421.HI0061 71421.HI0274 469
71421.HI0061 71421.HI0297 268
71421.HI0061 71421.HI0298 360
71421.HI0061 71421.HI0299 318
71421.HI0061 71421.HI0302 194
71421.HI0061 71421.HI0304 198
71421.HI0061 71421.HI0305 155
71421.HI0061 71421.HI0307 150
71421.HI0061 71421.HI0317 176
71421.HI0061 71421.HI0333 320
71421.HI0061 71421.HI0334 180
71421.HI0061 71421.HI0339 217
71421.HI0061 71421.HI0368 291
71421.HI0061 71421.HI0369 438
71421.HI0061 71421.HI0382 546
71421.HI0061 71421.HI0384 260
71421.HI0061 71421.HI0385 261
71421.HI0061 71421.HI0388 162
71421.HI0061 71421.HI0397 156
71421.HI0061 71421.HI0425 588
71421.HI0061 71421.HI0434 256
71421.HI0061 71421.HI0435 272
71421.HI0061 71421.HI0443 155
71421.HI0061 71421.HI0454 156
71421.HI0061 71421.HI0457 251
71421.HI0061 71421.HI0472 282
71421.HI0061 71421.HI0549 321
71421.HI0061 71421.HI0566 254
71421.HI0061 71421.HI0601 257
71421.HI0061 71421.HI0607 168
71421.HI0061 71421.HI0609 156
71421.HI0061 71421.HI0627 204
71421.HI0061 71421.HI0651 429
71421.HI0061 71421.HI0655 168
71421.HI0061 71421.HI0663m 236
71421.HI0061 71421.HI0664 352
71421.HI0061 71421.HI0671 150
71421.HI0061 71421.HI0672 150
71421.HI0061 71421.HI0694 246
71421.HI0061 71421.HI0702 172
71421.HI0061 71421.HI0709 274
71421.HI0061 71421.HI0722 225
71421.HI0061 71421.HI0734 247
71421.HI0061 71421.HI0735 153
71421.HI0061 71421.HI0745 186
71421.HI0061 71421.HI0760 238
71421.HI0061 71421.HI0764 175
71421.HI0061 71421.HI0767 444
71421.HI0061 71421.HI0812 169
71421.HI0061 71421.HI0813 169
71421.HI0061 71421.HI0814 170
71421.HI0061 71421.HI0815 249
71421.HI0061 71421.HI0823 186
71421.HI0061 71421.HI0831 180
71421.HI0061 71421.HI0836 154
71421.HI0061 71421.HI0838 195
71421.HI0061 71421.HI0844 263
71421.HI0061 71421.HI0848 240
71421.HI0061 71421.HI0849m 164
71421.HI0061 71421.HI0858 201
71421.HI0061 71421.HI0864 300
71421.HI0061 71421.HI0872 192
71421.HI0061 71421.HI0874 367
71421.HI0061 71421.HI0877 170
71421.HI0061 71421.HI0879 160
71421.HI0061 71421.HI0887 156
71421.HI0061 71421.HI0892 183
71421.HI0061 71421.HI0900 155
71421.HI0061 71421.HI0904 199
71421.HI0061 71421.HI0921 430
71421.HI0061 71421.HI0923 655
71421.HI0061 71421.HI0927 273
71421.HI0061 71421.HI0932 184
71421.HI0061 71421.HI0937 199
71421.HI0061 71421.HI0938 268
71421.HI0061 71421.HI0939 150
71421.HI0061 71421.HI0958 240
71421.HI0061 71421.HI0964 274
71421.HI0061 71421.HI0981 316
71421.HI0061 71421.HI0985 333
71421.HI0061 71421.HI0991 180
71421.HI0061 71421.HI1005 322
71421.HI0061 71421.HI1008 765
71421.HI0061 71421.HI1051 362
71421.HI0061 71421.HI1060 230
71421.HI0061 71421.HI1077 200
71421.HI0061 71421.HI1078 187
71421.HI0061 71421.HI1081 459
71421.HI0061 71421.HI1084 244
71421.HI0061 71421.HI1137 340
71421.HI0061 71421.HI1156 236
71421.HI0061 71421.HI1157 236
71421.HI0061 71421.HI1167 394
71421.HI0061 71421.HI1181 167
71421.HI0061 71421.HI1214 330
71421.HI0061 71421.HI1220 580
71421.HI0061 71421.HI1221 289
71421.HI0061 71421.HI1223 186
71421.HI0061 71421.HI1229 153
71421.HI0061 71421.HI1236 386
71421.HI0061 71421.HI1239 183
71421.HI0061 71421.HI1247 221
71421.HI0061 71421.HI1265 794
71421.HI0061 71421.HI1276 172
71421.HI0061 71421.HI1304 288
71421.HI0061 71421.HI1307 184
71421.HI0061 71421.HI1316 153
71421.HI0061 71421.HI1321 155
71421.HI0061 71421.HI1325 165
71421.HI0061 71421.HI1333 274
71421.HI0061 71421.HI1354 234
71421.HI0061 71421.HI1355 363
71421.HI0061 71421.HI1374 536
71421.HI0061 71421.HI1391 172
71421.HI0061 71421.HI1394 191
71421.HI0061 71421.HI1400 301
71421.HI0061 71421.HI1434.2 527
71421.HI0061 71421.HI1437 156
71421.HI0061 71421.HI1439 156
71421.HI0061 71421.HI1444 222
71421.HI0061 71421.HI1446 363
71421.HI0061 71421.HI1473 206
71421.HI0061 71421.HI1520 326
71421.HI0061 71421.HI1534 191
71421.HI0061 71421.HI1543 319
71421.HI0061 71421.HI1545 256
71421.HI0061 71421.HI1548 477
71421.HI0061 71421.HI1549 488
71421.HI0061 71421.HI1555 516
71421.HI0061 71421.HI1561 344
71421.HI0061 71421.HI1574 335
71421.HI0061 71421.HI1582 278
71421.HI0061 71421.HI1588 276
71421.HI0061 71421.HI1589 270
71421.HI0061 71421.HI1597 163
71421.HI0061 71421.HI1606 169
71421.HI0061 71421.HI1613 175
71421.HI0061 71421.HI1657 167
71421.HI0061 71421.HI1664 156
71421.HI0061 71421.HI1666 362
71421.HI0061 71421.HI1668 223
71421.HI0061 71421.HI1670 762
71421.HI0061 71421.HI1672 279
71421.HI0061 71421.HI1680 366
71421.HI0061 71421.HI1683 192
71421.HI0061 71421.HI1684 195
71421.HI0061 71421.HI1685 156
71421.HI0061 71421.HI1686 158
71421.HI0061 71421.HI1687 158
71421.HI0061 71421.HI1688 183
71421.HI0061 71421.HI1712 176
71421.HI0061 71421.HI1725 190
71421.HI0061 71421.HI1739.2 193
71421.HI0061 71421.HI1741 180
71421.HI0062 71421.HI0004 205
71421.HI0062 71421.HI0014 441
71421.HI0062 71421.HI0030 242
71421.HI0062 71421.HI0033 275
71421.HI0062 71421.HI0036 406
71421.HI0062 71421.HI0042 211
71421.HI0062 71421.HI0043 151
71421.HI0062 71421.HI0056 207
71421.HI0062 71421.HI0057 249
71421.HI0062 71421.HI0058 249
71421.HI0062 71421.HI0059 304
71421.HI0062 71421.HI0060 498
71421.HI0062 71421.HI0061 439
71421.HI0062 71421.HI0063 628
71421.HI0062 71421.HI0064 627
71421.HI0062 71421.HI0065 785
71421.HI0062 71421.HI0066 336
71421.HI0062 71421.HI0067 336
71421.HI0062 71421.HI0068 330
71421.HI0062 71421.HI0069 487
71421.HI0062 71421.HI0071 276
71421.HI0062 71421.HI0079 200
71421.HI0062 71421.HI0090 196
71421.HI0062 71421.HI0173 152
71421.HI0062 71421.HI0176 211
71421.HI0062 71421.HI0251 246
71421.HI0062 71421.HI0265 167
71421.HI0062 71421.HI0269 272
71421.HI0062 71421.HI0270 212
71421.HI0062 71421.HI0307 151
71421.HI0062 71421.HI0309 449
71421.HI0062 71421.HI0324 246
71421.HI0062 71421.HI0332 161
71421.HI0062 71421.HI0339 233
71421.HI0062 71421.HI0381 195
71421.HI0062 71421.HI0390 317
71421.HI0062 71421.HI0399 228
71421.HI0062 71421.HI0403 180
71421.HI0062 71421.HI0407 247
71421.HI0062 71421.HI0408 222
71421.HI0062 71421.HI0411 540
71421.HI0062 71421.HI0412 211
71421.HI0062 71421.HI0435 374
71421.HI0062 71421.HI0440 157
71421.HI0062 71421.HI0444 530
71421.HI0062 71421.HI0459 232
71421.HI0062 71421.HI0488 227
71421.HI0062 71421.HI0491 369
71421.HI0062 71421.HI0496 505
71421.HI0062 71421.HI0497 524
71421.HI0062 71421.HI0533 419
71421.HI0062 71421.HI0545 180
71421.HI0062 71421.HI0548 233
71421.HI0062 71421.HI0567 171
71421.HI0062 71421.HI0571 246
71421.HI0062 71421.HI0617 211
71421.HI0062 71421.HI0634 212
71421.HI0062 71421.HI0638 152
71421.HI0062 71421.HI0676 669
71421.HI0062 71421.HI0693 321
71421.HI0062 71421.HI0713 292
71421.HI0062 71421.HI0714 249
71421.HI0062 71421.HI0738.1 152
71421.HI0062 71421.HI0739 624
71421.HI0062 71421.HI0745 450
71421.HI0062 71421.HI0750 197
71421.HI0062 71421.HI0761 160
71421.HI0062 71421.HI0808 168
71421.HI0062 71421.HI0826 151
71421.HI0062 71421.HI0829 160
71421.HI0062 71421.HI0850 404
71421.HI0062 71421.HI0914 195
71421.HI0062 71421.HI0917 168
71421.HI0062 71421.HI0918 296
71421.HI0062 71421.HI0923 266
71421.HI0062 71421.HI0937 235
71421.HI0062 71421.HI0942 408
71421.HI0062 71421.HI0943 234
71421.HI0062 71421.HI0955 244
71421.HI0062 71421.HI0979 301
71421.HI0062 71421.HI0981 246
71421.HI0062 71421.HI1000 244
71421.HI0062 71421.HI1002 190
71421.HI0062 71421.HI1004 220
71421.HI0062 71421.HI1006 410
71421.HI0062 71421.HI1019 152
71421.HI0062 71421.HI1036 190
71421.HI0062 71421.HI1065 169
71421.HI0062 71421.HI1090 152
71421.HI0062 71421.HI1149m 169
71421.HI0062 71421.HI1164 722
71421.HI0062 71421.HI1172 180
71421.HI0062 71421.HI1216 204
71421.HI0062 71421.HI1237 583
71421.HI0062 71421.HI1238 196
71421.HI0062 71421.HI1259 790
71421.HI0062 71421.HI1260 304
71421.HI0062 71421.HI1263 244
71421.HI0062 71421.HI1289 152
71421.HI0062 71421.HI1324 306
71421.HI0062 71421.HI1325 293
71421.HI0062 71421.HI1353 536
71421.HI0062 71421.HI1355 364
71421.HI0062 71421.HI1378 276
71421.HI0062 71421.HI1379 538
71421.HI0062 71421.HI1381 581
71421.HI0062 71421.HI1400 441
71421.HI0062 71421.HI1435 211
71421.HI0062 71421.HI1531 446
71421.HI0062 71421.HI1533 243
71421.HI0062 71421.HI1547 267
71421.HI0062 71421.HI1548 208
71421.HI0062 71421.HI1574 321
71421.HI0062 71421.HI1587 329
71421.HI0062 71421.HI1597 361
71421.HI0062 71421.HI1611 430
71421.HI0062 71421.HI1613 193
71421.HI0062 71421.HI1623 377
71421.HI0062 71421.HI1637 151
71421.HI0062 71421.HI1644 169
71421.HI0062 71421.HI1660 159
71421.HI0062 71421.HI1675 328
71421.HI0062 71421.HI1676 176
71421.HI0062 71421.HI1705 291
71421.HI0062 71421.HI1711 504
71421.HI0062 71421.HI1725 283
71421.HI0062 71421.HI1726 261
71421.HI0062 71421.HI1742 165
71421.HI0063 71421.HI0014 264
71421.HI0063 71421.HI0016 244
71421.HI0063 71421.HI0027 218
71421.HI0063 71421.HI0033 178
71421.HI0063 71421.HI0056 211
71421.HI0063 71421.HI0057 404
71421.HI0063 71421.HI0058 190
71421.HI0063 71421.HI0059 239
71421.HI0063 71421.HI0060 281
71421.HI0063 71421.HI0061 458
71421.HI0063 71421.HI0062 628
71421.HI0063 71421.HI0064 984
71421.HI0063 71421.HI0065 726
71421.HI0063 71421.HI0066 595
71421.HI0063 71421.HI0067 601
71421.HI0063 71421.HI0068 679
71421.HI0063 71421.HI0069 571
71421.HI0063 71421.HI0078 150
71421.HI0063 71421.HI0084 393
71421.HI0063 71421.HI0089 778
71421.HI0063 71421.HI0119 301
71421.HI0063 71421.HI0122 161
71421.HI0063 71421.HI0152 206
71421.HI0063 71421.HI0163 246
71421.HI0063 71421.HI0171 276
71421.HI0063 71421.HI0174 399
71421.HI0063 71421.HI0196 195
71421.HI0063 71421.HI0202 171
71421.HI0063 71421.HI0203 168
71421.HI0063 71421.HI0213 200
71421.HI0063 71421.HI0220.1 496
71421.HI0063 71421.HI0222 152
71421.HI0063 71421.HI0229 813
71421.HI0063 71421.HI0231 487
71421.HI0063 71421.HI0239 307
71421.HI0063 71421.HI0240 340
71421.HI0063 71421.HI0267 756
71421.HI0063 71421.HI0268 265
71421.HI0063 71421.HI0283 191
71421.HI0063 71421.HI0285 191
71421.HI0063 71421.HI0290 224
71421.HI0063 71421.HI0304 247
71421.HI0063 71421.HI0316 169
71421.HI0063 71421.HI0317 169
71421.HI0063 71421.HI0319 206
71421.HI0063 71421.HI0333 384
71421.HI0063 71421.HI0359 196
71421.HI0063 71421.HI0362 234
71421.HI0063 71421.HI0365 224
71421.HI0063 71421.HI0370 182
71421.HI0063 71421.HI0375 150
71421.HI0063 71421.HI0387 343
71421.HI0063 71421.HI0389 207
71421.HI0063 71421.HI0390.1 238
71421.HI0063 71421.HI0393 205
71421.HI0063 71421.HI0394 156
71421.HI0063 71421.HI0404 311
71421.HI0063 71421.HI0406 191
71421.HI0063 71421.HI0410 329
71421.HI0063 71421.HI0411 435
71421.HI0063 71421.HI0413 742
71421.HI0063 71421.HI0422 487
71421.HI0063 71421.HI0430 308
71421.HI0063 71421.HI0440 151
71421.HI0063 71421.HI0454 164
71421.HI0063 71421.HI0459 157
71421.HI0063 71421.HI0460 255
71421.HI0063 71421.HI0473 166
71421.HI0063 71421.HI0508 247
71421.HI0063 71421.HI0527 340
71421.HI0063 71421.HI0530 281
71421.HI0063 71421.HI0544 225
71421.HI0063 71421.HI0547 159
71421.HI0063 71421.HI0548 152
71421.HI0063 71421.HI0558 319
71421.HI0063 71421.HI0609 246
71421.HI0063 71421.HI0624 327
71421.HI0063 71421.HI0628 157
71421.HI0063 71421.HI0629 177
71421.HI0063 71421.HI0632 173
71421.HI0063 71421.HI0637 253
71421.HI0063 71421.HI0638 247
71421.HI0063 71421.HI0639 353
71421.HI0063 71421.HI0649 201
71421.HI0063 71421.HI0651 320
71421.HI0063 71421.HI0656 202
71421.HI0063 71421.HI0670 341
71421.HI0063 71421.HI0698 170
71421.HI0063 71421.HI0701 176
71421.HI0063 71421.HI0713 262
71421.HI0063 71421.HI0714 274
71421.HI0063 71421.HI0715 280
71421.HI0063 71421.HI0724 166
71421.HI0063 71421.HI0727 234
71421.HI0063 71421.HI0735 202
71421.HI0063 71421.HI0742 192
71421.HI0063 71421.HI0743 160
71421.HI0063 71421.HI0745 276
71421.HI0063 71421.HI0766 233
71421.HI0063 71421.HI0800 638
71421.HI0063 71421.HI0802 217
71421.HI0063 71421.HI0808 159
71421.HI0063 71421.HI0810 536
71421.HI0063 71421.HI0838 257
71421.HI0063 71421.HI0842 169
71421.HI0063 71421.HI0848 184
71421.HI0063 71421.HI0861 375
71421.HI0063 71421.HI0887 310
71421.HI0063 71421.HI0890m 190
71421.HI0063 71421.HI0892 819
71421.HI0063 71421.HI0899 267
71421.HI0063 71421.HI0901 320
71421.HI0063 71421.HI0905 261
71421.HI0063 71421.HI0917 273
71421.HI0063 71421.HI0918 183
71421.HI0063 71421.HI0932 202
71421.HI0063 71421.HI0938 269
71421.HI0063 71421.HI0942 336
71421.HI0063 71421.HI0958 184
71421.HI0063 71421.HI0964 465
71421.HI0063 71421.HI0971 153
71421.HI0063 71421.HI0979 558
71421.HI0063 71421.HI0985 217
71421.HI0063 71421.HI0987 318
71421.HI0063 71421.HI0989 330
71421.HI0063 71421.HI0999 338
71421.HI0063 71421.HI1008 255
71421.HI0063 71421.HI1019 255
71421.HI0063 71421.HI1021 540
71421.HI0063 71421.HI1041 242
71421.HI0063 71421.HI1043 245
71421.HI0063 71421.HI1045 253
71421.HI0063 71421.HI1059 398
71421.HI0063 71421.HI1060 274
71421.HI0063 71421.HI1070 298
71421.HI0063 71421.HI1081 154
71421.HI0063 71421.HI1093 166
71421.HI0063 71421.HI1122 191
71421.HI0063 71421.HI1123 191
71421.HI0063 71421.HI1132 308
71421.HI0063 71421.HI1146 291
71421.HI0063 71421.HI1151 216
71421.HI0063 71421.HI1158 437
71421.HI0063 71421.HI1172 180
71421.HI0063 71421.HI1186 191
71421.HI0063 71421.HI1187 191
71421.HI0063 71421.HI1188 201
71421.HI0063 71421.HI1198 202
71421.HI0063 71421.HI1202 152
71421.HI0063 71421.HI1207 165
71421.HI0063 71421.HI1209 204
71421.HI0063 71421.HI1220 317
71421.HI0063 71421.HI1221 308
71421.HI0063 71421.HI1224 178
71421.HI0063 71421.HI1225.1 523
71421.HI0063 71421.HI1228 167
71421.HI0063 71421.HI1229 523
71421.HI0063 71421.HI1230 165
71421.HI0063 71421.HI1234 463
71421.HI0063 71421.HI1238 220
71421.HI0063 71421.HI1258 218
71421.HI0063 71421.HI1261 308
71421.HI0063 71421.HI1295 620
71421.HI0063 71421.HI1296 182
71421.HI0063 71421.HI1302 269
71421.HI0063 71421.HI1304 212
71421.HI0063 71421.HI1308 469
71421.HI0063 71421.HI1313 392
71421.HI0063 71421.HI1321 152
71421.HI0063 71421.HI1328 199
71421.HI0063 71421.HI1335 162
71421.HI0063 71421.HI1340 160
71421.HI0063 71421.HI1343 620
71421.HI0063 71421.HI1353 722
71421.HI0063 71421.HI1429 440
71421.HI0063 71421.HI1438 164
71421.HI0063 71421.HI1440 362
71421.HI0063 71421.HI1468 199
71421.HI0063 71421.HI1469 151
71421.HI0063 71421.HI1471 151
71421.HI0063 71421.HI1557 308
71421.HI0063 71421.HI1559 153
71421.HI0063 71421.HI1574 174
71421.HI0063 71421.HI1575 274
71421.HI0063 71421.HI1576 492
71421.HI0063 71421.HI1578 247
71421.HI0063 71421.HI1583 189
71421.HI0063 71421.HI1588 353
71421.HI0063 71421.HI1590 301
71421.HI0063 71421.HI1604 230
71421.HI0063 71421.HI1606 327
71421.HI0063 71421.HI1608 183
71421.HI0063 71421.HI1611 363
71421.HI0063 71421.HI1626 247
71421.HI0063 71421.HI1634 310
71421.HI0063 71421.HI1639 191
71421.HI0063 71421.HI1640 191
71421.HI0063 71421.HI1702 242
71421.HI0063 71421.HI1704 194
71421.HI0063 71421.HI1725 381
71421.HI0063 71421.HI1731a 231
71421.HI0063 71421.HI1733 261
71421.HI0063 71421.HI1735 180
71421.HI0063 71421.HI1737 232
71421.HI0063 71421.HI1738 424
71421.HI0063 71421.HI1739.2 242
71421.HI0063 71421.HI1740 379
71421.HI0063 71421.HI1741 163
71421.HI0064 71421.HI0013 381
71421.HI0064 71421.HI0014 445
71421.HI0064 71421.HI0015 460
71421.HI0064 71421.HI0016 196
71421.HI0064 71421.HI0037 221
71421.HI0064 71421.HI0056 205
71421.HI0064 71421.HI0057 185
71421.HI0064 71421.HI0058 185
71421.HI0064 71421.HI0059 206
71421.HI0064 71421.HI0060 238
71421.HI0064 71421.HI0061 352
71421.HI0064 71421.HI0062 627
71421.HI0064 71421.HI0063 984
71421.HI0064 71421.HI0065 626
71421.HI0064 71421.HI0066 611
71421.HI0064 71421.HI0067 611
71421.HI0064 71421.HI0068 596
71421.HI0064 71421.HI0069 588
71421.HI0064 71421.HI0088 157
71421.HI0064 71421.HI0089 157
71421.HI0064 71421.HI0102 161
71421.HI0064 71421.HI0123 443
71421.HI0064 71421.HI0124 264
71421.HI0064 71421.HI0142 235
71421.HI0064 71421.HI0174 460
71421.HI0064 71421.HI0202 153
71421.HI0064 71421.HI0220.1 389
71421.HI0064 71421.HI0220.2 222
71421.HI0064 71421.HI0239 165
71421.HI0064 71421.HI0240 163
71421.HI0064 71421.HI0245 424
71421.HI0064 71421.HI0249 153
71421.HI0064 71421.HI0255 487
71421.HI0064 71421.HI0260 389
71421.HI0064 71421.HI0265 998
71421.HI0064 71421.HI0266 268
71421.HI0064 71421.HI0269 191
71421.HI0064 71421.HI0270 241
71421.HI0064 71421.HI0272 290
71421.HI0064 71421.HI0309 368
71421.HI0064 71421.HI0312 301
71421.HI0064 71421.HI0313 274
71421.HI0064 71421.HI0316 362
71421.HI0064 71421.HI0317 169
71421.HI0064 71421.HI0332 221
71421.HI0064 71421.HI0334 408
71421.HI0064 71421.HI0338 194
71421.HI0064 71421.HI0398 206
71421.HI0064 71421.HI0404 424
71421.HI0064 71421.HI0406 235
71421.HI0064 71421.HI0412 180
71421.HI0064 71421.HI0433 367
71421.HI0064 71421.HI0434 156
71421.HI0064 71421.HI0441 510
71421.HI0064 71421.HI0460 239
71421.HI0064 71421.HI0496 274
71421.HI0064 71421.HI0497 274
71421.HI0064 71421.HI0527 340
71421.HI0064 71421.HI0530 156
71421.HI0064 71421.HI0533 191
71421.HI0064 71421.HI0569 197
71421.HI0064 71421.HI0596 381
71421.HI0064 71421.HI0609 243
71421.HI0064 71421.HI0611 156
71421.HI0064 71421.HI0613 154
71421.HI0064 71421.HI0623 327
71421.HI0064 71421.HI0634 241
71421.HI0064 71421.HI0645 180
71421.HI0064 71421.HI0649 458
71421.HI0064 71421.HI0651 345
71421.HI0064 71421.HI0652 207
71421.HI0064 71421.HI0676 368
71421.HI0064 71421.HI0702 160
71421.HI0064 71421.HI0719 306
71421.HI0064 71421.HI0727 463
71421.HI0064 71421.HI0745 183
71421.HI0064 71421.HI0750 365
71421.HI0064 71421.HI0752 252
71421.HI0064 71421.HI0770 220
71421.HI0064 71421.HI0810 424
71421.HI0064 71421.HI0811 468
71421.HI0064 71421.HI0816 495
71421.HI0064 71421.HI0829 162
71421.HI0064 71421.HI0835 316
71421.HI0064 71421.HI0842 263
71421.HI0064 71421.HI0843 263
71421.HI0064 71421.HI0862 156
71421.HI0064 71421.HI0877 424
71421.HI0064 71421.HI0890m 246
71421.HI0064 71421.HI0899 841
71421.HI0064 71421.HI0900 367
71421.HI0064 71421.HI0901 206
71421.HI0064 71421.HI0910 206
71421.HI0064 71421.HI0951 182
71421.HI0064 71421.HI0953 179
71421.HI0064 71421.HI0970 493
71421.HI0064 71421.HI0979 490
71421.HI0064 71421.HI0981 318
71421.HI0064 71421.HI0991 153
71421.HI0064 71421.HI0993 200
71421.HI0064 71421.HI1008 240
71421.HI0064 71421.HI1012 156
71421.HI0064 71421.HI1019 252
71421.HI0064 71421.HI1025 156
71421.HI0064 71421.HI1027 154
71421.HI0064 71421.HI1033 220
71421.HI0064 71421.HI1078 158
71421.HI0064 71421.HI1103 264
71421.HI0064 71421.HI1113 301
71421.HI0064 71421.HI1125 531
71421.HI0064 71421.HI1146 308
71421.HI0064 71421.HI1148 238
71421.HI0064 71421.HI1151 201
71421.HI0064 71421.HI1153 496
71421.HI0064 71421.HI1171 320
71421.HI0064 71421.HI1172 307
71421.HI0064 71421.HI1190 305
71421.HI0064 71421.HI1191 243
71421.HI0064 71421.HI1193 307
71421.HI0064 71421.HI1211 516
71421.HI0064 71421.HI1224 530
71421.HI0064 71421.HI1225.1 469
71421.HI0064 71421.HI1253 156
71421.HI0064 71421.HI1254 247
71421.HI0064 71421.HI1255 456
71421.HI0064 71421.HI1256 247
71421.HI0064 71421.HI1261 843
71421.HI0064 71421.HI1284 396
71421.HI0064 71421.HI1289 418
71421.HI0064 71421.HI1296 151
71421.HI0064 71421.HI1303 192
71421.HI0064 71421.HI1305 247
71421.HI0064 71421.HI1308 499
71421.HI0064 71421.HI1324 168
71421.HI0064 71421.HI1328 224
71421.HI0064 71421.HI1330 267
71421.HI0064 71421.HI1331 220
71421.HI0064 71421.HI1335 489
71421.HI0064 71421.HI1336 994
71421.HI0064 71421.HI1353 319
71421.HI0064 71421.HI1356 260
71421.HI0064 71421.HI1371.1 293
71421.HI0064 71421.HI1387 472
71421.HI0064 71421.HI1388 379
71421.HI0064 71421.HI1429 383
71421.HI0064 71421.HI1447 928
71421.HI0064 71421.HI1464 998
71421.HI0064 71421.HI1465 489
71421.HI0064 71421.HI1468 224
71421.HI0064 71421.HI1471 151
71421.HI0064 71421.HI1473 459
71421.HI0064 71421.HI1497 225
71421.HI0064 71421.HI1541 468
71421.HI0064 71421.HI1557 333
71421.HI0064 71421.HI1576 537
71421.HI0064 71421.HI1604 225
71421.HI0064 71421.HI1606 375
71421.HI0064 71421.HI1609 274
71421.HI0064 71421.HI1611 424
71421.HI0064 71421.HI1627 170
71421.HI0064 71421.HI1647 274
71421.HI0064 71421.HI1648 156
71421.HI0064 71421.HI1682 277
71421.HI0064 71421.HI1702 243
71421.HI0064 71421.HI1727 441
71421.HI0064 71421.HI1741 408
71421.HI0064 71421.HI1742 469
71421.HI0065 71421.HI0001 283
71421.HI0065 71421.HI0010 808
71421.HI0065 71421.HI0013 155
71421.HI0065 71421.HI0018 459
71421.HI0065 71421.HI0029 367
71421.HI0065 71421.HI0034 417
71421.HI0065 71421.HI0038 174
71421.HI0065 71421.HI0044 305
71421.HI0065 71421.HI0052 740
71421.HI0065 71421.HI0056 158
71421.HI0065 71421.HI0057 215
71421.HI0065 71421.HI0058 170
71421.HI0065 71421.HI0059 184
71421.HI0065 71421.HI0060 205
71421.HI0065 71421.HI0061 430
71421.HI0065 71421.HI0062 785
71421.HI0065 71421.HI0063 726
71421.HI0065 71421.HI0064 626
71421.HI0065 71421.HI0066 982
71421.HI0065 71421.HI0067 962
71421.HI0065 71421.HI0068 919
71421.HI0065 71421.HI0069 809
71421.HI0065 71421.HI0070 238
71421.HI0065 71421.HI0071 180
71421.HI0065 71421.HI0072 308
71421.HI0065 71421.HI0084 497
71421.HI0065 71421.HI0085 160
71421.HI0065 71421.HI0089 408
71421.HI0065 71421.HI0090 255
71421.HI0065 71421.HI0125 156
71421.HI0065 71421.HI0137 281
71421.HI0065 71421.HI0146 504
71421.HI0065 71421.HI0150 633
71421.HI0065 71421.HI0151 633
71421.HI0065 71421.HI0201 224
71421.HI0065 71421.HI0202 280
71421.HI0065 71421.HI0204 224
71421.HI0065 71421.HI0211 154
71421.HI0065 71421.HI0213 181
71421.HI0065 71421.HI0220.2 292
71421.HI0065 71421.HI0240 166
71421.HI0065 71421.HI0245 307
71421.HI0065 71421.HI0246 583
71421.HI0065 71421.HI0255 206
71421.HI0065 71421.HI0261 309
71421.HI0065 71421.HI0277 328
71421.HI0065 71421.HI0309 152
71421.HI0065 71421.HI0314 307
71421.HI0065 71421.HI0315 755
71421.HI0065 71421.HI0317 305
71421.HI0065 71421.HI0324 310
71421.HI0065 71421.HI0334 196
71421.HI0065 71421.HI0359 308
71421.HI0065 71421.HI0360 157
71421.HI0065 71421.HI0362 232
71421.HI0065 71421.HI0365 207
71421.HI0065 71421.HI0369 274
71421.HI0065 71421.HI0372 157
71421.HI0065 71421.HI0388 596
71421.HI0065 71421.HI0390.1 242
71421.HI0065 71421.HI0397 202
71421.HI0065 71421.HI0402 206
71421.HI0065 71421.HI0404 350
71421.HI0065 71421.HI0407 157
71421.HI0065 71421.HI0409 760
71421.HI0065 71421.HI0411 542
71421.HI0065 71421.HI0417 220
71421.HI0065 71421.HI0419 266
71421.HI0065 71421.HI0424 253
71421.HI0065 71421.HI0429 304
71421.HI0065 71421.HI0442 571
71421.HI0065 71421.HI0443 229
71421.HI0065 71421.HI0462 459
71421.HI0065 71421.HI0472 308
71421.HI0065 71421.HI0473 308
71421.HI0065 71421.HI0474 308
71421.HI0065 71421.HI0485 169
71421.HI0065 71421.HI0488 303
71421.HI0065 71421.HI0496 223
71421.HI0065 71421.HI0497 206
71421.HI0065 71421.HI0514 397
71421.HI0065 71421.HI0515 343
71421.HI0065 71421.HI0530 648
71421.HI0065 71421.HI0532 161
71421.HI0065 71421.HI0534 172
71421.HI0065 71421.HI0542 272
71421.HI0065 71421.HI0543 366
71421.HI0065 71421.HI0544 271
71421.HI0065 71421.HI0549 218
71421.HI0065 71421.HI0559 204
71421.HI0065 71421.HI0562 304
71421.HI0065 71421.HI0567 194
71421.HI0065 71421.HI0568 307
71421.HI0065 71421.HI0631 153
71421.HI0065 71421.HI0637 243
71421.HI0065 71421.HI0641 213
71421.HI0065 71421.HI0642 160
71421.HI0065 71421.HI0646 162
71421.HI0065 71421.HI0651 316
71421.HI0065 71421.HI0652 547
71421.HI0065 71421.HI0656 752
71421.HI0065 71421.HI0658 203
71421.HI0065 71421.HI0670 220
71421.HI0065 71421.HI0676 318
71421.HI0065 71421.HI0677 248
71421.HI0065 71421.HI0682 198
71421.HI0065 71421.HI0691 301
71421.HI0065 71421.HI0718 151
71421.HI0065 71421.HI0719 744
71421.HI0065 71421.HI0721 496
71421.HI0065 71421.HI0733 369
71421.HI0065 71421.HI0766 280
71421.HI0065 71421.HI0767 184
71421.HI0065 71421.HI0768 424
71421.HI0065 71421.HI0810 384
71421.HI0065 71421.HI0813 161
71421.HI0065 71421.HI0815 501
71421.HI0065 71421.HI0826 190
71421.HI0065 71421.HI0827 192
71421.HI0065 71421.HI0860 170
71421.HI0065 71421.HI0861 394
71421.HI0065 71421.HI0864 301
71421.HI0065 71421.HI0865 166
71421.HI0065 71421.HI0874 157
71421.HI0065 71421.HI0876 360
71421.HI0065 71421.HI0890m 207
71421.HI0065 71421.HI0899 155
71421.HI0065 71421.HI0919 150
71421.HI0065 71421.HI0921 238
71421.HI0065 71421.HI0923 318
71421.HI0065 71421.HI0925 162
71421.HI0065 71421.HI0937 393
71421.HI0065 71421.HI0946.1 262
71421.HI0065 71421.HI0953 184
71421.HI0065 71421.HI0956 180
71421.HI0065 71421.HI0963 200
71421.HI0065 71421.HI0964 150
71421.HI0065 71421.HI0982 169
71421.HI0065 71421.HI1002 238
71421.HI0065 71421.HI1006 301
71421.HI0065 71421.HI1008 269
71421.HI0065 71421.HI1028 754
71421.HI0065 71421.HI1059 289
71421.HI0065 71421.HI1061 157
71421.HI0065 71421.HI1118 320
71421.HI0065 71421.HI1138 168
71421.HI0065 71421.HI1139 168
71421.HI0065 71421.HI1140 168
71421.HI0065 71421.HI1144 224
71421.HI0065 71421.HI1145 274
71421.HI0065 71421.HI1148 353
71421.HI0065 71421.HI1150 187
71421.HI0065 71421.HI1162 162
71421.HI0065 71421.HI1181 167
71421.HI0065 71421.HI1188 174
71421.HI0065 71421.HI1190 448
71421.HI0065 71421.HI1202 247
71421.HI0065 71421.HI1203 492
71421.HI0065 71421.HI1204 343
71421.HI0065 71421.HI1221 207
71421.HI0065 71421.HI1229 628
71421.HI0065 71421.HI1245 378
71421.HI0065 71421.HI1247 301
71421.HI0065 71421.HI1252 168
71421.HI0065 71421.HI1260 360
71421.HI0065 71421.HI1261 382
71421.HI0065 71421.HI1264 307
71421.HI0065 71421.HI1287 242
71421.HI0065 71421.HI1288 318
71421.HI0065 71421.HI1289 156
71421.HI0065 71421.HI1300 168
71421.HI0065 71421.HI1305 889
71421.HI0065 71421.HI1309 157
71421.HI0065 71421.HI1317 153
71421.HI0065 71421.HI1321 526
71421.HI0065 71421.HI1324 232
71421.HI0065 71421.HI1333 174
71421.HI0065 71421.HI1335 382
71421.HI0065 71421.HI1336 383
71421.HI0065 71421.HI1337 406
71421.HI0065 71421.HI1342 168
71421.HI0065 71421.HI1358 192
71421.HI0065 71421.HI1389 318
71421.HI0065 71421.HI1398 172
71421.HI0065 71421.HI1426 726
71421.HI0065 71421.HI1442 240
71421.HI0065 71421.HI1443 155
71421.HI0065 71421.HI1455 160
71421.HI0065 71421.HI1463 406
71421.HI0065 71421.HI1464 383
71421.HI0065 71421.HI1465 382
71421.HI0065 71421.HI1528 194
71421.HI0065 71421.HI1529 236
71421.HI0065 71421.HI1554 443
71421.HI0065 71421.HI1556 160
71421.HI0065 71421.HI1571 156
71421.HI0065 71421.HI1574 224
71421.HI0065 71421.HI1575 858
71421.HI0065 71421.HI1576 343
71421.HI0065 71421.HI1583 384
71421.HI0065 71421.HI1589 191
71421.HI0065 71421.HI1590 192
71421.HI0065 71421.HI1597 197
71421.HI0065 71421.HI1606 188
71421.HI0065 71421.HI1614 251
71421.HI0065 71421.HI1615 245
71421.HI0065 71421.HI1616 321
71421.HI0065 71421.HI1624 770
71421.HI0065 71421.HI1625 192
71421.HI0065 71421.HI1629 264
71421.HI0065 71421.HI1632 408
71421.HI0065 71421.HI1633 440
71421.HI0065 71421.HI1647 239
71421.HI0065 71421.HI1648 154
71421.HI0065 71421.HI1657 167
71421.HI0065 71421.HI1664 174
71421.HI0065 71421.HI1675 242
71421.HI0065 71421.HI1679 256
71421.HI0065 71421.HI1698 152
71421.HI0065 71421.HI1714 205
71421.HI0065 71421.HI1715 614
71421.HI0065 71421.HI1722 235
71421.HI0065 71421.HI1727 197
71421.HI0065 71421.HI1739.2 377
71421.HI0065 71421.HI1741 196
71421.HI0066 71421.HI0002 177
71421.HI0066 71421.HI0013 199
71421.HI0066 71421.HI0015 173
71421.HI0066 71421.HI0027 220
71421.HI0066 71421.HI0029 758
71421.HI0066 71421.HI0031 396
71421.HI0066 71421.HI0032 617
71421.HI0066 71421.HI0056 158
71421.HI0066 71421.HI0057 169
71421.HI0066 71421.HI0058 169
71421.HI0066 71421.HI0059 183
71421.HI0066 71421.HI0060 203
71421.HI0066 71421.HI0061 307
71421.HI0066 71421.HI0062 336
71421.HI0066 71421.HI0063 595
71421.HI0066 71421.HI0064 611
71421.HI0066 71421.HI0065 982
71421.HI0066 71421.HI0067 944
71421.HI0066 71421.HI0068 927
71421.HI0066 71421.HI0069 831
71421.HI0066 71421.HI0071 188
71421.HI0066 71421.HI0090 254
71421.HI0066 71421.HI0121 261
71421.HI0066 71421.HI0134 248
71421.HI0066 71421.HI0150 627
71421.HI0066 71421.HI0151 579
71421.HI0066 71421.HI0175 198
71421.HI0066 71421.HI0176 435
71421.HI0066 71421.HI0177 266
71421.HI0066 71421.HI0197 536
71421.HI0066 71421.HI0220.1 307
71421.HI0066 71421.HI0222 213
71421.HI0066 71421.HI0226 242
71421.HI0066 71421.HI0243 192
71421.HI0066 71421.HI0260 488
71421.HI0066 71421.HI0261 309
71421.HI0066 71421.HI0268 401
71421.HI0066 71421.HI0273 464
71421.HI0066 71421.HI0280 198
71421.HI0066 71421.HI0300 510
71421.HI0066 71421.HI0309 436
71421.HI0066 71421.HI0317 197
71421.HI0066 71421.HI0330 161
71421.HI0066 71421.HI0334 434
71421.HI0066 71421.HI0335 247
71421.HI0066 71421.HI0337 150
71421.HI0066 71421.HI0340 441
71421.HI0066 71421.HI0345 185
71421.HI0066 71421.HI0351 222
71421.HI0066 71421.HI0364 788
71421.HI0066 71421.HI0369 319
71421.HI0066 71421.HI0388 217
71421.HI0066 71421.HI0390.1 239
71421.HI0066 71421.HI0391 168
71421.HI0066 71421.HI0392 168
71421.HI0066 71421.HI0404 384
71421.HI0066 71421.HI0409 261
71421.HI0066 71421.HI0411 544
71421.HI0066 71421.HI0413 368
71421.HI0066 71421.HI0419 253
71421.HI0066 71421.HI0429 647
71421.HI0066 71421.HI0440 877
71421.HI0066 71421.HI0444 205
71421.HI0066 71421.HI0448 159
71421.HI0066 71421.HI0455 170
71421.HI0066 71421.HI0458 242
71421.HI0066 71421.HI0473 272
71421.HI0066 71421.HI0484 267
71421.HI0066 71421.HI0499 214
71421.HI0066 71421.HI0525 219
71421.HI0066 71421.HI0534 180
71421.HI0066 71421.HI0544 196
71421.HI0066 71421.HI0603m 202
71421.HI0066 71421.HI0618 156
71421.HI0066 71421.HI0624 212
71421.HI0066 71421.HI0642 465
71421.HI0066 71421.HI0651 319
71421.HI0066 71421.HI0652 480
71421.HI0066 71421.HI0656 167
71421.HI0066 71421.HI0656.1 220
71421.HI0066 71421.HI0670 228
71421.HI0066 71421.HI0674 155
71421.HI0066 71421.HI0675 200
71421.HI0066 71421.HI0676 172
71421.HI0066 71421.HI0692 155
71421.HI0066 71421.HI0701 171
71421.HI0066 71421.HI0706 201
71421.HI0066 71421.HI0707 491
71421.HI0066 71421.HI0719 350
71421.HI0066 71421.HI0755 228
71421.HI0066 71421.HI0761 246
71421.HI0066 71421.HI0763 191
71421.HI0066 71421.HI0767 220
71421.HI0066 71421.HI0769 486
71421.HI0066 71421.HI0829 264
71421.HI0066 71421.HI0831 548
71421.HI0066 71421.HI0851 252
71421.HI0066 71421.HI0861 397
71421.HI0066 71421.HI0865 406
71421.HI0066 71421.HI0874 158
71421.HI0066 71421.HI0881 451
71421.HI0066 71421.HI0892 385
71421.HI0066 71421.HI0896 359
71421.HI0066 71421.HI0915 274
71421.HI0066 71421.HI0916 208
71421.HI0066 71421.HI0917 335
71421.HI0066 71421.HI0921 193
71421.HI0066 71421.HI0923 164
71421.HI0066 71421.HI0926 205
71421.HI0066 71421.HI0949 195
71421.HI0066 71421.HI0953 156
71421.HI0066 71421.HI0956 180
71421.HI0066 71421.HI0959 797
71421.HI0066 71421.HI0963 322
71421.HI0066 71421.HI0981 491
71421.HI0066 71421.HI0982 152
71421.HI0066 71421.HI0989 194
71421.HI0066 71421.HI0991 192
71421.HI0066 71421.HI0992 354
71421.HI0066 71421.HI1006 152
71421.HI0066 71421.HI1022 281
71421.HI0066 71421.HI1049 176
71421.HI0066 71421.HI1059 168
71421.HI0066 71421.HI1061 274
71421.HI0066 71421.HI1062 274
71421.HI0066 71421.HI1065 491
71421.HI0066 71421.HI1081 432
71421.HI0066 71421.HI1085 153
71421.HI0066 71421.HI1090 303
71421.HI0066 71421.HI1118 171
71421.HI0066 71421.HI1122 167
71421.HI0066 71421.HI1123 167
71421.HI0066 71421.HI1130 274
71421.HI0066 71421.HI1131 242
71421.HI0066 71421.HI1132 673
71421.HI0066 71421.HI1133 560
71421.HI0066 71421.HI1134 300
71421.HI0066 71421.HI1135 455
71421.HI0066 71421.HI1136 420
71421.HI0066 71421.HI1137 308
71421.HI0066 71421.HI1138 538
71421.HI0066 71421.HI1139 374
71421.HI0066 71421.HI1140 436
71421.HI0066 71421.HI1142 157
71421.HI0066 71421.HI1158 253
71421.HI0066 71421.HI1174 157
71421.HI0066 71421.HI1186 167
71421.HI0066 71421.HI1187 167
71421.HI0066 71421.HI1190 192
71421.HI0066 71421.HI1198 167
71421.HI0066 71421.HI1204 187
71421.HI0066 71421.HI1211 279
71421.HI0066 71421.HI1220 212
71421.HI0066 71421.HI1224 281
71421.HI0066 71421.HI1230 286
71421.HI0066 71421.HI1236 285
71421.HI0066 71421.HI1249 168
71421.HI0066 71421.HI1258 176
71421.HI0066 71421.HI1260 209
71421.HI0066 71421.HI1277 224
71421.HI0066 71421.HI1286 298
71421.HI0066 71421.HI1303 274
71421.HI0066 71421.HI1304 274
71421.HI0066 71421.HI1308 220
71421.HI0066 71421.HI1314 168
71421.HI0066 71421.HI1325 160
71421.HI0066 71421.HI1330 724
71421.HI0066 71421.HI1348 200
71421.HI0066 71421.HI1353 368
71421.HI0066 71421.HI1354 159
71421.HI0066 71421.HI1357 207
71421.HI0066 71421.HI1365 349
71421.HI0066 71421.HI1371.1 265
71421.HI0066 71421.HI1375 202
71421.HI0066 71421.HI1381 156
71421.HI0066 71421.HI1382 156
71421.HI0066 71421.HI1398 180
71421.HI0066 71421.HI1400 274
71421.HI0066 71421.HI1430 206
71421.HI0066 71421.HI1438 208
71421.HI0066 71421.HI1442 182
71421.HI0066 71421.HI1443 157
71421.HI0066 71421.HI1459 284
71421.HI0066 71421.HI1463 445
71421.HI0066 71421.HI1534 354
71421.HI0066 71421.HI1535 374
71421.HI0066 71421.HI1536 354
71421.HI0066 71421.HI1548 315
71421.HI0066 71421.HI1549 332
71421.HI0066 71421.HI1552 159
71421.HI0066 71421.HI1554 217
71421.HI0066 71421.HI1555 289
71421.HI0066 71421.HI1561 274
71421.HI0066 71421.HI1582 331
71421.HI0066 71421.HI1589 274
71421.HI0066 71421.HI1596 214
71421.HI0066 71421.HI1598 179
71421.HI0066 71421.HI1608 339
71421.HI0066 71421.HI1610 500
71421.HI0066 71421.HI1614 251
71421.HI0066 71421.HI1627 231
71421.HI0066 71421.HI1633 490
71421.HI0066 71421.HI1652 168
71421.HI0066 71421.HI1654 397
71421.HI0066 71421.HI1658 242
71421.HI0066 71421.HI1679 263
71421.HI0066 71421.HI1700 152
71421.HI0066 71421.HI1704 187
71421.HI0066 71421.HI1714 157
71421.HI0066 71421.HI1715 578
71421.HI0066 71421.HI1716 237
71421.HI0066 71421.HI1719 396
71421.HI0066 71421.HI1725 900
71421.HI0066 71421.HI1733 161
71421.HI0066 71421.HI1739.2 736
71421.HI0066 71421.HI1740 262
71421.HI0066 71421.HI1741 434
71421.HI0066 71421.HI1742 320
71421.HI0067 71421.HI0018 369
71421.HI0067 71421.HI0019 536
71421.HI0067 71421.HI0031 320
71421.HI0067 71421.HI0032 380
71421.HI0067 71421.HI0033 384
71421.HI0067 71421.HI0037 317
71421.HI0067 71421.HI0038 321
71421.HI0067 71421.HI0041 408
71421.HI0067 71421.HI0052 180
71421.HI0067 71421.HI0056 157
71421.HI0067 71421.HI0057 812
71421.HI0067 71421.HI0058 222
71421.HI0067 71421.HI0059 183
71421.HI0067 71421.HI0060 216
71421.HI0067 71421.HI0061 221
71421.HI0067 71421.HI0062 336
71421.HI0067 71421.HI0063 601
71421.HI0067 71421.HI0064 611
71421.HI0067 71421.HI0065 962
71421.HI0067 71421.HI0066 944
71421.HI0067 71421.HI0068 963
71421.HI0067 71421.HI0069 831
71421.HI0067 71421.HI0070 800
71421.HI0067 71421.HI0078 280
71421.HI0067 71421.HI0089 261
71421.HI0067 71421.HI0107 161
71421.HI0067 71421.HI0110 283
71421.HI0067 71421.HI0126 195
71421.HI0067 71421.HI0136 340
71421.HI0067 71421.HI0137 740
71421.HI0067 71421.HI0138 247
71421.HI0067 71421.HI0150 564
71421.HI0067 71421.HI0151 564
71421.HI0067 71421.HI0204 172
71421.HI0067 71421.HI0207 278
71421.HI0067 71421.HI0209 788
71421.HI0067 71421.HI0219a 160
71421.HI0067 71421.HI0220.1 272
71421.HI0067 71421.HI0221 208
71421.HI0067 71421.HI0221.1 208
71421.HI0067 71421.HI0222 262
71421.HI0067 71421.HI0239 224
71421.HI0067 71421.HI0240 206
71421.HI0067 71421.HI0241 267
71421.HI0067 71421.HI0243 192
71421.HI0067 71421.HI0244 349
71421.HI0067 71421.HI0245 274
71421.HI0067 71421.HI0249 788
71421.HI0067 71421.HI0250 788
71421.HI0067 71421.HI0255 317
71421.HI0067 71421.HI0256 158
71421.HI0067 71421.HI0261 309
71421.HI0067 71421.HI0274 316
71421.HI0067 71421.HI0276 398
71421.HI0067 71421.HI0286 347
71421.HI0067 71421.HI0297 344
71421.HI0067 71421.HI0298 224
71421.HI0067 71421.HI0301 216
71421.HI0067 71421.HI0303 152
71421.HI0067 71421.HI0305 244
71421.HI0067 71421.HI0307 187
71421.HI0067 71421.HI0312 856
71421.HI0067 71421.HI0313 818
71421.HI0067 71421.HI0314 788
71421.HI0067 71421.HI0315 294
71421.HI0067 71421.HI0328 246
71421.HI0067 71421.HI0332 585
71421.HI0067 71421.HI0351 180
71421.HI0067 71421.HI0359 151
71421.HI0067 71421.HI0360 151
71421.HI0067 71421.HI0364 150
71421.HI0067 71421.HI0367 201
71421.HI0067 71421.HI0368 196
71421.HI0067 71421.HI0373 184
71421.HI0067 71421.HI0378 224
71421.HI0067 71421.HI0385 195
71421.HI0067 71421.HI0387 179
71421.HI0067 71421.HI0389 274
71421.HI0067 71421.HI0390 256
71421.HI0067 71421.HI0396 207
71421.HI0067 71421.HI0397 293
71421.HI0067 71421.HI0402 512
71421.HI0067 71421.HI0403 972
71421.HI0067 71421.HI0404 343
71421.HI0067 71421.HI0405 168
71421.HI0067 71421.HI0409 246
71421.HI0067 71421.HI0411 610
71421.HI0067 71421.HI0424 202
71421.HI0067 71421.HI0429 223
71421.HI0067 71421.HI0434 167
71421.HI0067 71421.HI0442 376
71421.HI0067 71421.HI0443 817
71421.HI0067 71421.HI0444 483
71421.HI0067 71421.HI0448 155
71421.HI0067 71421.HI0452 161
71421.HI0067 71421.HI0455 555
71421.HI0067 71421.HI0456 224
71421.HI0067 71421.HI0458 204
71421.HI0067 71421.HI0464 160
71421.HI0067 71421.HI0467 224
71421.HI0067 71421.HI0486 155
71421.HI0067 71421.HI0500 443
71421.HI0067 71421.HI0515 312
71421.HI0067 71421.HI0542 196
71421.HI0067 71421.HI0543 495
71421.HI0067 71421.HI0558 191
71421.HI0067 71421.HI0567 395
71421.HI0067 71421.HI0568 505
71421.HI0067 71421.HI0571 180
71421.HI0067 71421.HI0578 616
71421.HI0067 71421.HI0581 165
71421.HI0067 71421.HI0600 499
71421.HI0067 71421.HI0616 246
71421.HI0067 71421.HI0618 270
71421.HI0067 71421.HI0628 274
71421.HI0067 71421.HI0632 616
71421.HI0067 71421.HI0637 189
71421.HI0067 71421.HI0641 273
71421.HI0067 71421.HI0649 724
71421.HI0067 71421.HI0654 274
71421.HI0067 71421.HI0655 157
71421.HI0067 71421.HI0670 398
71421.HI0067 71421.HI0677 192
71421.HI0067 71421.HI0691 205
71421.HI0067 71421.HI0694 176
71421.HI0067 71421.HI0707 995
71421.HI0067 71421.HI0715 304
71421.HI0067 71421.HI0717 333
71421.HI0067 71421.HI0720 163
71421.HI0067 71421.HI0728 914
71421.HI0067 71421.HI0730 445
71421.HI0067 71421.HI0739 382
71421.HI0067 71421.HI0749 788
71421.HI0067 71421.HI0752 191
71421.HI0067 71421.HI0759 805
71421.HI0067 71421.HI0767 224
71421.HI0067 71421.HI0788 383
71421.HI0067 71421.HI0798 256
71421.HI0067 71421.HI0802 243
71421.HI0067 71421.HI0808 274
71421.HI0067 71421.HI0811 351
71421.HI0067 71421.HI0812 357
71421.HI0067 71421.HI0814 389
71421.HI0067 71421.HI0816 354
71421.HI0067 71421.HI0841 199
71421.HI0067 71421.HI0849m 301
71421.HI0067 71421.HI0856 848
71421.HI0067 71421.HI0860 384
71421.HI0067 71421.HI0876 222
71421.HI0067 71421.HI0887 152
71421.HI0067 71421.HI0888 393
71421.HI0067 71421.HI0910 539
71421.HI0067 71421.HI0915 160
71421.HI0067 71421.HI0919 391
71421.HI0067 71421.HI0920 307
71421.HI0067 71421.HI0923 256
71421.HI0067 71421.HI0942 778
71421.HI0067 71421.HI0946 760
71421.HI0067 71421.HI0950 180
71421.HI0067 71421.HI0952 317
71421.HI0067 71421.HI0953 424
71421.HI0067 71421.HI0954 221
71421.HI0067 71421.HI0956 180
71421.HI0067 71421.HI0963 244
71421.HI0067 71421.HI0964 210
71421.HI0067 71421.HI0965 255
71421.HI0067 71421.HI0970 307
71421.HI0067 71421.HI0978 152
71421.HI0067 71421.HI0991 808
71421.HI0067 71421.HI0992 747
71421.HI0067 71421.HI0993 532
71421.HI0067 71421.HI0998 256
71421.HI0067 71421.HI1001 160
71421.HI0067 71421.HI1004 298
71421.HI0067 71421.HI1006 501
71421.HI0067 71421.HI1007 316
71421.HI0067 71421.HI1028 226
71421.HI0067 71421.HI1056 408
71421.HI0067 71421.HI1058 408
71421.HI0067 71421.HI1077 220
71421.HI0067 71421.HI1080 154
71421.HI0067 71421.HI1101 454
71421.HI0067 71421.HI1125 256
71421.HI0067 71421.HI1143 168
71421.HI0067 71421.HI1144 162
71421.HI0067 71421.HI1153 274
71421.HI0067 71421.HI1155 162
71421.HI0067 71421.HI1158 276
71421.HI0067 71421.HI1160 160
71421.HI0067 71421.HI1188 964
71421.HI0067 71421.HI1190 194
71421.HI0067 71421.HI1199 343
71421.HI0067 71421.HI1209 198
71421.HI0067 71421.HI1211 245
71421.HI0067 71421.HI1214 788
71421.HI0067 71421.HI1219 243
71421.HI0067 71421.HI1220 505
71421.HI0067 71421.HI1224 314
71421.HI0067 71421.HI1229 536
71421.HI0067 71421.HI1232 419
71421.HI0067 71421.HI1237 289
71421.HI0067 71421.HI1242 150
71421.HI0067 71421.HI1243 176
71421.HI0067 71421.HI1247 869
71421.HI0067 71421.HI1249 168
71421.HI0067 71421.HI1258 771
71421.HI0067 71421.HI1264 361
71421.HI0067 71421.HI1276 150
71421.HI0067 71421.HI1293 174
71421.HI0067 71421.HI1303 432
71421.HI0067 71421.HI1321 788
71421.HI0067 71421.HI1322 788
71421.HI0067 71421.HI1336 242
71421.HI0067 71421.HI1355 159
71421.HI0067 71421.HI1365 562
71421.HI0067 71421.HI1371.1 192
71421.HI0067 71421.HI1377 173
71421.HI0067 71421.HI1387 180
71421.HI0067 71421.HI1391 186
71421.HI0067 71421.HI1397 155
71421.HI0067 71421.HI1401 281
71421.HI0067 71421.HI1426 180
71421.HI0067 71421.HI1428 444
71421.HI0067 71421.HI1429 179
71421.HI0067 71421.HI1437 321
71421.HI0067 71421.HI1464 242
71421.HI0067 71421.HI1528 354
71421.HI0067 71421.HI1548 376
71421.HI0067 71421.HI1554 393
71421.HI0067 71421.HI1564 234
71421.HI0067 71421.HI1573 160
71421.HI0067 71421.HI1574 168
71421.HI0067 71421.HI1575 244
71421.HI0067 71421.HI1576 442
71421.HI0067 71421.HI1583 428
71421.HI0067 71421.HI1596 188
71421.HI0067 71421.HI1597 266
71421.HI0067 71421.HI1612 196
71421.HI0067 71421.HI1614 151
71421.HI0067 71421.HI1615 433
71421.HI0067 71421.HI1624 330
71421.HI0067 71421.HI1629 262
71421.HI0067 71421.HI1632 183
71421.HI0067 71421.HI1633 589
71421.HI0067 71421.HI1646m 243
71421.HI0067 71421.HI1649 151
71421.HI0067 71421.HI1654 151
71421.HI0067 71421.HI1655 227
71421.HI0067 71421.HI1689 715
71421.HI0067 71421.HI1702 265
71421.HI0067 71421.HI1714 240
71421.HI0067 71421.HI1715 288
71421.HI0067 71421.HI1719 278
71421.HI0067 71421.HI1722 151
71421.HI0067 71421.HI1739.2 166
71421.HI0067 71421.HI1740 260
71421.HI0068 71421.HI0001 250
71421.HI0068 71421.HI0010 371
71421.HI0068 71421.HI0014 269
71421.HI0068 71421.HI0016 224
71421.HI0068 71421.HI0019 671
71421.HI0068 71421.HI0027 272
71421.HI0068 71421.HI0032 239
71421.HI0068 71421.HI0049 191
71421.HI0068 71421.HI0056 157
71421.HI0068 71421.HI0057 170
71421.HI0068 71421.HI0058 202
71421.HI0068 71421.HI0059 181
71421.HI0068 71421.HI0060 201
71421.HI0068 71421.HI0061 266
71421.HI0068 71421.HI0062 330
71421.HI0068 71421.HI0063 679
71421.HI0068 71421.HI0064 596
71421.HI0068 71421.HI0065 919
71421.HI0068 71421.HI0066 927
71421.HI0068 71421.HI0067 963
71421.HI0068 71421.HI0069 872
71421.HI0068 71421.HI0090 320
71421.HI0068 71421.HI0095 179
71421.HI0068 71421.HI0104 167
71421.HI0068 71421.HI0110 182
71421.HI0068 71421.HI0121 180
71421.HI0068 71421.HI0123 178
71421.HI0068 71421.HI0136 247
71421.HI0068 71421.HI0138 207
71421.HI0068 71421.HI0150 550
71421.HI0068 71421.HI0151 551
71421.HI0068 71421.HI0160 369
71421.HI0068 71421.HI0163 374
71421.HI0068 71421.HI0174 310
71421.HI0068 71421.HI0196 354
71421.HI0068 71421.HI0201 212
71421.HI0068 71421.HI0202 754
71421.HI0068 71421.HI0204 203
71421.HI0068 71421.HI0207 278
71421.HI0068 71421.HI0220.1 320
71421.HI0068 71421.HI0229 245
71421.HI0068 71421.HI0231 298
71421.HI0068 71421.HI0244 408
71421.HI0068 71421.HI0245 507
71421.HI0068 71421.HI0254 220
71421.HI0068 71421.HI0255 383
71421.HI0068 71421.HI0256 158
71421.HI0068 71421.HI0261 309
71421.HI0068 71421.HI0269 226
71421.HI0068 71421.HI0272 156
71421.HI0068 71421.HI0273 445
71421.HI0068 71421.HI0274 161
71421.HI0068 71421.HI0276 255
71421.HI0068 71421.HI0286 233
71421.HI0068 71421.HI0295 424
71421.HI0068 71421.HI0303 158
71421.HI0068 71421.HI0305 156
71421.HI0068 71421.HI0307 343
71421.HI0068 71421.HI0317 200
71421.HI0068 71421.HI0319 179
71421.HI0068 71421.HI0328 481
71421.HI0068 71421.HI0340 508
71421.HI0068 71421.HI0365 207
71421.HI0068 71421.HI0368 252
71421.HI0068 71421.HI0369 391
71421.HI0068 71421.HI0387 152
71421.HI0068 71421.HI0397 154
71421.HI0068 71421.HI0404 218
71421.HI0068 71421.HI0406 360
71421.HI0068 71421.HI0411 900
71421.HI0068 71421.HI0412 327
71421.HI0068 71421.HI0413 201
71421.HI0068 71421.HI0416 151
71421.HI0068 71421.HI0417 249
71421.HI0068 71421.HI0422 298
71421.HI0068 71421.HI0424 180
71421.HI0068 71421.HI0430 339
71421.HI0068 71421.HI0434 318
71421.HI0068 71421.HI0442 194
71421.HI0068 71421.HI0443 208
71421.HI0068 71421.HI0456 172
71421.HI0068 71421.HI0457 351
71421.HI0068 71421.HI0462 330
71421.HI0068 71421.HI0463 425
71421.HI0068 71421.HI0467 492
71421.HI0068 71421.HI0496 367
71421.HI0068 71421.HI0497 424
71421.HI0068 71421.HI0499 165
71421.HI0068 71421.HI0505 191
71421.HI0068 71421.HI0525 195
71421.HI0068 71421.HI0543 165
71421.HI0068 71421.HI0544 179
71421.HI0068 71421.HI0545 193
71421.HI0068 71421.HI0547 268
71421.HI0068 71421.HI0558 246
71421.HI0068 71421.HI0562 174
71421.HI0068 71421.HI0567 400
71421.HI0068 71421.HI0579 234
71421.HI0068 71421.HI0581 173
71421.HI0068 71421.HI0599 343
71421.HI0068 71421.HI0600 467
71421.HI0068 71421.HI0601 185
71421.HI0068 71421.HI0603m 185
71421.HI0068 71421.HI0605 308
71421.HI0068 71421.HI0606 219
71421.HI0068 71421.HI0623 478
71421.HI0068 71421.HI0631 246
71421.HI0068 71421.HI0638 397
71421.HI0068 71421.HI0645 280
71421.HI0068 71421.HI0651 488
71421.HI0068 71421.HI0654 185
71421.HI0068 71421.HI0655 238
71421.HI0068 71421.HI0670 255
71421.HI0068 71421.HI0672 168
71421.HI0068 71421.HI0678 273
71421.HI0068 71421.HI0682 468
71421.HI0068 71421.HI0685 158
71421.HI0068 71421.HI0689 164
71421.HI0068 71421.HI0691 193
71421.HI0068 71421.HI0694 164
71421.HI0068 71421.HI0707 671
71421.HI0068 71421.HI0713 238
71421.HI0068 71421.HI0714 253
71421.HI0068 71421.HI0715 282
71421.HI0068 71421.HI0717 180
71421.HI0068 71421.HI0729 156
71421.HI0068 71421.HI0737 433
71421.HI0068 71421.HI0740 157
71421.HI0068 71421.HI0742 198
71421.HI0068 71421.HI0750 562
71421.HI0068 71421.HI0758 274
71421.HI0068 71421.HI0759 168
71421.HI0068 71421.HI0761 436
71421.HI0068 71421.HI0766 150
71421.HI0068 71421.HI0767 488
71421.HI0068 71421.HI0768 222
71421.HI0068 71421.HI0778 150
71421.HI0068 71421.HI0807 304
71421.HI0068 71421.HI0808 299
71421.HI0068 71421.HI0814 217
71421.HI0068 71421.HI0829 210
71421.HI0068 71421.HI0849m 341
71421.HI0068 71421.HI0858 152
71421.HI0068 71421.HI0859 264
71421.HI0068 71421.HI0860 404
71421.HI0068 71421.HI0861 189
71421.HI0068 71421.HI0865 395
71421.HI0068 71421.HI0868 207
71421.HI0068 71421.HI0876 156
71421.HI0068 71421.HI0877 447
71421.HI0068 71421.HI0887 156
71421.HI0068 71421.HI0892 177
71421.HI0068 71421.HI0900 192
71421.HI0068 71421.HI0904 191
71421.HI0068 71421.HI0906 393
71421.HI0068 71421.HI0911 236
71421.HI0068 71421.HI0912 179
71421.HI0068 71421.HI0914 154
71421.HI0068 71421.HI0916 181
71421.HI0068 71421.HI0918 413
71421.HI0068 71421.HI0919 418
71421.HI0068 71421.HI0920 413
71421.HI0068 71421.HI0923 262
71421.HI0068 71421.HI0945 305
71421.HI0068 71421.HI0946 188
71421.HI0068 71421.HI0952 155
71421.HI0068 71421.HI0953 206
71421.HI0068 71421.HI0956 180
71421.HI0068 71421.HI0965 206
71421.HI0068 71421.HI0970 307
71421.HI0068 71421.HI0973 226
71421.HI0068 71421.HI0975 308
71421.HI0068 71421.HI0978 228
71421.HI0068 71421.HI0999 281
71421.HI0068 71421.HI1004 393
71421.HI0068 71421.HI1007 452
71421.HI0068 71421.HI1033 525
71421.HI0068 71421.HI1059 332
71421.HI0068 71421.HI1065 369
71421.HI0068 71421.HI1095 544
71421.HI0068 71421.HI1097m 544
71421.HI0068 71421.HI1131 272
71421.HI0068 71421.HI1137 152
71421.HI0068 71421.HI1138 193
71421.HI0068 71421.HI1139 180
71421.HI0068 71421.HI1141 153
71421.HI0068 71421.HI1148 151
71421.HI0068 71421.HI1158 308
71421.HI0068 71421.HI1160 195
71421.HI0068 71421.HI1171 152
71421.HI0068 71421.HI1172 409
71421.HI0068 71421.HI1190 223
71421.HI0068 71421.HI1198 167
71421.HI0068 71421.HI1199 398
71421.HI0068 71421.HI1207 260
71421.HI0068 71421.HI1209 192
71421.HI0068 71421.HI1214 379
71421.HI0068 71421.HI1219 284
71421.HI0068 71421.HI1220 316
71421.HI0068 71421.HI1228 343
71421.HI0068 71421.HI1229 481
71421.HI0068 71421.HI1234 158
71421.HI0068 71421.HI1237 218
71421.HI0068 71421.HI1239 195
71421.HI0068 71421.HI1242 332
71421.HI0068 71421.HI1243 164
71421.HI0068 71421.HI1249 255
71421.HI0068 71421.HI1258 493
71421.HI0068 71421.HI1259 305
71421.HI0068 71421.HI1261 163
71421.HI0068 71421.HI1264 168
71421.HI0068 71421.HI1273 179
71421.HI0068 71421.HI1274 272
71421.HI0068 71421.HI1275 179
71421.HI0068 71421.HI1276 324
71421.HI0068 71421.HI1277 272
71421.HI0068 71421.HI1283 150
71421.HI0068 71421.HI1289 351
71421.HI0068 71421.HI1302 248
71421.HI0068 71421.HI1304 265
71421.HI0068 71421.HI1305 254
71421.HI0068 71421.HI1318m 425
71421.HI0068 71421.HI1328 150
71421.HI0068 71421.HI1334 560
71421.HI0068 71421.HI1335 181
71421.HI0068 71421.HI1336 424
71421.HI0068 71421.HI1337 157
71421.HI0068 71421.HI1351 179
71421.HI0068 71421.HI1354 168
71421.HI0068 71421.HI1355 206
71421.HI0068 71421.HI1367 248
71421.HI0068 71421.HI1387 464
71421.HI0068 71421.HI1388 166
71421.HI0068 71421.HI1429 205
71421.HI0068 71421.HI1432 195
71421.HI0068 71421.HI1463 157
71421.HI0068 71421.HI1464 424
71421.HI0068 71421.HI1465 174
71421.HI0068 71421.HI1468 150
71421.HI0068 71421.HI1528 400
71421.HI0068 71421.HI1535 165
71421.HI0068 71421.HI1536 165
71421.HI0068 71421.HI1551 179
71421.HI0068 71421.HI1554 398
71421.HI0068 71421.HI1557 152
71421.HI0068 71421.HI1561 402
71421.HI0068 71421.HI1575 288
71421.HI0068 71421.HI1576 191
71421.HI0068 71421.HI1584 472
71421.HI0068 71421.HI1585 433
71421.HI0068 71421.HI1612 195
71421.HI0068 71421.HI1614 151
71421.HI0068 71421.HI1615 175
71421.HI0068 71421.HI1629 231
71421.HI0068 71421.HI1633 538
71421.HI0068 71421.HI1634 344
71421.HI0068 71421.HI1635 188
71421.HI0068 71421.HI1644 564
71421.HI0068 71421.HI1645 169
71421.HI0068 71421.HI1646m 284
71421.HI0068 71421.HI1654 393
71421.HI0068 71421.HI1676 274
71421.HI0068 71421.HI1678 246
71421.HI0068 71421.HI1684 187
71421.HI0068 71421.HI1714 159
71421.HI0068 71421.HI1715 315
71421.HI0068 71421.HI1716 201
71421.HI0068 71421.HI1725 473
71421.HI0068 71421.HI1739.2 164
71421.HI0068 71421.HI1740 392
71421.HI0068 71421.HI1742 267
71421.HI0068 71421.HI1743 320
71421.HI0069 71421.HI0030 318
71421.HI0069 71421.HI0041 320
71421.HI0069 71421.HI0056 157
71421.HI0069 71421.HI0057 167
71421.HI0069 71421.HI0058 212
71421.HI0069 71421.HI0059 181
71421.HI0069 71421.HI0060 323
71421.HI0069 71421.HI0061 217
71421.HI0069 71421.HI0062 487
71421.HI0069 71421.HI0063 571
71421.HI0069 71421.HI0064 588
71421.HI0069 71421.HI0065 809
71421.HI0069 71421.HI0066 831
71421.HI0069 71421.HI0067 831
71421.HI0069 71421.HI0068 872
71421.HI0069 71421.HI0073 243
71421.HI0069 71421.HI0074 243
71421.HI0069 71421.HI0077 442
71421.HI0069 71421.HI0079 216
71421.HI0069 71421.HI0117 216
71421.HI0069 71421.HI0154 159
71421.HI0069 71421.HI0174 172
71421.HI0069 71421.HI0195.1 158
71421.HI0069 71421.HI0219a 175
71421.HI0069 71421.HI0222 156
71421.HI0069 71421.HI0254 806
71421.HI0069 71421.HI0261 200
71421.HI0069 71421.HI0269 190
71421.HI0069 71421.HI0300 231
71421.HI0069 71421.HI0304 190
71421.HI0069 71421.HI0315 181
71421.HI0069 71421.HI0325 170
71421.HI0069 71421.HI0337 632
71421.HI0069 71421.HI0338 778
71421.HI0069 71421.HI0382 334
71421.HI0069 71421.HI0384 318
71421.HI0069 71421.HI0385 319
71421.HI0069 71421.HI0386 432
71421.HI0069 71421.HI0387 151
71421.HI0069 71421.HI0389 180
71421.HI0069 71421.HI0397 159
71421.HI0069 71421.HI0413 228
71421.HI0069 71421.HI0440 188
71421.HI0069 71421.HI0533 172
71421.HI0069 71421.HI0559 152
71421.HI0069 71421.HI0599 168
71421.HI0069 71421.HI0605 172
71421.HI0069 71421.HI0618 192
71421.HI0069 71421.HI0628 260
71421.HI0069 71421.HI0646 193
71421.HI0069 71421.HI0652 150
71421.HI0069 71421.HI0653 246
71421.HI0069 71421.HI0665 154
71421.HI0069 71421.HI0678 156
71421.HI0069 71421.HI0701 325
71421.HI0069 71421.HI0768 301
71421.HI0069 71421.HI0807 247
71421.HI0069 71421.HI0826 203
71421.HI0069 71421.HI0827 256
71421.HI0069 71421.HI0828 525
71421.HI0069 71421.HI0841 359
71421.HI0069 71421.HI0865 927
71421.HI0069 71421.HI0882 249
71421.HI0069 71421.HI0934 249
71421.HI0069 71421.HI0936 168
71421.HI0069 71421.HI0945 239
71421.HI0069 71421.HI0956 188
71421.HI0069 71421.HI0964 217
71421.HI0069 71421.HI0973 213
71421.HI0069 71421.HI0980 273
71421.HI0069 71421.HI1020 159
71421.HI0069 71421.HI1021 159
71421.HI0069 71421.HI1022 156
71421.HI0069 71421.HI1033 261
71421.HI0069 71421.HI1093 197
71421.HI0069 71421.HI1094 328
71421.HI0069 71421.HI1096m 268
71421.HI0069 71421.HI1105 516
71421.HI0069 71421.HI1151 168
71421.HI0069 71421.HI1179 193
71421.HI0069 71421.HI1191 164
71421.HI0069 71421.HI1193 544
71421.HI0069 71421.HI1205 253
71421.HI0069 71421.HI1223 196
71421.HI0069 71421.HI1232 159
71421.HI0069 71421.HI1233 152
71421.HI0069 71421.HI1238 233
71421.HI0069 71421.HI1239 318
71421.HI0069 71421.HI1259 239
71421.HI0069 71421.HI1274 209
71421.HI0069 71421.HI1291 549
71421.HI0069 71421.HI1303 159
71421.HI0069 71421.HI1324 151
71421.HI0069 71421.HI1340 210
71421.HI0069 71421.HI1355 201
71421.HI0069 71421.HI1359 163
71421.HI0069 71421.HI1371.1 250
71421.HI0069 71421.HI1403 156
71421.HI0069 71421.HI1434 157
71421.HI0069 71421.HI1444 224
71421.HI0069 71421.HI1446 235
71421.HI0069 71421.HI1449 164
71421.HI0069 71421.HI1462 173
71421.HI0069 71421.HI1526 586
71421.HI0069 71421.HI1528 309
71421.HI0069 71421.HI1531 155
71421.HI0069 71421.HI1533 172
71421.HI0069 71421.HI1547 206
71421.HI0069 71421.HI1563 186
71421.HI0069 71421.HI1582 159
71421.HI0069 71421.HI1596 256
71421.HI0069 71421.HI1598 562
71421.HI0069 71421.HI1603 151
71421.HI0069 71421.HI1604 276
71421.HI0069 71421.HI1605 192
71421.HI0069 71421.HI1653 443
71421.HI0069 71421.HI1655 438
71421.HI0069 71421.HI1719 937
71421.HI0069 71421.HI1724 251
71421.HI0070 71421.HI0013 221
71421.HI0070 71421.HI0015 153
71421.HI0070 71421.HI0016 308
71421.HI0070 71421.HI0030 427
71421.HI0070 71421.HI0032 445
71421.HI0070 71421.HI0039 249
71421.HI0070 71421.HI0041 502
71421.HI0070 71421.HI0057 589
71421.HI0070 71421.HI0059 238
71421.HI0070 71421.HI0065 238
71421.HI0070 71421.HI0067 800
71421.HI0070 71421.HI0071 842
71421.HI0070 71421.HI0072 830
71421.HI0070 71421.HI0079 435
71421.HI0070 71421.HI0081 235
71421.HI0070 71421.HI0087 232
71421.HI0070 71421.HI0090 224
71421.HI0070 71421.HI0091 197
71421.HI0070 71421.HI0106 194
71421.HI0070 71421.HI0107 402
71421.HI0070 71421.HI0108 171
71421.HI0070 71421.HI0110 194
71421.HI0070 71421.HI0121 191
71421.HI0070 71421.HI0123 264
71421.HI0070 71421.HI0124 196
71421.HI0070 71421.HI0136 398
71421.HI0070 71421.HI0137 433
71421.HI0070 71421.HI0142 237
71421.HI0070 71421.HI0150 239
71421.HI0070 71421.HI0151 239
71421.HI0070 71421.HI0158 272
71421.HI0070 71421.HI0160 154
71421.HI0070 71421.HI0177 579
71421.HI0070 71421.HI0207 152
71421.HI0070 71421.HI0214 272
71421.HI0070 71421.HI0219a 154
71421.HI0070 71421.HI0220.1 281
71421.HI0070 71421.HI0249 872
71421.HI0070 71421.HI0250 492
71421.HI0070 71421.HI0251 196
71421.HI0070 71421.HI0255 469
71421.HI0070 71421.HI0258 180
71421.HI0070 71421.HI0262 160
71421.HI0070 71421.HI0268 385
71421.HI0070 71421.HI0301 320
71421.HI0070 71421.HI0304 308
71421.HI0070 71421.HI0305 265
71421.HI0070 71421.HI0306 742
71421.HI0070 71421.HI0307 341
71421.HI0070 71421.HI0309 405
71421.HI0070 71421.HI0312 799
71421.HI0070 71421.HI0313 790
71421.HI0070 71421.HI0314 788
71421.HI0070 71421.HI0316 204
71421.HI0070 71421.HI0317 446
71421.HI0070 71421.HI0325 249
71421.HI0070 71421.HI0328 469
71421.HI0070 71421.HI0332 788
71421.HI0070 71421.HI0333 173
71421.HI0070 71421.HI0339 184
71421.HI0070 71421.HI0349 375
71421.HI0070 71421.HI0350 169
71421.HI0070 71421.HI0351 169
71421.HI0070 71421.HI0365 274
71421.HI0070 71421.HI0369 175
71421.HI0070 71421.HI0373 243
71421.HI0070 71421.HI0380 169
71421.HI0070 71421.HI0385 308
71421.HI0070 71421.HI0388 224
71421.HI0070 71421.HI0394 156
71421.HI0070 71421.HI0397 783
71421.HI0070 71421.HI0398 204
71421.HI0070 71421.HI0402 506
71421.HI0070 71421.HI0403 507
71421.HI0070 71421.HI0404 224
71421.HI0070 71421.HI0409 188
71421.HI0070 71421.HI0419 157
71421.HI0070 71421.HI0430 186
71421.HI0070 71421.HI0440 168
71421.HI0070 71421.HI0442 219
71421.HI0070 71421.HI0443 811
71421.HI0070 71421.HI0452 320
71421.HI0070 71421.HI0454 495
71421.HI0070 71421.HI0457 192
71421.HI0070 71421.HI0471 442
71421.HI0070 71421.HI0479 185
71421.HI0070 71421.HI0485 184
71421.HI0070 71421.HI0488 301
71421.HI0070 71421.HI0514 174
71421.HI0070 71421.HI0515 247
71421.HI0070 71421.HI0525 364
71421.HI0070 71421.HI0532 216
71421.HI0070 71421.HI0567 246
71421.HI0070 71421.HI0571 247
71421.HI0070 71421.HI0579 173
71421.HI0070 71421.HI0599 804
71421.HI0070 71421.HI0600 743
71421.HI0070 71421.HI0609 522
71421.HI0070 71421.HI0616 188
71421.HI0070 71421.HI0623 191
71421.HI0070 71421.HI0624 207
71421.HI0070 71421.HI0633 421
71421.HI0070 71421.HI0637 336
71421.HI0070 71421.HI0649 298
71421.HI0070 71421.HI0650 329
71421.HI0070 71421.HI0654 265
71421.HI0070 71421.HI0655 203
71421.HI0070 71421.HI0675 272
71421.HI0070 71421.HI0676 405
71421.HI0070 71421.HI0694 218
71421.HI0070 71421.HI0696 319
71421.HI0070 71421.HI0707 623
71421.HI0070 71421.HI0717 314
71421.HI0070 71421.HI0719 324
71421.HI0070 71421.HI0720 378
71421.HI0070 71421.HI0722 155
71421.HI0070 71421.HI0728 788
71421.HI0070 71421.HI0729 224
71421.HI0070 71421.HI0734 291
71421.HI0070 71421.HI0739 163
71421.HI0070 71421.HI0740 307
71421.HI0070 71421.HI0749 826
71421.HI0070 71421.HI0756 343
71421.HI0070 71421.HI0759 326
71421.HI0070 71421.HI0761 168
71421.HI0070 71421.HI0768 169
71421.HI0070 71421.HI0769 261
71421.HI0070 71421.HI0770 250
71421.HI0070 71421.HI0778 172
71421.HI0070 71421.HI0802 590
71421.HI0070 71421.HI0814 289
71421.HI0070 71421.HI0816 344
71421.HI0070 71421.HI0827 168
71421.HI0070 71421.HI0828 163
71421.HI0070 71421.HI0829 168
71421.HI0070 71421.HI0838 714
71421.HI0070 71421.HI0839 164
71421.HI0070 71421.HI0842 167
71421.HI0070 71421.HI0843 167
71421.HI0070 71421.HI0848 186
71421.HI0070 71421.HI0856 492
71421.HI0070 71421.HI0858 330
71421.HI0070 71421.HI0860 393
71421.HI0070 71421.HI0864 364
71421.HI0070 71421.HI0878 177
71421.HI0070 71421.HI0879 274
71421.HI0070 71421.HI0880 274
71421.HI0070 71421.HI0881 335
71421.HI0070 71421.HI0884 154
71421.HI0070 71421.HI0889 320
71421.HI0070 71421.HI0901 204
71421.HI0070 71421.HI0909 349
71421.HI0070 71421.HI0910 360
71421.HI0070 71421.HI0917 224
71421.HI0070 71421.HI0918 373
71421.HI0070 71421.HI0928 408
71421.HI0070 71421.HI0933 164
71421.HI0070 71421.HI0942 589
71421.HI0070 71421.HI0946 333
71421.HI0070 71421.HI0946.1 247
71421.HI0070 71421.HI0953 469
71421.HI0070 71421.HI0963 195
71421.HI0070 71421.HI0964 169
71421.HI0070 71421.HI0965 169
71421.HI0070 71421.HI0971 307
71421.HI0070 71421.HI0972 302
71421.HI0070 71421.HI0985 245
71421.HI0070 71421.HI0989 224
71421.HI0070 71421.HI0991 856
71421.HI0070 71421.HI0992 416
71421.HI0070 71421.HI0993 245
71421.HI0070 71421.HI0994 246
71421.HI0070 71421.HI1002 328
71421.HI0070 71421.HI1007 271
71421.HI0070 71421.HI1023 224
71421.HI0070 71421.HI1028 180
71421.HI0070 71421.HI1077 510
71421.HI0070 71421.HI1079m 246
71421.HI0070 71421.HI1081 207
71421.HI0070 71421.HI1100 555
71421.HI0070 71421.HI1118 445
71421.HI0070 71421.HI1122 355
71421.HI0070 71421.HI1123 316
71421.HI0070 71421.HI1130 339
71421.HI0070 71421.HI1132 207
71421.HI0070 71421.HI1133 257
71421.HI0070 71421.HI1134 342
71421.HI0070 71421.HI1135 340
71421.HI0070 71421.HI1136 261
71421.HI0070 71421.HI1137 312
71421.HI0070 71421.HI1138 275
71421.HI0070 71421.HI1139 344
71421.HI0070 71421.HI1140 361
71421.HI0070 71421.HI1141 276
71421.HI0070 71421.HI1142 394
71421.HI0070 71421.HI1143 552
71421.HI0070 71421.HI1144 493
71421.HI0070 71421.HI1146 445
71421.HI0070 71421.HI1149m 270
71421.HI0070 71421.HI1152 274
71421.HI0070 71421.HI1154 155
71421.HI0070 71421.HI1160 447
71421.HI0070 71421.HI1186 355
71421.HI0070 71421.HI1187 316
71421.HI0070 71421.HI1188 804
71421.HI0070 71421.HI1199 468
71421.HI0070 71421.HI1209 497
71421.HI0070 71421.HI1214 856
71421.HI0070 71421.HI1219 400
71421.HI0070 71421.HI1220 424
71421.HI0070 71421.HI1222 319
71421.HI0070 71421.HI1225.1 181
71421.HI0070 71421.HI1229 393
71421.HI0070 71421.HI1237 758
71421.HI0070 71421.HI1238 517
71421.HI0070 71421.HI1239 309
71421.HI0070 71421.HI1243 218
71421.HI0070 71421.HI1247 622
71421.HI0070 71421.HI1254 329
71421.HI0070 71421.HI1258 788
71421.HI0070 71421.HI1264 167
71421.HI0070 71421.HI1272 158
71421.HI0070 71421.HI1284 430
71421.HI0070 71421.HI1291 184
71421.HI0070 71421.HI1304 539
71421.HI0070 71421.HI1307 154
71421.HI0070 71421.HI1308 367
71421.HI0070 71421.HI1321 788
71421.HI0070 71421.HI1322 788
71421.HI0070 71421.HI1331 151
71421.HI0070 71421.HI1340 357
71421.HI0070 71421.HI1350 226
71421.HI0070 71421.HI1365 319
71421.HI0070 71421.HI1367 154
71421.HI0070 71421.HI1377 450
71421.HI0070 71421.HI1391 152
71421.HI0070 71421.HI1401 233
71421.HI0070 71421.HI1423 329
71421.HI0070 71421.HI1424 198
71421.HI0070 71421.HI1426 171
71421.HI0070 71421.HI1434.1 183
71421.HI0070 71421.HI1437 808
71421.HI0070 71421.HI1438 609
71421.HI0070 71421.HI1439 596
71421.HI0070 71421.HI1470 167
71421.HI0070 71421.HI1526 238
71421.HI0070 71421.HI1528 407
71421.HI0070 71421.HI1546 358
71421.HI0070 71421.HI1587 246
71421.HI0070 71421.HI1589 274
71421.HI0070 71421.HI1590 330
71421.HI0070 71421.HI1596 530
71421.HI0070 71421.HI1597 360
71421.HI0070 71421.HI1606 196
71421.HI0070 71421.HI1624 205
71421.HI0070 71421.HI1626 557
71421.HI0070 71421.HI1639 316
71421.HI0070 71421.HI1640 355
71421.HI0070 71421.HI1646m 400
71421.HI0070 71421.HI1653 220
71421.HI0070 71421.HI1662 153
71421.HI0070 71421.HI1664 235
71421.HI0070 71421.HI1679 445
71421.HI0070 71421.HI1689 248
71421.HI0070 71421.HI1696 182
71421.HI0070 71421.HI1702 254
71421.HI0070 71421.HI1703 317
71421.HI0070 71421.HI1708 152
71421.HI0070 71421.HI1714 193
71421.HI0070 71421.HI1716 224
71421.HI0070 71421.HI1723 322
71421.HI0070 71421.HI1731a 176
71421.HI0070 71421.HI1734 429
71421.HI0070 71421.HI1740 790
71421.HI0071 71421.HI0004 167
71421.HI0071 71421.HI0013 226
71421.HI0071 71421.HI0016 530
71421.HI0071 71421.HI0019 272
71421.HI0071 71421.HI0028 374
71421.HI0071 71421.HI0039 162
71421.HI0071 71421.HI0062 276
71421.HI0071 71421.HI0065 180
71421.HI0071 71421.HI0066 188
71421.HI0071 71421.HI0070 842
71421.HI0071 71421.HI0072 863
71421.HI0071 71421.HI0079 277
71421.HI0071 71421.HI0084 189
71421.HI0071 71421.HI0104 782
71421.HI0071 71421.HI0106 346
71421.HI0071 71421.HI0117 194
71421.HI0071 71421.HI0134 159
71421.HI0071 71421.HI0142 242
71421.HI0071 71421.HI0157 246
71421.HI0071 71421.HI0163 241
71421.HI0071 71421.HI0186 187
71421.HI0071 71421.HI0190 163
71421.HI0071 71421.HI0204 205
71421.HI0071 71421.HI0229 203
71421.HI0071 71421.HI0239 274
71421.HI0071 71421.HI0242 236
71421.HI0071 71421.HI0249 234
71421.HI0071 71421.HI0260 469
71421.HI0071 71421.HI0266 219
71421.HI0071 71421.HI0269 938
71421.HI0071 71421.HI0271 727
71421.HI0071 71421.HI0273 511
71421.HI0071 71421.HI0285 179
71421.HI0071 71421.HI0290 163
71421.HI0071 71421.HI0293 187
71421.HI0071 71421.HI0297 329
71421.HI0071 71421.HI0298 354
71421.HI0071 71421.HI0302 168
71421.HI0071 71421.HI0303 358
71421.HI0071 71421.HI0307 160
71421.HI0071 71421.HI0312 152
71421.HI0071 71421.HI0317 256
71421.HI0071 71421.HI0338 261
71421.HI0071 71421.HI0349 187
71421.HI0071 71421.HI0354 185
71421.HI0071 71421.HI0361 231
71421.HI0071 71421.HI0373 897
71421.HI0071 71421.HI0375 719
71421.HI0071 71421.HI0405 170
71421.HI0071 71421.HI0410 454
71421.HI0071 71421.HI0448 234
71421.HI0071 71421.HI0462 542
71421.HI0071 71421.HI0463 562
71421.HI0071 71421.HI0481 722
71421.HI0071 71421.HI0496 581
71421.HI0071 71421.HI0497 783
71421.HI0071 71421.HI0524 212
71421.HI0071 71421.HI0530 158
71421.HI0071 71421.HI0531 264
71421.HI0071 71421.HI0532 259
71421.HI0071 71421.HI0533 525
71421.HI0071 71421.HI0535 179
71421.HI0071 71421.HI0541 246
71421.HI0071 71421.HI0542 642
71421.HI0071 71421.HI0543 932
71421.HI0071 71421.HI0544 179
71421.HI0071 71421.HI0547 189
71421.HI0071 71421.HI0562 472
71421.HI0071 71421.HI0578 626
71421.HI0071 71421.HI0580 172
71421.HI0071 71421.HI0582 153
71421.HI0071 71421.HI0624 195
71421.HI0071 71421.HI0632 630
71421.HI0071 71421.HI0634 231
71421.HI0071 71421.HI0637 469
71421.HI0071 71421.HI0639 207
71421.HI0071 71421.HI0641 163
71421.HI0071 71421.HI0655 259
71421.HI0071 71421.HI0656 196
71421.HI0071 71421.HI0676 151
71421.HI0071 71421.HI0691 238
71421.HI0071 71421.HI0695 274
71421.HI0071 71421.HI0707 256
71421.HI0071 71421.HI0713 341
71421.HI0071 71421.HI0714 444
71421.HI0071 71421.HI0715 438
71421.HI0071 71421.HI0717 177
71421.HI0071 71421.HI0720 384
71421.HI0071 71421.HI0721 236
71421.HI0071 71421.HI0727 186
71421.HI0071 71421.HI0727.1 718
71421.HI0071 71421.HI0729 416
71421.HI0071 71421.HI0734 203
71421.HI0071 71421.HI0743 243
71421.HI0071 71421.HI0758 192
71421.HI0071 71421.HI0768 178
71421.HI0071 71421.HI0770 180
71421.HI0071 71421.HI0784 160
71421.HI0071 71421.HI0788 179
71421.HI0071 71421.HI0791 175
71421.HI0071 71421.HI0792 159
71421.HI0071 71421.HI0793 160
71421.HI0071 71421.HI0795 191
71421.HI0071 71421.HI0797 249
71421.HI0071 71421.HI0798 390
71421.HI0071 71421.HI0799 184
71421.HI0071 71421.HI0802 220
71421.HI0071 71421.HI0803 170
71421.HI0071 71421.HI0810 512
71421.HI0071 71421.HI0814 165
71421.HI0071 71421.HI0820 178
71421.HI0071 71421.HI0826 521
71421.HI0071 71421.HI0827 156
71421.HI0071 71421.HI0828 150
71421.HI0071 71421.HI0838 649
71421.HI0071 71421.HI0840 188
71421.HI0071 71421.HI0859 956
71421.HI0071 71421.HI0860 433
71421.HI0071 71421.HI0861 241
71421.HI0071 71421.HI0873 274
71421.HI0071 71421.HI0877 154
71421.HI0071 71421.HI0880 199
71421.HI0071 71421.HI0881 287
71421.HI0071 71421.HI0889 232
71421.HI0071 71421.HI0890m 180
71421.HI0071 71421.HI0899 154
71421.HI0071 71421.HI0905 256
71421.HI0071 71421.HI0909 409
71421.HI0071 71421.HI0919 274
71421.HI0071 71421.HI0920 194
71421.HI0071 71421.HI0923 225
71421.HI0071 71421.HI0926 183
71421.HI0071 71421.HI0944 385
71421.HI0071 71421.HI0946.1 178
71421.HI0071 71421.HI0950 191
71421.HI0071 71421.HI0953 265
71421.HI0071 71421.HI0961 293
71421.HI0071 71421.HI0963 404
71421.HI0071 71421.HI0965 223
71421.HI0071 71421.HI0978 507
71421.HI0071 71421.HI0981 216
71421.HI0071 71421.HI0987 630
71421.HI0071 71421.HI0992 232
71421.HI0071 71421.HI0993 285
71421.HI0071 71421.HI1002 168
71421.HI0071 71421.HI1033 185
71421.HI0071 71421.HI1070 254
71421.HI0071 71421.HI1074 256
71421.HI0071 71421.HI1088 304
71421.HI0071 71421.HI1118 159
71421.HI0071 71421.HI1133 221
71421.HI0071 71421.HI1134 221
71421.HI0071 71421.HI1135 274
71421.HI0071 71421.HI1136 198
71421.HI0071 71421.HI1137 202
71421.HI0071 71421.HI1143 326
71421.HI0071 71421.HI1145 190
71421.HI0071 71421.HI1148 167
71421.HI0071 71421.HI1154 168
71421.HI0071 71421.HI1160 316
71421.HI0071 71421.HI1163 458
71421.HI0071 71421.HI1172 305
71421.HI0071 71421.HI1177 172
71421.HI0071 71421.HI1198 196
71421.HI0071 71421.HI1201 167
71421.HI0071 71421.HI1208 220
71421.HI0071 71421.HI1237 998
71421.HI0071 71421.HI1238 959
71421.HI0071 71421.HI1259 566
71421.HI0071 71421.HI1264 328
71421.HI0071 71421.HI1283 287
71421.HI0071 71421.HI1284 398
71421.HI0071 71421.HI1288 269
71421.HI0071 71421.HI1289 391
71421.HI0071 71421.HI1290 204
71421.HI0071 71421.HI1308 557
71421.HI0071 71421.HI1311 152
71421.HI0071 71421.HI1320 188
71421.HI0071 71421.HI1321 171
71421.HI0071 71421.HI1328 241
71421.HI0071 71421.HI1331 289
71421.HI0071 71421.HI1334 222
71421.HI0071 71421.HI1335 770
71421.HI0071 71421.HI1344 254
71421.HI0071 71421.HI1350 192
71421.HI0071 71421.HI1354 178
71421.HI0071 71421.HI1360 238
71421.HI0071 71421.HI1366 588
71421.HI0071 71421.HI1368 638
71421.HI0071 71421.HI1439 163
71421.HI0071 71421.HI1442 173
71421.HI0071 71421.HI1455 195
71421.HI0071 71421.HI1465 596
71421.HI0071 71421.HI1468 241
71421.HI0071 71421.HI1541 224
71421.HI0071 71421.HI1554 151
71421.HI0071 71421.HI1559 310
71421.HI0071 71421.HI1568 158
71421.HI0071 71421.HI1574 194
71421.HI0071 71421.HI1583 267
71421.HI0071 71421.HI1587 166
71421.HI0071 71421.HI1589 153
71421.HI0071 71421.HI1606 182
71421.HI0071 71421.HI1610 183
71421.HI0071 71421.HI1612 249
71421.HI0071 71421.HI1623 187
71421.HI0071 71421.HI1628 164
71421.HI0071 71421.HI1644 218
71421.HI0071 71421.HI1664 208
71421.HI0071 71421.HI1714 459
71421.HI0071 71421.HI1719 270
71421.HI0071 71421.HI1722 330
71421.HI0071 71421.HI1728 225
71421.HI0071 71421.HI1739.1 731
71421.HI0072 71421.HI0001 221
71421.HI0072 71421.HI0010 154
71421.HI0072 71421.HI0013 221
71421.HI0072 71421.HI0014 647
71421.HI0072 71421.HI0029 198
71421.HI0072 71421.HI0030 463
71421.HI0072 71421.HI0032 444
71421.HI0072 71421.HI0042 196
71421.HI0072 71421.HI0047 155
71421.HI0072 71421.HI0057 242
71421.HI0072 71421.HI0065 308
71421.HI0072 71421.HI0070 830
71421.HI0072 71421.HI0071 863
71421.HI0072 71421.HI0081 241
71421.HI0072 71421.HI0089 154
71421.HI0072 71421.HI0090 463
71421.HI0072 71421.HI0103 255
71421.HI0072 71421.HI0107 311
71421.HI0072 71421.HI0110 192
71421.HI0072 71421.HI0117 265
71421.HI0072 71421.HI0124 220
71421.HI0072 71421.HI0132 163
71421.HI0072 71421.HI0136 424
71421.HI0072 71421.HI0156 368
71421.HI0072 71421.HI0158 170
71421.HI0072 71421.HI0159 170
71421.HI0072 71421.HI0176 196
71421.HI0072 71421.HI0193 274
71421.HI0072 71421.HI0196 212
71421.HI0072 71421.HI0202 253
71421.HI0072 71421.HI0207 383
71421.HI0072 71421.HI0208 262
71421.HI0072 71421.HI0214 318
71421.HI0072 71421.HI0220.1 196
71421.HI0072 71421.HI0220.2 270
71421.HI0072 71421.HI0221 300
71421.HI0072 71421.HI0221.1 300
71421.HI0072 71421.HI0236 255
71421.HI0072 71421.HI0249 279
71421.HI0072 71421.HI0260 196
71421.HI0072 71421.HI0260.1 182
71421.HI0072 71421.HI0261 320
71421.HI0072 71421.HI0272 291
71421.HI0072 71421.HI0305 260
71421.HI0072 71421.HI0307 321
71421.HI0072 71421.HI0309 380
71421.HI0072 71421.HI0312 464
71421.HI0072 71421.HI0314 468
71421.HI0072 71421.HI0315 281
71421.HI0072 71421.HI0316 206
71421.HI0072 71421.HI0317 481
71421.HI0072 71421.HI0328 425
71421.HI0072 71421.HI0332 155
71421.HI0072 71421.HI0333 238
71421.HI0072 71421.HI0334 485
71421.HI0072 71421.HI0349 394
71421.HI0072 71421.HI0351 157
71421.HI0072 71421.HI0364 313
71421.HI0072 71421.HI0365 307
71421.HI0072 71421.HI0388 150
71421.HI0072 71421.HI0397 469
71421.HI0072 71421.HI0398 332
71421.HI0072 71421.HI0402 224
71421.HI0072 71421.HI0404 223
71421.HI0072 71421.HI0405 319
71421.HI0072 71421.HI0408 381
71421.HI0072 71421.HI0412 196
71421.HI0072 71421.HI0424 168
71421.HI0072 71421.HI0432 899
71421.HI0072 71421.HI0454 621
71421.HI0072 71421.HI0456 493
71421.HI0072 71421.HI0471 441
71421.HI0072 71421.HI0485 165
71421.HI0072 71421.HI0488 301
71421.HI0072 71421.HI0496 274
71421.HI0072 71421.HI0497 170
71421.HI0072 71421.HI0530 292
71421.HI0072 71421.HI0551 534
71421.HI0072 71421.HI0572 180
71421.HI0072 71421.HI0605 153
71421.HI0072 71421.HI0609 344
71421.HI0072 71421.HI0617 316
71421.HI0072 71421.HI0618 469
71421.HI0072 71421.HI0621 208
71421.HI0072 71421.HI0623 181
71421.HI0072 71421.HI0624 156
71421.HI0072 71421.HI0625 152
71421.HI0072 71421.HI0637 300
71421.HI0072 71421.HI0639 153
71421.HI0072 71421.HI0651 408
71421.HI0072 71421.HI0670 176
71421.HI0072 71421.HI0671 232
71421.HI0072 71421.HI0672 349
71421.HI0072 71421.HI0676 380
71421.HI0072 71421.HI0691 200
71421.HI0072 71421.HI0694 219
71421.HI0072 71421.HI0695 283
71421.HI0072 71421.HI0702 922
71421.HI0072 71421.HI0723 169
71421.HI0072 71421.HI0729 224
71421.HI0072 71421.HI0734 219
71421.HI0072 71421.HI0756 350
71421.HI0072 71421.HI0758 156
71421.HI0072 71421.HI0761 184
71421.HI0072 71421.HI0763 508
71421.HI0072 71421.HI0768 220
71421.HI0072 71421.HI0769 156
71421.HI0072 71421.HI0770 227
71421.HI0072 71421.HI0777 598
71421.HI0072 71421.HI0807 166
71421.HI0072 71421.HI0814 274
71421.HI0072 71421.HI0816 274
71421.HI0072 71421.HI0827 159
71421.HI0072 71421.HI0828 159
71421.HI0072 71421.HI0829 184
71421.HI0072 71421.HI0838 351
71421.HI0072 71421.HI0860 276
71421.HI0072 71421.HI0864 364
71421.HI0072 71421.HI0881 350
71421.HI0072 71421.HI0889 449
71421.HI0072 71421.HI0890m 599
71421.HI0072 71421.HI0899 165
71421.HI0072 71421.HI0901 206
71421.HI0072 71421.HI0905 151
71421.HI0072 71421.HI0910 206
71421.HI0072 71421.HI0911 156
71421.HI0072 71421.HI0917 425
71421.HI0072 71421.HI0918 267
71421.HI0072 71421.HI0920 459
71421.HI0072 71421.HI0937 925
71421.HI0072 71421.HI0946 196
71421.HI0072 71421.HI0946.1 274
71421.HI0072 71421.HI0949 254
71421.HI0072 71421.HI0953 261
71421.HI0072 71421.HI0961 318
71421.HI0072 71421.HI0963 256
71421.HI0072 71421.HI0964 279
71421.HI0072 71421.HI0970 222
71421.HI0072 71421.HI0971 224
71421.HI0072 71421.HI0972 224
71421.HI0072 71421.HI1006 301
71421.HI0072 71421.HI1007 224
71421.HI0072 71421.HI1022 169
71421.HI0072 71421.HI1023 198
71421.HI0072 71421.HI1036 317
71421.HI0072 71421.HI1077 500
71421.HI0072 71421.HI1082 190
71421.HI0072 71421.HI1100 307
71421.HI0072 71421.HI1118 462
71421.HI0072 71421.HI1130 274
71421.HI0072 71421.HI1134 298
71421.HI0072 71421.HI1135 224
71421.HI0072 71421.HI1137 260
71421.HI0072 71421.HI1138 233
71421.HI0072 71421.HI1139 220
71421.HI0072 71421.HI1142 186
71421.HI0072 71421.HI1143 197
71421.HI0072 71421.HI1146 446
71421.HI0072 71421.HI1148 164
71421.HI0072 71421.HI1149m 269
71421.HI0072 71421.HI1152 224
71421.HI0072 71421.HI1154 159
71421.HI0072 71421.HI1160 463
71421.HI0072 71421.HI1161 156
71421.HI0072 71421.HI1172 227
71421.HI0072 71421.HI1181 255
71421.HI0072 71421.HI1199 436
71421.HI0072 71421.HI1203 232
71421.HI0072 71421.HI1209 472
71421.HI0072 71421.HI1214 387
71421.HI0072 71421.HI1218 180
71421.HI0072 71421.HI1219 307
71421.HI0072 71421.HI1225 160
71421.HI0072 71421.HI1225.1 181
71421.HI0072 71421.HI1237 530
71421.HI0072 71421.HI1238 360
71421.HI0072 71421.HI1239 194
71421.HI0072 71421.HI1243 219
71421.HI0072 71421.HI1245 536
71421.HI0072 71421.HI1258 196
71421.HI0072 71421.HI1290 315
71421.HI0072 71421.HI1295 339
71421.HI0072 71421.HI1302 320
71421.HI0072 71421.HI1304 468
71421.HI0072 71421.HI1308 224
71421.HI0072 71421.HI1311 353
71421.HI0072 71421.HI1318m 171
71421.HI0072 71421.HI1319m 169
71421.HI0072 71421.HI1320 169
71421.HI0072 71421.HI1324 151
71421.HI0072 71421.HI1334 162
71421.HI0072 71421.HI1335 163
71421.HI0072 71421.HI1343 339
71421.HI0072 71421.HI1362 899
71421.HI0072 71421.HI1363 899
71421.HI0072 71421.HI1367 309
71421.HI0072 71421.HI1391 224
71421.HI0072 71421.HI1400 165
71421.HI0072 71421.HI1424 197
71421.HI0072 71421.HI1430 157
71421.HI0072 71421.HI1435 196
71421.HI0072 71421.HI1437 220
71421.HI0072 71421.HI1438 541
71421.HI0072 71421.HI1439 562
71421.HI0072 71421.HI1462 199
71421.HI0072 71421.HI1465 163
71421.HI0072 71421.HI1532 180
71421.HI0072 71421.HI1574 309
71421.HI0072 71421.HI1589 366
71421.HI0072 71421.HI1590 424
71421.HI0072 71421.HI1606 236
71421.HI0072 71421.HI1614 539
71421.HI0072 71421.HI1633 153
71421.HI0072 71421.HI1634 169
71421.HI0072 71421.HI1644 214
71421.HI0072 71421.HI1646m 307
71421.HI0072 71421.HI1657 255
71421.HI0072 71421.HI1664 241
71421.HI0072 71421.HI1676 442
71421.HI0072 71421.HI1678 180
71421.HI0072 71421.HI1679 444
71421.HI0072 71421.HI1684 174
71421.HI0072 71421.HI1699 150
71421.HI0072 71421.HI1703 263
71421.HI0072 71421.HI1704 263
71421.HI0072 71421.HI1725 179
71421.HI0072 71421.HI1734 222
71421.HI0072 71421.HI1735 152
71421.HI0072 71421.HI1740 267
71421.HI0072 71421.HI1741 806
71421.HI0073 71421.HI0069 243
71421.HI0073 71421.HI0074 994
71421.HI0073 71421.HI0075 384
71421.HI0073 71421.HI0076 281
71421.HI0073 71421.HI0077 274
71421.HI0073 71421.HI0164 256
71421.HI0073 71421.HI0166 256
71421.HI0073 71421.HI0167 256
71421.HI0073 71421.HI0168 256
71421.HI0073 71421.HI0170 256
71421.HI0073 71421.HI0171 322
71421.HI0073 71421.HI0393 156
71421.HI0073 71421.HI0433 169
71421.HI0073 71421.HI0440 170
71421.HI0073 71421.HI0458 162
71421.HI0073 71421.HI0459 159
71421.HI0073 71421.HI0549 193
71421.HI0073 71421.HI0551 203
71421.HI0073 71421.HI0552 226
71421.HI0073 71421.HI0710 237
71421.HI0073 71421.HI0722 260
71421.HI0073 71421.HI0815 322
71421.HI0073 71421.HI0872 160
71421.HI0073 71421.HI0873 483
71421.HI0073 71421.HI0876 162
71421.HI0073 71421.HI0892 321
71421.HI0073 71421.HI0921 168
71421.HI0073 71421.HI0923 159
71421.HI0073 71421.HI1172 156
71421.HI0073 71421.HI1211 278
71421.HI0073 71421.HI1286 731
71421.HI0073 71421.HI1287 360
71421.HI0073 71421.HI1336 168
71421.HI0073 71421.HI1464 168
71421.HI0073 71421.HI1591 183
71421.HI0073 71421.HI1606 157
71421.HI0073 71421.HI1707 492
71421.HI0073 71421.HI1719 530
71421.HI0074 71421.HI0069 243
71421.HI0074 71421.HI0073 994
71421.HI0074 71421.HI0075 384
71421.HI0074 71421.HI0076 281
71421.HI0074 71421.HI0077 274
71421.HI0074 71421.HI0164 249
71421.HI0074 71421.HI0166 249
71421.HI0074 71421.HI0167 249
71421.HI0074 71421.HI0168 249
71421.HI0074 71421.HI0170 249
71421.HI0074 71421.HI0171 250
71421.HI0074 71421.HI0216 189
71421.HI0074 71421.HI0303 168
71421.HI0074 71421.HI0458 162
71421.HI0074 71421.HI0459 159
71421.HI0074 71421.HI0486 252
71421.HI0074 71421.HI0549 193
71421.HI0074 71421.HI0551 203
71421.HI0074 71421.HI0582 170
71421.HI0074 71421.HI0815 322
71421.HI0074 71421.HI0872 160
71421.HI0074 71421.HI0873 483
71421.HI0074 71421.HI0876 162
71421.HI0074 71421.HI0892 321
71421.HI0074 71421.HI0921 168
71421.HI0074 71421.HI0923 159
71421.HI0074 71421.HI1090 167
71421.HI0074 71421.HI1172 156
71421.HI0074 71421.HI1211 180
71421.HI0074 71421.HI1286 189
71421.HI0074 71421.HI1287 360
71421.HI0074 71421.HI1606 153
71421.HI0074 71421.HI1707 492
71421.HI0074 71421.HI1719 530
71421.HI0075 71421.HI0002 803
71421.HI0075 71421.HI0011 899
71421.HI0075 71421.HI0026 256
71421.HI0075 71421.HI0035 159
71421.HI0075 71421.HI0056 192
71421.HI0075 71421.HI0073 384
71421.HI0075 71421.HI0074 384
71421.HI0075 71421.HI0076 559
71421.HI0075 71421.HI0077 537
71421.HI0075 71421.HI0084 447
71421.HI0075 71421.HI0108 229
71421.HI0075 71421.HI0133 899
71421.HI0075 71421.HI0134 174
71421.HI0075 71421.HI0137 899
71421.HI0075 71421.HI0150 195
71421.HI0075 71421.HI0151 197
71421.HI0075 71421.HI0161 321
71421.HI0075 71421.HI0172 459
71421.HI0075 71421.HI0174 446
71421.HI0075 71421.HI0177 171
71421.HI0075 71421.HI0179 459
71421.HI0075 71421.HI0180 182
71421.HI0075 71421.HI0191 246
71421.HI0075 71421.HI0205 537
71421.HI0075 71421.HI0206 445
71421.HI0075 71421.HI0212 811
71421.HI0075 71421.HI0221 249
71421.HI0075 71421.HI0230 491
71421.HI0075 71421.HI0231 163
71421.HI0075 71421.HI0260 899
71421.HI0075 71421.HI0312 258
71421.HI0075 71421.HI0319 505
71421.HI0075 71421.HI0334 899
71421.HI0075 71421.HI0377 193
71421.HI0075 71421.HI0402 159
71421.HI0075 71421.HI0403 159
71421.HI0075 71421.HI0404 373
71421.HI0075 71421.HI0455 899
71421.HI0075 71421.HI0460 905
71421.HI0075 71421.HI0514 899
71421.HI0075 71421.HI0515 899
71421.HI0075 71421.HI0518 319
71421.HI0075 71421.HI0520 671
71421.HI0075 71421.HI0532 150
71421.HI0075 71421.HI0596 165
71421.HI0075 71421.HI0604 985
71421.HI0075 71421.HI0621.1 216
71421.HI0075 71421.HI0669 361
71421.HI0075 71421.HI0728 157
71421.HI0075 71421.HI0739 906
71421.HI0075 71421.HI0745 505
71421.HI0075 71421.HI0757 180
71421.HI0075 71421.HI0802 900
71421.HI0075 71421.HI0856 899
71421.HI0075 71421.HI0876 903
71421.HI0075 71421.HI0923 909
71421.HI0075 71421.HI0943 495
71421.HI0075 71421.HI0954 914
71421.HI0075 71421.HI0992 899
71421.HI0075 71421.HI1002 245
71421.HI0075 71421.HI1077 900
71421.HI0075 71421.HI1088 160
71421.HI0075 71421.HI1114 318
71421.HI0075 71421.HI1116 211
71421.HI0075 71421.HI1124 367
71421.HI0075 71421.HI1153 260
71421.HI0075 71421.HI1155 986
71421.HI0075 71421.HI1156 161
71421.HI0075 71421.HI1167 185
71421.HI0075 71421.HI1181 172
71421.HI0075 71421.HI1189 420
71421.HI0075 71421.HI1191 269
71421.HI0075 71421.HI1224 209
71421.HI0075 71421.HI1229 899
71421.HI0075 71421.HI1230 153
71421.HI0075 71421.HI1265 242
71421.HI0075 71421.HI1285 160
71421.HI0075 71421.HI1295 268
71421.HI0075 71421.HI1343 268
71421.HI0075 71421.HI1350 504
71421.HI0075 71421.HI1368 362
71421.HI0075 71421.HI1369 401
71421.HI0075 71421.HI1371.1 206
71421.HI0075 71421.HI1372 158
71421.HI0075 71421.HI1378 198
71421.HI0075 71421.HI1387 205
71421.HI0075 71421.HI1389 205
71421.HI0075 71421.HI1397 899
71421.HI0075 71421.HI1447 818
71421.HI0075 71421.HI1501 508
71421.HI0075 71421.HI1526 318
71421.HI0075 71421.HI1532 505
71421.HI0075 71421.HI1573 910
71421.HI0075 71421.HI1575 319
71421.HI0075 71421.HI1623 508
71421.HI0075 71421.HI1633 153
71421.HI0075 71421.HI1644 152
71421.HI0075 71421.HI1657 172
71421.HI0075 71421.HI1659 853
71421.HI0075 71421.HI1660 465
71421.HI0075 71421.HI1675 800
71421.HI0075 71421.HI1676 809
71421.HI0075 71421.HI1702 384
71421.HI0075 71421.HI1724 155
71421.HI0075 71421.HI1736 159
71421.HI0075 71421.HI1742 899
71421.HI0076 71421.HI0013 163
71421.HI0076 71421.HI0073 281
71421.HI0076 71421.HI0074 281
71421.HI0076 71421.HI0075 559
71421.HI0076 71421.HI0077 863
71421.HI0076 71421.HI0087 192
71421.HI0076 71421.HI0088 192
71421.HI0076 71421.HI0089 192
71421.HI0076 71421.HI0220.2 367
71421.HI0076 71421.HI0313 192
71421.HI0076 71421.HI0314 198
71421.HI0076 71421.HI0315 524
71421.HI0076 71421.HI0337 160
71421.HI0076 71421.HI0386 228
71421.HI0076 71421.HI0415 180
71421.HI0076 71421.HI0441 199
71421.HI0076 71421.HI0460 228
71421.HI0076 71421.HI0509 152
71421.HI0076 71421.HI0717 197
71421.HI0076 71421.HI0771 643
71421.HI0076 71421.HI0827 752
71421.HI0076 71421.HI0906 194
71421.HI0076 71421.HI1062 587
71421.HI0076 71421.HI1087 154
71421.HI0076 71421.HI1144 165
71421.HI0076 71421.HI1156 168
71421.HI0076 71421.HI1158 159
71421.HI0076 71421.HI1161 161
71421.HI0076 71421.HI1237 153
71421.HI0076 71421.HI1325 589
71421.HI0076 71421.HI1367 353
71421.HI0076 71421.HI1448 150
71421.HI0076 71421.HI1573 393
71421.HI0076 71421.HI1583 194
71421.HI0076 71421.HI1647 454
71421.HI0076 71421.HI1648 223
71421.HI0076 71421.HI1653 187
71421.HI0076 71421.HI1666 183
71421.HI0076 71421.HI1675 265
71421.HI0076 71421.HI1676 363
71421.HI0076 71421.HI1712 192
71421.HI0077 71421.HI0011 408
71421.HI0077 71421.HI0069 442
71421.HI0077 71421.HI0073 274
71421.HI0077 71421.HI0074 274
71421.HI0077 71421.HI0075 537
71421.HI0077 71421.HI0076 863
71421.HI0077 71421.HI0119 164
71421.HI0077 71421.HI0123 201
71421.HI0077 71421.HI0182 230
71421.HI0077 71421.HI0221 152
71421.HI0077 71421.HI0221.1 152
71421.HI0077 71421.HI0222 244
71421.HI0077 71421.HI0245 216
71421.HI0077 71421.HI0254 498
71421.HI0077 71421.HI0315 152
71421.HI0077 71421.HI0375 179
71421.HI0077 71421.HI0455 174
71421.HI0077 71421.HI0525 318
71421.HI0077 71421.HI0530 367
71421.HI0077 71421.HI0618 264
71421.HI0077 71421.HI0694 158
71421.HI0077 71421.HI0810 579
71421.HI0077 71421.HI0901 166
71421.HI0077 71421.HI0989 201
71421.HI0077 71421.HI1053 163
71421.HI0077 71421.HI1059 246
71421.HI0077 71421.HI1081 249
71421.HI0077 71421.HI1149m 150
71421.HI0077 71421.HI1156 162
71421.HI0077 71421.HI1158 159
71421.HI0077 71421.HI1174 211
71421.HI0077 71421.HI1206 219
71421.HI0077 71421.HI1207 364
71421.HI0077 71421.HI1220 508
71421.HI0077 71421.HI1223 181
71421.HI0077 71421.HI1325 183
71421.HI0077 71421.HI1338 203
71421.HI0077 71421.HI1438 151
71421.HI0077 71421.HI1448 151
71421.HI0077 71421.HI1462.2 203
71421.HI0077 71421.HI1591 151
71421.HI0077 71421.HI1663 360
71421.HI0077 71421.HI1675 790
71421.HI0077 71421.HI1676 152
71421.HI0077 71421.HI1703 318
71421.HI0077 71421.HI1704 318
71421.HI0077 71421.HI1705 151
71421.HI0078 71421.HI0010 678
71421.HI0078 71421.HI0015 162
71421.HI0078 71421.HI0019 231
71421.HI0078 71421.HI0028 216
71421.HI0078 71421.HI0029 238
71421.HI0078 71421.HI0031 274
71421.HI0078 71421.HI0033 212
71421.HI0078 71421.HI0037 191
71421.HI0078 71421.HI0043 169
71421.HI0078 71421.HI0046 159
71421.HI0078 71421.HI0048 152
71421.HI0078 71421.HI0050m 159
71421.HI0078 71421.HI0057 307
71421.HI0078 71421.HI0060 383
71421.HI0078 71421.HI0063 150
71421.HI0078 71421.HI0067 280
71421.HI0078 71421.HI0079 812
71421.HI0078 71421.HI0080 640
71421.HI0078 71421.HI0081 503
71421.HI0078 71421.HI0082 255
71421.HI0078 71421.HI0083 246
71421.HI0078 71421.HI0084 201
71421.HI0078 71421.HI0089 307
71421.HI0078 71421.HI0090 274
71421.HI0078 71421.HI0106 296
71421.HI0078 71421.HI0107 368
71421.HI0078 71421.HI0110 650
71421.HI0078 71421.HI0123 435
71421.HI0078 71421.HI0142 229
71421.HI0078 71421.HI0147 159
71421.HI0078 71421.HI0155 383
71421.HI0078 71421.HI0161 196
71421.HI0078 71421.HI0168 246
71421.HI0078 71421.HI0170 243
71421.HI0078 71421.HI0188 157
71421.HI0078 71421.HI0222 565
71421.HI0078 71421.HI0229 381
71421.HI0078 71421.HI0240 157
71421.HI0078 71421.HI0245 160
71421.HI0078 71421.HI0249 223
71421.HI0078 71421.HI0255 460
71421.HI0078 71421.HI0258 253
71421.HI0078 71421.HI0263 230
71421.HI0078 71421.HI0266 224
71421.HI0078 71421.HI0268 262
71421.HI0078 71421.HI0269 338
71421.HI0078 71421.HI0270 169
71421.HI0078 71421.HI0271 320
71421.HI0078 71421.HI0272 156
71421.HI0078 71421.HI0274 786
71421.HI0078 71421.HI0280 196
71421.HI0078 71421.HI0290 281
71421.HI0078 71421.HI0295 267
71421.HI0078 71421.HI0296 232
71421.HI0078 71421.HI0301 368
71421.HI0078 71421.HI0313 469
71421.HI0078 71421.HI0314 355
71421.HI0078 71421.HI0317 435
71421.HI0078 71421.HI0333 296
71421.HI0078 71421.HI0338 152
71421.HI0078 71421.HI0351 308
71421.HI0078 71421.HI0369 547
71421.HI0078 71421.HI0377 272
71421.HI0078 71421.HI0380 845
71421.HI0078 71421.HI0381 155
71421.HI0078 71421.HI0393 363
71421.HI0078 71421.HI0394 172
71421.HI0078 71421.HI0397 246
71421.HI0078 71421.HI0404 450
71421.HI0078 71421.HI0406 468
71421.HI0078 71421.HI0416 192
71421.HI0078 71421.HI0424 410
71421.HI0078 71421.HI0430 327
71421.HI0078 71421.HI0440 195
71421.HI0078 71421.HI0452 368
71421.HI0078 71421.HI0455 374
71421.HI0078 71421.HI0456 301
71421.HI0078 71421.HI0457 189
71421.HI0078 71421.HI0475 343
71421.HI0078 71421.HI0478 180
71421.HI0078 71421.HI0479 279
71421.HI0078 71421.HI0496 360
71421.HI0078 71421.HI0514 353
71421.HI0078 71421.HI0515 210
71421.HI0078 71421.HI0516 343
71421.HI0078 71421.HI0517 390
71421.HI0078 71421.HI0529 231
71421.HI0078 71421.HI0530 305
71421.HI0078 71421.HI0533 576
71421.HI0078 71421.HI0544 384
71421.HI0078 71421.HI0547 152
71421.HI0078 71421.HI0564 168
71421.HI0078 71421.HI0569 211
71421.HI0078 71421.HI0578 191
71421.HI0078 71421.HI0582 190
71421.HI0078 71421.HI0596 169
71421.HI0078 71421.HI0600 162
71421.HI0078 71421.HI0606 865
71421.HI0078 71421.HI0609 420
71421.HI0078 71421.HI0621 168
71421.HI0078 71421.HI0622 246
71421.HI0078 71421.HI0623 249
71421.HI0078 71421.HI0628 260
71421.HI0078 71421.HI0632 191
71421.HI0078 71421.HI0637 525
71421.HI0078 71421.HI0641 224
71421.HI0078 71421.HI0642 344
71421.HI0078 71421.HI0663m 276
71421.HI0078 71421.HI0664 276
71421.HI0078 71421.HI0671 472
71421.HI0078 71421.HI0672 544
71421.HI0078 71421.HI0708 299
71421.HI0078 71421.HI0713 162
71421.HI0078 71421.HI0716 198
71421.HI0078 71421.HI0717 545
71421.HI0078 71421.HI0722 302
71421.HI0078 71421.HI0728 151
71421.HI0078 71421.HI0729 884
71421.HI0078 71421.HI0735 583
71421.HI0078 71421.HI0738.1 330
71421.HI0078 71421.HI0758 339
71421.HI0078 71421.HI0776 167
71421.HI0078 71421.HI0801 318
71421.HI0078 71421.HI0802 273
71421.HI0078 71421.HI0807 274
71421.HI0078 71421.HI0808 158
71421.HI0078 71421.HI0810 164
71421.HI0078 71421.HI0814 560
71421.HI0078 71421.HI0827 268
71421.HI0078 71421.HI0856 463
71421.HI0078 71421.HI0859 274
71421.HI0078 71421.HI0860 562
71421.HI0078 71421.HI0861 418
71421.HI0078 71421.HI0865 175
71421.HI0078 71421.HI0877 164
71421.HI0078 71421.HI0889 521
71421.HI0078 71421.HI0904 225
71421.HI0078 71421.HI0910 173
71421.HI0078 71421.HI0913 162
71421.HI0078 71421.HI0918 328
71421.HI0078 71421.HI0920 318
71421.HI0078 71421.HI0921 630
71421.HI0078 71421.HI0950 296
71421.HI0078 71421.HI0951 179
71421.HI0078 71421.HI0953 393
71421.HI0078 71421.HI0964 551
71421.HI0078 71421.HI0971 201
71421.HI0078 71421.HI0974.1 158
71421.HI0078 71421.HI0975 158
71421.HI0078 71421.HI0978 445
71421.HI0078 71421.HI0986 555
71421.HI0078 71421.HI0987 225
71421.HI0078 71421.HI1000 469
71421.HI0078 71421.HI1004 242
71421.HI0078 71421.HI1029 159
71421.HI0078 71421.HI1035 223
71421.HI0078 71421.HI1037 168
71421.HI0078 71421.HI1045 246
71421.HI0078 71421.HI1051 383
71421.HI0078 71421.HI1077 263
71421.HI0078 71421.HI1085 158
71421.HI0078 71421.HI1088 163
71421.HI0078 71421.HI1089 258
71421.HI0078 71421.HI1100 393
71421.HI0078 71421.HI1103 412
71421.HI0078 71421.HI1118 218
71421.HI0078 71421.HI1134 384
71421.HI0078 71421.HI1140 448
71421.HI0078 71421.HI1143 193
71421.HI0078 71421.HI1146 256
71421.HI0078 71421.HI1148 251
71421.HI0078 71421.HI1156 276
71421.HI0078 71421.HI1157 276
71421.HI0078 71421.HI1158 205
71421.HI0078 71421.HI1201 380
71421.HI0078 71421.HI1203 150
71421.HI0078 71421.HI1207 152
71421.HI0078 71421.HI1211 536
71421.HI0078 71421.HI1228 278
71421.HI0078 71421.HI1229 247
71421.HI0078 71421.HI1237 176
71421.HI0078 71421.HI1239 189
71421.HI0078 71421.HI1240 168
71421.HI0078 71421.HI1242 224
71421.HI0078 71421.HI1247 393
71421.HI0078 71421.HI1254 403
71421.HI0078 71421.HI1255 285
71421.HI0078 71421.HI1256 285
71421.HI0078 71421.HI1260 167
71421.HI0078 71421.HI1264 177
71421.HI0078 71421.HI1276 409
71421.HI0078 71421.HI1277 179
71421.HI0078 71421.HI1278 196
71421.HI0078 71421.HI1283 393
71421.HI0078 71421.HI1284 484
71421.HI0078 71421.HI1285 168
71421.HI0078 71421.HI1293 206
71421.HI0078 71421.HI1302 446
71421.HI0078 71421.HI1311 334
71421.HI0078 71421.HI1312 265
71421.HI0078 71421.HI1318m 324
71421.HI0078 71421.HI1328 207
71421.HI0078 71421.HI1331 208
71421.HI0078 71421.HI1337 274
71421.HI0078 71421.HI1344 170
71421.HI0078 71421.HI1350 192
71421.HI0078 71421.HI1353 169
71421.HI0078 71421.HI1354 667
71421.HI0078 71421.HI1367 712
71421.HI0078 71421.HI1371.1 170
71421.HI0078 71421.HI1379 245
71421.HI0078 71421.HI1391 553
71421.HI0078 71421.HI1401 452
71421.HI0078 71421.HI1429 150
71421.HI0078 71421.HI1431 321
71421.HI0078 71421.HI1432 360
71421.HI0078 71421.HI1434 362
71421.HI0078 71421.HI1442 345
71421.HI0078 71421.HI1443 216
71421.HI0078 71421.HI1447 291
71421.HI0078 71421.HI1449 196
71421.HI0078 71421.HI1459 260
71421.HI0078 71421.HI1463 274
71421.HI0078 71421.HI1468 207
71421.HI0078 71421.HI1529 163
71421.HI0078 71421.HI1542 196
71421.HI0078 71421.HI1561 281
71421.HI0078 71421.HI1573 262
71421.HI0078 71421.HI1574 394
71421.HI0078 71421.HI1575 266
71421.HI0078 71421.HI1576 353
71421.HI0078 71421.HI1583 672
71421.HI0078 71421.HI1597 505
71421.HI0078 71421.HI1606 254
71421.HI0078 71421.HI1608 328
71421.HI0078 71421.HI1609 205
71421.HI0078 71421.HI1610 613
71421.HI0078 71421.HI1612 224
71421.HI0078 71421.HI1615 237
71421.HI0078 71421.HI1616 237
71421.HI0078 71421.HI1632 348
71421.HI0078 71421.HI1633 336
71421.HI0078 71421.HI1644 440
71421.HI0078 71421.HI1654 318
71421.HI0078 71421.HI1656 158
71421.HI0078 71421.HI1663 274
71421.HI0078 71421.HI1664 211
71421.HI0078 71421.HI1668 158
71421.HI0078 71421.HI1722 171
71421.HI0078 71421.HI1725 152
71421.HI0078 71421.HI1735 243
71421.HI0078 71421.HI1739.2 384
71421.HI0079 71421.HI0001 203
71421.HI0079 71421.HI0012 242
71421.HI0079 71421.HI0014 154
71421.HI0079 71421.HI0025 180
71421.HI0079 71421.HI0037 315
71421.HI0079 71421.HI0038 219
71421.HI0079 71421.HI0062 200
71421.HI0079 71421.HI0069 216
71421.HI0079 71421.HI0070 435
71421.HI0079 71421.HI0071 277
71421.HI0079 71421.HI0078 812
71421.HI0079 71421.HI0080 864
71421.HI0079 71421.HI0081 681
71421.HI0079 71421.HI0082 337
71421.HI0079 71421.HI0083 294
71421.HI0079 71421.HI0090 269
71421.HI0079 71421.HI0104 659
71421.HI0079 71421.HI0123 243
71421.HI0079 71421.HI0124 166
71421.HI0079 71421.HI0156 162
71421.HI0079 71421.HI0174 151
71421.HI0079 71421.HI0181 180
71421.HI0079 71421.HI0203 222
71421.HI0079 71421.HI0229 180
71421.HI0079 71421.HI0244 385
71421.HI0079 71421.HI0245 436
71421.HI0079 71421.HI0249 163
71421.HI0079 71421.HI0250 369
71421.HI0079 71421.HI0258 256
71421.HI0079 71421.HI0260.1 223
71421.HI0079 71421.HI0271 188
71421.HI0079 71421.HI0289 151
71421.HI0079 71421.HI0315 444
71421.HI0079 71421.HI0328 251
71421.HI0079 71421.HI0332 362
71421.HI0079 71421.HI0369 251
71421.HI0079 71421.HI0373 189
71421.HI0079 71421.HI0382 366
71421.HI0079 71421.HI0384 175
71421.HI0079 71421.HI0385 175
71421.HI0079 71421.HI0387 200
71421.HI0079 71421.HI0390.1 151
71421.HI0079 71421.HI0397 391
71421.HI0079 71421.HI0406 151
71421.HI0079 71421.HI0428 179
71421.HI0079 71421.HI0456 194
71421.HI0079 71421.HI0458 500
71421.HI0079 71421.HI0479 166
71421.HI0079 71421.HI0525 150
71421.HI0079 71421.HI0529 206
71421.HI0079 71421.HI0542 251
71421.HI0079 71421.HI0543 216
71421.HI0079 71421.HI0551 196
71421.HI0079 71421.HI0552 169
71421.HI0079 71421.HI0568 169
71421.HI0079 71421.HI0574 883
71421.HI0079 71421.HI0617 151
71421.HI0079 71421.HI0618 320
71421.HI0079 71421.HI0620 195
71421.HI0079 71421.HI0621 159
71421.HI0079 71421.HI0624 242
71421.HI0079 71421.HI0628 170
71421.HI0079 71421.HI0651 488
71421.HI0079 71421.HI0658 168
71421.HI0079 71421.HI0689 178
71421.HI0079 71421.HI0691 207
71421.HI0079 71421.HI0699 173
71421.HI0079 71421.HI0713 180
71421.HI0079 71421.HI0714 246
71421.HI0079 71421.HI0715 393
71421.HI0079 71421.HI0718 319
71421.HI0079 71421.HI0720 432
71421.HI0079 71421.HI0728 301
71421.HI0079 71421.HI0735 661
71421.HI0079 71421.HI0762 184
71421.HI0079 71421.HI0807 242
71421.HI0079 71421.HI0813 186
71421.HI0079 71421.HI0829 242
71421.HI0079 71421.HI0846 170
71421.HI0079 71421.HI0859 305
71421.HI0079 71421.HI0864 159
71421.HI0079 71421.HI0876 202
71421.HI0079 71421.HI0879 194
71421.HI0079 71421.HI0880 166
71421.HI0079 71421.HI0882 332
71421.HI0079 71421.HI0932 189
71421.HI0079 71421.HI0974.1 159
71421.HI0079 71421.HI0975 159
71421.HI0079 71421.HI0978 188
71421.HI0079 71421.HI0981 268
71421.HI0079 71421.HI1000 223
71421.HI0079 71421.HI1001 260
71421.HI0079 71421.HI1004 437
71421.HI0079 71421.HI1037 159
71421.HI0079 71421.HI1061 322
71421.HI0079 71421.HI1062 340
71421.HI0079 71421.HI1070 180
71421.HI0079 71421.HI1088 256
71421.HI0079 71421.HI1132 217
71421.HI0079 71421.HI1133 324
71421.HI0079 71421.HI1137 341
71421.HI0079 71421.HI1141 279
71421.HI0079 71421.HI1143 321
71421.HI0079 71421.HI1144 446
71421.HI0079 71421.HI1158 153
71421.HI0079 71421.HI1189 194
71421.HI0079 71421.HI1210 207
71421.HI0079 71421.HI1215 170
71421.HI0079 71421.HI1231 206
71421.HI0079 71421.HI1232 169
71421.HI0079 71421.HI1233 170
71421.HI0079 71421.HI1237 259
71421.HI0079 71421.HI1240 391
71421.HI0079 71421.HI1264 550
71421.HI0079 71421.HI1305 156
71421.HI0079 71421.HI1325 171
71421.HI0079 71421.HI1354 598
71421.HI0079 71421.HI1355 191
71421.HI0079 71421.HI1371.1 250
71421.HI0079 71421.HI1403 180
71421.HI0079 71421.HI1438 200
71421.HI0079 71421.HI1449 282
71421.HI0079 71421.HI1529 263
71421.HI0079 71421.HI1534 173
71421.HI0079 71421.HI1535 173
71421.HI0079 71421.HI1536 173
71421.HI0079 71421.HI1573 162
71421.HI0079 71421.HI1606 480
71421.HI0079 71421.HI1608 184
71421.HI0079 71421.HI1615 250
71421.HI0079 71421.HI1616 290
71421.HI0079 71421.HI1617 179
71421.HI0079 71421.HI1664 362
71421.HI0079 71421.HI1726 175
71421.HI0080 71421.HI0078 640
71421.HI0080 71421.HI0079 864
71421.HI0080 71421.HI0081 580
71421.HI0080 71421.HI0082 307
71421.HI0080 71421.HI0083 294
71421.HI0080 71421.HI0134 246
71421.HI0080 71421.HI0263 167
71421.HI0080 71421.HI0264 228
71421.HI0080 71421.HI0364 164
71421.HI0080 71421.HI0448 192
71421.HI0080 71421.HI0613 185
71421.HI0080 71421.HI0649 181
71421.HI0080 71421.HI0871 153
71421.HI0080 71421.HI1150 198
71421.HI0080 71421.HI1315 152
71421.HI0080 71421.HI1368 183
71421.HI0080 71421.HI1369 276
71421.HI0080 71421.HI1522 300
71421.HI0080 71421.HI1664 159
71421.HI0080 71421.HI1681 186
71421.HI0080 71421.HI1739.2 152
71421.HI0081 71421.HI0010 313
71421.HI0081 71421.HI0013 168
71421.HI0081 71421.HI0014 168
71421.HI0081 71421.HI0015 222
71421.HI0081 71421.HI0016 171
71421.HI0081 71421.HI0026 220
71421.HI0081 71421.HI0029 224
71421.HI0081 71421.HI0030 343
71421.HI0081 71421.HI0032 185
71421.HI0081 71421.HI0044 168
71421.HI0081 71421.HI0048 155
71421.HI0081 71421.HI0053 256
71421.HI0081 71421.HI0057 154
71421.HI0081 71421.HI0061 440
71421.HI0081 71421.HI0070 235
71421.HI0081 71421.HI0072 241
71421.HI0081 71421.HI0078 503
71421.HI0081 71421.HI0079 681
71421.HI0081 71421.HI0080 580
71421.HI0081 71421.HI0082 450
71421.HI0081 71421.HI0083 426
71421.HI0081 71421.HI0090 213
71421.HI0081 71421.HI0110 242
71421.HI0081 71421.HI0118 500
71421.HI0081 71421.HI0151 166
71421.HI0081 71421.HI0152 301
71421.HI0081 71421.HI0154 234
71421.HI0081 71421.HI0155 155
71421.HI0081 71421.HI0156 218
71421.HI0081 71421.HI0158 164
71421.HI0081 71421.HI0188 215
71421.HI0081 71421.HI0198 219
71421.HI0081 71421.HI0202 220
71421.HI0081 71421.HI0225 155
71421.HI0081 71421.HI0239 178
71421.HI0081 71421.HI0240 165
71421.HI0081 71421.HI0244 212
71421.HI0081 71421.HI0249 150
71421.HI0081 71421.HI0260 203
71421.HI0081 71421.HI0268 150
71421.HI0081 71421.HI0296 154
71421.HI0081 71421.HI0313 203
71421.HI0081 71421.HI0315 168
71421.HI0081 71421.HI0317 212
71421.HI0081 71421.HI0349 179
71421.HI0081 71421.HI0364 224
71421.HI0081 71421.HI0393 230
71421.HI0081 71421.HI0394 169
71421.HI0081 71421.HI0404 226
71421.HI0081 71421.HI0416 156
71421.HI0081 71421.HI0423 175
71421.HI0081 71421.HI0429 179
71421.HI0081 71421.HI0431 391
71421.HI0081 71421.HI0434 156
71421.HI0081 71421.HI0454 281
71421.HI0081 71421.HI0455 387
71421.HI0081 71421.HI0456 375
71421.HI0081 71421.HI0457 275
71421.HI0081 71421.HI0469 214
71421.HI0081 71421.HI0471 256
71421.HI0081 71421.HI0486 217
71421.HI0081 71421.HI0510 216
71421.HI0081 71421.HI0515 242
71421.HI0081 71421.HI0518 170
71421.HI0081 71421.HI0519 224
71421.HI0081 71421.HI0549 378
71421.HI0081 71421.HI0551 224
71421.HI0081 71421.HI0566 159
71421.HI0081 71421.HI0607 186
71421.HI0081 71421.HI0617 192
71421.HI0081 71421.HI0630 281
71421.HI0081 71421.HI0634 153
71421.HI0081 71421.HI0642 164
71421.HI0081 71421.HI0655 186
71421.HI0081 71421.HI0725 161
71421.HI0081 71421.HI0745 301
71421.HI0081 71421.HI0746 203
71421.HI0081 71421.HI0752 152
71421.HI0081 71421.HI0761 187
71421.HI0081 71421.HI0762 224
71421.HI0081 71421.HI0798 160
71421.HI0081 71421.HI0801 159
71421.HI0081 71421.HI0802 211
71421.HI0081 71421.HI0803 253
71421.HI0081 71421.HI0809 153
71421.HI0081 71421.HI0829 187
71421.HI0081 71421.HI0831 276
71421.HI0081 71421.HI0838 188
71421.HI0081 71421.HI0839 152
71421.HI0081 71421.HI0856 199
71421.HI0081 71421.HI0857 189
71421.HI0081 71421.HI0861 480
71421.HI0081 71421.HI0863 425
71421.HI0081 71421.HI0881 150
71421.HI0081 71421.HI0885 212
71421.HI0081 71421.HI0917 154
71421.HI0081 71421.HI0920 211
71421.HI0081 71421.HI0924 168
71421.HI0081 71421.HI0943 220
71421.HI0081 71421.HI0944 320
71421.HI0081 71421.HI0961 242
71421.HI0081 71421.HI0965 270
71421.HI0081 71421.HI0986 159
71421.HI0081 71421.HI0991 333
71421.HI0081 71421.HI0992 156
71421.HI0081 71421.HI0994 273
71421.HI0081 71421.HI1002 330
71421.HI0081 71421.HI1006 218
71421.HI0081 71421.HI1053 157
71421.HI0081 71421.HI1077 204
71421.HI0081 71421.HI1078 218
71421.HI0081 71421.HI1079m 216
71421.HI0081 71421.HI1087 178
71421.HI0081 71421.HI1089 209
71421.HI0081 71421.HI1117 158
71421.HI0081 71421.HI1118 257
71421.HI0081 71421.HI1129 168
71421.HI0081 71421.HI1132 185
71421.HI0081 71421.HI1149m 257
71421.HI0081 71421.HI1156 154
71421.HI0081 71421.HI1172 218
71421.HI0081 71421.HI1193 174
71421.HI0081 71421.HI1205 360
71421.HI0081 71421.HI1214 332
71421.HI0081 71421.HI1216 159
71421.HI0081 71421.HI1217 298
71421.HI0081 71421.HI1224 179
71421.HI0081 71421.HI1255 171
71421.HI0081 71421.HI1272 202
71421.HI0081 71421.HI1274 183
71421.HI0081 71421.HI1276 492
71421.HI0081 71421.HI1284 199
71421.HI0081 71421.HI1312 236
71421.HI0081 71421.HI1331 168
71421.HI0081 71421.HI1335 184
71421.HI0081 71421.HI1365 296
71421.HI0081 71421.HI1399 170
71421.HI0081 71421.HI1429 169
71421.HI0081 71421.HI1438 150
71421.HI0081 71421.HI1442 190
71421.HI0081 71421.HI1455 183
71421.HI0081 71421.HI1465 184
71421.HI0081 71421.HI1470 257
71421.HI0081 71421.HI1474 152
71421.HI0081 71421.HI1548 424
71421.HI0081 71421.HI1549 548
71421.HI0081 71421.HI1555 396
71421.HI0081 71421.HI1561 151
71421.HI0081 71421.HI1574 169
71421.HI0081 71421.HI1608 338
71421.HI0081 71421.HI1609 215
71421.HI0081 71421.HI1613 166
71421.HI0081 71421.HI1639 292
71421.HI0081 71421.HI1654 271
71421.HI0081 71421.HI1663 183
71421.HI0081 71421.HI1664 359
71421.HI0081 71421.HI1679 257
71421.HI0081 71421.HI1691 245
71421.HI0081 71421.HI1714 156
71421.HI0081 71421.HI1726 174
71421.HI0081 71421.HI1735 472
71421.HI0081 71421.HI1742 316
71421.HI0081 71421.HI1743 263
71421.HI0082 71421.HI0002 319
71421.HI0082 71421.HI0023 155
71421.HI0082 71421.HI0078 255
71421.HI0082 71421.HI0079 337
71421.HI0082 71421.HI0080 307
71421.HI0082 71421.HI0081 450
71421.HI0082 71421.HI0083 809
71421.HI0082 71421.HI0110 171
71421.HI0082 71421.HI0154 156
71421.HI0082 71421.HI0194 233
71421.HI0082 71421.HI0200m 180
71421.HI0082 71421.HI0266 157
71421.HI0082 71421.HI0354 223
71421.HI0082 71421.HI0355 265
71421.HI0082 71421.HI0357 264
71421.HI0082 71421.HI0379 156
71421.HI0082 71421.HI0390.1 233
71421.HI0082 71421.HI0511 156
71421.HI0082 71421.HI0543 180
71421.HI0082 71421.HI0771 482
71421.HI0082 71421.HI0834 154
71421.HI0082 71421.HI0972 279
71421.HI0082 71421.HI0987 170
71421.HI0082 71421.HI1153 158
71421.HI0082 71421.HI1190 158
71421.HI0082 71421.HI1237 193
71421.HI0082 71421.HI1258 153
71421.HI0082 71421.HI1301 151
71421.HI0082 71421.HI1401 152
71421.HI0082 71421.HI1702 268
71421.HI0083 71421.HI0078 246
71421.HI0083 71421.HI0079 294
71421.HI0083 71421.HI0080 294
71421.HI0083 71421.HI0081 426
71421.HI0083 71421.HI0082 809
71421.HI0084 71421.HI0001 740
71421.HI0084 71421.HI0018 181
71421.HI0084 71421.HI0028 184
71421.HI0084 71421.HI0037 248
71421.HI0084 71421.HI0044 179
71421.HI0084 71421.HI0057 511
71421.HI0084 71421.HI0063 393
71421.HI0084 71421.HI0065 497
71421.HI0084 71421.HI0071 189
71421.HI0084 71421.HI0075 447
71421.HI0084 71421.HI0078 201
71421.HI0084 71421.HI0085 560
71421.HI0084 71421.HI0086 536
71421.HI0084 71421.HI0090 269
71421.HI0084 71421.HI0103 447
71421.HI0084 71421.HI0104 381
71421.HI0084 71421.HI0106 334
71421.HI0084 71421.HI0111 305
71421.HI0084 71421.HI0118 280
71421.HI0084 71421.HI0119 184
71421.HI0084 71421.HI0123 250
71421.HI0084 71421.HI0136 344
71421.HI0084 71421.HI0142 242
71421.HI0084 71421.HI0150 255
71421.HI0084 71421.HI0151 255
71421.HI0084 71421.HI0155 221
71421.HI0084 71421.HI0157 242
71421.HI0084 71421.HI0159 296
71421.HI0084 71421.HI0161 816
71421.HI0084 71421.HI0177 475
71421.HI0084 71421.HI0190 220
71421.HI0084 71421.HI0201 316
71421.HI0084 71421.HI0202 321
71421.HI0084 71421.HI0204 163
71421.HI0084 71421.HI0207 361
71421.HI0084 71421.HI0208 195
71421.HI0084 71421.HI0209 169
71421.HI0084 71421.HI0213 222
71421.HI0084 71421.HI0221 306
71421.HI0084 71421.HI0221.1 306
71421.HI0084 71421.HI0229 184
71421.HI0084 71421.HI0231 233
71421.HI0084 71421.HI0239 245
71421.HI0084 71421.HI0249 446
71421.HI0084 71421.HI0250 263
71421.HI0084 71421.HI0254 169
71421.HI0084 71421.HI0260 156
71421.HI0084 71421.HI0260.1 183
71421.HI0084 71421.HI0269 183
71421.HI0084 71421.HI0274 245
71421.HI0084 71421.HI0280 196
71421.HI0084 71421.HI0295 759
71421.HI0084 71421.HI0302 242
71421.HI0084 71421.HI0305 293
71421.HI0084 71421.HI0314 158
71421.HI0084 71421.HI0317 426
71421.HI0084 71421.HI0328 252
71421.HI0084 71421.HI0334 165
71421.HI0084 71421.HI0369 285
71421.HI0084 71421.HI0376 242
71421.HI0084 71421.HI0378 321
71421.HI0084 71421.HI0380 221
71421.HI0084 71421.HI0390 152
71421.HI0084 71421.HI0394 256
71421.HI0084 71421.HI0422 233
71421.HI0084 71421.HI0428 815
71421.HI0084 71421.HI0430 194
71421.HI0084 71421.HI0435 170
71421.HI0084 71421.HI0440 262
71421.HI0084 71421.HI0444 186
71421.HI0084 71421.HI0458 152
71421.HI0084 71421.HI0470 159
71421.HI0084 71421.HI0472 424
71421.HI0084 71421.HI0479 543
71421.HI0084 71421.HI0481 425
71421.HI0084 71421.HI0488 183
71421.HI0084 71421.HI0496 272
71421.HI0084 71421.HI0497 320
71421.HI0084 71421.HI0504 186
71421.HI0084 71421.HI0514 173
71421.HI0084 71421.HI0515 761
71421.HI0084 71421.HI0524 407
71421.HI0084 71421.HI0525 279
71421.HI0084 71421.HI0529 184
71421.HI0084 71421.HI0530 484
71421.HI0084 71421.HI0533 250
71421.HI0084 71421.HI0536 180
71421.HI0084 71421.HI0538 246
71421.HI0084 71421.HI0541 521
71421.HI0084 71421.HI0542 216
71421.HI0084 71421.HI0543 827
71421.HI0084 71421.HI0549 224
71421.HI0084 71421.HI0553 196
71421.HI0084 71421.HI0558 296
71421.HI0084 71421.HI0566 409
71421.HI0084 71421.HI0567 211
71421.HI0084 71421.HI0571 815
71421.HI0084 71421.HI0572 882
71421.HI0084 71421.HI0574 210
71421.HI0084 71421.HI0578 619
71421.HI0084 71421.HI0579 837
71421.HI0084 71421.HI0580 251
71421.HI0084 71421.HI0581 280
71421.HI0084 71421.HI0596 274
71421.HI0084 71421.HI0597 274
71421.HI0084 71421.HI0600 425
71421.HI0084 71421.HI0628 374
71421.HI0084 71421.HI0632 632
71421.HI0084 71421.HI0634 219
71421.HI0084 71421.HI0637 167
71421.HI0084 71421.HI0640 184
71421.HI0084 71421.HI0641 250
71421.HI0084 71421.HI0642 184
71421.HI0084 71421.HI0646 259
71421.HI0084 71421.HI0649 286
71421.HI0084 71421.HI0651 226
71421.HI0084 71421.HI0656 242
71421.HI0084 71421.HI0656.1 156
71421.HI0084 71421.HI0678 262
71421.HI0084 71421.HI0682 376
71421.HI0084 71421.HI0690 232
71421.HI0084 71421.HI0691 182
71421.HI0084 71421.HI0692 180
71421.HI0084 71421.HI0695 539
71421.HI0084 71421.HI0699 211
71421.HI0084 71421.HI0713 417
71421.HI0084 71421.HI0714 452
71421.HI0084 71421.HI0715 274
71421.HI0084 71421.HI0717 448
71421.HI0084 71421.HI0729 179
71421.HI0084 71421.HI0730 183
71421.HI0084 71421.HI0738 274
71421.HI0084 71421.HI0738.1 174
71421.HI0084 71421.HI0739 530
71421.HI0084 71421.HI0743 507
71421.HI0084 71421.HI0749 319
71421.HI0084 71421.HI0750 151
71421.HI0084 71421.HI0752 224
71421.HI0084 71421.HI0755 183
71421.HI0084 71421.HI0758 436
71421.HI0084 71421.HI0767 425
71421.HI0084 71421.HI0768 176
71421.HI0084 71421.HI0769 152
71421.HI0084 71421.HI0777 171
71421.HI0084 71421.HI0783 746
71421.HI0084 71421.HI0788 267
71421.HI0084 71421.HI0798 268
71421.HI0084 71421.HI0799 167
71421.HI0084 71421.HI0800 159
71421.HI0084 71421.HI0801 179
71421.HI0084 71421.HI0802 175
71421.HI0084 71421.HI0808 159
71421.HI0084 71421.HI0810 319
71421.HI0084 71421.HI0811 173
71421.HI0084 71421.HI0814 224
71421.HI0084 71421.HI0827 316
71421.HI0084 71421.HI0834 224
71421.HI0084 71421.HI0835 191
71421.HI0084 71421.HI0839 319
71421.HI0084 71421.HI0844 195
71421.HI0084 71421.HI0846 790
71421.HI0084 71421.HI0853 256
71421.HI0084 71421.HI0859 283
71421.HI0084 71421.HI0860 442
71421.HI0084 71421.HI0865 504
71421.HI0084 71421.HI0876 265
71421.HI0084 71421.HI0877 196
71421.HI0084 71421.HI0879 220
71421.HI0084 71421.HI0880 519
71421.HI0084 71421.HI0881 242
71421.HI0084 71421.HI0882 179
71421.HI0084 71421.HI0885 818
71421.HI0084 71421.HI0889 164
71421.HI0084 71421.HI0892 475
71421.HI0084 71421.HI0899 350
71421.HI0084 71421.HI0904 270
71421.HI0084 71421.HI0905 405
71421.HI0084 71421.HI0909 603
71421.HI0084 71421.HI0911 240
71421.HI0084 71421.HI0914 426
71421.HI0084 71421.HI0917 239
71421.HI0084 71421.HI0918 224
71421.HI0084 71421.HI0924 256
71421.HI0084 71421.HI0928 797
71421.HI0084 71421.HI0929 246
71421.HI0084 71421.HI0932 421
71421.HI0084 71421.HI0934 259
71421.HI0084 71421.HI0935 163
71421.HI0084 71421.HI0936 172
71421.HI0084 71421.HI0943 183
71421.HI0084 71421.HI0944 162
71421.HI0084 71421.HI0946 250
71421.HI0084 71421.HI0951 358
71421.HI0084 71421.HI0963 228
71421.HI0084 71421.HI0964 237
71421.HI0084 71421.HI0981 191
71421.HI0084 71421.HI0982 212
71421.HI0084 71421.HI0987 159
71421.HI0084 71421.HI0992 492
71421.HI0084 71421.HI0993 408
71421.HI0084 71421.HI0998 279
71421.HI0084 71421.HI1023 197
71421.HI0084 71421.HI1034 183
71421.HI0084 71421.HI1061 344
71421.HI0084 71421.HI1062 225
71421.HI0084 71421.HI1065 226
71421.HI0084 71421.HI1076 162
71421.HI0084 71421.HI1088 459
71421.HI0084 71421.HI1091 215
71421.HI0084 71421.HI1093 510
71421.HI0084 71421.HI1094 237
71421.HI0084 71421.HI1096m 160
71421.HI0084 71421.HI1103 180
71421.HI0084 71421.HI1117 242
71421.HI0084 71421.HI1118 274
71421.HI0084 71421.HI1124 222
71421.HI0084 71421.HI1125 181
71421.HI0084 71421.HI1136 159
71421.HI0084 71421.HI1142 256
71421.HI0084 71421.HI1143 344
71421.HI0084 71421.HI1148 184
71421.HI0084 71421.HI1158 997
71421.HI0084 71421.HI1165 787
71421.HI0084 71421.HI1172 324
71421.HI0084 71421.HI1188 286
71421.HI0084 71421.HI1196 184
71421.HI0084 71421.HI1197 184
71421.HI0084 71421.HI1200 203
71421.HI0084 71421.HI1204 440
71421.HI0084 71421.HI1207 465
71421.HI0084 71421.HI1213 788
71421.HI0084 71421.HI1215 790
71421.HI0084 71421.HI1220 288
71421.HI0084 71421.HI1228 180
71421.HI0084 71421.HI1229 169
71421.HI0084 71421.HI1231 852
71421.HI0084 71421.HI1237 804
71421.HI0084 71421.HI1238 201
71421.HI0084 71421.HI1247 206
71421.HI0084 71421.HI1264 294
71421.HI0084 71421.HI1274 449
71421.HI0084 71421.HI1282 355
71421.HI0084 71421.HI1283 200
71421.HI0084 71421.HI1284 158
71421.HI0084 71421.HI1289 425
71421.HI0084 71421.HI1305 248
71421.HI0084 71421.HI1306 254
71421.HI0084 71421.HI1308 459
71421.HI0084 71421.HI1318m 162
71421.HI0084 71421.HI1321 534
71421.HI0084 71421.HI1325 192
71421.HI0084 71421.HI1335 598
71421.HI0084 71421.HI1337 155
71421.HI0084 71421.HI1348 242
71421.HI0084 71421.HI1357 732
71421.HI0084 71421.HI1359 726
71421.HI0084 71421.HI1360 708
71421.HI0084 71421.HI1365 379
71421.HI0084 71421.HI1367 373
71421.HI0084 71421.HI1377 151
71421.HI0084 71421.HI1378 153
71421.HI0084 71421.HI1391 740
71421.HI0084 71421.HI1428 151
71421.HI0084 71421.HI1441 178
71421.HI0084 71421.HI1443 168
71421.HI0084 71421.HI1449 307
71421.HI0084 71421.HI1454 305
71421.HI0084 71421.HI1455 505
71421.HI0084 71421.HI1463 155
71421.HI0084 71421.HI1528 232
71421.HI0084 71421.HI1529 163
71421.HI0084 71421.HI1532 790
71421.HI0084 71421.HI1542 183
71421.HI0084 71421.HI1561 175
71421.HI0084 71421.HI1573 523
71421.HI0084 71421.HI1576 212
71421.HI0084 71421.HI1590 307
71421.HI0084 71421.HI1604 581
71421.HI0084 71421.HI1608 157
71421.HI0084 71421.HI1609 264
71421.HI0084 71421.HI1610 246
71421.HI0084 71421.HI1633 260
71421.HI0084 71421.HI1634 187
71421.HI0084 71421.HI1644 252
71421.HI0084 71421.HI1645 442
71421.HI0084 71421.HI1654 435
71421.HI0084 71421.HI1659 595
71421.HI0084 71421.HI1660 155
71421.HI0084 71421.HI1668 184
71421.HI0084 71421.HI1677 152
71421.HI0084 71421.HI1704 160
71421.HI0084 71421.HI1706 224
71421.HI0084 71421.HI1711 189
71421.HI0084 71421.HI1712 164
71421.HI0084 71421.HI1719 197
71421.HI0084 71421.HI1722 175
71421.HI0084 71421.HI1723 242
71421.HI0084 71421.HI1725 272
71421.HI0084 71421.HI1727 776
71421.HI0084 71421.HI1734 242
71421.HI0084 71421.HI1739 197
71421.HI0084 71421.HI1743 159
71421.HI0085 71421.HI0035 223
71421.HI0085 71421.HI0060 250
71421.HI0085 71421.HI0065 160
71421.HI0085 71421.HI0084 560
71421.HI0085 71421.HI0086 818
71421.HI0085 71421.HI0091 231
71421.HI0085 71421.HI0152 167
71421.HI0085 71421.HI0180 919
71421.HI0085 71421.HI0196 170
71421.HI0085 71421.HI0368 550
71421.HI0085 71421.HI0472 198
71421.HI0085 71421.HI0489 168
71421.HI0085 71421.HI0530 184
71421.HI0085 71421.HI0531 194
71421.HI0085 71421.HI0608 169
71421.HI0085 71421.HI0614 194
71421.HI0085 71421.HI0624 258
71421.HI0085 71421.HI0651 168
71421.HI0085 71421.HI0703 168
71421.HI0085 71421.HI0737 800
71421.HI0085 71421.HI0754 184
71421.HI0085 71421.HI0757 619
71421.HI0085 71421.HI0809 242
71421.HI0085 71421.HI0836 222
71421.HI0085 71421.HI0906 253
71421.HI0085 71421.HI0929 235
71421.HI0085 71421.HI0986 800
71421.HI0085 71421.HI0988 813
71421.HI0085 71421.HI0989 817
71421.HI0085 71421.HI1034 236
71421.HI0085 71421.HI1041 574
71421.HI0085 71421.HI1077 184
71421.HI0085 71421.HI1089 169
71421.HI0085 71421.HI1090 169
71421.HI0085 71421.HI1091 169
71421.HI0085 71421.HI1167 167
71421.HI0085 71421.HI1203 242
71421.HI0085 71421.HI1204 241
71421.HI0085 71421.HI1210 233
71421.HI0085 71421.HI1218 414
71421.HI0085 71421.HI1233 900
71421.HI0085 71421.HI1245 922
71421.HI0085 71421.HI1274 899
71421.HI0085 71421.HI1356 274
71421.HI0085 71421.HI1357 321
71421.HI0085 71421.HI1360 274
71421.HI0085 71421.HI1361 400
71421.HI0085 71421.HI1377 151
71421.HI0085 71421.HI1454 198
71421.HI0085 71421.HI1541 255
71421.HI0085 71421.HI1553 150
71421.HI0085 71421.HI1554 151
71421.HI0085 71421.HI1560 163
71421.HI0085 71421.HI1561 151
71421.HI0085 71421.HI1573 923
71421.HI0085 71421.HI1576 314
71421.HI0085 71421.HI1584 800
71421.HI0085 71421.HI1585 800
71421.HI0085 71421.HI1649 815
71421.HI0085 71421.HI1679 275
71421.HI0085 71421.HI1739.1 917
71421.HI0086 71421.HI0055 250
71421.HI0086 71421.HI0084 536
71421.HI0086 71421.HI0085 818
71421.HI0086 71421.HI0087 173
71421.HI0086 71421.HI0088 875
71421.HI0086 71421.HI0089 851
71421.HI0086 71421.HI0102 221
71421.HI0086 71421.HI0122 929
71421.HI0086 71421.HI0174 205
71421.HI0086 71421.HI0180 800
71421.HI0086 71421.HI0196 165
71421.HI0086 71421.HI0201 196
71421.HI0086 71421.HI0202 196
71421.HI0086 71421.HI0204 217
71421.HI0086 71421.HI0216 443
71421.HI0086 71421.HI0221 306
71421.HI0086 71421.HI0221.1 306
71421.HI0086 71421.HI0226 242
71421.HI0086 71421.HI0239 177
71421.HI0086 71421.HI0240 177
71421.HI0086 71421.HI0244 211
71421.HI0086 71421.HI0245 211
71421.HI0086 71421.HI0255 402
71421.HI0086 71421.HI0272 247
71421.HI0086 71421.HI0276 780
71421.HI0086 71421.HI0283 185
71421.HI0086 71421.HI0294 557
71421.HI0086 71421.HI0315 194
71421.HI0086 71421.HI0316 180
71421.HI0086 71421.HI0319 161
71421.HI0086 71421.HI0340 189
71421.HI0086 71421.HI0351 221
71421.HI0086 71421.HI0379 424
71421.HI0086 71421.HI0382 250
71421.HI0086 71421.HI0416 236
71421.HI0086 71421.HI0419 262
71421.HI0086 71421.HI0442 280
71421.HI0086 71421.HI0443 150
71421.HI0086 71421.HI0456 320
71421.HI0086 71421.HI0465 256
71421.HI0086 71421.HI0469 165
71421.HI0086 71421.HI0471 279
71421.HI0086 71421.HI0473 419
71421.HI0086 71421.HI0475 274
71421.HI0086 71421.HI0481 155
71421.HI0086 71421.HI0491 936
71421.HI0086 71421.HI0509 731
71421.HI0086 71421.HI0515 192
71421.HI0086 71421.HI0534 201
71421.HI0086 71421.HI0559 245
71421.HI0086 71421.HI0581 279
71421.HI0086 71421.HI0583 292
71421.HI0086 71421.HI0605 211
71421.HI0086 71421.HI0606 569
71421.HI0086 71421.HI0624 306
71421.HI0086 71421.HI0625 230
71421.HI0086 71421.HI0646 537
71421.HI0086 71421.HI0682 331
71421.HI0086 71421.HI0727 444
71421.HI0086 71421.HI0738 538
71421.HI0086 71421.HI0738.1 424
71421.HI0086 71421.HI0749 180
71421.HI0086 71421.HI0758 202
71421.HI0086 71421.HI0794 185
71421.HI0086 71421.HI0801 174
71421.HI0086 71421.HI0819 272
71421.HI0086 71421.HI0859 167
71421.HI0086 71421.HI0877 217
71421.HI0086 71421.HI0889 400
71421.HI0086 71421.HI0900 261
71421.HI0086 71421.HI0905 229
71421.HI0086 71421.HI0920 511
71421.HI0086 71421.HI0927 167
71421.HI0086 71421.HI0929 151
71421.HI0086 71421.HI0932 220
71421.HI0086 71421.HI0944 205
71421.HI0086 71421.HI0946 243
71421.HI0086 71421.HI0953 188
71421.HI0086 71421.HI0986 187
71421.HI0086 71421.HI0987 555
71421.HI0086 71421.HI0988 156
71421.HI0086 71421.HI0989 181
71421.HI0086 71421.HI1022 301
71421.HI0086 71421.HI1033 151
71421.HI0086 71421.HI1079m 275
71421.HI0086 71421.HI1080 274
71421.HI0086 71421.HI1103 991
71421.HI0086 71421.HI1133 239
71421.HI0086 71421.HI1139 224
71421.HI0086 71421.HI1145 152
71421.HI0086 71421.HI1153 158
71421.HI0086 71421.HI1172 570
71421.HI0086 71421.HI1191 583
71421.HI0086 71421.HI1193 253
71421.HI0086 71421.HI1194m 307
71421.HI0086 71421.HI1206 540
71421.HI0086 71421.HI1207 718
71421.HI0086 71421.HI1216 169
71421.HI0086 71421.HI1239 257
71421.HI0086 71421.HI1251 198
71421.HI0086 71421.HI1260 544
71421.HI0086 71421.HI1261 557
71421.HI0086 71421.HI1263 958
71421.HI0086 71421.HI1276 246
71421.HI0086 71421.HI1284 168
71421.HI0086 71421.HI1286 446
71421.HI0086 71421.HI1287 319
71421.HI0086 71421.HI1296 239
71421.HI0086 71421.HI1308 521
71421.HI0086 71421.HI1311 180
71421.HI0086 71421.HI1312 368
71421.HI0086 71421.HI1325 320
71421.HI0086 71421.HI1328 256
71421.HI0086 71421.HI1389 251
71421.HI0086 71421.HI1389.1 534
71421.HI0086 71421.HI1401 168
71421.HI0086 71421.HI1428 246
71421.HI0086 71421.HI1431 770
71421.HI0086 71421.HI1432 546
71421.HI0086 71421.HI1433 202
71421.HI0086 71421.HI1436 360
71421.HI0086 71421.HI1442 151
71421.HI0086 71421.HI1444 942
71421.HI0086 71421.HI1448 230
71421.HI0086 71421.HI1449 348
71421.HI0086 71421.HI1455 644
71421.HI0086 71421.HI1468 256
71421.HI0086 71421.HI1584 212
71421.HI0086 71421.HI1597 180
71421.HI0086 71421.HI1615 272
71421.HI0086 71421.HI1632 172
71421.HI0086 71421.HI1634 417
71421.HI0086 71421.HI1636 180
71421.HI0086 71421.HI1644 495
71421.HI0086 71421.HI1663 242
71421.HI0086 71421.HI1702 963
71421.HI0086 71421.HI1722 169
71421.HI0086 71421.HI1739 646
71421.HI0087 71421.HI0001 247
71421.HI0087 71421.HI0018 492
71421.HI0087 71421.HI0029 176
71421.HI0087 71421.HI0049 184
71421.HI0087 71421.HI0058 459
71421.HI0087 71421.HI0059 291
71421.HI0087 71421.HI0070 232
71421.HI0087 71421.HI0076 192
71421.HI0087 71421.HI0086 173
71421.HI0087 71421.HI0088 999
71421.HI0087 71421.HI0089 984
71421.HI0087 71421.HI0090 276
71421.HI0087 71421.HI0102 235
71421.HI0087 71421.HI0103 168
71421.HI0087 71421.HI0110 447
71421.HI0087 71421.HI0122 176
71421.HI0087 71421.HI0140 329
71421.HI0087 71421.HI0150 168
71421.HI0087 71421.HI0151 168
71421.HI0087 71421.HI0172 156
71421.HI0087 71421.HI0189 208
71421.HI0087 71421.HI0192 276
71421.HI0087 71421.HI0196 737
71421.HI0087 71421.HI0201 300
71421.HI0087 71421.HI0202 194
71421.HI0087 71421.HI0203 193
71421.HI0087 71421.HI0204 183
71421.HI0087 71421.HI0207 802
71421.HI0087 71421.HI0208 587
71421.HI0087 71421.HI0217 159
71421.HI0087 71421.HI0220.2 384
71421.HI0087 71421.HI0221 318
71421.HI0087 71421.HI0221.1 227
71421.HI0087 71421.HI0229 296
71421.HI0087 71421.HI0249 193
71421.HI0087 71421.HI0254 320
71421.HI0087 71421.HI0255 492
71421.HI0087 71421.HI0266 392
71421.HI0087 71421.HI0286 637
71421.HI0087 71421.HI0295 300
71421.HI0087 71421.HI0304 200
71421.HI0087 71421.HI0307 297
71421.HI0087 71421.HI0309 312
71421.HI0087 71421.HI0319 301
71421.HI0087 71421.HI0340 167
71421.HI0087 71421.HI0443 185
71421.HI0087 71421.HI0465 193
71421.HI0087 71421.HI0468 379
71421.HI0087 71421.HI0469 379
71421.HI0087 71421.HI0470 184
71421.HI0087 71421.HI0471 203
71421.HI0087 71421.HI0473 326
71421.HI0087 71421.HI0474 249
71421.HI0087 71421.HI0480 299
71421.HI0087 71421.HI0481 310
71421.HI0087 71421.HI0530 365
71421.HI0087 71421.HI0536 192
71421.HI0087 71421.HI0544 155
71421.HI0087 71421.HI0545 164
71421.HI0087 71421.HI0547 182
71421.HI0087 71421.HI0572 192
71421.HI0087 71421.HI0575 223
71421.HI0087 71421.HI0606 247
71421.HI0087 71421.HI0607 368
71421.HI0087 71421.HI0609 277
71421.HI0087 71421.HI0623 171
71421.HI0087 71421.HI0624 261
71421.HI0087 71421.HI0633 156
71421.HI0087 71421.HI0637 373
71421.HI0087 71421.HI0646 855
71421.HI0087 71421.HI0654 221
71421.HI0087 71421.HI0655 278
71421.HI0087 71421.HI0656 170
71421.HI0087 71421.HI0682 757
71421.HI0087 71421.HI0713 268
71421.HI0087 71421.HI0727 821
71421.HI0087 71421.HI0734 263
71421.HI0087 71421.HI0737 272
71421.HI0087 71421.HI0738 578
71421.HI0087 71421.HI0738.1 955
71421.HI0087 71421.HI0750 424
71421.HI0087 71421.HI0753 357
71421.HI0087 71421.HI0758 192
71421.HI0087 71421.HI0766 160
71421.HI0087 71421.HI0769 199
71421.HI0087 71421.HI0823 371
71421.HI0087 71421.HI0851 225
71421.HI0087 71421.HI0858 223
71421.HI0087 71421.HI0859 158
71421.HI0087 71421.HI0865 277
71421.HI0087 71421.HI0889 499
71421.HI0087 71421.HI0905 458
71421.HI0087 71421.HI0963 194
71421.HI0087 71421.HI0971 163
71421.HI0087 71421.HI0985 388
71421.HI0087 71421.HI0986 583
71421.HI0087 71421.HI0987 542
71421.HI0087 71421.HI0988 370
71421.HI0087 71421.HI0989 411
71421.HI0087 71421.HI0991 278
71421.HI0087 71421.HI1033 216
71421.HI0087 71421.HI1056 274
71421.HI0087 71421.HI1077 185
71421.HI0087 71421.HI1087 208
71421.HI0087 71421.HI1100 301
71421.HI0087 71421.HI1103 352
71421.HI0087 71421.HI1145 610
71421.HI0087 71421.HI1152 442
71421.HI0087 71421.HI1159m 183
71421.HI0087 71421.HI1167 933
71421.HI0087 71421.HI1173 189
71421.HI0087 71421.HI1193 506
71421.HI0087 71421.HI1196 324
71421.HI0087 71421.HI1198 170
71421.HI0087 71421.HI1201 168
71421.HI0087 71421.HI1211 496
71421.HI0087 71421.HI1213 491
71421.HI0087 71421.HI1214 448
71421.HI0087 71421.HI1231 361
71421.HI0087 71421.HI1232 332
71421.HI0087 71421.HI1234 257
71421.HI0087 71421.HI1237 264
71421.HI0087 71421.HI1239 270
71421.HI0087 71421.HI1261 174
71421.HI0087 71421.HI1263 246
71421.HI0087 71421.HI1274 171
71421.HI0087 71421.HI1276 443
71421.HI0087 71421.HI1290 167
71421.HI0087 71421.HI1308 508
71421.HI0087 71421.HI1321 283
71421.HI0087 71421.HI1355 174
71421.HI0087 71421.HI1367 249
71421.HI0087 71421.HI1368 336
71421.HI0087 71421.HI1381 156
71421.HI0087 71421.HI1382 156
71421.HI0087 71421.HI1383m 156
71421.HI0087 71421.HI1387 246
71421.HI0087 71421.HI1388 372
71421.HI0087 71421.HI1389 158
71421.HI0087 71421.HI1389.1 507
71421.HI0087 71421.HI1400 291
71421.HI0087 71421.HI1401 171
71421.HI0087 71421.HI1431 402
71421.HI0087 71421.HI1432 319
71421.HI0087 71421.HI1433 357
71421.HI0087 71421.HI1444 170
71421.HI0087 71421.HI1447 168
71421.HI0087 71421.HI1448 324
71421.HI0087 71421.HI1545 360
71421.HI0087 71421.HI1547 260
71421.HI0087 71421.HI1559 168
71421.HI0087 71421.HI1561 273
71421.HI0087 71421.HI1583 366
71421.HI0087 71421.HI1585 298
71421.HI0087 71421.HI1589 505
71421.HI0087 71421.HI1609 519
71421.HI0087 71421.HI1610 300
71421.HI0087 71421.HI1612 154
71421.HI0087 71421.HI1615 225
71421.HI0087 71421.HI1632 792
71421.HI0087 71421.HI1634 243
71421.HI0087 71421.HI1653 219
71421.HI0087 71421.HI1662 508
71421.HI0087 71421.HI1663 274
71421.HI0087 71421.HI1673 435
71421.HI0087 71421.HI1674 452
71421.HI0087 71421.HI1676 345
71421.HI0087 71421.HI1680 166
71421.HI0087 71421.HI1701 155
71421.HI0087 71421.HI1702 380
71421.HI0087 71421.HI1727 606
71421.HI0087 71421.HI1735 185
71421.HI0087 71421.HI1737 301
71421.HI0087 71421.HI1738 301
71421.HI0087 71421.HI1740 202
71421.HI0088 71421.HI0018 289
71421.HI0088 71421.HI0064 157
71421.HI0088 71421.HI0076 192
71421.HI0088 71421.HI0086 875
71421.HI0088 71421.HI0087 999
71421.HI0088 71421.HI0089 999
71421.HI0088 71421.HI0090 301
71421.HI0088 71421.HI0103 159
71421.HI0088 71421.HI0122 898
71421.HI0088 71421.HI0150 160
71421.HI0088 71421.HI0151 160
71421.HI0088 71421.HI0172 156
71421.HI0088 71421.HI0182 169
71421.HI0088 71421.HI0192 164
71421.HI0088 71421.HI0196 168
71421.HI0088 71421.HI0203 240
71421.HI0088 71421.HI0214 267
71421.HI0088 71421.HI0223 168
71421.HI0088 71421.HI0239 246
71421.HI0088 71421.HI0265 249
71421.HI0088 71421.HI0266 316
71421.HI0088 71421.HI0286 373
71421.HI0088 71421.HI0288 800
71421.HI0088 71421.HI0295 320
71421.HI0088 71421.HI0328 197
71421.HI0088 71421.HI0388 337
71421.HI0088 71421.HI0397 266
71421.HI0088 71421.HI0465 203
71421.HI0088 71421.HI0480 218
71421.HI0088 71421.HI0481 261
71421.HI0088 71421.HI0491 800
71421.HI0088 71421.HI0500 534
71421.HI0088 71421.HI0525 156
71421.HI0088 71421.HI0530 356
71421.HI0088 71421.HI0559 175
71421.HI0088 71421.HI0568 207
71421.HI0088 71421.HI0574 180
71421.HI0088 71421.HI0606 800
71421.HI0088 71421.HI0609 220
71421.HI0088 71421.HI0625 269
71421.HI0088 71421.HI0629 280
71421.HI0088 71421.HI0637 264
71421.HI0088 71421.HI0639 168
71421.HI0088 71421.HI0646 366
71421.HI0088 71421.HI0656 168
71421.HI0088 71421.HI0680 168
71421.HI0088 71421.HI0682 255
71421.HI0088 71421.HI0727 411
71421.HI0088 71421.HI0734 224
71421.HI0088 71421.HI0737 210
71421.HI0088 71421.HI0758 194
71421.HI0088 71421.HI0794 154
71421.HI0088 71421.HI0798 356
71421.HI0088 71421.HI0840 155
71421.HI0088 71421.HI0889 197
71421.HI0088 71421.HI0915 171
71421.HI0088 71421.HI0917 222
71421.HI0088 71421.HI0918 169
71421.HI0088 71421.HI0919 169
71421.HI0088 71421.HI0920 169
71421.HI0088 71421.HI0926 160
71421.HI0088 71421.HI0944 443
71421.HI0088 71421.HI0970 373
71421.HI0088 71421.HI0981 196
71421.HI0088 71421.HI1016 291
71421.HI0088 71421.HI1019 263
71421.HI0088 71421.HI1033 179
71421.HI0088 71421.HI1061 248
71421.HI0088 71421.HI1062 200
71421.HI0088 71421.HI1065 173
71421.HI0088 71421.HI1103 168
71421.HI0088 71421.HI1144 475
71421.HI0088 71421.HI1145 263
71421.HI0088 71421.HI1167 218
71421.HI0088 71421.HI1171 166
71421.HI0088 71421.HI1172 236
71421.HI0088 71421.HI1173 220
71421.HI0088 71421.HI1181 190
71421.HI0088 71421.HI1191 185
71421.HI0088 71421.HI1193 198
71421.HI0088 71421.HI1198 168
71421.HI0088 71421.HI1218 278
71421.HI0088 71421.HI1223 167
71421.HI0088 71421.HI1228 194
71421.HI0088 71421.HI1239 246
71421.HI0088 71421.HI1261 198
71421.HI0088 71421.HI1274 169
71421.HI0088 71421.HI1282 319
71421.HI0088 71421.HI1284 475
71421.HI0088 71421.HI1288 320
71421.HI0088 71421.HI1290 180
71421.HI0088 71421.HI1305 155
71421.HI0088 71421.HI1308 172
71421.HI0088 71421.HI1317 152
71421.HI0088 71421.HI1367 326
71421.HI0088 71421.HI1387 184
71421.HI0088 71421.HI1388 449
71421.HI0088 71421.HI1431 393
71421.HI0088 71421.HI1432 180
71421.HI0088 71421.HI1433 446
71421.HI0088 71421.HI1438 199
71421.HI0088 71421.HI1447 157
71421.HI0088 71421.HI1448 227
71421.HI0088 71421.HI1473 221
71421.HI0088 71421.HI1561 268
71421.HI0088 71421.HI1575 182
71421.HI0088 71421.HI1583 350
71421.HI0088 71421.HI1584 183
71421.HI0088 71421.HI1585 210
71421.HI0088 71421.HI1608 192
71421.HI0088 71421.HI1632 654
71421.HI0088 71421.HI1702 800
71421.HI0089 71421.HI0018 202
71421.HI0089 71421.HI0020 190
71421.HI0089 71421.HI0026 194
71421.HI0089 71421.HI0057 200
71421.HI0089 71421.HI0063 778
71421.HI0089 71421.HI0064 157
71421.HI0089 71421.HI0065 408
71421.HI0089 71421.HI0067 261
71421.HI0089 71421.HI0072 154
71421.HI0089 71421.HI0076 192
71421.HI0089 71421.HI0078 307
71421.HI0089 71421.HI0086 851
71421.HI0089 71421.HI0087 984
71421.HI0089 71421.HI0088 999
71421.HI0089 71421.HI0090 398
71421.HI0089 71421.HI0102 219
71421.HI0089 71421.HI0103 159
71421.HI0089 71421.HI0104 494
71421.HI0089 71421.HI0118 160
71421.HI0089 71421.HI0122 844
71421.HI0089 71421.HI0142 492
71421.HI0089 71421.HI0150 159
71421.HI0089 71421.HI0151 159
71421.HI0089 71421.HI0152 162
71421.HI0089 71421.HI0172 156
71421.HI0089 71421.HI0182 169
71421.HI0089 71421.HI0188 245
71421.HI0089 71421.HI0189 153
71421.HI0089 71421.HI0196 173
71421.HI0089 71421.HI0199 168
71421.HI0089 71421.HI0207 240
71421.HI0089 71421.HI0208 177
71421.HI0089 71421.HI0211 167
71421.HI0089 71421.HI0212 157
71421.HI0089 71421.HI0213 462
71421.HI0089 71421.HI0222 202
71421.HI0089 71421.HI0223 168
71421.HI0089 71421.HI0229 247
71421.HI0089 71421.HI0245 239
71421.HI0089 71421.HI0254 171
71421.HI0089 71421.HI0255 954
71421.HI0089 71421.HI0265 156
71421.HI0089 71421.HI0266 183
71421.HI0089 71421.HI0280 401
71421.HI0089 71421.HI0286 355
71421.HI0089 71421.HI0288 807
71421.HI0089 71421.HI0294 240
71421.HI0089 71421.HI0295 317
71421.HI0089 71421.HI0296 193
71421.HI0089 71421.HI0302 168
71421.HI0089 71421.HI0303 195
71421.HI0089 71421.HI0307 188
71421.HI0089 71421.HI0309 223
71421.HI0089 71421.HI0313 525
71421.HI0089 71421.HI0314 230
71421.HI0089 71421.HI0316 266
71421.HI0089 71421.HI0319 383
71421.HI0089 71421.HI0323 239
71421.HI0089 71421.HI0328 239
71421.HI0089 71421.HI0334 272
71421.HI0089 71421.HI0368 400
71421.HI0089 71421.HI0369 248
71421.HI0089 71421.HI0380 213
71421.HI0089 71421.HI0386 271
71421.HI0089 71421.HI0398 266
71421.HI0089 71421.HI0401 177
71421.HI0089 71421.HI0404 429
71421.HI0089 71421.HI0406 369
71421.HI0089 71421.HI0409 242
71421.HI0089 71421.HI0424 277
71421.HI0089 71421.HI0443 410
71421.HI0089 71421.HI0455 305
71421.HI0089 71421.HI0456 293
71421.HI0089 71421.HI0458 239
71421.HI0089 71421.HI0463 404
71421.HI0089 71421.HI0465 532
71421.HI0089 71421.HI0468 153
71421.HI0089 71421.HI0469 367
71421.HI0089 71421.HI0480 275
71421.HI0089 71421.HI0481 236
71421.HI0089 71421.HI0485 156
71421.HI0089 71421.HI0491 800
71421.HI0089 71421.HI0509 195
71421.HI0089 71421.HI0530 213
71421.HI0089 71421.HI0533 212
71421.HI0089 71421.HI0534 800
71421.HI0089 71421.HI0541 168
71421.HI0089 71421.HI0558 589
71421.HI0089 71421.HI0564 800
71421.HI0089 71421.HI0565 249
71421.HI0089 71421.HI0574 496
71421.HI0089 71421.HI0576.1 157
71421.HI0089 71421.HI0579 428
71421.HI0089 71421.HI0584 232
71421.HI0089 71421.HI0596 323
71421.HI0089 71421.HI0599 263
71421.HI0089 71421.HI0600 436
71421.HI0089 71421.HI0605 187
71421.HI0089 71421.HI0606 812
71421.HI0089 71421.HI0608 190
71421.HI0089 71421.HI0609 280
71421.HI0089 71421.HI0624 187
71421.HI0089 71421.HI0633 156
71421.HI0089 71421.HI0637 199
71421.HI0089 71421.HI0639 186
71421.HI0089 71421.HI0640 410
71421.HI0089 71421.HI0643 166
71421.HI0089 71421.HI0646 977
71421.HI0089 71421.HI0656 190
71421.HI0089 71421.HI0667 383
71421.HI0089 71421.HI0674 315
71421.HI0089 71421.HI0680 168
71421.HI0089 71421.HI0682 199
71421.HI0089 71421.HI0683 202
71421.HI0089 71421.HI0692 315
71421.HI0089 71421.HI0707 196
71421.HI0089 71421.HI0713 189
71421.HI0089 71421.HI0727 786
71421.HI0089 71421.HI0730 187
71421.HI0089 71421.HI0735 191
71421.HI0089 71421.HI0737 183
71421.HI0089 71421.HI0738.1 244
71421.HI0089 71421.HI0745 800
71421.HI0089 71421.HI0748 782
71421.HI0089 71421.HI0750 495
71421.HI0089 71421.HI0753 179
71421.HI0089 71421.HI0758 320
71421.HI0089 71421.HI0764 156
71421.HI0089 71421.HI0776 222
71421.HI0089 71421.HI0811 234
71421.HI0089 71421.HI0813 408
71421.HI0089 71421.HI0814 459
71421.HI0089 71421.HI0817 179
71421.HI0089 71421.HI0834 246
71421.HI0089 71421.HI0835 235
71421.HI0089 71421.HI0851 192
71421.HI0089 71421.HI0853 230
71421.HI0089 71421.HI0858 278
71421.HI0089 71421.HI0860 277
71421.HI0089 71421.HI0876 210
71421.HI0089 71421.HI0884 254
71421.HI0089 71421.HI0889 262
71421.HI0089 71421.HI0892 268
71421.HI0089 71421.HI0901 319
71421.HI0089 71421.HI0909 162
71421.HI0089 71421.HI0910 266
71421.HI0089 71421.HI0911 178
71421.HI0089 71421.HI0915 250
71421.HI0089 71421.HI0917 179
71421.HI0089 71421.HI0918 170
71421.HI0089 71421.HI0919 296
71421.HI0089 71421.HI0920 213
71421.HI0089 71421.HI0923 235
71421.HI0089 71421.HI0932 337
71421.HI0089 71421.HI0943 197
71421.HI0089 71421.HI0944 215
71421.HI0089 71421.HI0949 931
71421.HI0089 71421.HI0953 180
71421.HI0089 71421.HI0954 191
71421.HI0089 71421.HI0963 338
71421.HI0089 71421.HI0964 221
71421.HI0089 71421.HI0971 192
71421.HI0089 71421.HI0986 263
71421.HI0089 71421.HI0987 169
71421.HI0089 71421.HI0994 153
71421.HI0089 71421.HI1001 268
71421.HI0089 71421.HI1008 172
71421.HI0089 71421.HI1021 790
71421.HI0089 71421.HI1033 235
71421.HI0089 71421.HI1034 156
71421.HI0089 71421.HI1047 242
71421.HI0089 71421.HI1061 252
71421.HI0089 71421.HI1062 251
71421.HI0089 71421.HI1070 788
71421.HI0089 71421.HI1100 400
71421.HI0089 71421.HI1103 202
71421.HI0089 71421.HI1118 192
71421.HI0089 71421.HI1123 194
71421.HI0089 71421.HI1124 223
71421.HI0089 71421.HI1136 191
71421.HI0089 71421.HI1139 208
71421.HI0089 71421.HI1145 224
71421.HI0089 71421.HI1148 191
71421.HI0089 71421.HI1153 154
71421.HI0089 71421.HI1163 202
71421.HI0089 71421.HI1173 160
71421.HI0089 71421.HI1187 194
71421.HI0089 71421.HI1190 195
71421.HI0089 71421.HI1193 384
71421.HI0089 71421.HI1197 153
71421.HI0089 71421.HI1198 190
71421.HI0089 71421.HI1201 318
71421.HI0089 71421.HI1207 161
71421.HI0089 71421.HI1211 271
71421.HI0089 71421.HI1213 232
71421.HI0089 71421.HI1214 353
71421.HI0089 71421.HI1219 156
71421.HI0089 71421.HI1229 377
71421.HI0089 71421.HI1237 456
71421.HI0089 71421.HI1239 167
71421.HI0089 71421.HI1259 176
71421.HI0089 71421.HI1261 218
71421.HI0089 71421.HI1263 973
71421.HI0089 71421.HI1274 169
71421.HI0089 71421.HI1276 204
71421.HI0089 71421.HI1284 209
71421.HI0089 71421.HI1289 207
71421.HI0089 71421.HI1290 216
71421.HI0089 71421.HI1293 271
71421.HI0089 71421.HI1303 293
71421.HI0089 71421.HI1304 268
71421.HI0089 71421.HI1308 572
71421.HI0089 71421.HI1321 268
71421.HI0089 71421.HI1336 377
71421.HI0089 71421.HI1337 228
71421.HI0089 71421.HI1352 172
71421.HI0089 71421.HI1371.1 200
71421.HI0089 71421.HI1387 263
71421.HI0089 71421.HI1388 209
71421.HI0089 71421.HI1389 263
71421.HI0089 71421.HI1389.1 212
71421.HI0089 71421.HI1391 207
71421.HI0089 71421.HI1400 335
71421.HI0089 71421.HI1424 168
71421.HI0089 71421.HI1429 384
71421.HI0089 71421.HI1433 977
71421.HI0089 71421.HI1444 551
71421.HI0089 71421.HI1447 233
71421.HI0089 71421.HI1448 466
71421.HI0089 71421.HI1449 262
71421.HI0089 71421.HI1463 228
71421.HI0089 71421.HI1464 377
71421.HI0089 71421.HI1526 262
71421.HI0089 71421.HI1527 168
71421.HI0089 71421.HI1534 244
71421.HI0089 71421.HI1545 360
71421.HI0089 71421.HI1554 351
71421.HI0089 71421.HI1558 207
71421.HI0089 71421.HI1559 401
71421.HI0089 71421.HI1561 433
71421.HI0089 71421.HI1574 257
71421.HI0089 71421.HI1575 167
71421.HI0089 71421.HI1583 394
71421.HI0089 71421.HI1584 195
71421.HI0089 71421.HI1585 183
71421.HI0089 71421.HI1588 280
71421.HI0089 71421.HI1589 275
71421.HI0089 71421.HI1617 800
71421.HI0089 71421.HI1632 844
71421.HI0089 71421.HI1633 843
71421.HI0089 71421.HI1634 533
71421.HI0089 71421.HI1641 170
71421.HI0089 71421.HI1645 215
71421.HI0089 71421.HI1646m 156
71421.HI0089 71421.HI1647 266
71421.HI0089 71421.HI1648 156
71421.HI0089 71421.HI1654 304
71421.HI0089 71421.HI1656 320
71421.HI0089 71421.HI1668 173
71421.HI0089 71421.HI1673 232
71421.HI0089 71421.HI1674 268
71421.HI0089 71421.HI1702 805
71421.HI0089 71421.HI1712 441
71421.HI0089 71421.HI1725 290
71421.HI0089 71421.HI1727 862
71421.HI0089 71421.HI1731a 262
71421.HI0089 71421.HI1739.2 194
71421.HI0090 71421.HI0013 488
71421.HI0090 71421.HI0031 397
71421.HI0090 71421.HI0032 250
71421.HI0090 71421.HI0038 176
71421.HI0090 71421.HI0042 193
71421.HI0090 71421.HI0048 244
71421.HI0090 71421.HI0056 216
71421.HI0090 71421.HI0062 196
71421.HI0090 71421.HI0065 255
71421.HI0090 71421.HI0066 254
71421.HI0090 71421.HI0068 320
71421.HI0090 71421.HI0070 224
71421.HI0090 71421.HI0072 463
71421.HI0090 71421.HI0078 274
71421.HI0090 71421.HI0079 269
71421.HI0090 71421.HI0081 213
71421.HI0090 71421.HI0084 269
71421.HI0090 71421.HI0087 276
71421.HI0090 71421.HI0088 301
71421.HI0090 71421.HI0089 398
71421.HI0090 71421.HI0108 226
71421.HI0090 71421.HI0121 279
71421.HI0090 71421.HI0123 475
71421.HI0090 71421.HI0136 436
71421.HI0090 71421.HI0138 225
71421.HI0090 71421.HI0142 262
71421.HI0090 71421.HI0175 664
71421.HI0090 71421.HI0176 469
71421.HI0090 71421.HI0207 315
71421.HI0090 71421.HI0208 308
71421.HI0090 71421.HI0213 242
71421.HI0090 71421.HI0244 220
71421.HI0090 71421.HI0245 302
71421.HI0090 71421.HI0255 469
71421.HI0090 71421.HI0260 558
71421.HI0090 71421.HI0268 222
71421.HI0090 71421.HI0286 274
71421.HI0090 71421.HI0304 360
71421.HI0090 71421.HI0305 634
71421.HI0090 71421.HI0307 608
71421.HI0090 71421.HI0312 469
71421.HI0090 71421.HI0313 206
71421.HI0090 71421.HI0315 151
71421.HI0090 71421.HI0333 313
71421.HI0090 71421.HI0338 244
71421.HI0090 71421.HI0341 247
71421.HI0090 71421.HI0369 229
71421.HI0090 71421.HI0379 180
71421.HI0090 71421.HI0393 320
71421.HI0090 71421.HI0404 354
71421.HI0090 71421.HI0405 221
71421.HI0090 71421.HI0412 193
71421.HI0090 71421.HI0417 195
71421.HI0090 71421.HI0424 225
71421.HI0090 71421.HI0440 242
71421.HI0090 71421.HI0444 343
71421.HI0090 71421.HI0454 432
71421.HI0090 71421.HI0459 307
71421.HI0090 71421.HI0463 579
71421.HI0090 71421.HI0465 274
71421.HI0090 71421.HI0480 238
71421.HI0090 71421.HI0486 393
71421.HI0090 71421.HI0496 151
71421.HI0090 71421.HI0497 151
71421.HI0090 71421.HI0530 240
71421.HI0090 71421.HI0544 178
71421.HI0090 71421.HI0553 272
71421.HI0090 71421.HI0562 158
71421.HI0090 71421.HI0566 244
71421.HI0090 71421.HI0613 154
71421.HI0090 71421.HI0617 193
71421.HI0090 71421.HI0623 188
71421.HI0090 71421.HI0655 224
71421.HI0090 71421.HI0656.1 229
71421.HI0090 71421.HI0702 193
71421.HI0090 71421.HI0719 195
71421.HI0090 71421.HI0735 318
71421.HI0090 71421.HI0739 277
71421.HI0090 71421.HI0740 396
71421.HI0090 71421.HI0759 169
71421.HI0090 71421.HI0792 360
71421.HI0090 71421.HI0809 367
71421.HI0090 71421.HI0814 237
71421.HI0090 71421.HI0835 152
71421.HI0090 71421.HI0837 316
71421.HI0090 71421.HI0848 175
71421.HI0090 71421.HI0853 242
71421.HI0090 71421.HI0856 196
71421.HI0090 71421.HI0860 276
71421.HI0090 71421.HI0864 255
71421.HI0090 71421.HI0881 242
71421.HI0090 71421.HI0882 446
71421.HI0090 71421.HI0884 316
71421.HI0090 71421.HI0906 307
71421.HI0090 71421.HI0917 153
71421.HI0090 71421.HI0918 500
71421.HI0090 71421.HI0919 301
71421.HI0090 71421.HI0921 469
71421.HI0090 71421.HI0923 268
71421.HI0090 71421.HI0943 305
71421.HI0090 71421.HI0958 175
71421.HI0090 71421.HI0963 172
71421.HI0090 71421.HI0964 320
71421.HI0090 71421.HI0984 240
71421.HI0090 71421.HI0985 151
71421.HI0090 71421.HI0991 316
71421.HI0090 71421.HI1004 307
71421.HI0090 71421.HI1006 316
71421.HI0090 71421.HI1022 308
71421.HI0090 71421.HI1027 154
71421.HI0090 71421.HI1035 150
71421.HI0090 71421.HI1036 665
71421.HI0090 71421.HI1077 204
71421.HI0090 71421.HI1113 301
71421.HI0090 71421.HI1117 318
71421.HI0090 71421.HI1118 252
71421.HI0090 71421.HI1124 242
71421.HI0090 71421.HI1129 291
71421.HI0090 71421.HI1130 466
71421.HI0090 71421.HI1132 469
71421.HI0090 71421.HI1133 466
71421.HI0090 71421.HI1134 491
71421.HI0090 71421.HI1135 495
71421.HI0090 71421.HI1136 494
71421.HI0090 71421.HI1137 495
71421.HI0090 71421.HI1138 492
71421.HI0090 71421.HI1139 493
71421.HI0090 71421.HI1141 320
71421.HI0090 71421.HI1142 511
71421.HI0090 71421.HI1143 569
71421.HI0090 71421.HI1148 316
71421.HI0090 71421.HI1151 151
71421.HI0090 71421.HI1153 205
71421.HI0090 71421.HI1162 176
71421.HI0090 71421.HI1163 173
71421.HI0090 71421.HI1167 343
71421.HI0090 71421.HI1188 220
71421.HI0090 71421.HI1190 192
71421.HI0090 71421.HI1216 158
71421.HI0090 71421.HI1220 208
71421.HI0090 71421.HI1227 176
71421.HI0090 71421.HI1263 538
71421.HI0090 71421.HI1284 222
71421.HI0090 71421.HI1302 388
71421.HI0090 71421.HI1328 207
71421.HI0090 71421.HI1335 239
71421.HI0090 71421.HI1365 396
71421.HI0090 71421.HI1367 176
71421.HI0090 71421.HI1368 158
71421.HI0090 71421.HI1371.1 235
71421.HI0090 71421.HI1378 478
71421.HI0090 71421.HI1379 316
71421.HI0090 71421.HI1401 468
71421.HI0090 71421.HI1435 193
71421.HI0090 71421.HI1465 239
71421.HI0090 71421.HI1468 207
71421.HI0090 71421.HI1497 196
71421.HI0090 71421.HI1515 156
71421.HI0090 71421.HI1526 224
71421.HI0090 71421.HI1531 157
71421.HI0090 71421.HI1532 250
71421.HI0090 71421.HI1574 344
71421.HI0090 71421.HI1590 318
71421.HI0090 71421.HI1610 431
71421.HI0090 71421.HI1614 420
71421.HI0090 71421.HI1632 241
71421.HI0090 71421.HI1644 272
71421.HI0090 71421.HI1649 169
71421.HI0090 71421.HI1663 200
71421.HI0090 71421.HI1664 213
71421.HI0090 71421.HI1671 174
71421.HI0090 71421.HI1679 514
71421.HI0090 71421.HI1703 254
71421.HI0090 71421.HI1704 254
71421.HI0090 71421.HI1715 255
71421.HI0090 71421.HI1716 232
71421.HI0090 71421.HI1725 378
71421.HI0090 71421.HI1727 151
71421.HI0091 71421.HI0057 247
71421.HI0091 71421.HI0070 197
71421.HI0091 71421.HI0085 231
71421.HI0091 71421.HI0092 937
71421.HI0091 71421.HI0093 821
71421.HI0091 71421.HI0094 434
71421.HI0091 71421.HI0095 362
71421.HI0091 71421.HI0096 191
71421.HI0091 71421.HI0097 255
71421.HI0091 71421.HI0098 239
71421.HI0091 71421.HI0099 239
71421.HI0091 71421.HI0189 189
71421.HI0091 71421.HI0269 192
71421.HI0091 71421.HI0290 219
71421.HI0091 71421.HI0306 152
71421.HI0091 71421.HI0376 214
71421.HI0091 71421.HI0402 318
71421.HI0091 71421.HI0433 214
71421.HI0091 71421.HI0463 224
71421.HI0091 71421.HI0465 902
71421.HI0091 71421.HI0691 221
71421.HI0091 71421.HI0757 899
71421.HI0091 71421.HI0872 173
71421.HI0091 71421.HI0919 190
71421.HI0091 71421.HI0932 903
71421.HI0091 71421.HI1006 216
71421.HI0091 71421.HI1007 150
71421.HI0091 71421.HI1010 224
71421.HI0091 71421.HI1013 277
71421.HI0091 71421.HI1014 212
71421.HI0091 71421.HI1015 500
71421.HI0091 71421.HI1033 307
71421.HI0091 71421.HI1065 164
71421.HI0091 71421.HI1160 153
71421.HI0091 71421.HI1435 177
71421.HI0091 71421.HI1436 177
71421.HI0091 71421.HI1455 173
71421.HI0091 71421.HI1556 929
71421.HI0091 71421.HI1573 220
71421.HI0091 71421.HI1579 150
71421.HI0091 71421.HI1596 367
71421.HI0091 71421.HI1723 214
71421.HI0092 71421.HI0091 937
71421.HI0092 71421.HI0093 927
71421.HI0092 71421.HI0094 441
71421.HI0092 71421.HI0095 365
71421.HI0092 71421.HI0096 154
71421.HI0092 71421.HI0097 253
71421.HI0092 71421.HI0098 240
71421.HI0092 71421.HI0099 240
71421.HI0092 71421.HI0143 179
71421.HI0092 71421.HI0351 538
71421.HI0092 71421.HI0415 788
71421.HI0092 71421.HI0416 730
71421.HI0092 71421.HI0417 661
71421.HI0092 71421.HI0491 168
71421.HI0092 71421.HI0522 790
71421.HI0092 71421.HI0553 205
71421.HI0092 71421.HI0595 760
71421.HI0092 71421.HI0613 219
71421.HI0092 71421.HI0661 151
71421.HI0092 71421.HI0691 506
71421.HI0092 71421.HI0773 191
71421.HI0092 71421.HI0774 172
71421.HI0092 71421.HI0956 324
71421.HI0092 71421.HI1010 155
71421.HI0092 71421.HI1011 242
71421.HI0092 71421.HI1014 212
71421.HI0092 71421.HI1027 219
71421.HI0092 71421.HI1113 292
71421.HI0092 71421.HI1145 167
71421.HI0092 71421.HI1160 266
71421.HI0092 71421.HI1204 446
71421.HI0092 71421.HI1391 537
71421.HI0092 71421.HI1428 537
71421.HI0092 71421.HI1633 263
71421.HI0093 71421.HI0091 821
71421.HI0093 71421.HI0092 927
71421.HI0093 71421.HI0094 564
71421.HI0093 71421.HI0095 269
71421.HI0093 71421.HI0096 165
71421.HI0093 71421.HI0097 180
71421.HI0093 71421.HI0098 255
71421.HI0093 71421.HI0099 255
71421.HI0093 71421.HI0117 247
71421.HI0093 71421.HI0195.1 161
71421.HI0093 71421.HI0207 778
71421.HI0093 71421.HI0220.2 158
71421.HI0093 71421.HI0240 152
71421.HI0093 71421.HI0267 249
71421.HI0093 71421.HI0269 180
71421.HI0093 71421.HI0285 172
71421.HI0093 71421.HI0349 150
71421.HI0093 71421.HI0404 184
71421.HI0093 71421.HI0413 183
71421.HI0093 71421.HI0441 207
71421.HI0093 71421.HI0525 177
71421.HI0093 71421.HI0571 788
71421.HI0093 71421.HI0583 319
71421.HI0093 71421.HI0594 788
71421.HI0093 71421.HI0601 161
71421.HI0093 71421.HI0604 331
71421.HI0093 71421.HI0703 150
71421.HI0093 71421.HI0730 164
71421.HI0093 71421.HI0831 206
71421.HI0093 71421.HI0839 159
71421.HI0093 71421.HI0988 150
71421.HI0093 71421.HI1014 212
71421.HI0093 71421.HI1015 247
71421.HI0093 71421.HI1100 175
71421.HI0093 71421.HI1160 232
71421.HI0093 71421.HI1186 240
71421.HI0093 71421.HI1218 788
71421.HI0093 71421.HI1514 180
71421.HI0093 71421.HI1540 180
71421.HI0093 71421.HI1681 170
71421.HI0093 71421.HI1687 177
71421.HI0093 71421.HI1704 208
71421.HI0093 71421.HI1724 240
71421.HI0093 71421.HI1731 790
71421.HI0094 71421.HI0047 236
71421.HI0094 71421.HI0049 289
71421.HI0094 71421.HI0091 434
71421.HI0094 71421.HI0092 441
71421.HI0094 71421.HI0093 564
71421.HI0094 71421.HI0095 515
71421.HI0094 71421.HI0096 195
71421.HI0094 71421.HI0097 265
71421.HI0094 71421.HI0098 249
71421.HI0094 71421.HI0099 249
71421.HI0094 71421.HI0157 154
71421.HI0094 71421.HI0220.2 216
71421.HI0094 71421.HI0317 163
71421.HI0094 71421.HI0428 756
71421.HI0094 71421.HI0471 608
71421.HI0094 71421.HI0535 756
71421.HI0094 71421.HI0541 249
71421.HI0094 71421.HI0566 539
71421.HI0094 71421.HI0619 540
71421.HI0094 71421.HI0621.1 204
71421.HI0094 71421.HI0653 153
71421.HI0094 71421.HI0665 790
71421.HI0094 71421.HI0764 790
71421.HI0094 71421.HI0812 243
71421.HI0094 71421.HI0826 790
71421.HI0094 71421.HI0867 204
71421.HI0094 71421.HI0868 153
71421.HI0094 71421.HI0869 158
71421.HI0094 71421.HI0872 242
71421.HI0094 71421.HI0873 177
71421.HI0094 71421.HI1009 366
71421.HI0094 71421.HI1010 448
71421.HI0094 71421.HI1011 507
71421.HI0094 71421.HI1012 448
71421.HI0094 71421.HI1013 816
71421.HI0094 71421.HI1015 488
71421.HI0094 71421.HI1181 191
71421.HI0094 71421.HI1279 216
71421.HI0094 71421.HI1434.1 589
71421.HI0094 71421.HI1526 217
71421.HI0094 71421.HI1539 788
71421.HI0094 71421.HI1553 273
71421.HI0094 71421.HI1578 153
71421.HI0094 71421.HI1590 235
71421.HI0094 71421.HI1591 788
71421.HI0094 71421.HI1615 585
71421.HI0094 71421.HI1657 191
71421.HI0094 71421.HI1695 153
71421.HI0094 71421.HI1696 153
71421.HI0094 71421.HI1698 157
71421.HI0094 71421.HI1700 204
71421.HI0095 71421.HI0034 176
71421.HI0095 71421.HI0068 179
71421.HI0095 71421.HI0091 362
71421.HI0095 71421.HI0092 365
71421.HI0095 71421.HI0093 269
71421.HI0095 71421.HI0094 515
71421.HI0095 71421.HI0096 286
71421.HI0095 71421.HI0097 365
71421.HI0095 71421.HI0098 199
71421.HI0095 71421.HI0099 199
71421.HI0095 71421.HI0159 167
71421.HI0095 71421.HI0186 424
71421.HI0095 71421.HI0188 161
71421.HI0095 71421.HI0293 198
71421.HI0095 71421.HI0513 187
71421.HI0095 71421.HI0873 175
71421.HI0095 71421.HI0911 180
71421.HI0095 71421.HI0952 155
71421.HI0095 71421.HI0953 160
71421.HI0095 71421.HI0954 167
71421.HI0095 71421.HI0955 167
71421.HI0095 71421.HI0956 168
71421.HI0095 71421.HI0957 194
71421.HI0095 71421.HI1014 224
71421.HI0095 71421.HI1022 197
71421.HI0095 71421.HI1302 258
71421.HI0095 71421.HI1333 151
71421.HI0095 71421.HI1434.1 153
71421.HI0095 71421.HI1445 174
71421.HI0095 71421.HI1550 174
71421.HI0095 71421.HI1552 173
71421.HI0095 71421.HI1553 228
71421.HI0095 71421.HI1554 180
71421.HI0095 71421.HI1623 184
71421.HI0095 71421.HI1649 159
71421.HI0096 71421.HI0091 191
71421.HI0096 71421.HI0092 154
71421.HI0096 71421.HI0093 165
71421.HI0096 71421.HI0094 195
71421.HI0096 71421.HI0095 286
71421.HI0096 71421.HI0097 514
71421.HI0096 71421.HI0098 316
71421.HI0096 71421.HI0099 318
71421.HI0096 71421.HI0223 790
71421.HI0096 71421.HI0239 238
71421.HI0096 71421.HI0240 238
71421.HI0096 71421.HI0519 162
71421.HI0096 71421.HI0550 360
71421.HI0096 71421.HI0687 788
71421.HI0096 71421.HI0720 319
71421.HI0096 71421.HI0740 274
71421.HI0096 71421.HI0756 231
71421.HI0096 71421.HI0809 220
71421.HI0096 71421.HI0811 220
71421.HI0096 71421.HI0867 799
71421.HI0096 71421.HI0946 180
71421.HI0096 71421.HI1023 207
71421.HI0096 71421.HI1118 151
71421.HI0096 71421.HI1167 192
71421.HI0096 71421.HI1287 246
71421.HI0096 71421.HI1369 556
71421.HI0096 71421.HI1537 363
71421.HI0096 71421.HI1647 665
71421.HI0096 71421.HI1706 162
71421.HI0096 71421.HI1731a 243
71421.HI0097 71421.HI0007 180
71421.HI0097 71421.HI0052 409
71421.HI0097 71421.HI0091 255
71421.HI0097 71421.HI0092 253
71421.HI0097 71421.HI0093 180
71421.HI0097 71421.HI0094 265
71421.HI0097 71421.HI0095 365
71421.HI0097 71421.HI0096 514
71421.HI0097 71421.HI0098 996
71421.HI0097 71421.HI0099 995
71421.HI0097 71421.HI0113 803
71421.HI0097 71421.HI0119 408
71421.HI0097 71421.HI0126 970
71421.HI0097 71421.HI0129 884
71421.HI0097 71421.HI0131 457
71421.HI0097 71421.HI0139 408
71421.HI0097 71421.HI0164 243
71421.HI0097 71421.HI0190 450
71421.HI0097 71421.HI0206 506
71421.HI0097 71421.HI0208 187
71421.HI0097 71421.HI0251 790
71421.HI0097 71421.HI0252 790
71421.HI0097 71421.HI0253 790
71421.HI0097 71421.HI0262 803
71421.HI0097 71421.HI0263 791
71421.HI0097 71421.HI0264 573
71421.HI0097 71421.HI0267 180
71421.HI0097 71421.HI0305 216
71421.HI0097 71421.HI0340 161
71421.HI0097 71421.HI0341 168
71421.HI0097 71421.HI0359 188
71421.HI0097 71421.HI0360 366
71421.HI0097 71421.HI0361 246
71421.HI0097 71421.HI0362 788
71421.HI0097 71421.HI0399 233
71421.HI0097 71421.HI0460 151
71421.HI0097 71421.HI0488 169
71421.HI0097 71421.HI0496 249
71421.HI0097 71421.HI0534 276
71421.HI0097 71421.HI0536 263
71421.HI0097 71421.HI0541 408
71421.HI0097 71421.HI0571 505
71421.HI0097 71421.HI0620 722
71421.HI0097 71421.HI0675 408
71421.HI0097 71421.HI0686 224
71421.HI0097 71421.HI0690 207
71421.HI0097 71421.HI0759 159
71421.HI0097 71421.HI0760 178
71421.HI0097 71421.HI0761 159
71421.HI0097 71421.HI0766 151
71421.HI0097 71421.HI0816 317
71421.HI0097 71421.HI0817 222
71421.HI0097 71421.HI0853 185
71421.HI0097 71421.HI0854 436
71421.HI0097 71421.HI0977 151
71421.HI0097 71421.HI0994 788
71421.HI0097 71421.HI0995 790
71421.HI0097 71421.HI1014 172
71421.HI0097 71421.HI1020 821
71421.HI0097 71421.HI1035 347
71421.HI0097 71421.HI1088 286
71421.HI0097 71421.HI1123 188
71421.HI0097 71421.HI1153 185
71421.HI0097 71421.HI1160 605
71421.HI0097 71421.HI1174 579
71421.HI0097 71421.HI1187 246
71421.HI0097 71421.HI1275 319
71421.HI0097 71421.HI1314 231
71421.HI0097 71421.HI1345 323
71421.HI0097 71421.HI1347 384
71421.HI0097 71421.HI1368 522
71421.HI0097 71421.HI1369 537
71421.HI0097 71421.HI1376 463
71421.HI0097 71421.HI1378 276
71421.HI0097 71421.HI1379 246
71421.HI0097 71421.HI1398 246
71421.HI0097 71421.HI1474 852
71421.HI0097 71421.HI1475 273
71421.HI0097 71421.HI1596 321
71421.HI0097 71421.HI1601 536
71421.HI0097 71421.HI1606 151
71421.HI0097 71421.HI1652 231
71421.HI0097 71421.HI1660 276
71421.HI0097 71421.HI1706 319
71421.HI0097 71421.HI1739.1 537
71421.HI0098 71421.HI0011 190
71421.HI0098 71421.HI0091 239
71421.HI0098 71421.HI0092 240
71421.HI0098 71421.HI0093 255
71421.HI0098 71421.HI0094 249
71421.HI0098 71421.HI0095 199
71421.HI0098 71421.HI0096 316
71421.HI0098 71421.HI0097 996
71421.HI0098 71421.HI0099 999
71421.HI0098 71421.HI0113 770
71421.HI0098 71421.HI0126 973
71421.HI0098 71421.HI0129 420
71421.HI0098 71421.HI0131 967
71421.HI0098 71421.HI0147 151
71421.HI0098 71421.HI0190 506
71421.HI0098 71421.HI0208 408
71421.HI0098 71421.HI0251 788
71421.HI0098 71421.HI0252 408
71421.HI0098 71421.HI0262 788
71421.HI0098 71421.HI0263 790
71421.HI0098 71421.HI0264 790
71421.HI0098 71421.HI0290 161
71421.HI0098 71421.HI0340 159
71421.HI0098 71421.HI0341 159
71421.HI0098 71421.HI0373 151
71421.HI0098 71421.HI0384 167
71421.HI0098 71421.HI0394 302
71421.HI0098 71421.HI0430 184
71421.HI0098 71421.HI0488 202
71421.HI0098 71421.HI0647 154
71421.HI0098 71421.HI0693 508
71421.HI0098 71421.HI0730 165
71421.HI0098 71421.HI0756 178
71421.HI0098 71421.HI0816 278
71421.HI0098 71421.HI0853 758
71421.HI0098 71421.HI0928 246
71421.HI0098 71421.HI0994 537
71421.HI0098 71421.HI1014 169
71421.HI0098 71421.HI1019 406
71421.HI0098 71421.HI1020 494
71421.HI0098 71421.HI1021 247
71421.HI0098 71421.HI1122 754
71421.HI0098 71421.HI1160 506
71421.HI0098 71421.HI1203 151
71421.HI0098 71421.HI1217 187
71421.HI0098 71421.HI1321 151
71421.HI0098 71421.HI1347 495
71421.HI0098 71421.HI1362 246
71421.HI0098 71421.HI1363 247
71421.HI0098 71421.HI1389 239
71421.HI0098 71421.HI1469 160
71421.HI0098 71421.HI1471 267
71421.HI0098 71421.HI1473 239
71421.HI0098 71421.HI1474 847
71421.HI0098 71421.HI1630 155
71421.HI0098 71421.HI1644 307
71421.HI0098 71421.HI1731a 246
71421.HI0099 71421.HI0013 220
71421.HI0099 71421.HI0091 239
71421.HI0099 71421.HI0092 240
71421.HI0099 71421.HI0093 255
71421.HI0099 71421.HI0094 249
71421.HI0099 71421.HI0095 199
71421.HI0099 71421.HI0096 318
71421.HI0099 71421.HI0097 995
71421.HI0099 71421.HI0098 999
71421.HI0099 71421.HI0113 757
71421.HI0099 71421.HI0119 265
71421.HI0099 71421.HI0126 281
71421.HI0099 71421.HI0129 969
71421.HI0099 71421.HI0131 967
71421.HI0099 71421.HI0190 501
71421.HI0099 71421.HI0208 538
71421.HI0099 71421.HI0251 776
71421.HI0099 71421.HI0252 405
71421.HI0099 71421.HI0257 407
71421.HI0099 71421.HI0262 789
71421.HI0099 71421.HI0263 790
71421.HI0099 71421.HI0264 790
71421.HI0099 71421.HI0268 204
71421.HI0099 71421.HI0276 167
71421.HI0099 71421.HI0283 156
71421.HI0099 71421.HI0285 158
71421.HI0099 71421.HI0286 161
71421.HI0099 71421.HI0340 157
71421.HI0099 71421.HI0341 159
71421.HI0099 71421.HI0354 229
71421.HI0099 71421.HI0430 180
71421.HI0099 71421.HI0443 228
71421.HI0099 71421.HI0448 159
71421.HI0099 71421.HI0498 390
71421.HI0099 71421.HI0530 370
71421.HI0099 71421.HI0552 212
71421.HI0099 71421.HI0561 263
71421.HI0099 71421.HI0571 246
71421.HI0099 71421.HI0578 183
71421.HI0099 71421.HI0591 242
71421.HI0099 71421.HI0596 316
71421.HI0099 71421.HI0597.1 178
71421.HI0099 71421.HI0632 183
71421.HI0099 71421.HI0646 156
71421.HI0099 71421.HI0659 151
71421.HI0099 71421.HI0666.1 151
71421.HI0099 71421.HI0693 583
71421.HI0099 71421.HI0713 265
71421.HI0099 71421.HI0718 202
71421.HI0099 71421.HI0733 161
71421.HI0099 71421.HI0769 203
71421.HI0099 71421.HI0807 216
71421.HI0099 71421.HI0829 179
71421.HI0099 71421.HI0853 755
71421.HI0099 71421.HI0885 156
71421.HI0099 71421.HI0928 246
71421.HI0099 71421.HI0930 213
71421.HI0099 71421.HI0984 177
71421.HI0099 71421.HI0990 396
71421.HI0099 71421.HI0994 609
71421.HI0099 71421.HI1014 169
71421.HI0099 71421.HI1019 306
71421.HI0099 71421.HI1020 845
71421.HI0099 71421.HI1021 169
71421.HI0099 71421.HI1027 212
71421.HI0099 71421.HI1122 530
71421.HI0099 71421.HI1143 214
71421.HI0099 71421.HI1160 504
71421.HI0099 71421.HI1164 249
71421.HI0099 71421.HI1165 366
71421.HI0099 71421.HI1172 313
71421.HI0099 71421.HI1200 218
71421.HI0099 71421.HI1205 167
71421.HI0099 71421.HI1264 209
71421.HI0099 71421.HI1303 175
71421.HI0099 71421.HI1320 163
71421.HI0099 71421.HI1337 195
71421.HI0099 71421.HI1344 390
71421.HI0099 71421.HI1345 482
71421.HI0099 71421.HI1346 470
71421.HI0099 71421.HI1347 183
71421.HI0099 71421.HI1355 150
71421.HI0099 71421.HI1362 201
71421.HI0099 71421.HI1363 246
71421.HI0099 71421.HI1364 156
71421.HI0099 71421.HI1370 216
71421.HI0099 71421.HI1381 156
71421.HI0099 71421.HI1403 153
71421.HI0099 71421.HI1438 152
71421.HI0099 71421.HI1448 163
71421.HI0099 71421.HI1449 252
71421.HI0099 71421.HI1454 157
71421.HI0099 71421.HI1463 195
71421.HI0099 71421.HI1469 234
71421.HI0099 71421.HI1474 170
71421.HI0099 71421.HI1475 373
71421.HI0099 71421.HI1525 257
71421.HI0099 71421.HI1545 263
71421.HI0099 71421.HI1548 159
71421.HI0099 71421.HI1622 238
71421.HI0099 71421.HI1649 159
71421.HI0099 71421.HI1675 292
71421.HI0099 71421.HI1676 180
71421.HI0099 71421.HI1689 256
71421.HI0099 71421.HI1691 161
71421.HI0099 71421.HI1692 388
71421.HI0099 71421.HI1693 234
71421.HI0099 71421.HI1711 431
71421.HI0099 71421.HI1716 150
71421.HI0099 71421.HI1731a 366
71421.HI0102 71421.HI0013 301
71421.HI0102 71421.HI0020 159
71421.HI0102 71421.HI0031 357
71421.HI0102 71421.HI0064 161
71421.HI0102 71421.HI0086 221
71421.HI0102 71421.HI0087 235
71421.HI0102 71421.HI0089 219
71421.HI0102 71421.HI0103 902
71421.HI0102 71421.HI0104 617
71421.HI0102 71421.HI0105 393
71421.HI0102 71421.HI0118 194
71421.HI0102 71421.HI0121 168
71421.HI0102 71421.HI0138 162
71421.HI0102 71421.HI0196 262
71421.HI0102 71421.HI0202 453
71421.HI0102 71421.HI0208 290
71421.HI0102 71421.HI0214 243
71421.HI0102 71421.HI0216 318
71421.HI0102 71421.HI0217 366
71421.HI0102 71421.HI0221 196
71421.HI0102 71421.HI0221.1 196
71421.HI0102 71421.HI0227 168
71421.HI0102 71421.HI0231 196
71421.HI0102 71421.HI0236 224
71421.HI0102 71421.HI0252 154
71421.HI0102 71421.HI0255 801
71421.HI0102 71421.HI0260 167
71421.HI0102 71421.HI0297 151
71421.HI0102 71421.HI0298 295
71421.HI0102 71421.HI0301 152
71421.HI0102 71421.HI0305 281
71421.HI0102 71421.HI0316 246
71421.HI0102 71421.HI0319 318
71421.HI0102 71421.HI0337 151
71421.HI0102 71421.HI0369 206
71421.HI0102 71421.HI0376 176
71421.HI0102 71421.HI0378 163
71421.HI0102 71421.HI0398 547
71421.HI0102 71421.HI0399 168
71421.HI0102 71421.HI0412 256
71421.HI0102 71421.HI0415 165
71421.HI0102 71421.HI0416 430
71421.HI0102 71421.HI0418 452
71421.HI0102 71421.HI0422 196
71421.HI0102 71421.HI0433 176
71421.HI0102 71421.HI0434 333
71421.HI0102 71421.HI0457 192
71421.HI0102 71421.HI0486 247
71421.HI0102 71421.HI0497 242
71421.HI0102 71421.HI0514 271
71421.HI0102 71421.HI0552 244
71421.HI0102 71421.HI0559 319
71421.HI0102 71421.HI0582 537
71421.HI0102 71421.HI0584 155
71421.HI0102 71421.HI0588 245
71421.HI0102 71421.HI0595 232
71421.HI0102 71421.HI0596 426
71421.HI0102 71421.HI0606 188
71421.HI0102 71421.HI0607 408
71421.HI0102 71421.HI0608 245
71421.HI0102 71421.HI0622 301
71421.HI0102 71421.HI0646 724
71421.HI0102 71421.HI0655 367
71421.HI0102 71421.HI0658 444
71421.HI0102 71421.HI0675 778
71421.HI0102 71421.HI0682 152
71421.HI0102 71421.HI0702 301
71421.HI0102 71421.HI0707 160
71421.HI0102 71421.HI0715 273
71421.HI0102 71421.HI0719 384
71421.HI0102 71421.HI0727 668
71421.HI0102 71421.HI0734 197
71421.HI0102 71421.HI0738 351
71421.HI0102 71421.HI0738.1 334
71421.HI0102 71421.HI0739 316
71421.HI0102 71421.HI0750 977
71421.HI0102 71421.HI0760 178
71421.HI0102 71421.HI0766 168
71421.HI0102 71421.HI0782 199
71421.HI0102 71421.HI0783 194
71421.HI0102 71421.HI0785 191
71421.HI0102 71421.HI0802 205
71421.HI0102 71421.HI0807 274
71421.HI0102 71421.HI0808 274
71421.HI0102 71421.HI0811 343
71421.HI0102 71421.HI0842 176
71421.HI0102 71421.HI0843 176
71421.HI0102 71421.HI0849m 549
71421.HI0102 71421.HI0860 305
71421.HI0102 71421.HI0861 381
71421.HI0102 71421.HI0888 173
71421.HI0102 71421.HI0889 200
71421.HI0102 71421.HI0892 196
71421.HI0102 71421.HI0899 253
71421.HI0102 71421.HI0900 307
71421.HI0102 71421.HI0904 152
71421.HI0102 71421.HI0905 224
71421.HI0102 71421.HI0909 255
71421.HI0102 71421.HI0913 488
71421.HI0102 71421.HI0914 308
71421.HI0102 71421.HI0917 151
71421.HI0102 71421.HI0918 274
71421.HI0102 71421.HI0919 339
71421.HI0102 71421.HI0920 274
71421.HI0102 71421.HI0921 242
71421.HI0102 71421.HI0936 164
71421.HI0102 71421.HI0949 915
71421.HI0102 71421.HI0963 543
71421.HI0102 71421.HI0964 308
71421.HI0102 71421.HI0975 281
71421.HI0102 71421.HI0987 304
71421.HI0102 71421.HI0988 152
71421.HI0102 71421.HI0989 267
71421.HI0102 71421.HI0992 274
71421.HI0102 71421.HI0998 150
71421.HI0102 71421.HI1000 274
71421.HI0102 71421.HI1001 432
71421.HI0102 71421.HI1002 295
71421.HI0102 71421.HI1013 156
71421.HI0102 71421.HI1020 172
71421.HI0102 71421.HI1021 506
71421.HI0102 71421.HI1023 626
71421.HI0102 71421.HI1033 396
71421.HI0102 71421.HI1037 472
71421.HI0102 71421.HI1059 205
71421.HI0102 71421.HI1065 274
71421.HI0102 71421.HI1081 263
71421.HI0102 71421.HI1094 450
71421.HI0102 71421.HI1097m 329
71421.HI0102 71421.HI1100 245
71421.HI0102 71421.HI1103 152
71421.HI0102 71421.HI1105 318
71421.HI0102 71421.HI1118 320
71421.HI0102 71421.HI1125 491
71421.HI0102 71421.HI1137 181
71421.HI0102 71421.HI1139 393
71421.HI0102 71421.HI1143 152
71421.HI0102 71421.HI1145 298
71421.HI0102 71421.HI1167 246
71421.HI0102 71421.HI1172 160
71421.HI0102 71421.HI1193 451
71421.HI0102 71421.HI1196 402
71421.HI0102 71421.HI1201 533
71421.HI0102 71421.HI1205 192
71421.HI0102 71421.HI1209 380
71421.HI0102 71421.HI1223 230
71421.HI0102 71421.HI1232 456
71421.HI0102 71421.HI1239 301
71421.HI0102 71421.HI1261 156
71421.HI0102 71421.HI1263 151
71421.HI0102 71421.HI1286 191
71421.HI0102 71421.HI1287 226
71421.HI0102 71421.HI1301 150
71421.HI0102 71421.HI1307 197
71421.HI0102 71421.HI1308 759
71421.HI0102 71421.HI1336 223
71421.HI0102 71421.HI1337 198
71421.HI0102 71421.HI1348 413
71421.HI0102 71421.HI1369 151
71421.HI0102 71421.HI1371.1 543
71421.HI0102 71421.HI1389.1 182
71421.HI0102 71421.HI1431 246
71421.HI0102 71421.HI1433 160
71421.HI0102 71421.HI1440 162
71421.HI0102 71421.HI1447 321
71421.HI0102 71421.HI1449 308
71421.HI0102 71421.HI1463 198
71421.HI0102 71421.HI1464 475
71421.HI0102 71421.HI1526 188
71421.HI0102 71421.HI1527 161
71421.HI0102 71421.HI1531 201
71421.HI0102 71421.HI1532 194
71421.HI0102 71421.HI1533 272
71421.HI0102 71421.HI1547 180
71421.HI0102 71421.HI1557 159
71421.HI0102 71421.HI1559 302
71421.HI0102 71421.HI1589 245
71421.HI0102 71421.HI1597 169
71421.HI0102 71421.HI1609 180
71421.HI0102 71421.HI1614 176
71421.HI0102 71421.HI1627 168
71421.HI0102 71421.HI1632 168
71421.HI0102 71421.HI1634 931
71421.HI0102 71421.HI1642 159
71421.HI0102 71421.HI1654 209
71421.HI0102 71421.HI1673 453
71421.HI0102 71421.HI1674 482
71421.HI0102 71421.HI1675 454
71421.HI0102 71421.HI1702 158
71421.HI0102 71421.HI1705 151
71421.HI0102 71421.HI1711 538
71421.HI0102 71421.HI1719 540
71421.HI0102 71421.HI1722 617
71421.HI0102 71421.HI1723 176
71421.HI0102 71421.HI1727 294
71421.HI0102 71421.HI1739.2 318
71421.HI0103 71421.HI0031 226
71421.HI0103 71421.HI0054 166
71421.HI0103 71421.HI0072 255
71421.HI0103 71421.HI0084 447
71421.HI0103 71421.HI0087 168
71421.HI0103 71421.HI0088 159
71421.HI0103 71421.HI0089 159
71421.HI0103 71421.HI0102 902
71421.HI0103 71421.HI0104 691
71421.HI0103 71421.HI0105 388
71421.HI0103 71421.HI0139 186
71421.HI0103 71421.HI0195.1 274
71421.HI0103 71421.HI0196 152
71421.HI0103 71421.HI0201 200
71421.HI0103 71421.HI0202 195
71421.HI0103 71421.HI0217 167
71421.HI0103 71421.HI0260.1 216
71421.HI0103 71421.HI0269 184
71421.HI0103 71421.HI0274 152
71421.HI0103 71421.HI0295 150
71421.HI0103 71421.HI0359 162
71421.HI0103 71421.HI0360 162
71421.HI0103 71421.HI0361 176
71421.HI0103 71421.HI0362 167
71421.HI0103 71421.HI0368 318
71421.HI0103 71421.HI0397 274
71421.HI0103 71421.HI0398 209
71421.HI0103 71421.HI0399 159
71421.HI0103 71421.HI0407 318
71421.HI0103 71421.HI0408 394
71421.HI0103 71421.HI0412 579
71421.HI0103 71421.HI0497 152
71421.HI0103 71421.HI0498 278
71421.HI0103 71421.HI0533 184
71421.HI0103 71421.HI0568 315
71421.HI0103 71421.HI0588 224
71421.HI0103 71421.HI0608 245
71421.HI0103 71421.HI0637 232
71421.HI0103 71421.HI0658 152
71421.HI0103 71421.HI0689 393
71421.HI0103 71421.HI0690 158
71421.HI0103 71421.HI0761 190
71421.HI0103 71421.HI0802 358
71421.HI0103 71421.HI0808 179
71421.HI0103 71421.HI0810 369
71421.HI0103 71421.HI0849m 348
71421.HI0103 71421.HI0890m 281
71421.HI0103 71421.HI0891m 274
71421.HI0103 71421.HI0913 336
71421.HI0103 71421.HI0914 308
71421.HI0103 71421.HI0920 150
71421.HI0103 71421.HI0921 197
71421.HI0103 71421.HI0929 320
71421.HI0103 71421.HI0964 240
71421.HI0103 71421.HI1002 152
71421.HI0103 71421.HI1004 198
71421.HI0103 71421.HI1005 160
71421.HI0103 71421.HI1034 322
71421.HI0103 71421.HI1036 168
71421.HI0103 71421.HI1065 183
71421.HI0103 71421.HI1161 167
71421.HI0103 71421.HI1173 159
71421.HI0103 71421.HI1201 447
71421.HI0103 71421.HI1205 192
71421.HI0103 71421.HI1207 160
71421.HI0103 71421.HI1247 224
71421.HI0103 71421.HI1261 316
71421.HI0103 71421.HI1291 200
71421.HI0103 71421.HI1293 217
71421.HI0103 71421.HI1295 252
71421.HI0103 71421.HI1301 150
71421.HI0103 71421.HI1314 156
71421.HI0103 71421.HI1336 535
71421.HI0103 71421.HI1343 252
71421.HI0103 71421.HI1344 278
71421.HI0103 71421.HI1345 328
71421.HI0103 71421.HI1346 328
71421.HI0103 71421.HI1351 318
71421.HI0103 71421.HI1434 360
71421.HI0103 71421.HI1454 274
71421.HI0103 71421.HI1464 535
71421.HI0103 71421.HI1526 517
71421.HI0103 71421.HI1527 210
71421.HI0103 71421.HI1532 762
71421.HI0103 71421.HI1609 196
71421.HI0103 71421.HI1617 151
71421.HI0103 71421.HI1634 540
71421.HI0103 71421.HI1652 156
71421.HI0103 71421.HI1673 151
71421.HI0103 71421.HI1674 151
71421.HI0103 71421.HI1675 151
71421.HI0103 71421.HI1689 358
71421.HI0103 71421.HI1707 152
71421.HI0103 71421.HI1711 538
71421.HI0103 71421.HI1713 150
71421.HI0103 71421.HI1719 542
71421.HI0103 71421.HI1722 540
71421.HI0103 71421.HI1727 360
71421.HI0103 71421.HI1737 272
71421.HI0103 71421.HI1738 272
71421.HI0104 71421.HI0001 191
71421.HI0104 71421.HI0015 176
71421.HI0104 71421.HI0041 158
71421.HI0104 71421.HI0044 540
71421.HI0104 71421.HI0053 179
71421.HI0104 71421.HI0060 238
71421.HI0104 71421.HI0068 167
71421.HI0104 71421.HI0071 782
71421.HI0104 71421.HI0079 659
71421.HI0104 71421.HI0084 381
71421.HI0104 71421.HI0089 494
71421.HI0104 71421.HI0102 617
71421.HI0104 71421.HI0103 691
71421.HI0104 71421.HI0105 364
71421.HI0104 71421.HI0106 154
71421.HI0104 71421.HI0108 152
71421.HI0104 71421.HI0152 274
71421.HI0104 71421.HI0155 174
71421.HI0104 71421.HI0188 283
71421.HI0104 71421.HI0196 354
71421.HI0104 71421.HI0207 616
71421.HI0104 71421.HI0208 616
71421.HI0104 71421.HI0211 180
71421.HI0104 71421.HI0219a 239
71421.HI0104 71421.HI0229 248
71421.HI0104 71421.HI0241 161
71421.HI0104 71421.HI0249 333
71421.HI0104 71421.HI0260.1 618
71421.HI0104 71421.HI0269 511
71421.HI0104 71421.HI0270 173
71421.HI0104 71421.HI0271 182
71421.HI0104 71421.HI0290 180
71421.HI0104 71421.HI0301 154
71421.HI0104 71421.HI0302 180
71421.HI0104 71421.HI0317 224
71421.HI0104 71421.HI0328 174
71421.HI0104 71421.HI0349 581
71421.HI0104 71421.HI0369 525
71421.HI0104 71421.HI0373 665
71421.HI0104 71421.HI0375 497
71421.HI0104 71421.HI0378 172
71421.HI0104 71421.HI0381 279
71421.HI0104 71421.HI0393 180
71421.HI0104 71421.HI0398 364
71421.HI0104 71421.HI0399 161
71421.HI0104 71421.HI0402 223
71421.HI0104 71421.HI0428 283
71421.HI0104 71421.HI0441 176
71421.HI0104 71421.HI0442 542
71421.HI0104 71421.HI0443 562
71421.HI0104 71421.HI0452 424
71421.HI0104 71421.HI0462 595
71421.HI0104 71421.HI0463 220
71421.HI0104 71421.HI0472 180
71421.HI0104 71421.HI0474 180
71421.HI0104 71421.HI0479 618
71421.HI0104 71421.HI0480 219
71421.HI0104 71421.HI0481 642
71421.HI0104 71421.HI0482 371
71421.HI0104 71421.HI0496 901
71421.HI0104 71421.HI0497 925
71421.HI0104 71421.HI0514 200
71421.HI0104 71421.HI0524 180
71421.HI0104 71421.HI0525 281
71421.HI0104 71421.HI0533 223
71421.HI0104 71421.HI0542 789
71421.HI0104 71421.HI0543 927
71421.HI0104 71421.HI0544 186
71421.HI0104 71421.HI0547 246
71421.HI0104 71421.HI0551 488
71421.HI0104 71421.HI0553 355
71421.HI0104 71421.HI0569 244
71421.HI0104 71421.HI0574 428
71421.HI0104 71421.HI0579 182
71421.HI0104 71421.HI0582 163
71421.HI0104 71421.HI0588 169
71421.HI0104 71421.HI0590 178
71421.HI0104 71421.HI0597.1 207
71421.HI0104 71421.HI0600 269
71421.HI0104 71421.HI0605 317
71421.HI0104 71421.HI0607 426
71421.HI0104 71421.HI0609 288
71421.HI0104 71421.HI0628 322
71421.HI0104 71421.HI0651 289
71421.HI0104 71421.HI0655 426
71421.HI0104 71421.HI0658 184
71421.HI0104 71421.HI0664 232
71421.HI0104 71421.HI0679 168
71421.HI0104 71421.HI0690 169
71421.HI0104 71421.HI0691 180
71421.HI0104 71421.HI0695 201
71421.HI0104 71421.HI0707 482
71421.HI0104 71421.HI0713 372
71421.HI0104 71421.HI0714 562
71421.HI0104 71421.HI0715 404
71421.HI0104 71421.HI0719 252
71421.HI0104 71421.HI0720 549
71421.HI0104 71421.HI0727 224
71421.HI0104 71421.HI0729 203
71421.HI0104 71421.HI0734 224
71421.HI0104 71421.HI0738.1 180
71421.HI0104 71421.HI0744 168
71421.HI0104 71421.HI0752 216
71421.HI0104 71421.HI0757 280
71421.HI0104 71421.HI0762 488
71421.HI0104 71421.HI0766 151
71421.HI0104 71421.HI0767 289
71421.HI0104 71421.HI0768 224
71421.HI0104 71421.HI0781 158
71421.HI0104 71421.HI0783 180
71421.HI0104 71421.HI0785 158
71421.HI0104 71421.HI0794 174
71421.HI0104 71421.HI0795 265
71421.HI0104 71421.HI0802 400
71421.HI0104 71421.HI0810 460
71421.HI0104 71421.HI0820 155
71421.HI0104 71421.HI0823 404
71421.HI0104 71421.HI0834 253
71421.HI0104 71421.HI0837 182
71421.HI0104 71421.HI0846 198
71421.HI0104 71421.HI0859 871
71421.HI0104 71421.HI0865 168
71421.HI0104 71421.HI0881 342
71421.HI0104 71421.HI0892 203
71421.HI0104 71421.HI0894 186
71421.HI0104 71421.HI0909 306
71421.HI0104 71421.HI0913 237
71421.HI0104 71421.HI0920 153
71421.HI0104 71421.HI0928 211
71421.HI0104 71421.HI0935 368
71421.HI0104 71421.HI0937 367
71421.HI0104 71421.HI0951 292
71421.HI0104 71421.HI0953 179
71421.HI0104 71421.HI0961 180
71421.HI0104 71421.HI0977 163
71421.HI0104 71421.HI0986 152
71421.HI0104 71421.HI0987 182
71421.HI0104 71421.HI1004 154
71421.HI0104 71421.HI1035 216
71421.HI0104 71421.HI1051 238
71421.HI0104 71421.HI1088 278
71421.HI0104 71421.HI1094 152
71421.HI0104 71421.HI1095 331
71421.HI0104 71421.HI1115 198
71421.HI0104 71421.HI1143 155
71421.HI0104 71421.HI1144 181
71421.HI0104 71421.HI1145 155
71421.HI0104 71421.HI1158 187
71421.HI0104 71421.HI1159m 190
71421.HI0104 71421.HI1160 448
71421.HI0104 71421.HI1164 246
71421.HI0104 71421.HI1172 308
71421.HI0104 71421.HI1173 161
71421.HI0104 71421.HI1196 157
71421.HI0104 71421.HI1197 154
71421.HI0104 71421.HI1201 172
71421.HI0104 71421.HI1204 152
71421.HI0104 71421.HI1211 150
71421.HI0104 71421.HI1215 198
71421.HI0104 71421.HI1229 538
71421.HI0104 71421.HI1230 224
71421.HI0104 71421.HI1234 151
71421.HI0104 71421.HI1237 964
71421.HI0104 71421.HI1238 878
71421.HI0104 71421.HI1252 184
71421.HI0104 71421.HI1277 192
71421.HI0104 71421.HI1284 171
71421.HI0104 71421.HI1289 180
71421.HI0104 71421.HI1300 184
71421.HI0104 71421.HI1302 428
71421.HI0104 71421.HI1311 155
71421.HI0104 71421.HI1335 551
71421.HI0104 71421.HI1338 246
71421.HI0104 71421.HI1342 184
71421.HI0104 71421.HI1368 180
71421.HI0104 71421.HI1378 167
71421.HI0104 71421.HI1387 212
71421.HI0104 71421.HI1403 180
71421.HI0104 71421.HI1453 198
71421.HI0104 71421.HI1462.2 246
71421.HI0104 71421.HI1532 171
71421.HI0104 71421.HI1548 246
71421.HI0104 71421.HI1553 247
71421.HI0104 71421.HI1559 332
71421.HI0104 71421.HI1561 220
71421.HI0104 71421.HI1573 165
71421.HI0104 71421.HI1576 634
71421.HI0104 71421.HI1589 616
71421.HI0104 71421.HI1598 153
71421.HI0104 71421.HI1615 180
71421.HI0104 71421.HI1616 180
71421.HI0104 71421.HI1627 161
71421.HI0104 71421.HI1645 358
71421.HI0104 71421.HI1660 177
71421.HI0104 71421.HI1662 195
71421.HI0104 71421.HI1667 227
71421.HI0104 71421.HI1668 328
71421.HI0104 71421.HI1676 173
71421.HI0104 71421.HI1689 151
71421.HI0104 71421.HI1698 179
71421.HI0104 71421.HI1726 381
71421.HI0105 71421.HI0004 221
71421.HI0105 71421.HI0013 222
71421.HI0105 71421.HI0042 166
71421.HI0105 71421.HI0059 266
71421.HI0105 71421.HI0102 393
71421.HI0105 71421.HI0103 388
71421.HI0105 71421.HI0104 364
71421.HI0105 71421.HI0106 270
71421.HI0105 71421.HI0117 330
71421.HI0105 71421.HI0138 353
71421.HI0105 71421.HI0150 394
71421.HI0105 71421.HI0151 394
71421.HI0105 71421.HI0163 192
71421.HI0105 71421.HI0175 268
71421.HI0105 71421.HI0176 247
71421.HI0105 71421.HI0191 487
71421.HI0105 71421.HI0192 316
71421.HI0105 71421.HI0201 195
71421.HI0105 71421.HI0202 192
71421.HI0105 71421.HI0203 207
71421.HI0105 71421.HI0204 218
71421.HI0105 71421.HI0231 216
71421.HI0105 71421.HI0265 220
71421.HI0105 71421.HI0266 267
71421.HI0105 71421.HI0269 410
71421.HI0105 71421.HI0296 157
71421.HI0105 71421.HI0328 234
71421.HI0105 71421.HI0332 224
71421.HI0105 71421.HI0367 242
71421.HI0105 71421.HI0368 194
71421.HI0105 71421.HI0377 192
71421.HI0105 71421.HI0378 156
71421.HI0105 71421.HI0390 316
71421.HI0105 71421.HI0412 166
71421.HI0105 71421.HI0416 308
71421.HI0105 71421.HI0419 300
71421.HI0105 71421.HI0422 216
71421.HI0105 71421.HI0456 434
71421.HI0105 71421.HI0460 291
71421.HI0105 71421.HI0468 277
71421.HI0105 71421.HI0469 309
71421.HI0105 71421.HI0470 453
71421.HI0105 71421.HI0499 216
71421.HI0105 71421.HI0529 253
71421.HI0105 71421.HI0532 420
71421.HI0105 71421.HI0533 410
71421.HI0105 71421.HI0565 228
71421.HI0105 71421.HI0566 192
71421.HI0105 71421.HI0572 234
71421.HI0105 71421.HI0605 196
71421.HI0105 71421.HI0617 166
71421.HI0105 71421.HI0652 337
71421.HI0105 71421.HI0655 274
71421.HI0105 71421.HI0668 255
71421.HI0105 71421.HI0669 172
71421.HI0105 71421.HI0675 254
71421.HI0105 71421.HI0694 155
71421.HI0105 71421.HI0696 206
71421.HI0105 71421.HI0723 157
71421.HI0105 71421.HI0734 196
71421.HI0105 71421.HI0757 151
71421.HI0105 71421.HI0759 220
71421.HI0105 71421.HI0813 155
71421.HI0105 71421.HI0814 264
71421.HI0105 71421.HI0837 266
71421.HI0105 71421.HI0846 290
71421.HI0105 71421.HI0854 156
71421.HI0105 71421.HI0856 247
71421.HI0105 71421.HI0865 192
71421.HI0105 71421.HI0892 216
71421.HI0105 71421.HI0904 182
71421.HI0105 71421.HI0911 156
71421.HI0105 71421.HI0924 195
71421.HI0105 71421.HI0927 350
71421.HI0105 71421.HI0945 394
71421.HI0105 71421.HI0979 199
71421.HI0105 71421.HI0981 156
71421.HI0105 71421.HI0982 194
71421.HI0105 71421.HI0987 150
71421.HI0105 71421.HI1006 270
71421.HI0105 71421.HI1022 205
71421.HI0105 71421.HI1037 228
71421.HI0105 71421.HI1056 506
71421.HI0105 71421.HI1058 504
71421.HI0105 71421.HI1081 539
71421.HI0105 71421.HI1082 318
71421.HI0105 71421.HI1084 225
71421.HI0105 71421.HI1085 472
71421.HI0105 71421.HI1086 448
71421.HI0105 71421.HI1087 448
71421.HI0105 71421.HI1088 152
71421.HI0105 71421.HI1100 155
71421.HI0105 71421.HI1148 264
71421.HI0105 71421.HI1166 286
71421.HI0105 71421.HI1188 395
71421.HI0105 71421.HI1189 254
71421.HI0105 71421.HI1190 254
71421.HI0105 71421.HI1191 254
71421.HI0105 71421.HI1196 150
71421.HI0105 71421.HI1197 150
71421.HI0105 71421.HI1199 155
71421.HI0105 71421.HI1201 307
71421.HI0105 71421.HI1211 159
71421.HI0105 71421.HI1215 290
71421.HI0105 71421.HI1243 155
71421.HI0105 71421.HI1259 394
71421.HI0105 71421.HI1260 291
71421.HI0105 71421.HI1261 291
71421.HI0105 71421.HI1279 158
71421.HI0105 71421.HI1289 158
71421.HI0105 71421.HI1295 296
71421.HI0105 71421.HI1311 156
71421.HI0105 71421.HI1343 296
71421.HI0105 71421.HI1348 254
71421.HI0105 71421.HI1378 182
71421.HI0105 71421.HI1435 166
71421.HI0105 71421.HI1440 358
71421.HI0105 71421.HI1441 394
71421.HI0105 71421.HI1448 252
71421.HI0105 71421.HI1455 270
71421.HI0105 71421.HI1532 234
71421.HI0105 71421.HI1533 195
71421.HI0105 71421.HI1534 413
71421.HI0105 71421.HI1535 413
71421.HI0105 71421.HI1536 413
71421.HI0105 71421.HI1559 307
71421.HI0105 71421.HI1589 788
71421.HI0105 71421.HI1608 193
71421.HI0105 71421.HI1610 225
71421.HI0105 71421.HI1615 341
71421.HI0105 71421.HI1645 150
71421.HI0105 71421.HI1654 162
71421.HI0105 71421.HI1661 473
71421.HI0105 71421.HI1662 487
71421.HI0105 71421.HI1676 198
71421.HI0105 71421.HI1688 240
71421.HI0105 71421.HI1689 413
71421.HI0105 71421.HI1722 207
71421.HI0105 71421.HI1729m 458
71421.HI0105 71421.HI1730 590
71421.HI0105 71421.HI1731 715
71421.HI0105 71421.HI1733 168
71421.HI0105 71421.HI1734 352
71421.HI0105 71421.HI1739 152
71421.HI0106 71421.HI0001 207
71421.HI0106 71421.HI0013 228
71421.HI0106 71421.HI0014 561
71421.HI0106 71421.HI0015 766
71421.HI0106 71421.HI0016 777
71421.HI0106 71421.HI0033 232
71421.HI0106 71421.HI0037 185
71421.HI0106 71421.HI0040 172
71421.HI0106 71421.HI0044 192
71421.HI0106 71421.HI0070 194
71421.HI0106 71421.HI0071 346
71421.HI0106 71421.HI0078 296
71421.HI0106 71421.HI0084 334
71421.HI0106 71421.HI0104 154
71421.HI0106 71421.HI0105 270
71421.HI0106 71421.HI0107 645
71421.HI0106 71421.HI0108 372
71421.HI0106 71421.HI0110 279
71421.HI0106 71421.HI0136 392
71421.HI0106 71421.HI0154 477
71421.HI0106 71421.HI0155 317
71421.HI0106 71421.HI0156 321
71421.HI0106 71421.HI0157 259
71421.HI0106 71421.HI0158 715
71421.HI0106 71421.HI0159 220
71421.HI0106 71421.HI0187a 245
71421.HI0106 71421.HI0188 297
71421.HI0106 71421.HI0201 928
71421.HI0106 71421.HI0202 892
71421.HI0106 71421.HI0203 618
71421.HI0106 71421.HI0204 847
71421.HI0106 71421.HI0207 167
71421.HI0106 71421.HI0208 180
71421.HI0106 71421.HI0220.1 207
71421.HI0106 71421.HI0221 155
71421.HI0106 71421.HI0222 474
71421.HI0106 71421.HI0224 155
71421.HI0106 71421.HI0229 240
71421.HI0106 71421.HI0231 161
71421.HI0106 71421.HI0239 410
71421.HI0106 71421.HI0240 584
71421.HI0106 71421.HI0241 263
71421.HI0106 71421.HI0249 179
71421.HI0106 71421.HI0253 156
71421.HI0106 71421.HI0255 370
71421.HI0106 71421.HI0266 226
71421.HI0106 71421.HI0268 194
71421.HI0106 71421.HI0269 241
71421.HI0106 71421.HI0274 286
71421.HI0106 71421.HI0281 168
71421.HI0106 71421.HI0295 159
71421.HI0106 71421.HI0298 176
71421.HI0106 71421.HI0300 441
71421.HI0106 71421.HI0301 285
71421.HI0106 71421.HI0302 238
71421.HI0106 71421.HI0307 176
71421.HI0106 71421.HI0309 317
71421.HI0106 71421.HI0312 160
71421.HI0106 71421.HI0317 211
71421.HI0106 71421.HI0323 248
71421.HI0106 71421.HI0328 480
71421.HI0106 71421.HI0333 371
71421.HI0106 71421.HI0337 469
71421.HI0106 71421.HI0340 249
71421.HI0106 71421.HI0349 224
71421.HI0106 71421.HI0365 274
71421.HI0106 71421.HI0369 214
71421.HI0106 71421.HI0393 548
71421.HI0106 71421.HI0402 307
71421.HI0106 71421.HI0418 168
71421.HI0106 71421.HI0419 352
71421.HI0106 71421.HI0445 408
71421.HI0106 71421.HI0452 408
71421.HI0106 71421.HI0455 196
71421.HI0106 71421.HI0456 349
71421.HI0106 71421.HI0462 399
71421.HI0106 71421.HI0470 239
71421.HI0106 71421.HI0481 205
71421.HI0106 71421.HI0484 185
71421.HI0106 71421.HI0513 151
71421.HI0106 71421.HI0514 181
71421.HI0106 71421.HI0515 194
71421.HI0106 71421.HI0516 750
71421.HI0106 71421.HI0517 923
71421.HI0106 71421.HI0518 220
71421.HI0106 71421.HI0525 167
71421.HI0106 71421.HI0530 175
71421.HI0106 71421.HI0532 486
71421.HI0106 71421.HI0533 509
71421.HI0106 71421.HI0541 180
71421.HI0106 71421.HI0543 401
71421.HI0106 71421.HI0544 695
71421.HI0106 71421.HI0545 157
71421.HI0106 71421.HI0547 181
71421.HI0106 71421.HI0548 233
71421.HI0106 71421.HI0549 348
71421.HI0106 71421.HI0575 195
71421.HI0106 71421.HI0576 195
71421.HI0106 71421.HI0576.1 195
71421.HI0106 71421.HI0579 469
71421.HI0106 71421.HI0580 757
71421.HI0106 71421.HI0581 768
71421.HI0106 71421.HI0600 223
71421.HI0106 71421.HI0605 344
71421.HI0106 71421.HI0608 196
71421.HI0106 71421.HI0609 427
71421.HI0106 71421.HI0617 206
71421.HI0106 71421.HI0632 455
71421.HI0106 71421.HI0640 758
71421.HI0106 71421.HI0642 152
71421.HI0106 71421.HI0646 221
71421.HI0106 71421.HI0651 153
71421.HI0106 71421.HI0652 447
71421.HI0106 71421.HI0673 186
71421.HI0106 71421.HI0674 235
71421.HI0106 71421.HI0676 298
71421.HI0106 71421.HI0678 167
71421.HI0106 71421.HI0685 189
71421.HI0106 71421.HI0692 235
71421.HI0106 71421.HI0701 207
71421.HI0106 71421.HI0702 164
71421.HI0106 71421.HI0709 180
71421.HI0106 71421.HI0713 496
71421.HI0106 71421.HI0714 274
71421.HI0106 71421.HI0716 282
71421.HI0106 71421.HI0717 387
71421.HI0106 71421.HI0738.1 238
71421.HI0106 71421.HI0740 274
71421.HI0106 71421.HI0743 507
71421.HI0106 71421.HI0750 439
71421.HI0106 71421.HI0758 759
71421.HI0106 71421.HI0759 206
71421.HI0106 71421.HI0766 274
71421.HI0106 71421.HI0768 984
71421.HI0106 71421.HI0769 250
71421.HI0106 71421.HI0776 746
71421.HI0106 71421.HI0777 906
71421.HI0106 71421.HI0778 909
71421.HI0106 71421.HI0779 908
71421.HI0106 71421.HI0780 945
71421.HI0106 71421.HI0781 735
71421.HI0106 71421.HI0782 904
71421.HI0106 71421.HI0783 749
71421.HI0106 71421.HI0784 907
71421.HI0106 71421.HI0785 901
71421.HI0106 71421.HI0786 728
71421.HI0106 71421.HI0788 908
71421.HI0106 71421.HI0789 904
71421.HI0106 71421.HI0790 908
71421.HI0106 71421.HI0791 746
71421.HI0106 71421.HI0792 789
71421.HI0106 71421.HI0793 908
71421.HI0106 71421.HI0794 895
71421.HI0106 71421.HI0795 766
71421.HI0106 71421.HI0796 902
71421.HI0106 71421.HI0797 903
71421.HI0106 71421.HI0798 796
71421.HI0106 71421.HI0798.1 680
71421.HI0106 71421.HI0799 773
71421.HI0106 71421.HI0800 836
71421.HI0106 71421.HI0801 805
71421.HI0106 71421.HI0802 314
71421.HI0106 71421.HI0803 732
71421.HI0106 71421.HI0806 192
71421.HI0106 71421.HI0808 761
71421.HI0106 71421.HI0816 150
71421.HI0106 71421.HI0819 164
71421.HI0106 71421.HI0826 197
71421.HI0106 71421.HI0835 161
71421.HI0106 71421.HI0840 347
71421.HI0106 71421.HI0856 396
71421.HI0106 71421.HI0859 160
71421.HI0106 71421.HI0864 284
71421.HI0106 71421.HI0865 211
71421.HI0106 71421.HI0877 756
71421.HI0106 71421.HI0879 736
71421.HI0106 71421.HI0880 743
71421.HI0106 71421.HI0881 205
71421.HI0106 71421.HI0889 374
71421.HI0106 71421.HI0890m 274
71421.HI0106 71421.HI0904 175
71421.HI0106 71421.HI0909 871
71421.HI0106 71421.HI0913 862
71421.HI0106 71421.HI0914 631
71421.HI0106 71421.HI0918 253
71421.HI0106 71421.HI0927 394
71421.HI0106 71421.HI0934 237
71421.HI0106 71421.HI0946 321
71421.HI0106 71421.HI0950 668
71421.HI0106 71421.HI0951 190
71421.HI0106 71421.HI0952 274
71421.HI0106 71421.HI0981 305
71421.HI0106 71421.HI0985 393
71421.HI0106 71421.HI0987 329
71421.HI0106 71421.HI0988 367
71421.HI0106 71421.HI0989 344
71421.HI0106 71421.HI0993 279
71421.HI0106 71421.HI0998 680
71421.HI0106 71421.HI0999 156
71421.HI0106 71421.HI1001 764
71421.HI0106 71421.HI1002 408
71421.HI0106 71421.HI1006 536
71421.HI0106 71421.HI1010 272
71421.HI0106 71421.HI1059 518
71421.HI0106 71421.HI1062 583
71421.HI0106 71421.HI1065 364
71421.HI0106 71421.HI1081 293
71421.HI0106 71421.HI1116 196
71421.HI0106 71421.HI1117 443
71421.HI0106 71421.HI1129 321
71421.HI0106 71421.HI1130 249
71421.HI0106 71421.HI1138 225
71421.HI0106 71421.HI1141 246
71421.HI0106 71421.HI1143 197
71421.HI0106 71421.HI1145 475
71421.HI0106 71421.HI1153 240
71421.HI0106 71421.HI1166 239
71421.HI0106 71421.HI1172 418
71421.HI0106 71421.HI1193 307
71421.HI0106 71421.HI1201 274
71421.HI0106 71421.HI1211 210
71421.HI0106 71421.HI1213 194
71421.HI0106 71421.HI1220 168
71421.HI0106 71421.HI1228 276
71421.HI0106 71421.HI1230 235
71421.HI0106 71421.HI1237 524
71421.HI0106 71421.HI1238 614
71421.HI0106 71421.HI1239 196
71421.HI0106 71421.HI1247 199
71421.HI0106 71421.HI1256 256
71421.HI0106 71421.HI1276 360
71421.HI0106 71421.HI1284 696
71421.HI0106 71421.HI1289 201
71421.HI0106 71421.HI1290 322
71421.HI0106 71421.HI1302 222
71421.HI0106 71421.HI1312 276
71421.HI0106 71421.HI1313 221
71421.HI0106 71421.HI1318m 268
71421.HI0106 71421.HI1319m 668
71421.HI0106 71421.HI1320 725
71421.HI0106 71421.HI1325 435
71421.HI0106 71421.HI1328 762
71421.HI0106 71421.HI1331 189
71421.HI0106 71421.HI1334 706
71421.HI0106 71421.HI1335 184
71421.HI0106 71421.HI1337 179
71421.HI0106 71421.HI1350 300
71421.HI0106 71421.HI1362 166
71421.HI0106 71421.HI1365 506
71421.HI0106 71421.HI1367 202
71421.HI0106 71421.HI1391 337
71421.HI0106 71421.HI1442 802
71421.HI0106 71421.HI1443 925
71421.HI0106 71421.HI1455 206
71421.HI0106 71421.HI1463 179
71421.HI0106 71421.HI1468 762
71421.HI0106 71421.HI1493 212
71421.HI0106 71421.HI1494 212
71421.HI0106 71421.HI1515 225
71421.HI0106 71421.HI1526 383
71421.HI0106 71421.HI1529 173
71421.HI0106 71421.HI1533 308
71421.HI0106 71421.HI1547 360
71421.HI0106 71421.HI1548 167
71421.HI0106 71421.HI1555 167
71421.HI0106 71421.HI1559 409
71421.HI0106 71421.HI1561 408
71421.HI0106 71421.HI1583 518
71421.HI0106 71421.HI1591 197
71421.HI0106 71421.HI1606 151
71421.HI0106 71421.HI1609 272
71421.HI0106 71421.HI1610 447
71421.HI0106 71421.HI1615 460
71421.HI0106 71421.HI1616 332
71421.HI0106 71421.HI1630 696
71421.HI0106 71421.HI1644 319
71421.HI0106 71421.HI1654 424
71421.HI0106 71421.HI1656 361
71421.HI0106 71421.HI1675 156
71421.HI0106 71421.HI1689 175
71421.HI0106 71421.HI1719 498
71421.HI0106 71421.HI1722 326
71421.HI0106 71421.HI1740 263
71421.HI0106 71421.HI1743 377
71421.HI0107 71421.HI0001 166
71421.HI0107 71421.HI0004 499
71421.HI0107 71421.HI0013 418
71421.HI0107 71421.HI0015 724
71421.HI0107 71421.HI0018 184
71421.HI0107 71421.HI0019 402
71421.HI0107 71421.HI0026 180
71421.HI0107 71421.HI0031 220
71421.HI0107 71421.HI0032 188
71421.HI0107 71421.HI0056 266
71421.HI0107 71421.HI0067 161
71421.HI0107 71421.HI0070 402
71421.HI0107 71421.HI0072 311
71421.HI0107 71421.HI0078 368
71421.HI0107 71421.HI0106 645
71421.HI0107 71421.HI0108 736
71421.HI0107 71421.HI0110 250
71421.HI0107 71421.HI0121 200
71421.HI0107 71421.HI0134 191
71421.HI0107 71421.HI0157 255
71421.HI0107 71421.HI0158 256
71421.HI0107 71421.HI0159 804
71421.HI0107 71421.HI0179 257
71421.HI0107 71421.HI0201 366
71421.HI0107 71421.HI0202 478
71421.HI0107 71421.HI0203 488
71421.HI0107 71421.HI0204 490
71421.HI0107 71421.HI0207 408
71421.HI0107 71421.HI0208 414
71421.HI0107 71421.HI0226 788
71421.HI0107 71421.HI0239 234
71421.HI0107 71421.HI0240 216
71421.HI0107 71421.HI0241 214
71421.HI0107 71421.HI0244 277
71421.HI0107 71421.HI0245 236
71421.HI0107 71421.HI0250 191
71421.HI0107 71421.HI0253 168
71421.HI0107 71421.HI0267 179
71421.HI0107 71421.HI0269 169
71421.HI0107 71421.HI0271 155
71421.HI0107 71421.HI0272 220
71421.HI0107 71421.HI0281 332
71421.HI0107 71421.HI0296 268
71421.HI0107 71421.HI0297 287
71421.HI0107 71421.HI0298 287
71421.HI0107 71421.HI0301 313
71421.HI0107 71421.HI0302 444
71421.HI0107 71421.HI0309 388
71421.HI0107 71421.HI0313 194
71421.HI0107 71421.HI0340 255
71421.HI0107 71421.HI0349 289
71421.HI0107 71421.HI0365 224
71421.HI0107 71421.HI0404 165
71421.HI0107 71421.HI0406 185
71421.HI0107 71421.HI0418 332
71421.HI0107 71421.HI0431 168
71421.HI0107 71421.HI0452 255
71421.HI0107 71421.HI0456 169
71421.HI0107 71421.HI0463 159
71421.HI0107 71421.HI0469 277
71421.HI0107 71421.HI0500 163
71421.HI0107 71421.HI0508 290
71421.HI0107 71421.HI0525 161
71421.HI0107 71421.HI0530 154
71421.HI0107 71421.HI0532 180
71421.HI0107 71421.HI0544 347
71421.HI0107 71421.HI0551 274
71421.HI0107 71421.HI0553 155
71421.HI0107 71421.HI0562 151
71421.HI0107 71421.HI0575 159
71421.HI0107 71421.HI0576 159
71421.HI0107 71421.HI0576.1 159
71421.HI0107 71421.HI0602 161
71421.HI0107 71421.HI0609 285
71421.HI0107 71421.HI0637 158
71421.HI0107 71421.HI0642 165
71421.HI0107 71421.HI0651 193
71421.HI0107 71421.HI0678 216
71421.HI0107 71421.HI0709 170
71421.HI0107 71421.HI0722 216
71421.HI0107 71421.HI0725 184
71421.HI0107 71421.HI0729 190
71421.HI0107 71421.HI0736 160
71421.HI0107 71421.HI0759 276
71421.HI0107 71421.HI0760 150
71421.HI0107 71421.HI0815 369
71421.HI0107 71421.HI0860 247
71421.HI0107 71421.HI0881 220
71421.HI0107 71421.HI0889 208
71421.HI0107 71421.HI0890m 378
71421.HI0107 71421.HI0920 179
71421.HI0107 71421.HI0921 349
71421.HI0107 71421.HI0924 310
71421.HI0107 71421.HI0927 340
71421.HI0107 71421.HI0928 171
71421.HI0107 71421.HI0932 308
71421.HI0107 71421.HI0936 233
71421.HI0107 71421.HI0963 180
71421.HI0107 71421.HI0992 257
71421.HI0107 71421.HI0993 249
71421.HI0107 71421.HI1001 216
71421.HI0107 71421.HI1036 251
71421.HI0107 71421.HI1061 154
71421.HI0107 71421.HI1077 244
71421.HI0107 71421.HI1091 209
71421.HI0107 71421.HI1094 408
71421.HI0107 71421.HI1100 244
71421.HI0107 71421.HI1102 790
71421.HI0107 71421.HI1116 265
71421.HI0107 71421.HI1117 157
71421.HI0107 71421.HI1133 176
71421.HI0107 71421.HI1143 156
71421.HI0107 71421.HI1172 260
71421.HI0107 71421.HI1174 788
71421.HI0107 71421.HI1204 156
71421.HI0107 71421.HI1208 154
71421.HI0107 71421.HI1230 245
71421.HI0107 71421.HI1238 280
71421.HI0107 71421.HI1261 180
71421.HI0107 71421.HI1284 180
71421.HI0107 71421.HI1303 220
71421.HI0107 71421.HI1394 631
71421.HI0107 71421.HI1522 176
71421.HI0107 71421.HI1549 156
71421.HI0107 71421.HI1574 373
71421.HI0107 71421.HI1597 537
71421.HI0107 71421.HI1604 200
71421.HI0107 71421.HI1630 182
71421.HI0107 71421.HI1658 241
71421.HI0107 71421.HI1722 151
71421.HI0107 71421.HI1735 225
71421.HI0107 71421.HI1737 790
71421.HI0107 71421.HI1738 790
71421.HI0108 71421.HI0016 157
71421.HI0108 71421.HI0017 163
71421.HI0108 71421.HI0033 171
71421.HI0108 71421.HI0070 171
71421.HI0108 71421.HI0075 229
71421.HI0108 71421.HI0090 226
71421.HI0108 71421.HI0104 152
71421.HI0108 71421.HI0106 372
71421.HI0108 71421.HI0107 736
71421.HI0108 71421.HI0161 194
71421.HI0108 71421.HI0196 212
71421.HI0108 71421.HI0227 168
71421.HI0108 71421.HI0260.1 295
71421.HI0108 71421.HI0283 210
71421.HI0108 71421.HI0364 196
71421.HI0108 71421.HI0404 324
71421.HI0108 71421.HI0434 277
71421.HI0108 71421.HI0468 169
71421.HI0108 71421.HI0533 170
71421.HI0108 71421.HI0559 164
71421.HI0108 71421.HI0584 191
71421.HI0108 71421.HI0585 211
71421.HI0108 71421.HI0586 158
71421.HI0108 71421.HI0618 173
71421.HI0108 71421.HI0630 217
71421.HI0108 71421.HI0701 200
71421.HI0108 71421.HI0737 174
71421.HI0108 71421.HI0817 228
71421.HI0108 71421.HI0833 165
71421.HI0108 71421.HI0845 203
71421.HI0108 71421.HI0877 390
71421.HI0108 71421.HI0879 185
71421.HI0108 71421.HI0889 403
71421.HI0108 71421.HI0899 522
71421.HI0108 71421.HI0900 320
71421.HI0108 71421.HI0923 153
71421.HI0108 71421.HI0944 194
71421.HI0108 71421.HI0963 168
71421.HI0108 71421.HI0969 334
71421.HI0108 71421.HI1048 177
71421.HI0108 71421.HI1083 202
71421.HI0108 71421.HI1149m 200
71421.HI0108 71421.HI1153 356
71421.HI0108 71421.HI1166 170
71421.HI0108 71421.HI1201 267
71421.HI0108 71421.HI1217 153
71421.HI0108 71421.HI1233 160
71421.HI0108 71421.HI1314 195
71421.HI0108 71421.HI1317 191
71421.HI0108 71421.HI1371.1 324
71421.HI0108 71421.HI1394 241
71421.HI0108 71421.HI1400 192
71421.HI0108 71421.HI1455 309
71421.HI0108 71421.HI1559 267
71421.HI0108 71421.HI1560 250
71421.HI0108 71421.HI1672 175
71421.HI0108 71421.HI1731a 150
71421.HI0109 71421.HI0110 601
71421.HI0109 71421.HI0111 317
71421.HI0109 71421.HI0867 170
71421.HI0109 71421.HI1700 170
71421.HI0110 71421.HI0001 264
71421.HI0110 71421.HI0002 170
71421.HI0110 71421.HI0003 279
71421.HI0110 71421.HI0015 151
71421.HI0110 71421.HI0016 200
71421.HI0110 71421.HI0032 281
71421.HI0110 71421.HI0037 307
71421.HI0110 71421.HI0038 156
71421.HI0110 71421.HI0041 268
71421.HI0110 71421.HI0059 274
71421.HI0110 71421.HI0060 429
71421.HI0110 71421.HI0067 283
71421.HI0110 71421.HI0068 182
71421.HI0110 71421.HI0070 194
71421.HI0110 71421.HI0072 192
71421.HI0110 71421.HI0078 650
71421.HI0110 71421.HI0081 242
71421.HI0110 71421.HI0082 171
71421.HI0110 71421.HI0087 447
71421.HI0110 71421.HI0106 279
71421.HI0110 71421.HI0107 250
71421.HI0110 71421.HI0109 601
71421.HI0110 71421.HI0111 464
71421.HI0110 71421.HI0123 371
71421.HI0110 71421.HI0136 446
71421.HI0110 71421.HI0140 168
71421.HI0110 71421.HI0155 428
71421.HI0110 71421.HI0176 317
71421.HI0110 71421.HI0186 402
71421.HI0110 71421.HI0187a 271
71421.HI0110 71421.HI0187b 271
71421.HI0110 71421.HI0188 686
71421.HI0110 71421.HI0196 370
71421.HI0110 71421.HI0200m 284
71421.HI0110 71421.HI0201 160
71421.HI0110 71421.HI0207 442
71421.HI0110 71421.HI0212 198
71421.HI0110 71421.HI0221 223
71421.HI0110 71421.HI0221.1 196
71421.HI0110 71421.HI0222 163
71421.HI0110 71421.HI0226 195
71421.HI0110 71421.HI0229 416
71421.HI0110 71421.HI0230 150
71421.HI0110 71421.HI0235 169
71421.HI0110 71421.HI0239 443
71421.HI0110 71421.HI0240 459
71421.HI0110 71421.HI0241 445
71421.HI0110 71421.HI0245 251
71421.HI0110 71421.HI0249 284
71421.HI0110 71421.HI0255 407
71421.HI0110 71421.HI0270 155
71421.HI0110 71421.HI0274 782
71421.HI0110 71421.HI0290 163
71421.HI0110 71421.HI0293 788
71421.HI0110 71421.HI0301 376
71421.HI0110 71421.HI0303 390
71421.HI0110 71421.HI0313 179
71421.HI0110 71421.HI0317 253
71421.HI0110 71421.HI0328 294
71421.HI0110 71421.HI0349 155
71421.HI0110 71421.HI0367 158
71421.HI0110 71421.HI0369 791
71421.HI0110 71421.HI0378 190
71421.HI0110 71421.HI0380 173
71421.HI0110 71421.HI0393 349
71421.HI0110 71421.HI0394 341
71421.HI0110 71421.HI0401 308
71421.HI0110 71421.HI0402 164
71421.HI0110 71421.HI0404 226
71421.HI0110 71421.HI0429 229
71421.HI0110 71421.HI0433 204
71421.HI0110 71421.HI0434 155
71421.HI0110 71421.HI0443 208
71421.HI0110 71421.HI0452 243
71421.HI0110 71421.HI0454 468
71421.HI0110 71421.HI0455 447
71421.HI0110 71421.HI0456 459
71421.HI0110 71421.HI0460 197
71421.HI0110 71421.HI0465 470
71421.HI0110 71421.HI0468 320
71421.HI0110 71421.HI0469 320
71421.HI0110 71421.HI0470 217
71421.HI0110 71421.HI0471 320
71421.HI0110 71421.HI0472 320
71421.HI0110 71421.HI0473 320
71421.HI0110 71421.HI0474 320
71421.HI0110 71421.HI0475 492
71421.HI0110 71421.HI0481 164
71421.HI0110 71421.HI0486 318
71421.HI0110 71421.HI0498 275
71421.HI0110 71421.HI0500 274
71421.HI0110 71421.HI0514 193
71421.HI0110 71421.HI0515 287
71421.HI0110 71421.HI0516 174
71421.HI0110 71421.HI0517 183
71421.HI0110 71421.HI0532 285
71421.HI0110 71421.HI0537 156
71421.HI0110 71421.HI0543 327
71421.HI0110 71421.HI0548 386
71421.HI0110 71421.HI0549 514
71421.HI0110 71421.HI0566 171
71421.HI0110 71421.HI0567 474
71421.HI0110 71421.HI0578 152
71421.HI0110 71421.HI0579 210
71421.HI0110 71421.HI0580 184
71421.HI0110 71421.HI0597 279
71421.HI0110 71421.HI0597.1 345
71421.HI0110 71421.HI0600 152
71421.HI0110 71421.HI0601 192
71421.HI0110 71421.HI0609 350
71421.HI0110 71421.HI0622 162
71421.HI0110 71421.HI0623 242
71421.HI0110 71421.HI0632 229
71421.HI0110 71421.HI0634 155
71421.HI0110 71421.HI0637 858
71421.HI0110 71421.HI0640 162
71421.HI0110 71421.HI0641 283
71421.HI0110 71421.HI0645 158
71421.HI0110 71421.HI0646 384
71421.HI0110 71421.HI0649 325
71421.HI0110 71421.HI0651 265
71421.HI0110 71421.HI0663m 309
71421.HI0110 71421.HI0664 342
71421.HI0110 71421.HI0671 193
71421.HI0110 71421.HI0674 158
71421.HI0110 71421.HI0678 151
71421.HI0110 71421.HI0682 289
71421.HI0110 71421.HI0685 170
71421.HI0110 71421.HI0691 366
71421.HI0110 71421.HI0692 158
71421.HI0110 71421.HI0699 167
71421.HI0110 71421.HI0702 555
71421.HI0110 71421.HI0706 475
71421.HI0110 71421.HI0708 919
71421.HI0110 71421.HI0709 368
71421.HI0110 71421.HI0714 249
71421.HI0110 71421.HI0717 206
71421.HI0110 71421.HI0722 244
71421.HI0110 71421.HI0729 415
71421.HI0110 71421.HI0735 216
71421.HI0110 71421.HI0738 319
71421.HI0110 71421.HI0739 187
71421.HI0110 71421.HI0740 165
71421.HI0110 71421.HI0756 213
71421.HI0110 71421.HI0758 153
71421.HI0110 71421.HI0764 198
71421.HI0110 71421.HI0766 150
71421.HI0110 71421.HI0767 225
71421.HI0110 71421.HI0776 162
71421.HI0110 71421.HI0777 354
71421.HI0110 71421.HI0779 291
71421.HI0110 71421.HI0780 267
71421.HI0110 71421.HI0781 265
71421.HI0110 71421.HI0782 275
71421.HI0110 71421.HI0783 199
71421.HI0110 71421.HI0784 273
71421.HI0110 71421.HI0785 388
71421.HI0110 71421.HI0788 160
71421.HI0110 71421.HI0789 156
71421.HI0110 71421.HI0790 175
71421.HI0110 71421.HI0791 453
71421.HI0110 71421.HI0792 158
71421.HI0110 71421.HI0793 215
71421.HI0110 71421.HI0794 286
71421.HI0110 71421.HI0798 283
71421.HI0110 71421.HI0799 185
71421.HI0110 71421.HI0801 350
71421.HI0110 71421.HI0802 392
71421.HI0110 71421.HI0808 272
71421.HI0110 71421.HI0813 226
71421.HI0110 71421.HI0814 788
71421.HI0110 71421.HI0820 454
71421.HI0110 71421.HI0827 158
71421.HI0110 71421.HI0838 274
71421.HI0110 71421.HI0842 168
71421.HI0110 71421.HI0843 168
71421.HI0110 71421.HI0858 193
71421.HI0110 71421.HI0877 267
71421.HI0110 71421.HI0879 343
71421.HI0110 71421.HI0880 315
71421.HI0110 71421.HI0888 315
71421.HI0110 71421.HI0889 567
71421.HI0110 71421.HI0901 152
71421.HI0110 71421.HI0906 239
71421.HI0110 71421.HI0909 346
71421.HI0110 71421.HI0911 196
71421.HI0110 71421.HI0917 228
71421.HI0110 71421.HI0918 468
71421.HI0110 71421.HI0920 199
71421.HI0110 71421.HI0921 668
71421.HI0110 71421.HI0923 253
71421.HI0110 71421.HI0925 170
71421.HI0110 71421.HI0932 404
71421.HI0110 71421.HI0944 356
71421.HI0110 71421.HI0951 269
71421.HI0110 71421.HI0952 207
71421.HI0110 71421.HI0959 442
71421.HI0110 71421.HI0963 223
71421.HI0110 71421.HI0964 230
71421.HI0110 71421.HI0972 158
71421.HI0110 71421.HI0979 280
71421.HI0110 71421.HI0981 524
71421.HI0110 71421.HI0986 327
71421.HI0110 71421.HI0987 362
71421.HI0110 71421.HI0988 362
71421.HI0110 71421.HI0989 362
71421.HI0110 71421.HI0991 220
71421.HI0110 71421.HI0992 485
71421.HI0110 71421.HI0993 274
71421.HI0110 71421.HI1001 343
71421.HI0110 71421.HI1002 341
71421.HI0110 71421.HI1007 319
71421.HI0110 71421.HI1019 188
71421.HI0110 71421.HI1020 206
71421.HI0110 71421.HI1022 180
71421.HI0110 71421.HI1023 240
71421.HI0110 71421.HI1033 151
71421.HI0110 71421.HI1036 267
71421.HI0110 71421.HI1059 187
71421.HI0110 71421.HI1062 311
71421.HI0110 71421.HI1065 350
71421.HI0110 71421.HI1081 207
71421.HI0110 71421.HI1116 261
71421.HI0110 71421.HI1125 192
71421.HI0110 71421.HI1134 393
71421.HI0110 71421.HI1135 230
71421.HI0110 71421.HI1136 279
71421.HI0110 71421.HI1138 224
71421.HI0110 71421.HI1140 171
71421.HI0110 71421.HI1145 393
71421.HI0110 71421.HI1153 207
71421.HI0110 71421.HI1156 207
71421.HI0110 71421.HI1158 665
71421.HI0110 71421.HI1163 308
71421.HI0110 71421.HI1166 217
71421.HI0110 71421.HI1167 585
71421.HI0110 71421.HI1172 319
71421.HI0110 71421.HI1186 172
71421.HI0110 71421.HI1188 325
71421.HI0110 71421.HI1193 153
71421.HI0110 71421.HI1202 184
71421.HI0110 71421.HI1206 195
71421.HI0110 71421.HI1207 240
71421.HI0110 71421.HI1211 565
71421.HI0110 71421.HI1214 195
71421.HI0110 71421.HI1220 194
71421.HI0110 71421.HI1224 265
71421.HI0110 71421.HI1229 191
71421.HI0110 71421.HI1230 341
71421.HI0110 71421.HI1237 215
71421.HI0110 71421.HI1238 410
71421.HI0110 71421.HI1247 150
71421.HI0110 71421.HI1261 206
71421.HI0110 71421.HI1264 514
71421.HI0110 71421.HI1272 163
71421.HI0110 71421.HI1276 497
71421.HI0110 71421.HI1284 230
71421.HI0110 71421.HI1289 389
71421.HI0110 71421.HI1302 503
71421.HI0110 71421.HI1303 452
71421.HI0110 71421.HI1304 238
71421.HI0110 71421.HI1311 792
71421.HI0110 71421.HI1312 397
71421.HI0110 71421.HI1314 210
71421.HI0110 71421.HI1318m 246
71421.HI0110 71421.HI1319m 321
71421.HI0110 71421.HI1320 319
71421.HI0110 71421.HI1322 225
71421.HI0110 71421.HI1328 280
71421.HI0110 71421.HI1331 430
71421.HI0110 71421.HI1335 240
71421.HI0110 71421.HI1344 275
71421.HI0110 71421.HI1345 308
71421.HI0110 71421.HI1346 308
71421.HI0110 71421.HI1354 229
[truncated: 5,272,187 more chars]
