# Supplementary material for: Network-based features enable prediction of essential genes across diverse organisms
Source: PLoS One. 2018 Dec 13;13(12):e0208722. doi: 10.1371/journal.pone.0208722 (PMC6292609; doi:10.1371/journal.pone.0208722)
Supplement: S1 Dataset — PPI Data of 27 organisms along with essential genes information. (ZIP) [file pone.0208722.s001.zip › S1/83332.ess]

83332.Rv0001
83332.Rv0014c
83332.Rv0015c
83332.Rv0041
83332.Rv0058
83332.Rv0060
83332.Rv0085
83332.Rv0086
83332.Rv0102
83332.Rv0112
83332.Rv0118c
83332.Rv0127
83332.Rv0189c
83332.Rv0205
83332.Rv0208c
83332.Rv0224c
83332.Rv0226c
83332.Rv0227c
83332.Rv0228
83332.Rv0236c
83332.Rv0282
83332.Rv0283
83332.Rv0284
83332.Rv0285
83332.Rv0286
83332.Rv0289
83332.Rv0290
83332.Rv0291
83332.Rv0292
83332.Rv0311
83332.Rv0312
83332.Rv0334
83332.Rv0335c
83332.Rv0337c
83332.Rv0338c
83332.Rv0347
83332.Rv0350
83332.Rv0351
83332.Rv0352
83332.Rv0357c
83332.Rv0372c
83332.Rv0383c
83332.Rv0384c
83332.Rv0399c
83332.Rv0400c
83332.Rv0404
83332.Rv0410c
83332.Rv0411c
83332.Rv0412c
83332.Rv0415
83332.Rv0416
83332.Rv0417
83332.Rv0422c
83332.Rv0423c
83332.Rv0425c
83332.Rv0429c
83332.Rv0430
83332.Rv0440
83332.Rv0450c
83332.Rv0462
83332.Rv0479c
83332.Rv0500
83332.Rv0509
83332.Rv0510
83332.Rv0511
83332.Rv0524
83332.Rv0525
83332.Rv0526
83332.Rv0527
83332.Rv0528
83332.Rv0529
83332.Rv0540
83332.Rv0541c
83332.Rv0542c
83332.Rv0553
83332.Rv0555
83332.Rv0556
83332.Rv0557
83332.Rv0558
83332.Rv0562
83332.Rv0588
83332.Rv0607
83332.Rv0627
83332.Rv0628c
83332.Rv0635
83332.Rv0636
83332.Rv0638
83332.Rv0640
83332.Rv0651
83332.Rv0652
83332.Rv0666
83332.Rv0667
83332.Rv0668
83332.Rv0674
83332.Rv0675
83332.Rv0682
83332.Rv0683
83332.Rv0684
83332.Rv0685
83332.Rv0697
83332.Rv0700
83332.Rv0701
83332.Rv0702
83332.Rv0703
83332.Rv0704
83332.Rv0705
83332.Rv0706
83332.Rv0707
83332.Rv0708
83332.Rv0709
83332.Rv0710
83332.Rv0714
83332.Rv0715
83332.Rv0716
83332.Rv0718
83332.Rv0719
83332.Rv0720
83332.Rv0721
83332.Rv0722
83332.Rv0732
83332.Rv0736
83332.Rv0744c
83332.Rv0755c
83332.Rv0772
83332.Rv0780
83332.Rv0788
83332.Rv0798c
83332.Rv0803
83332.Rv0808
83332.Rv0811c
83332.Rv0817c
83332.Rv0824c
83332.Rv0875c
83332.Rv0883c
83332.Rv0884c
83332.Rv0894
83332.Rv0900
83332.Rv0946c
83332.Rv0949
83332.Rv0951
83332.Rv0952
83332.Rv0955
83332.Rv0957
83332.Rv0973c
83332.Rv0982
83332.Rv0993
83332.Rv1002c
83332.Rv1005c
83332.Rv1007c
83332.Rv1011
83332.Rv1014c
83332.Rv1017c
83332.Rv1018c
83332.Rv1023
83332.Rv1024
83332.Rv1025
83332.Rv1026
83332.Rv1027c
83332.Rv1092c
83332.Rv1094
83332.Rv1098c
83332.Rv1122
83332.Rv1126c
83332.Rv1128c
83332.Rv1133c
83332.Rv1166
83332.Rv1169c
83332.Rv1177
83332.Rv1182
83332.Rv1186c
83332.Rv1187
83332.Rv1188
83332.Rv1193
83332.Rv1194c
83332.Rv1201c
83332.Rv1202
83332.Rv1208
83332.Rv1215c
83332.Rv1223
83332.Rv1229c
83332.Rv1232c
83332.Rv1248c
83332.Rv1254
83332.Rv1274
83332.Rv1278
83332.Rv1284
83332.Rv1285
83332.Rv1286
83332.Rv1292
83332.Rv1293
83332.Rv1294
83332.Rv1295
83332.Rv1296
83332.Rv1297
83332.Rv1298
83332.Rv1299
83332.Rv1300
83332.Rv1301
83332.Rv1303
83332.Rv1305
83332.Rv1306
83332.Rv1307
83332.Rv1308
83332.Rv1309
83332.Rv1310
83332.Rv1311
83332.Rv1315
83332.Rv1326c
83332.Rv1327c
83332.Rv1339
83332.Rv1342c
83332.Rv1347c
83332.Rv1348
83332.Rv1349
83332.Rv1350
83332.Rv1380
83332.Rv1381
83332.Rv1382
83332.Rv1383
83332.Rv1388
83332.Rv1389
83332.Rv1390
83332.Rv1391
83332.Rv1392
83332.Rv1406
83332.Rv1409
83332.Rv1415
83332.Rv1420
83332.Rv1436
83332.Rv1437
83332.Rv1438
83332.Rv1446c
83332.Rv1448c
83332.Rv1449c
83332.Rv1456c
83332.Rv1457c
83332.Rv1459c
83332.Rv1461
83332.Rv1462
83332.Rv1463
83332.Rv1464
83332.Rv1465
83332.Rv1466
83332.Rv1475c
83332.Rv1476
83332.Rv1477
83332.Rv1479
83332.Rv1480
83332.Rv1485
83332.Rv1490
83332.Rv1539
83332.Rv1547
83332.Rv1594
83332.Rv1595
83332.Rv1599
83332.Rv1600
83332.Rv1601
83332.Rv1602
83332.Rv1603
83332.Rv1605
83332.Rv1606
83332.Rv1609
83332.Rv1610
83332.Rv1611
83332.Rv1612
83332.Rv1613
83332.Rv1614
83332.Rv1617
83332.Rv1622c
83332.Rv1626
83332.Rv1629
83332.Rv1630
83332.Rv1631
83332.Rv1641
83332.Rv1650
83332.Rv1652
83332.Rv1653
83332.Rv1654
83332.Rv1655
83332.Rv1656
83332.Rv1658
83332.Rv1659
83332.Rv1661
83332.Rv1662
83332.Rv1663
83332.Rv1683
83332.Rv1689
83332.Rv1695
83332.Rv1697
83332.Rv1699
83332.Rv1701
83332.Rv1708
83332.Rv1711
83332.Rv1712
83332.Rv1713
83332.Rv1714
83332.Rv1715
83332.Rv1730c
83332.Rv1738
83332.Rv1753c
83332.Rv1828
83332.Rv1832
83332.Rv1850
83332.Rv1963c
83332.Rv2026c
83332.Rv2041c
83332.Rv2050
83332.Rv2093c
83332.Rv2109c
83332.Rv2110c
83332.Rv2111c
83332.Rv2121c
83332.Rv2122c
83332.Rv2130c
83332.Rv2138
83332.Rv2145c
83332.Rv2150c
83332.Rv2151c
83332.Rv2152c
83332.Rv2153c
83332.Rv2154c
83332.Rv2156c
83332.Rv2157c
83332.Rv2163c
83332.Rv2164c
83332.Rv2166c
83332.Rv2174
83332.Rv2178c
83332.Rv2179c
83332.Rv2182c
83332.Rv2188c
83332.Rv2192c
83332.Rv2193
83332.Rv2194
83332.Rv2195
83332.Rv2196
83332.Rv2200c
83332.Rv2201
83332.Rv2210c
83332.Rv2211c
83332.Rv2215
83332.Rv2217
83332.Rv2218
83332.Rv2219
83332.Rv2220
83332.Rv2221c
83332.Rv2225
83332.Rv2229c
83332.Rv2231c
83332.Rv2235
83332.Rv2242
83332.Rv2244
83332.Rv2245
83332.Rv2246
83332.Rv2247
83332.Rv2251
83332.Rv2260
83332.Rv2268c
83332.Rv2283
83332.Rv2319c
83332.Rv2325c
83332.Rv2338c
83332.Rv2343c
83332.Rv2357c
83332.Rv2361c
83332.Rv2364c
83332.Rv2365c
83332.Rv2373c
83332.Rv2378c
83332.Rv2382c
83332.Rv2386c
83332.Rv2391
83332.Rv2392
83332.Rv2397c
83332.Rv2398c
83332.Rv2399c
83332.Rv2400c
83332.Rv2412
83332.Rv2418c
83332.Rv2421c
83332.Rv2437
83332.Rv2438c
83332.Rv2439c
83332.Rv2440c
83332.Rv2441c
83332.Rv2442c
83332.Rv2444c
83332.Rv2447c
83332.Rv2448c
83332.Rv2457c
83332.Rv2460c
83332.Rv2477c
83332.Rv2500c
83332.Rv2507
83332.Rv2510c
83332.Rv2511
83332.Rv2515c
83332.Rv2516c
83332.Rv2524c
83332.Rv2533c
83332.Rv2534c
83332.Rv2537c
83332.Rv2538c
83332.Rv2539c
83332.Rv2540c
83332.Rv2552c
83332.Rv2554c
83332.Rv2555c
83332.Rv2580c
83332.Rv2582
83332.Rv2611c
83332.Rv2612c
83332.Rv2613c
83332.Rv2614c
83332.Rv2623
83332.Rv2673
83332.Rv2682c
83332.Rv2697c
83332.Rv2698
83332.Rv2700
83332.Rv2702
83332.Rv2703
83332.Rv2710
83332.Rv2726c
83332.Rv2727c
83332.Rv2739c
83332.Rv2746c
83332.Rv2747
83332.Rv2748c
83332.Rv2753c
83332.Rv2754c
83332.Rv2786c
83332.Rv2812
83332.Rv2813
83332.Rv2817c
83332.Rv2827c
83332.Rv2828c
83332.Rv2830c
83332.Rv2832c
83332.Rv2833c
83332.Rv2837c
83332.Rv2839c
83332.Rv2841c
83332.Rv2845c
83332.Rv2846c
83332.Rv2855
83332.Rv2856
83332.Rv2869c
83332.Rv2881c
83332.Rv2882c
83332.Rv2883c
83332.Rv2889c
83332.Rv2890c
83332.Rv2897c
83332.Rv2903c
83332.Rv2904c
83332.Rv2906c
83332.Rv2907c
83332.Rv2908c
83332.Rv2916c
83332.Rv2925c
83332.Rv2926c
83332.Rv2927c
83332.Rv2967c
83332.Rv2968c
83332.Rv2969c
83332.Rv2971
83332.Rv2977c
83332.Rv2981c
83332.Rv2986c
83332.Rv2987c
83332.Rv2992c
83332.Rv2995c
83332.Rv2996c
83332.Rv2999
83332.Rv3002c
83332.Rv3003c
83332.Rv3009c
83332.Rv3014c
83332.Rv3018c
83332.Rv3025c
83332.Rv3029c
83332.Rv3030
83332.Rv3031
83332.Rv3032
83332.Rv3042c
83332.Rv3043c
83332.Rv3048c
83332.Rv3051c
83332.Rv3101c
83332.Rv3105c
83332.Rv3109
83332.Rv3111
83332.Rv3112
83332.Rv3113
83332.Rv3132c
83332.Rv3135
83332.Rv3137
83332.Rv3139
83332.Rv3140
83332.Rv3177
83332.Rv3198c
83332.Rv3201c
83332.Rv3240c
83332.Rv3243c
83332.Rv3244c
83332.Rv3245c
83332.Rv3248c
83332.Rv3255c
83332.Rv3257c
83332.Rv3264c
83332.Rv3267
83332.Rv3271c
83332.Rv3275c
83332.Rv3281
83332.Rv3285
83332.Rv3332
83332.Rv3336c
83332.Rv3341
83332.Rv3343c
83332.Rv3356c
83332.Rv3372
83332.Rv3396c
83332.Rv3398c
83332.Rv3411c
83332.Rv3417c
83332.Rv3418c
83332.Rv3422c
83332.Rv3423c
83332.Rv3427c
83332.Rv3436c
83332.Rv3441c
83332.Rv3443c
83332.Rv3457c
83332.Rv3458c
83332.Rv3459c
83332.Rv3462c
83332.Rv3464
83332.Rv3465
83332.Rv3490
83332.Rv3538
83332.Rv3559c
83332.Rv3564
83332.Rv3579c
83332.Rv3580c
83332.Rv3581c
83332.Rv3582c
83332.Rv3593
83332.Rv3596c
83332.Rv3597c
83332.Rv3598c
83332.Rv3602c
83332.Rv3604c
83332.Rv3607c
83332.Rv3608c
83332.Rv3609c
83332.Rv3610c
83332.Rv3625c
83332.Rv3627c
83332.Rv3634c
83332.Rv3635
83332.Rv3646c
83332.Rv3648c
83332.Rv3658c
83332.Rv3660c
83332.Rv3666c
83332.Rv3669
83332.Rv3679
83332.Rv3708c
83332.Rv3709c
83332.Rv3712
83332.Rv3713
83332.Rv3721c
83332.Rv3722c
83332.Rv3752c
83332.Rv3778c
83332.Rv3781
83332.Rv3782
83332.Rv3790
83332.Rv3791
83332.Rv3792
83332.Rv3793
83332.Rv3795
83332.Rv3799c
83332.Rv3800c
83332.Rv3801c
83332.Rv3802c
83332.Rv3805c
83332.Rv3806c
83332.Rv3808c
83332.Rv3834c
83332.Rv3858c
83332.Rv3859c
83332.Rv3907c
83332.Rv3913
83332.Rv3915
83332.Rv3917c
83332.Rv3918c
83332.Rv3921c
