# Supplementary material for: Network-based features enable prediction of essential genes across diverse organisms
Source: PLoS One. 2018 Dec 13;13(12):e0208722. doi: 10.1371/journal.pone.0208722 (PMC6292609; doi:10.1371/journal.pone.0208722)
Supplement: S1 Dataset — PPI Data of 27 organisms along with essential genes information. (ZIP) [file pone.0208722.s001.zip › S1/62977.ppi.txt]

62977.ACIAD0001 62977.ACIAD0002 948
62977.ACIAD0001 62977.ACIAD0003 867
62977.ACIAD0001 62977.ACIAD0004 969
62977.ACIAD0001 62977.ACIAD0007 152
62977.ACIAD0001 62977.ACIAD0069 201
62977.ACIAD0001 62977.ACIAD0076 161
62977.ACIAD0001 62977.ACIAD0078 161
62977.ACIAD0001 62977.ACIAD0099 164
62977.ACIAD0001 62977.ACIAD0144 262
62977.ACIAD0001 62977.ACIAD0151 168
62977.ACIAD0001 62977.ACIAD0176 354
62977.ACIAD0001 62977.ACIAD0185 352
62977.ACIAD0001 62977.ACIAD0186 160
62977.ACIAD0001 62977.ACIAD0187 198
62977.ACIAD0001 62977.ACIAD0206 163
62977.ACIAD0001 62977.ACIAD0234 351
62977.ACIAD0001 62977.ACIAD0246 179
62977.ACIAD0001 62977.ACIAD0263 168
62977.ACIAD0001 62977.ACIAD0266 352
62977.ACIAD0001 62977.ACIAD0271 355
62977.ACIAD0001 62977.ACIAD0278 196
62977.ACIAD0001 62977.ACIAD0299 679
62977.ACIAD0001 62977.ACIAD0302 214
62977.ACIAD0001 62977.ACIAD0304 225
62977.ACIAD0001 62977.ACIAD0306 221
62977.ACIAD0001 62977.ACIAD0307 594
62977.ACIAD0001 62977.ACIAD0308 231
62977.ACIAD0001 62977.ACIAD0340 363
62977.ACIAD0001 62977.ACIAD0342 243
62977.ACIAD0001 62977.ACIAD0384 235
62977.ACIAD0001 62977.ACIAD0397 220
62977.ACIAD0001 62977.ACIAD0398 447
62977.ACIAD0001 62977.ACIAD0399 182
62977.ACIAD0001 62977.ACIAD0409 214
62977.ACIAD0001 62977.ACIAD0451 225
62977.ACIAD0001 62977.ACIAD0479 255
62977.ACIAD0001 62977.ACIAD0493 525
62977.ACIAD0001 62977.ACIAD0502 229
62977.ACIAD0001 62977.ACIAD0515 280
62977.ACIAD0001 62977.ACIAD0534 355
62977.ACIAD0001 62977.ACIAD0535 272
62977.ACIAD0001 62977.ACIAD0540 210
62977.ACIAD0001 62977.ACIAD0561 224
62977.ACIAD0001 62977.ACIAD0587 273
62977.ACIAD0001 62977.ACIAD0590 160
62977.ACIAD0001 62977.ACIAD0597 159
62977.ACIAD0001 62977.ACIAD0636 386
62977.ACIAD0001 62977.ACIAD0648 237
62977.ACIAD0001 62977.ACIAD0660 293
62977.ACIAD0001 62977.ACIAD0701 159
62977.ACIAD0001 62977.ACIAD0707 245
62977.ACIAD0001 62977.ACIAD0708 433
62977.ACIAD0001 62977.ACIAD0722 225
62977.ACIAD0001 62977.ACIAD0724 271
62977.ACIAD0001 62977.ACIAD0755 159
62977.ACIAD0001 62977.ACIAD0777 160
62977.ACIAD0001 62977.ACIAD0779 160
62977.ACIAD0001 62977.ACIAD0791 259
62977.ACIAD0001 62977.ACIAD0825 232
62977.ACIAD0001 62977.ACIAD0826 230
62977.ACIAD0001 62977.ACIAD0838 361
62977.ACIAD0001 62977.ACIAD0839 254
62977.ACIAD0001 62977.ACIAD0841 296
62977.ACIAD0001 62977.ACIAD0846 167
62977.ACIAD0001 62977.ACIAD0848 201
62977.ACIAD0001 62977.ACIAD0861 150
62977.ACIAD0001 62977.ACIAD0871 257
62977.ACIAD0001 62977.ACIAD0881 425
62977.ACIAD0001 62977.ACIAD0883 174
62977.ACIAD0001 62977.ACIAD0885 679
62977.ACIAD0001 62977.ACIAD0891 356
62977.ACIAD0001 62977.ACIAD0893 353
62977.ACIAD0001 62977.ACIAD0895 355
62977.ACIAD0001 62977.ACIAD0922 165
62977.ACIAD0001 62977.ACIAD0967 410
62977.ACIAD0001 62977.ACIAD1062 221
62977.ACIAD0001 62977.ACIAD1084 360
62977.ACIAD0001 62977.ACIAD1089 428
62977.ACIAD0001 62977.ACIAD1115 160
62977.ACIAD0001 62977.ACIAD1133 151
62977.ACIAD0001 62977.ACIAD1137 636
62977.ACIAD0001 62977.ACIAD1182 420
62977.ACIAD0001 62977.ACIAD1201 155
62977.ACIAD0001 62977.ACIAD1204 557
62977.ACIAD0001 62977.ACIAD1207 151
62977.ACIAD0001 62977.ACIAD1221 312
62977.ACIAD0001 62977.ACIAD1234 234
62977.ACIAD0001 62977.ACIAD1241 168
62977.ACIAD0001 62977.ACIAD1251 270
62977.ACIAD0001 62977.ACIAD1252 176
62977.ACIAD0001 62977.ACIAD1253 678
62977.ACIAD0001 62977.ACIAD1270 150
62977.ACIAD0001 62977.ACIAD1298 162
62977.ACIAD0001 62977.ACIAD1311 640
62977.ACIAD0001 62977.ACIAD1319 161
62977.ACIAD0001 62977.ACIAD1348 286
62977.ACIAD0001 62977.ACIAD1357 279
62977.ACIAD0001 62977.ACIAD1366 222
62977.ACIAD0001 62977.ACIAD1373 214
62977.ACIAD0001 62977.ACIAD1376 336
62977.ACIAD0001 62977.ACIAD1384 198
62977.ACIAD0001 62977.ACIAD1385 487
62977.ACIAD0001 62977.ACIAD1389 358
62977.ACIAD0001 62977.ACIAD1395 636
62977.ACIAD0001 62977.ACIAD1404 238
62977.ACIAD0001 62977.ACIAD1483 350
62977.ACIAD0001 62977.ACIAD1500 197
62977.ACIAD0001 62977.ACIAD1545 212
62977.ACIAD0001 62977.ACIAD1585 355
62977.ACIAD0001 62977.ACIAD1640 181
62977.ACIAD0001 62977.ACIAD1669 164
62977.ACIAD0001 62977.ACIAD1744 212
62977.ACIAD0001 62977.ACIAD1782 221
62977.ACIAD0001 62977.ACIAD1890 245
62977.ACIAD0001 62977.ACIAD1892 164
62977.ACIAD0001 62977.ACIAD1895 155
62977.ACIAD0001 62977.ACIAD1906 151
62977.ACIAD0001 62977.ACIAD1927 160
62977.ACIAD0001 62977.ACIAD1945 175
62977.ACIAD0001 62977.ACIAD1946 394
62977.ACIAD0001 62977.ACIAD1970 448
62977.ACIAD0001 62977.ACIAD2001 154
62977.ACIAD0001 62977.ACIAD2003 270
62977.ACIAD0001 62977.ACIAD2028 168
62977.ACIAD0001 62977.ACIAD2041 537
62977.ACIAD0001 62977.ACIAD2056 162
62977.ACIAD0001 62977.ACIAD2071 201
62977.ACIAD0001 62977.ACIAD2089 624
62977.ACIAD0001 62977.ACIAD2102 152
62977.ACIAD0001 62977.ACIAD2185 758
62977.ACIAD0001 62977.ACIAD2200 354
62977.ACIAD0001 62977.ACIAD2206 319
62977.ACIAD0001 62977.ACIAD2225 162
62977.ACIAD0001 62977.ACIAD2250 234
62977.ACIAD0001 62977.ACIAD2261 233
62977.ACIAD0001 62977.ACIAD2263 355
62977.ACIAD0001 62977.ACIAD2268 418
62977.ACIAD0001 62977.ACIAD2269 214
62977.ACIAD0001 62977.ACIAD2272 197
62977.ACIAD0001 62977.ACIAD2288 176
62977.ACIAD0001 62977.ACIAD2296 316
62977.ACIAD0001 62977.ACIAD2312 224
62977.ACIAD0001 62977.ACIAD2359 394
62977.ACIAD0001 62977.ACIAD2361 184
62977.ACIAD0001 62977.ACIAD2363 503
62977.ACIAD0001 62977.ACIAD2366 493
62977.ACIAD0001 62977.ACIAD2367 766
62977.ACIAD0001 62977.ACIAD2368 310
62977.ACIAD0001 62977.ACIAD2373 418
62977.ACIAD0001 62977.ACIAD2375 365
62977.ACIAD0001 62977.ACIAD2376 160
62977.ACIAD0001 62977.ACIAD2409 242
62977.ACIAD0001 62977.ACIAD2411 274
62977.ACIAD0001 62977.ACIAD2417 186
62977.ACIAD0001 62977.ACIAD2418 212
62977.ACIAD0001 62977.ACIAD2422 416
62977.ACIAD0001 62977.ACIAD2433 820
62977.ACIAD0001 62977.ACIAD2440 787
62977.ACIAD0001 62977.ACIAD2446 286
62977.ACIAD0001 62977.ACIAD2458 240
62977.ACIAD0001 62977.ACIAD2463 246
62977.ACIAD0001 62977.ACIAD2474 491
62977.ACIAD0001 62977.ACIAD2557 174
62977.ACIAD0001 62977.ACIAD2569 364
62977.ACIAD0001 62977.ACIAD2581 168
62977.ACIAD0001 62977.ACIAD2586 198
62977.ACIAD0001 62977.ACIAD2587 160
62977.ACIAD0001 62977.ACIAD2594 363
62977.ACIAD0001 62977.ACIAD2608 175
62977.ACIAD0001 62977.ACIAD2614 392
62977.ACIAD0001 62977.ACIAD2615 404
62977.ACIAD0001 62977.ACIAD2618 308
62977.ACIAD0001 62977.ACIAD2620 152
62977.ACIAD0001 62977.ACIAD2632 615
62977.ACIAD0001 62977.ACIAD2633 209
62977.ACIAD0001 62977.ACIAD2634 286
62977.ACIAD0001 62977.ACIAD2635 271
62977.ACIAD0001 62977.ACIAD2652 820
62977.ACIAD0001 62977.ACIAD2657 240
62977.ACIAD0001 62977.ACIAD2729 234
62977.ACIAD0001 62977.ACIAD2756 416
62977.ACIAD0001 62977.ACIAD2776 160
62977.ACIAD0001 62977.ACIAD2838 207
62977.ACIAD0001 62977.ACIAD2839 212
62977.ACIAD0001 62977.ACIAD2841 269
62977.ACIAD0001 62977.ACIAD2853 762
62977.ACIAD0001 62977.ACIAD2854 165
62977.ACIAD0001 62977.ACIAD2861 163
62977.ACIAD0001 62977.ACIAD2873 169
62977.ACIAD0001 62977.ACIAD2876 165
62977.ACIAD0001 62977.ACIAD2880 160
62977.ACIAD0001 62977.ACIAD2886 354
62977.ACIAD0001 62977.ACIAD2894 152
62977.ACIAD0001 62977.ACIAD2897 221
62977.ACIAD0001 62977.ACIAD2899 411
62977.ACIAD0001 62977.ACIAD2908 208
62977.ACIAD0001 62977.ACIAD2925 751
62977.ACIAD0001 62977.ACIAD2935 274
62977.ACIAD0001 62977.ACIAD2938 214
62977.ACIAD0001 62977.ACIAD2939 252
62977.ACIAD0001 62977.ACIAD2950 196
62977.ACIAD0001 62977.ACIAD2960 160
62977.ACIAD0001 62977.ACIAD2973 210
62977.ACIAD0001 62977.ACIAD3009 336
62977.ACIAD0001 62977.ACIAD3012 214
62977.ACIAD0001 62977.ACIAD3013 218
62977.ACIAD0001 62977.ACIAD3014 215
62977.ACIAD0001 62977.ACIAD3030 792
62977.ACIAD0001 62977.ACIAD3031 265
62977.ACIAD0001 62977.ACIAD3037 180
62977.ACIAD0001 62977.ACIAD3040 245
62977.ACIAD0001 62977.ACIAD3041 758
62977.ACIAD0001 62977.ACIAD3042 214
62977.ACIAD0001 62977.ACIAD3046 225
62977.ACIAD0001 62977.ACIAD3054 162
62977.ACIAD0001 62977.ACIAD3061 241
62977.ACIAD0001 62977.ACIAD3062 216
62977.ACIAD0001 62977.ACIAD3068 581
62977.ACIAD0001 62977.ACIAD3095 243
62977.ACIAD0001 62977.ACIAD3103 183
62977.ACIAD0001 62977.ACIAD3116 274
62977.ACIAD0001 62977.ACIAD3122 242
62977.ACIAD0001 62977.ACIAD3123 373
62977.ACIAD0001 62977.ACIAD3140 164
62977.ACIAD0001 62977.ACIAD3194 225
62977.ACIAD0001 62977.ACIAD3196 214
62977.ACIAD0001 62977.ACIAD3197 464
62977.ACIAD0001 62977.ACIAD3199 160
62977.ACIAD0001 62977.ACIAD3202 151
62977.ACIAD0001 62977.ACIAD3203 354
62977.ACIAD0001 62977.ACIAD3204 214
62977.ACIAD0001 62977.ACIAD3207 214
62977.ACIAD0001 62977.ACIAD3209 276
62977.ACIAD0001 62977.ACIAD3212 276
62977.ACIAD0001 62977.ACIAD3213 788
62977.ACIAD0001 62977.ACIAD3215 214
62977.ACIAD0001 62977.ACIAD3216 276
62977.ACIAD0001 62977.ACIAD3218 313
62977.ACIAD0001 62977.ACIAD3219 276
62977.ACIAD0001 62977.ACIAD3220 179
62977.ACIAD0001 62977.ACIAD3235 158
62977.ACIAD0001 62977.ACIAD3243 154
62977.ACIAD0001 62977.ACIAD3244 154
62977.ACIAD0001 62977.ACIAD3261 160
62977.ACIAD0001 62977.ACIAD3268 174
62977.ACIAD0001 62977.ACIAD3269 151
62977.ACIAD0001 62977.ACIAD3274 160
62977.ACIAD0001 62977.ACIAD3288 262
62977.ACIAD0001 62977.ACIAD3289 209
62977.ACIAD0001 62977.ACIAD3292 160
62977.ACIAD0001 62977.ACIAD3300 152
62977.ACIAD0001 62977.ACIAD3310 214
62977.ACIAD0001 62977.ACIAD3324 156
62977.ACIAD0001 62977.ACIAD3326 453
62977.ACIAD0001 62977.ACIAD3353 201
62977.ACIAD0001 62977.ACIAD3354 153
62977.ACIAD0001 62977.ACIAD3365 163
62977.ACIAD0001 62977.ACIAD3366 366
62977.ACIAD0001 62977.ACIAD3371 435
62977.ACIAD0001 62977.ACIAD3376 164
62977.ACIAD0001 62977.ACIAD3389 151
62977.ACIAD0001 62977.ACIAD3396 239
62977.ACIAD0001 62977.ACIAD3432 152
62977.ACIAD0001 62977.ACIAD3449 235
62977.ACIAD0001 62977.ACIAD3455 690
62977.ACIAD0001 62977.ACIAD3498 257
62977.ACIAD0001 62977.ACIAD3500 276
62977.ACIAD0001 62977.ACIAD3503 168
62977.ACIAD0001 62977.ACIAD3504 209
62977.ACIAD0001 62977.ACIAD3506 662
62977.ACIAD0001 62977.ACIAD3507 163
62977.ACIAD0001 62977.ACIAD3511 319
62977.ACIAD0001 62977.ACIAD3512 152
62977.ACIAD0001 62977.ACIAD3523 224
62977.ACIAD0001 62977.ACIAD3525 173
62977.ACIAD0001 62977.ACIAD3544 672
62977.ACIAD0001 62977.ACIAD3552 380
62977.ACIAD0001 62977.ACIAD3572 151
62977.ACIAD0001 62977.ACIAD3575 464
62977.ACIAD0001 62977.ACIAD3576 271
62977.ACIAD0001 62977.ACIAD3585 168
62977.ACIAD0001 62977.ACIAD3592 162
62977.ACIAD0001 62977.ACIAD3652 365
62977.ACIAD0001 62977.ACIAD3654 229
62977.ACIAD0001 62977.ACIAD3659 236
62977.ACIAD0001 62977.ACIAD3680 356
62977.ACIAD0001 62977.ACIAD3681 487
62977.ACIAD0001 62977.ACIAD3682 397
62977.ACIAD0001 62977.ACIAD3683 664
62977.ACIAD0001 62977.ACIAD3684 735
62977.ACIAD0002 62977.ACIAD0001 948
62977.ACIAD0002 62977.ACIAD0003 963
62977.ACIAD0002 62977.ACIAD0004 991
62977.ACIAD0002 62977.ACIAD0007 173
62977.ACIAD0002 62977.ACIAD0013 354
62977.ACIAD0002 62977.ACIAD0064 354
62977.ACIAD0002 62977.ACIAD0083 259
62977.ACIAD0002 62977.ACIAD0144 218
62977.ACIAD0002 62977.ACIAD0151 248
62977.ACIAD0002 62977.ACIAD0164 293
62977.ACIAD0002 62977.ACIAD0175 257
62977.ACIAD0002 62977.ACIAD0185 158
62977.ACIAD0002 62977.ACIAD0202 206
62977.ACIAD0002 62977.ACIAD0206 192
62977.ACIAD0002 62977.ACIAD0207 196
62977.ACIAD0002 62977.ACIAD0209 277
62977.ACIAD0002 62977.ACIAD0225 863
62977.ACIAD0002 62977.ACIAD0230 205
62977.ACIAD0002 62977.ACIAD0234 890
62977.ACIAD0002 62977.ACIAD0242 238
62977.ACIAD0002 62977.ACIAD0252 862
62977.ACIAD0002 62977.ACIAD0263 168
62977.ACIAD0002 62977.ACIAD0270 196
62977.ACIAD0002 62977.ACIAD0271 374
62977.ACIAD0002 62977.ACIAD0287 352
62977.ACIAD0002 62977.ACIAD0296 391
62977.ACIAD0002 62977.ACIAD0299 299
62977.ACIAD0002 62977.ACIAD0301 741
62977.ACIAD0002 62977.ACIAD0302 156
62977.ACIAD0002 62977.ACIAD0304 153
62977.ACIAD0002 62977.ACIAD0305 158
62977.ACIAD0002 62977.ACIAD0307 162
62977.ACIAD0002 62977.ACIAD0308 333
62977.ACIAD0002 62977.ACIAD0340 519
62977.ACIAD0002 62977.ACIAD0351 208
62977.ACIAD0002 62977.ACIAD0353 234
62977.ACIAD0002 62977.ACIAD0354 315
62977.ACIAD0002 62977.ACIAD0357 224
62977.ACIAD0002 62977.ACIAD0361 262
62977.ACIAD0002 62977.ACIAD0368 325
62977.ACIAD0002 62977.ACIAD0369 214
62977.ACIAD0002 62977.ACIAD0379 487
62977.ACIAD0002 62977.ACIAD0398 291
62977.ACIAD0002 62977.ACIAD0399 698
62977.ACIAD0002 62977.ACIAD0401 228
62977.ACIAD0002 62977.ACIAD0406 201
62977.ACIAD0002 62977.ACIAD0409 382
62977.ACIAD0002 62977.ACIAD0411 262
62977.ACIAD0002 62977.ACIAD0429 163
62977.ACIAD0002 62977.ACIAD0493 373
62977.ACIAD0002 62977.ACIAD0495 487
62977.ACIAD0002 62977.ACIAD0500 198
62977.ACIAD0002 62977.ACIAD0502 264
62977.ACIAD0002 62977.ACIAD0514 755
62977.ACIAD0002 62977.ACIAD0515 925
62977.ACIAD0002 62977.ACIAD0518 241
62977.ACIAD0002 62977.ACIAD0556 917
62977.ACIAD0002 62977.ACIAD0565 196
62977.ACIAD0002 62977.ACIAD0581 161
62977.ACIAD0002 62977.ACIAD0609 151
62977.ACIAD0002 62977.ACIAD0658 245
62977.ACIAD0002 62977.ACIAD0661 216
62977.ACIAD0002 62977.ACIAD0663 354
62977.ACIAD0002 62977.ACIAD0673 233
62977.ACIAD0002 62977.ACIAD0701 193
62977.ACIAD0002 62977.ACIAD0707 448
62977.ACIAD0002 62977.ACIAD0715 152
62977.ACIAD0002 62977.ACIAD0722 884
62977.ACIAD0002 62977.ACIAD0724 667
62977.ACIAD0002 62977.ACIAD0733 150
62977.ACIAD0002 62977.ACIAD0768 193
62977.ACIAD0002 62977.ACIAD0776 899
62977.ACIAD0002 62977.ACIAD0782 170
62977.ACIAD0002 62977.ACIAD0791 548
62977.ACIAD0002 62977.ACIAD0824 289
62977.ACIAD0002 62977.ACIAD0825 207
62977.ACIAD0002 62977.ACIAD0837 202
62977.ACIAD0002 62977.ACIAD0846 218
62977.ACIAD0002 62977.ACIAD0848 713
62977.ACIAD0002 62977.ACIAD0861 307
62977.ACIAD0002 62977.ACIAD0863 233
62977.ACIAD0002 62977.ACIAD0870 199
62977.ACIAD0002 62977.ACIAD0872 191
62977.ACIAD0002 62977.ACIAD0885 299
62977.ACIAD0002 62977.ACIAD0900 487
62977.ACIAD0002 62977.ACIAD0901 623
62977.ACIAD0002 62977.ACIAD0916 637
62977.ACIAD0002 62977.ACIAD0917 383
62977.ACIAD0002 62977.ACIAD0962 233
62977.ACIAD0002 62977.ACIAD0964 159
62977.ACIAD0002 62977.ACIAD0995 173
62977.ACIAD0002 62977.ACIAD1015 180
62977.ACIAD0002 62977.ACIAD1040 219
62977.ACIAD0002 62977.ACIAD1047 274
62977.ACIAD0002 62977.ACIAD1055 161
62977.ACIAD0002 62977.ACIAD1105 225
62977.ACIAD0002 62977.ACIAD1108 376
62977.ACIAD0002 62977.ACIAD1110 209
62977.ACIAD0002 62977.ACIAD1113 236
62977.ACIAD0002 62977.ACIAD1127 164
62977.ACIAD0002 62977.ACIAD1130 214
62977.ACIAD0002 62977.ACIAD1132 192
62977.ACIAD0002 62977.ACIAD1137 951
62977.ACIAD0002 62977.ACIAD1142 190
62977.ACIAD0002 62977.ACIAD1149 516
62977.ACIAD0002 62977.ACIAD1155 201
62977.ACIAD0002 62977.ACIAD1189 159
62977.ACIAD0002 62977.ACIAD1203 191
62977.ACIAD0002 62977.ACIAD1204 604
62977.ACIAD0002 62977.ACIAD1229 150
62977.ACIAD0002 62977.ACIAD1234 214
62977.ACIAD0002 62977.ACIAD1245 266
62977.ACIAD0002 62977.ACIAD1248 758
62977.ACIAD0002 62977.ACIAD1251 196
62977.ACIAD0002 62977.ACIAD1257 168
62977.ACIAD0002 62977.ACIAD1258 174
62977.ACIAD0002 62977.ACIAD1262 232
62977.ACIAD0002 62977.ACIAD1311 486
62977.ACIAD0002 62977.ACIAD1314 333
62977.ACIAD0002 62977.ACIAD1317 450
62977.ACIAD0002 62977.ACIAD1323 457
62977.ACIAD0002 62977.ACIAD1336 520
62977.ACIAD0002 62977.ACIAD1354 189
62977.ACIAD0002 62977.ACIAD1360 226
62977.ACIAD0002 62977.ACIAD1366 205
62977.ACIAD0002 62977.ACIAD1367 155
62977.ACIAD0002 62977.ACIAD1372 192
62977.ACIAD0002 62977.ACIAD1378 285
62977.ACIAD0002 62977.ACIAD1385 825
62977.ACIAD0002 62977.ACIAD1389 471
62977.ACIAD0002 62977.ACIAD1399 195
62977.ACIAD0002 62977.ACIAD1405 200
62977.ACIAD0002 62977.ACIAD1408 153
62977.ACIAD0002 62977.ACIAD1500 788
62977.ACIAD0002 62977.ACIAD1509 190
62977.ACIAD0002 62977.ACIAD1515 150
62977.ACIAD0002 62977.ACIAD1582 178
62977.ACIAD0002 62977.ACIAD1650 200
62977.ACIAD0002 62977.ACIAD1654 201
62977.ACIAD0002 62977.ACIAD1736 155
62977.ACIAD0002 62977.ACIAD1737 159
62977.ACIAD0002 62977.ACIAD1738 207
62977.ACIAD0002 62977.ACIAD1740 195
62977.ACIAD0002 62977.ACIAD1744 214
62977.ACIAD0002 62977.ACIAD1774 343
62977.ACIAD0002 62977.ACIAD1780 156
62977.ACIAD0002 62977.ACIAD1781 181
62977.ACIAD0002 62977.ACIAD1826 269
62977.ACIAD0002 62977.ACIAD1890 223
62977.ACIAD0002 62977.ACIAD1906 267
62977.ACIAD0002 62977.ACIAD1927 221
62977.ACIAD0002 62977.ACIAD1944 204
62977.ACIAD0002 62977.ACIAD1964 520
62977.ACIAD0002 62977.ACIAD1970 948
62977.ACIAD0002 62977.ACIAD1987 153
62977.ACIAD0002 62977.ACIAD1996 424
62977.ACIAD0002 62977.ACIAD1999 187
62977.ACIAD0002 62977.ACIAD2000 335
62977.ACIAD0002 62977.ACIAD2001 329
62977.ACIAD0002 62977.ACIAD2003 347
62977.ACIAD0002 62977.ACIAD2014 616
62977.ACIAD0002 62977.ACIAD2019 156
62977.ACIAD0002 62977.ACIAD2028 354
62977.ACIAD0002 62977.ACIAD2035 317
62977.ACIAD0002 62977.ACIAD2071 249
62977.ACIAD0002 62977.ACIAD2089 841
62977.ACIAD0002 62977.ACIAD2101 179
62977.ACIAD0002 62977.ACIAD2102 262
62977.ACIAD0002 62977.ACIAD2152 232
62977.ACIAD0002 62977.ACIAD2185 404
62977.ACIAD0002 62977.ACIAD2202 152
62977.ACIAD0002 62977.ACIAD2206 325
62977.ACIAD0002 62977.ACIAD2207 301
62977.ACIAD0002 62977.ACIAD2250 214
62977.ACIAD0002 62977.ACIAD2252 168
62977.ACIAD0002 62977.ACIAD2255 643
62977.ACIAD0002 62977.ACIAD2257 516
62977.ACIAD0002 62977.ACIAD2260 201
62977.ACIAD0002 62977.ACIAD2261 301
62977.ACIAD0002 62977.ACIAD2271 153
62977.ACIAD0002 62977.ACIAD2274 172
62977.ACIAD0002 62977.ACIAD2275 172
62977.ACIAD0002 62977.ACIAD2296 189
62977.ACIAD0002 62977.ACIAD2318 195
62977.ACIAD0002 62977.ACIAD2331 188
62977.ACIAD0002 62977.ACIAD2341 373
62977.ACIAD0002 62977.ACIAD2347 294
62977.ACIAD0002 62977.ACIAD2352 882
62977.ACIAD0002 62977.ACIAD2359 274
62977.ACIAD0002 62977.ACIAD2361 945
62977.ACIAD0002 62977.ACIAD2366 221
62977.ACIAD0002 62977.ACIAD2367 459
62977.ACIAD0002 62977.ACIAD2368 411
62977.ACIAD0002 62977.ACIAD2373 180
62977.ACIAD0002 62977.ACIAD2375 729
62977.ACIAD0002 62977.ACIAD2376 212
62977.ACIAD0002 62977.ACIAD2380 159
62977.ACIAD0002 62977.ACIAD2403 260
62977.ACIAD0002 62977.ACIAD2409 365
62977.ACIAD0002 62977.ACIAD2411 367
62977.ACIAD0002 62977.ACIAD2413 195
62977.ACIAD0002 62977.ACIAD2418 188
62977.ACIAD0002 62977.ACIAD2432 268
62977.ACIAD0002 62977.ACIAD2433 357
62977.ACIAD0002 62977.ACIAD2440 520
62977.ACIAD0002 62977.ACIAD2443 162
62977.ACIAD0002 62977.ACIAD2446 319
62977.ACIAD0002 62977.ACIAD2447 153
62977.ACIAD0002 62977.ACIAD2452 244
62977.ACIAD0002 62977.ACIAD2458 165
62977.ACIAD0002 62977.ACIAD2463 306
62977.ACIAD0002 62977.ACIAD2474 164
62977.ACIAD0002 62977.ACIAD2517 155
62977.ACIAD0002 62977.ACIAD2539 319
62977.ACIAD0002 62977.ACIAD2557 314
62977.ACIAD0002 62977.ACIAD2569 319
62977.ACIAD0002 62977.ACIAD2578 161
62977.ACIAD0002 62977.ACIAD2581 214
62977.ACIAD0002 62977.ACIAD2585 170
62977.ACIAD0002 62977.ACIAD2588 425
62977.ACIAD0002 62977.ACIAD2594 354
62977.ACIAD0002 62977.ACIAD2597 189
62977.ACIAD0002 62977.ACIAD2612 464
62977.ACIAD0002 62977.ACIAD2613 899
62977.ACIAD0002 62977.ACIAD2614 214
62977.ACIAD0002 62977.ACIAD2615 214
62977.ACIAD0002 62977.ACIAD2632 761
62977.ACIAD0002 62977.ACIAD2647 179
62977.ACIAD0002 62977.ACIAD2652 940
62977.ACIAD0002 62977.ACIAD2659 225
62977.ACIAD0002 62977.ACIAD2664 329
62977.ACIAD0002 62977.ACIAD2680 209
62977.ACIAD0002 62977.ACIAD2718 680
62977.ACIAD0002 62977.ACIAD2728 680
62977.ACIAD0002 62977.ACIAD2729 171
62977.ACIAD0002 62977.ACIAD2814 198
62977.ACIAD0002 62977.ACIAD2838 237
62977.ACIAD0002 62977.ACIAD2839 377
62977.ACIAD0002 62977.ACIAD2853 322
62977.ACIAD0002 62977.ACIAD2854 269
62977.ACIAD0002 62977.ACIAD2862 272
62977.ACIAD0002 62977.ACIAD2872 159
62977.ACIAD0002 62977.ACIAD2876 356
62977.ACIAD0002 62977.ACIAD2894 534
62977.ACIAD0002 62977.ACIAD2899 455
62977.ACIAD0002 62977.ACIAD2907 168
62977.ACIAD0002 62977.ACIAD2909 191
62977.ACIAD0002 62977.ACIAD2925 265
62977.ACIAD0002 62977.ACIAD2927 221
62977.ACIAD0002 62977.ACIAD2935 451
62977.ACIAD0002 62977.ACIAD2950 461
62977.ACIAD0002 62977.ACIAD2967 201
62977.ACIAD0002 62977.ACIAD3000 150
62977.ACIAD0002 62977.ACIAD3009 621
62977.ACIAD0002 62977.ACIAD3012 286
62977.ACIAD0002 62977.ACIAD3013 226
62977.ACIAD0002 62977.ACIAD3015 318
62977.ACIAD0002 62977.ACIAD3020 157
62977.ACIAD0002 62977.ACIAD3030 957
62977.ACIAD0002 62977.ACIAD3031 291
62977.ACIAD0002 62977.ACIAD3037 237
62977.ACIAD0002 62977.ACIAD3041 524
62977.ACIAD0002 62977.ACIAD3042 458
62977.ACIAD0002 62977.ACIAD3055 169
62977.ACIAD0002 62977.ACIAD3061 168
62977.ACIAD0002 62977.ACIAD3065 921
62977.ACIAD0002 62977.ACIAD3091 170
62977.ACIAD0002 62977.ACIAD3099 220
62977.ACIAD0002 62977.ACIAD3108 904
62977.ACIAD0002 62977.ACIAD3116 151
62977.ACIAD0002 62977.ACIAD3122 170
62977.ACIAD0002 62977.ACIAD3123 413
62977.ACIAD0002 62977.ACIAD3125 704
62977.ACIAD0002 62977.ACIAD3149 430
62977.ACIAD0002 62977.ACIAD3193 162
62977.ACIAD0002 62977.ACIAD3194 322
62977.ACIAD0002 62977.ACIAD3199 169
62977.ACIAD0002 62977.ACIAD3202 194
62977.ACIAD0002 62977.ACIAD3203 316
62977.ACIAD0002 62977.ACIAD3205 356
62977.ACIAD0002 62977.ACIAD3207 298
62977.ACIAD0002 62977.ACIAD3211 186
62977.ACIAD0002 62977.ACIAD3215 199
62977.ACIAD0002 62977.ACIAD3218 154
62977.ACIAD0002 62977.ACIAD3221 156
62977.ACIAD0002 62977.ACIAD3239 160
62977.ACIAD0002 62977.ACIAD3243 203
62977.ACIAD0002 62977.ACIAD3245 265
62977.ACIAD0002 62977.ACIAD3257 152
62977.ACIAD0002 62977.ACIAD3268 205
62977.ACIAD0002 62977.ACIAD3269 182
62977.ACIAD0002 62977.ACIAD3288 215
62977.ACIAD0002 62977.ACIAD3297 167
62977.ACIAD0002 62977.ACIAD3307 231
62977.ACIAD0002 62977.ACIAD3311 210
62977.ACIAD0002 62977.ACIAD3322 206
62977.ACIAD0002 62977.ACIAD3325 154
62977.ACIAD0002 62977.ACIAD3350 172
62977.ACIAD0002 62977.ACIAD3353 354
62977.ACIAD0002 62977.ACIAD3366 160
62977.ACIAD0002 62977.ACIAD3368 180
62977.ACIAD0002 62977.ACIAD3383 178
62977.ACIAD0002 62977.ACIAD3408 243
62977.ACIAD0002 62977.ACIAD3432 180
62977.ACIAD0002 62977.ACIAD3445 319
62977.ACIAD0002 62977.ACIAD3449 237
62977.ACIAD0002 62977.ACIAD3455 320
62977.ACIAD0002 62977.ACIAD3500 359
62977.ACIAD0002 62977.ACIAD3508 152
62977.ACIAD0002 62977.ACIAD3511 352
62977.ACIAD0002 62977.ACIAD3512 168
62977.ACIAD0002 62977.ACIAD3515 238
62977.ACIAD0002 62977.ACIAD3516 153
62977.ACIAD0002 62977.ACIAD3517 196
62977.ACIAD0002 62977.ACIAD3518 284
62977.ACIAD0002 62977.ACIAD3525 241
62977.ACIAD0002 62977.ACIAD3526 885
62977.ACIAD0002 62977.ACIAD3528 160
62977.ACIAD0002 62977.ACIAD3544 924
62977.ACIAD0002 62977.ACIAD3549 271
62977.ACIAD0002 62977.ACIAD3575 168
62977.ACIAD0002 62977.ACIAD3576 393
62977.ACIAD0002 62977.ACIAD3587 212
62977.ACIAD0002 62977.ACIAD3596 672
62977.ACIAD0002 62977.ACIAD3599 180
62977.ACIAD0002 62977.ACIAD3601 290
62977.ACIAD0002 62977.ACIAD3606 729
62977.ACIAD0002 62977.ACIAD3621 207
62977.ACIAD0002 62977.ACIAD3652 192
62977.ACIAD0002 62977.ACIAD3654 246
62977.ACIAD0002 62977.ACIAD3659 446
62977.ACIAD0002 62977.ACIAD3680 394
62977.ACIAD0002 62977.ACIAD3681 510
62977.ACIAD0002 62977.ACIAD3682 509
62977.ACIAD0002 62977.ACIAD3683 767
62977.ACIAD0002 62977.ACIAD3684 715
62977.ACIAD0003 62977.ACIAD0001 867
62977.ACIAD0003 62977.ACIAD0002 963
62977.ACIAD0003 62977.ACIAD0004 943
62977.ACIAD0003 62977.ACIAD0090 169
62977.ACIAD0003 62977.ACIAD0108 224
62977.ACIAD0003 62977.ACIAD0118 160
62977.ACIAD0003 62977.ACIAD0159 150
62977.ACIAD0003 62977.ACIAD0208 257
62977.ACIAD0003 62977.ACIAD0225 317
62977.ACIAD0003 62977.ACIAD0234 547
62977.ACIAD0003 62977.ACIAD0242 382
62977.ACIAD0003 62977.ACIAD0265 171
62977.ACIAD0003 62977.ACIAD0266 225
62977.ACIAD0003 62977.ACIAD0271 208
62977.ACIAD0003 62977.ACIAD0273 202
62977.ACIAD0003 62977.ACIAD0274 189
62977.ACIAD0003 62977.ACIAD0297 207
62977.ACIAD0003 62977.ACIAD0304 238
62977.ACIAD0003 62977.ACIAD0305 234
62977.ACIAD0003 62977.ACIAD0340 248
62977.ACIAD0003 62977.ACIAD0352 363
62977.ACIAD0003 62977.ACIAD0354 481
62977.ACIAD0003 62977.ACIAD0359 317
62977.ACIAD0003 62977.ACIAD0379 181
62977.ACIAD0003 62977.ACIAD0397 329
62977.ACIAD0003 62977.ACIAD0398 551
62977.ACIAD0003 62977.ACIAD0399 454
62977.ACIAD0003 62977.ACIAD0402 151
62977.ACIAD0003 62977.ACIAD0407 241
62977.ACIAD0003 62977.ACIAD0409 280
62977.ACIAD0003 62977.ACIAD0420 172
62977.ACIAD0003 62977.ACIAD0436 160
62977.ACIAD0003 62977.ACIAD0479 172
62977.ACIAD0003 62977.ACIAD0493 369
62977.ACIAD0003 62977.ACIAD0495 377
62977.ACIAD0003 62977.ACIAD0514 287
62977.ACIAD0003 62977.ACIAD0515 212
62977.ACIAD0003 62977.ACIAD0556 354
62977.ACIAD0003 62977.ACIAD0557 267
62977.ACIAD0003 62977.ACIAD0561 154
62977.ACIAD0003 62977.ACIAD0564 236
62977.ACIAD0003 62977.ACIAD0578 238
62977.ACIAD0003 62977.ACIAD0630 165
62977.ACIAD0003 62977.ACIAD0636 186
62977.ACIAD0003 62977.ACIAD0657 167
62977.ACIAD0003 62977.ACIAD0692 151
62977.ACIAD0003 62977.ACIAD0695 172
62977.ACIAD0003 62977.ACIAD0707 270
62977.ACIAD0003 62977.ACIAD0829 176
62977.ACIAD0003 62977.ACIAD0841 342
62977.ACIAD0003 62977.ACIAD0848 174
62977.ACIAD0003 62977.ACIAD0854 168
62977.ACIAD0003 62977.ACIAD0885 310
62977.ACIAD0003 62977.ACIAD0890 420
62977.ACIAD0003 62977.ACIAD0891 338
62977.ACIAD0003 62977.ACIAD0900 377
62977.ACIAD0003 62977.ACIAD0901 198
62977.ACIAD0003 62977.ACIAD0913 316
62977.ACIAD0003 62977.ACIAD0916 624
62977.ACIAD0003 62977.ACIAD0917 354
62977.ACIAD0003 62977.ACIAD0992 226
62977.ACIAD0003 62977.ACIAD1017 393
62977.ACIAD0003 62977.ACIAD1038 150
62977.ACIAD0003 62977.ACIAD1047 197
62977.ACIAD0003 62977.ACIAD1053 150
62977.ACIAD0003 62977.ACIAD1070 369
62977.ACIAD0003 62977.ACIAD1071 271
62977.ACIAD0003 62977.ACIAD1108 194
62977.ACIAD0003 62977.ACIAD1116 167
62977.ACIAD0003 62977.ACIAD1125 401
62977.ACIAD0003 62977.ACIAD1126 162
62977.ACIAD0003 62977.ACIAD1136 193
62977.ACIAD0003 62977.ACIAD1184 168
62977.ACIAD0003 62977.ACIAD1204 150
62977.ACIAD0003 62977.ACIAD1213 274
62977.ACIAD0003 62977.ACIAD1214 274
62977.ACIAD0003 62977.ACIAD1215 302
62977.ACIAD0003 62977.ACIAD1220 451
62977.ACIAD0003 62977.ACIAD1234 214
62977.ACIAD0003 62977.ACIAD1251 210
62977.ACIAD0003 62977.ACIAD1252 163
62977.ACIAD0003 62977.ACIAD1257 177
62977.ACIAD0003 62977.ACIAD1258 346
62977.ACIAD0003 62977.ACIAD1266 167
62977.ACIAD0003 62977.ACIAD1270 352
62977.ACIAD0003 62977.ACIAD1302 193
62977.ACIAD0003 62977.ACIAD1317 349
62977.ACIAD0003 62977.ACIAD1343 160
62977.ACIAD0003 62977.ACIAD1346 369
62977.ACIAD0003 62977.ACIAD1366 274
62977.ACIAD0003 62977.ACIAD1380 272
62977.ACIAD0003 62977.ACIAD1384 759
62977.ACIAD0003 62977.ACIAD1385 793
62977.ACIAD0003 62977.ACIAD1389 270
62977.ACIAD0003 62977.ACIAD1395 417
62977.ACIAD0003 62977.ACIAD1399 160
62977.ACIAD0003 62977.ACIAD1500 488
62977.ACIAD0003 62977.ACIAD1556 164
62977.ACIAD0003 62977.ACIAD1608 204
62977.ACIAD0003 62977.ACIAD1692 204
62977.ACIAD0003 62977.ACIAD1717 151
62977.ACIAD0003 62977.ACIAD1736 216
62977.ACIAD0003 62977.ACIAD1738 247
62977.ACIAD0003 62977.ACIAD1754 182
62977.ACIAD0003 62977.ACIAD1774 214
62977.ACIAD0003 62977.ACIAD1775 151
62977.ACIAD0003 62977.ACIAD1879 152
62977.ACIAD0003 62977.ACIAD1945 158
62977.ACIAD0003 62977.ACIAD1952 215
62977.ACIAD0003 62977.ACIAD1955 210
62977.ACIAD0003 62977.ACIAD1957 210
62977.ACIAD0003 62977.ACIAD1970 167
62977.ACIAD0003 62977.ACIAD2003 388
62977.ACIAD0003 62977.ACIAD2014 319
62977.ACIAD0003 62977.ACIAD2037 560
62977.ACIAD0003 62977.ACIAD2040 308
62977.ACIAD0003 62977.ACIAD2041 539
62977.ACIAD0003 62977.ACIAD2045 527
62977.ACIAD0003 62977.ACIAD2072 369
62977.ACIAD0003 62977.ACIAD2089 214
62977.ACIAD0003 62977.ACIAD2095 167
62977.ACIAD0003 62977.ACIAD2101 200
62977.ACIAD0003 62977.ACIAD2103 160
62977.ACIAD0003 62977.ACIAD2118 150
62977.ACIAD0003 62977.ACIAD2149 192
62977.ACIAD0003 62977.ACIAD2185 404
62977.ACIAD0003 62977.ACIAD2210 238
62977.ACIAD0003 62977.ACIAD2230 211
62977.ACIAD0003 62977.ACIAD2250 214
62977.ACIAD0003 62977.ACIAD2296 302
62977.ACIAD0003 62977.ACIAD2309 432
62977.ACIAD0003 62977.ACIAD2310 315
62977.ACIAD0003 62977.ACIAD2312 963
62977.ACIAD0003 62977.ACIAD2324 152
62977.ACIAD0003 62977.ACIAD2347 153
62977.ACIAD0003 62977.ACIAD2348 247
62977.ACIAD0003 62977.ACIAD2350 181
62977.ACIAD0003 62977.ACIAD2366 288
62977.ACIAD0003 62977.ACIAD2368 191
62977.ACIAD0003 62977.ACIAD2373 236
62977.ACIAD0003 62977.ACIAD2375 472
62977.ACIAD0003 62977.ACIAD2409 288
62977.ACIAD0003 62977.ACIAD2411 442
62977.ACIAD0003 62977.ACIAD2413 160
62977.ACIAD0003 62977.ACIAD2429 231
62977.ACIAD0003 62977.ACIAD2430 417
62977.ACIAD0003 62977.ACIAD2431 155
62977.ACIAD0003 62977.ACIAD2432 367
62977.ACIAD0003 62977.ACIAD2433 392
62977.ACIAD0003 62977.ACIAD2434 180
62977.ACIAD0003 62977.ACIAD2440 393
62977.ACIAD0003 62977.ACIAD2446 200
62977.ACIAD0003 62977.ACIAD2447 352
62977.ACIAD0003 62977.ACIAD2448 197
62977.ACIAD0003 62977.ACIAD2474 170
62977.ACIAD0003 62977.ACIAD2505 167
62977.ACIAD0003 62977.ACIAD2517 216
62977.ACIAD0003 62977.ACIAD2553 417
62977.ACIAD0003 62977.ACIAD2557 224
62977.ACIAD0003 62977.ACIAD2565 156
62977.ACIAD0003 62977.ACIAD2569 610
62977.ACIAD0003 62977.ACIAD2577 436
62977.ACIAD0003 62977.ACIAD2578 951
62977.ACIAD0003 62977.ACIAD2603 320
62977.ACIAD0003 62977.ACIAD2614 319
62977.ACIAD0003 62977.ACIAD2615 505
62977.ACIAD0003 62977.ACIAD2632 656
62977.ACIAD0003 62977.ACIAD2633 217
62977.ACIAD0003 62977.ACIAD2652 837
62977.ACIAD0003 62977.ACIAD2657 189
62977.ACIAD0003 62977.ACIAD2662 160
62977.ACIAD0003 62977.ACIAD2664 395
62977.ACIAD0003 62977.ACIAD2718 355
62977.ACIAD0003 62977.ACIAD2728 355
62977.ACIAD0003 62977.ACIAD2729 245
62977.ACIAD0003 62977.ACIAD2745 151
62977.ACIAD0003 62977.ACIAD2756 417
62977.ACIAD0003 62977.ACIAD2838 572
62977.ACIAD0003 62977.ACIAD2844 377
62977.ACIAD0003 62977.ACIAD2847 417
62977.ACIAD0003 62977.ACIAD2852 255
62977.ACIAD0003 62977.ACIAD2870 227
62977.ACIAD0003 62977.ACIAD2873 197
62977.ACIAD0003 62977.ACIAD2886 417
62977.ACIAD0003 62977.ACIAD2893 165
62977.ACIAD0003 62977.ACIAD2894 375
62977.ACIAD0003 62977.ACIAD2925 174
62977.ACIAD0003 62977.ACIAD2934 198
62977.ACIAD0003 62977.ACIAD2935 224
62977.ACIAD0003 62977.ACIAD2943 229
62977.ACIAD0003 62977.ACIAD2950 354
62977.ACIAD0003 62977.ACIAD2966 164
62977.ACIAD0003 62977.ACIAD3019 363
62977.ACIAD0003 62977.ACIAD3020 597
62977.ACIAD0003 62977.ACIAD3030 413
62977.ACIAD0003 62977.ACIAD3062 153
62977.ACIAD0003 62977.ACIAD3075 198
62977.ACIAD0003 62977.ACIAD3091 380
62977.ACIAD0003 62977.ACIAD3095 202
62977.ACIAD0003 62977.ACIAD3123 415
62977.ACIAD0003 62977.ACIAD3144 182
62977.ACIAD0003 62977.ACIAD3150 215
62977.ACIAD0003 62977.ACIAD3158 154
62977.ACIAD0003 62977.ACIAD3199 354
62977.ACIAD0003 62977.ACIAD3235 236
62977.ACIAD0003 62977.ACIAD3268 194
62977.ACIAD0003 62977.ACIAD3269 365
62977.ACIAD0003 62977.ACIAD3311 151
62977.ACIAD0003 62977.ACIAD3324 176
62977.ACIAD0003 62977.ACIAD3366 211
62977.ACIAD0003 62977.ACIAD3371 212
62977.ACIAD0003 62977.ACIAD3449 575
62977.ACIAD0003 62977.ACIAD3455 622
62977.ACIAD0003 62977.ACIAD3498 313
62977.ACIAD0003 62977.ACIAD3500 554
62977.ACIAD0003 62977.ACIAD3502 236
62977.ACIAD0003 62977.ACIAD3511 167
62977.ACIAD0003 62977.ACIAD3514 159
62977.ACIAD0003 62977.ACIAD3515 274
62977.ACIAD0003 62977.ACIAD3516 224
62977.ACIAD0003 62977.ACIAD3518 164
62977.ACIAD0003 62977.ACIAD3525 221
62977.ACIAD0003 62977.ACIAD3544 773
62977.ACIAD0003 62977.ACIAD3567 192
62977.ACIAD0003 62977.ACIAD3571 307
62977.ACIAD0003 62977.ACIAD3572 319
62977.ACIAD0003 62977.ACIAD3584 163
62977.ACIAD0003 62977.ACIAD3601 346
62977.ACIAD0003 62977.ACIAD3606 150
62977.ACIAD0003 62977.ACIAD3621 219
62977.ACIAD0003 62977.ACIAD3627 344
62977.ACIAD0003 62977.ACIAD3636 167
62977.ACIAD0003 62977.ACIAD3654 570
62977.ACIAD0003 62977.ACIAD3669 281
62977.ACIAD0003 62977.ACIAD3680 313
62977.ACIAD0003 62977.ACIAD3681 335
62977.ACIAD0003 62977.ACIAD3682 241
62977.ACIAD0003 62977.ACIAD3683 680
62977.ACIAD0003 62977.ACIAD3684 524
62977.ACIAD0004 62977.ACIAD0001 969
62977.ACIAD0004 62977.ACIAD0002 991
62977.ACIAD0004 62977.ACIAD0003 943
62977.ACIAD0004 62977.ACIAD0013 223
62977.ACIAD0004 62977.ACIAD0022 181
62977.ACIAD0004 62977.ACIAD0028 161
62977.ACIAD0004 62977.ACIAD0043 164
62977.ACIAD0004 62977.ACIAD0064 239
62977.ACIAD0004 62977.ACIAD0151 255
62977.ACIAD0004 62977.ACIAD0185 184
62977.ACIAD0004 62977.ACIAD0187 621
62977.ACIAD0004 62977.ACIAD0228 167
62977.ACIAD0004 62977.ACIAD0234 982
62977.ACIAD0004 62977.ACIAD0235 160
62977.ACIAD0004 62977.ACIAD0249 269
62977.ACIAD0004 62977.ACIAD0263 286
62977.ACIAD0004 62977.ACIAD0274 268
62977.ACIAD0004 62977.ACIAD0275 268
62977.ACIAD0004 62977.ACIAD0278 378
62977.ACIAD0004 62977.ACIAD0283 245
62977.ACIAD0004 62977.ACIAD0297 159
62977.ACIAD0004 62977.ACIAD0299 182
62977.ACIAD0004 62977.ACIAD0301 240
62977.ACIAD0004 62977.ACIAD0304 259
62977.ACIAD0004 62977.ACIAD0305 205
62977.ACIAD0004 62977.ACIAD0306 312
62977.ACIAD0004 62977.ACIAD0307 701
62977.ACIAD0004 62977.ACIAD0308 382
62977.ACIAD0004 62977.ACIAD0316 165
62977.ACIAD0004 62977.ACIAD0323 279
62977.ACIAD0004 62977.ACIAD0340 209
62977.ACIAD0004 62977.ACIAD0354 187
62977.ACIAD0004 62977.ACIAD0362 321
62977.ACIAD0004 62977.ACIAD0368 153
62977.ACIAD0004 62977.ACIAD0369 371
62977.ACIAD0004 62977.ACIAD0382 174
62977.ACIAD0004 62977.ACIAD0384 178
62977.ACIAD0004 62977.ACIAD0398 386
62977.ACIAD0004 62977.ACIAD0399 172
62977.ACIAD0004 62977.ACIAD0402 160
62977.ACIAD0004 62977.ACIAD0404 239
62977.ACIAD0004 62977.ACIAD0406 236
62977.ACIAD0004 62977.ACIAD0407 171
62977.ACIAD0004 62977.ACIAD0409 163
62977.ACIAD0004 62977.ACIAD0418 200
62977.ACIAD0004 62977.ACIAD0419 741
62977.ACIAD0004 62977.ACIAD0424 160
62977.ACIAD0004 62977.ACIAD0436 160
62977.ACIAD0004 62977.ACIAD0438 244
62977.ACIAD0004 62977.ACIAD0451 629
62977.ACIAD0004 62977.ACIAD0463 173
62977.ACIAD0004 62977.ACIAD0469 222
62977.ACIAD0004 62977.ACIAD0476 150
62977.ACIAD0004 62977.ACIAD0479 276
62977.ACIAD0004 62977.ACIAD0493 720
62977.ACIAD0004 62977.ACIAD0495 162
62977.ACIAD0004 62977.ACIAD0496 279
62977.ACIAD0004 62977.ACIAD0515 231
62977.ACIAD0004 62977.ACIAD0533 262
62977.ACIAD0004 62977.ACIAD0534 225
62977.ACIAD0004 62977.ACIAD0542 160
62977.ACIAD0004 62977.ACIAD0557 798
62977.ACIAD0004 62977.ACIAD0561 160
62977.ACIAD0004 62977.ACIAD0562 244
62977.ACIAD0004 62977.ACIAD0568 160
62977.ACIAD0004 62977.ACIAD0590 201
62977.ACIAD0004 62977.ACIAD0597 376
62977.ACIAD0004 62977.ACIAD0609 176
62977.ACIAD0004 62977.ACIAD0635 329
62977.ACIAD0004 62977.ACIAD0636 209
62977.ACIAD0004 62977.ACIAD0648 352
62977.ACIAD0004 62977.ACIAD0660 526
62977.ACIAD0004 62977.ACIAD0665 168
62977.ACIAD0004 62977.ACIAD0678 243
62977.ACIAD0004 62977.ACIAD0685 150
62977.ACIAD0004 62977.ACIAD0697 151
62977.ACIAD0004 62977.ACIAD0707 191
62977.ACIAD0004 62977.ACIAD0722 239
62977.ACIAD0004 62977.ACIAD0724 400
62977.ACIAD0004 62977.ACIAD0736 239
62977.ACIAD0004 62977.ACIAD0737 245
62977.ACIAD0004 62977.ACIAD0768 229
62977.ACIAD0004 62977.ACIAD0777 152
62977.ACIAD0004 62977.ACIAD0779 152
62977.ACIAD0004 62977.ACIAD0790 167
62977.ACIAD0004 62977.ACIAD0794 231
62977.ACIAD0004 62977.ACIAD0823 208
62977.ACIAD0004 62977.ACIAD0825 365
62977.ACIAD0004 62977.ACIAD0826 329
62977.ACIAD0004 62977.ACIAD0830 166
62977.ACIAD0004 62977.ACIAD0835 202
62977.ACIAD0004 62977.ACIAD0838 576
62977.ACIAD0004 62977.ACIAD0839 162
62977.ACIAD0004 62977.ACIAD0846 617
62977.ACIAD0004 62977.ACIAD0848 229
62977.ACIAD0004 62977.ACIAD0872 163
62977.ACIAD0004 62977.ACIAD0881 422
62977.ACIAD0004 62977.ACIAD0883 160
62977.ACIAD0004 62977.ACIAD0884 324
62977.ACIAD0004 62977.ACIAD0885 258
62977.ACIAD0004 62977.ACIAD0887 202
62977.ACIAD0004 62977.ACIAD0888 395
62977.ACIAD0004 62977.ACIAD0891 563
62977.ACIAD0004 62977.ACIAD0900 162
62977.ACIAD0004 62977.ACIAD0901 197
62977.ACIAD0004 62977.ACIAD0914 155
62977.ACIAD0004 62977.ACIAD0917 168
62977.ACIAD0004 62977.ACIAD0929 302
62977.ACIAD0004 62977.ACIAD0970 171
62977.ACIAD0004 62977.ACIAD0980 174
62977.ACIAD0004 62977.ACIAD1030 216
62977.ACIAD0004 62977.ACIAD1038 194
62977.ACIAD0004 62977.ACIAD1042 312
62977.ACIAD0004 62977.ACIAD1047 159
62977.ACIAD0004 62977.ACIAD1053 160
62977.ACIAD0004 62977.ACIAD1062 167
62977.ACIAD0004 62977.ACIAD1063 352
62977.ACIAD0004 62977.ACIAD1069 167
62977.ACIAD0004 62977.ACIAD1071 354
62977.ACIAD0004 62977.ACIAD1089 192
62977.ACIAD0004 62977.ACIAD1091 211
62977.ACIAD0004 62977.ACIAD1105 162
62977.ACIAD0004 62977.ACIAD1131 198
62977.ACIAD0004 62977.ACIAD1132 194
62977.ACIAD0004 62977.ACIAD1136 196
62977.ACIAD0004 62977.ACIAD1137 252
62977.ACIAD0004 62977.ACIAD1160 245
62977.ACIAD0004 62977.ACIAD1182 310
62977.ACIAD0004 62977.ACIAD1204 647
62977.ACIAD0004 62977.ACIAD1215 219
62977.ACIAD0004 62977.ACIAD1222 352
62977.ACIAD0004 62977.ACIAD1234 214
62977.ACIAD0004 62977.ACIAD1245 272
62977.ACIAD0004 62977.ACIAD1248 415
62977.ACIAD0004 62977.ACIAD1253 162
62977.ACIAD0004 62977.ACIAD1255 358
62977.ACIAD0004 62977.ACIAD1266 242
62977.ACIAD0004 62977.ACIAD1270 181
62977.ACIAD0004 62977.ACIAD1311 478
62977.ACIAD0004 62977.ACIAD1314 207
62977.ACIAD0004 62977.ACIAD1316 150
62977.ACIAD0004 62977.ACIAD1317 440
62977.ACIAD0004 62977.ACIAD1321 225
62977.ACIAD0004 62977.ACIAD1323 150
62977.ACIAD0004 62977.ACIAD1332 242
62977.ACIAD0004 62977.ACIAD1336 286
62977.ACIAD0004 62977.ACIAD1354 152
62977.ACIAD0004 62977.ACIAD1372 645
62977.ACIAD0004 62977.ACIAD1377 197
62977.ACIAD0004 62977.ACIAD1378 193
62977.ACIAD0004 62977.ACIAD1384 160
62977.ACIAD0004 62977.ACIAD1385 531
62977.ACIAD0004 62977.ACIAD1389 432
62977.ACIAD0004 62977.ACIAD1399 156
62977.ACIAD0004 62977.ACIAD1405 235
62977.ACIAD0004 62977.ACIAD1408 162
62977.ACIAD0004 62977.ACIAD1409 160
62977.ACIAD0004 62977.ACIAD1479 236
62977.ACIAD0004 62977.ACIAD1500 469
62977.ACIAD0004 62977.ACIAD1514 229
62977.ACIAD0004 62977.ACIAD1515 255
62977.ACIAD0004 62977.ACIAD1533 230
62977.ACIAD0004 62977.ACIAD1594 160
62977.ACIAD0004 62977.ACIAD1597 160
62977.ACIAD0004 62977.ACIAD1618 208
62977.ACIAD0004 62977.ACIAD1634 153
62977.ACIAD0004 62977.ACIAD1642 243
62977.ACIAD0004 62977.ACIAD1646 164
62977.ACIAD0004 62977.ACIAD1745 211
62977.ACIAD0004 62977.ACIAD1774 181
62977.ACIAD0004 62977.ACIAD1775 308
62977.ACIAD0004 62977.ACIAD1782 168
62977.ACIAD0004 62977.ACIAD1873 169
62977.ACIAD0004 62977.ACIAD1890 364
62977.ACIAD0004 62977.ACIAD1906 621
62977.ACIAD0004 62977.ACIAD1925 192
62977.ACIAD0004 62977.ACIAD1952 269
62977.ACIAD0004 62977.ACIAD1964 286
62977.ACIAD0004 62977.ACIAD1970 397
62977.ACIAD0004 62977.ACIAD1992 339
62977.ACIAD0004 62977.ACIAD2003 192
62977.ACIAD0004 62977.ACIAD2012 466
62977.ACIAD0004 62977.ACIAD2022 196
62977.ACIAD0004 62977.ACIAD2037 151
62977.ACIAD0004 62977.ACIAD2041 205
62977.ACIAD0004 62977.ACIAD2071 209
62977.ACIAD0004 62977.ACIAD2089 451
62977.ACIAD0004 62977.ACIAD2101 256
62977.ACIAD0004 62977.ACIAD2102 165
62977.ACIAD0004 62977.ACIAD2103 160
62977.ACIAD0004 62977.ACIAD2107 163
62977.ACIAD0004 62977.ACIAD2185 312
62977.ACIAD0004 62977.ACIAD2206 151
62977.ACIAD0004 62977.ACIAD2207 213
62977.ACIAD0004 62977.ACIAD2222 224
62977.ACIAD0004 62977.ACIAD2227 267
62977.ACIAD0004 62977.ACIAD2241 321
62977.ACIAD0004 62977.ACIAD2250 214
62977.ACIAD0004 62977.ACIAD2255 158
62977.ACIAD0004 62977.ACIAD2261 279
62977.ACIAD0004 62977.ACIAD2263 299
62977.ACIAD0004 62977.ACIAD2269 160
62977.ACIAD0004 62977.ACIAD2298 310
62977.ACIAD0004 62977.ACIAD2299 310
62977.ACIAD0004 62977.ACIAD2310 363
62977.ACIAD0004 62977.ACIAD2312 238
62977.ACIAD0004 62977.ACIAD2318 152
62977.ACIAD0004 62977.ACIAD2319 165
62977.ACIAD0004 62977.ACIAD2347 157
62977.ACIAD0004 62977.ACIAD2350 190
62977.ACIAD0004 62977.ACIAD2352 151
62977.ACIAD0004 62977.ACIAD2356 155
62977.ACIAD0004 62977.ACIAD2359 386
62977.ACIAD0004 62977.ACIAD2361 473
62977.ACIAD0004 62977.ACIAD2365 184
62977.ACIAD0004 62977.ACIAD2366 230
62977.ACIAD0004 62977.ACIAD2367 204
62977.ACIAD0004 62977.ACIAD2368 152
62977.ACIAD0004 62977.ACIAD2371 150
62977.ACIAD0004 62977.ACIAD2372 249
62977.ACIAD0004 62977.ACIAD2374 402
62977.ACIAD0004 62977.ACIAD2375 463
62977.ACIAD0004 62977.ACIAD2376 194
62977.ACIAD0004 62977.ACIAD2395 416
62977.ACIAD0004 62977.ACIAD2409 174
62977.ACIAD0004 62977.ACIAD2418 378
62977.ACIAD0004 62977.ACIAD2432 212
62977.ACIAD0004 62977.ACIAD2433 312
62977.ACIAD0004 62977.ACIAD2440 373
62977.ACIAD0004 62977.ACIAD2446 414
62977.ACIAD0004 62977.ACIAD2447 158
62977.ACIAD0004 62977.ACIAD2458 484
62977.ACIAD0004 62977.ACIAD2463 239
62977.ACIAD0004 62977.ACIAD2474 641
62977.ACIAD0004 62977.ACIAD2550 192
62977.ACIAD0004 62977.ACIAD2557 240
62977.ACIAD0004 62977.ACIAD2561 511
62977.ACIAD0004 62977.ACIAD2569 384
62977.ACIAD0004 62977.ACIAD2574 269
62977.ACIAD0004 62977.ACIAD2581 302
62977.ACIAD0004 62977.ACIAD2584 476
62977.ACIAD0004 62977.ACIAD2588 478
62977.ACIAD0004 62977.ACIAD2590 249
62977.ACIAD0004 62977.ACIAD2601 178
62977.ACIAD0004 62977.ACIAD2615 160
62977.ACIAD0004 62977.ACIAD2623 190
62977.ACIAD0004 62977.ACIAD2632 460
62977.ACIAD0004 62977.ACIAD2634 167
62977.ACIAD0004 62977.ACIAD2635 173
62977.ACIAD0004 62977.ACIAD2652 989
62977.ACIAD0004 62977.ACIAD2694 156
62977.ACIAD0004 62977.ACIAD2723 161
62977.ACIAD0004 62977.ACIAD2755 173
62977.ACIAD0004 62977.ACIAD2768 162
62977.ACIAD0004 62977.ACIAD2788 210
62977.ACIAD0004 62977.ACIAD2814 246
62977.ACIAD0004 62977.ACIAD2832 195
62977.ACIAD0004 62977.ACIAD2835 299
62977.ACIAD0004 62977.ACIAD2838 632
62977.ACIAD0004 62977.ACIAD2839 243
62977.ACIAD0004 62977.ACIAD2840 198
62977.ACIAD0004 62977.ACIAD2852 363
62977.ACIAD0004 62977.ACIAD2860 310
62977.ACIAD0004 62977.ACIAD2862 294
62977.ACIAD0004 62977.ACIAD2866 269
62977.ACIAD0004 62977.ACIAD2871 198
62977.ACIAD0004 62977.ACIAD2886 550
62977.ACIAD0004 62977.ACIAD2894 552
62977.ACIAD0004 62977.ACIAD2899 795
62977.ACIAD0004 62977.ACIAD2900 253
62977.ACIAD0004 62977.ACIAD2903 297
62977.ACIAD0004 62977.ACIAD2909 179
62977.ACIAD0004 62977.ACIAD2925 830
62977.ACIAD0004 62977.ACIAD2935 524
62977.ACIAD0004 62977.ACIAD2940 262
62977.ACIAD0004 62977.ACIAD2943 369
62977.ACIAD0004 62977.ACIAD2945 245
62977.ACIAD0004 62977.ACIAD2950 239
62977.ACIAD0004 62977.ACIAD3007 180
62977.ACIAD0004 62977.ACIAD3009 500
62977.ACIAD0004 62977.ACIAD3012 189
62977.ACIAD0004 62977.ACIAD3013 195
62977.ACIAD0004 62977.ACIAD3020 172
62977.ACIAD0004 62977.ACIAD3024 321
62977.ACIAD0004 62977.ACIAD3030 327
62977.ACIAD0004 62977.ACIAD3032 194
62977.ACIAD0004 62977.ACIAD3040 354
62977.ACIAD0004 62977.ACIAD3041 239
62977.ACIAD0004 62977.ACIAD3042 398
62977.ACIAD0004 62977.ACIAD3046 237
62977.ACIAD0004 62977.ACIAD3054 360
62977.ACIAD0004 62977.ACIAD3055 396
62977.ACIAD0004 62977.ACIAD3060 215
62977.ACIAD0004 62977.ACIAD3080 215
62977.ACIAD0004 62977.ACIAD3090 185
62977.ACIAD0004 62977.ACIAD3095 496
62977.ACIAD0004 62977.ACIAD3099 203
62977.ACIAD0004 62977.ACIAD3106 246
62977.ACIAD0004 62977.ACIAD3123 533
62977.ACIAD0004 62977.ACIAD3125 216
62977.ACIAD0004 62977.ACIAD3155 328
62977.ACIAD0004 62977.ACIAD3194 230
62977.ACIAD0004 62977.ACIAD3195 156
62977.ACIAD0004 62977.ACIAD3196 160
62977.ACIAD0004 62977.ACIAD3197 160
62977.ACIAD0004 62977.ACIAD3199 312
62977.ACIAD0004 62977.ACIAD3201 150
62977.ACIAD0004 62977.ACIAD3202 375
62977.ACIAD0004 62977.ACIAD3203 354
62977.ACIAD0004 62977.ACIAD3204 160
62977.ACIAD0004 62977.ACIAD3205 151
62977.ACIAD0004 62977.ACIAD3207 160
62977.ACIAD0004 62977.ACIAD3209 160
62977.ACIAD0004 62977.ACIAD3212 176
62977.ACIAD0004 62977.ACIAD3213 772
62977.ACIAD0004 62977.ACIAD3215 160
62977.ACIAD0004 62977.ACIAD3216 200
62977.ACIAD0004 62977.ACIAD3218 268
62977.ACIAD0004 62977.ACIAD3219 169
62977.ACIAD0004 62977.ACIAD3228 164
62977.ACIAD0004 62977.ACIAD3235 203
62977.ACIAD0004 62977.ACIAD3245 249
62977.ACIAD0004 62977.ACIAD3261 152
62977.ACIAD0004 62977.ACIAD3268 471
62977.ACIAD0004 62977.ACIAD3269 597
62977.ACIAD0004 62977.ACIAD3286 219
62977.ACIAD0004 62977.ACIAD3300 232
62977.ACIAD0004 62977.ACIAD3302 151
62977.ACIAD0004 62977.ACIAD3307 639
62977.ACIAD0004 62977.ACIAD3308 160
62977.ACIAD0004 62977.ACIAD3310 160
62977.ACIAD0004 62977.ACIAD3313 191
62977.ACIAD0004 62977.ACIAD3318 551
62977.ACIAD0004 62977.ACIAD3322 170
62977.ACIAD0004 62977.ACIAD3334 210
62977.ACIAD0004 62977.ACIAD3341 213
62977.ACIAD0004 62977.ACIAD3345 218
62977.ACIAD0004 62977.ACIAD3350 267
62977.ACIAD0004 62977.ACIAD3354 177
62977.ACIAD0004 62977.ACIAD3371 203
62977.ACIAD0004 62977.ACIAD3386 207
62977.ACIAD0004 62977.ACIAD3432 159
62977.ACIAD0004 62977.ACIAD3455 481
62977.ACIAD0004 62977.ACIAD3473 161
62977.ACIAD0004 62977.ACIAD3498 243
62977.ACIAD0004 62977.ACIAD3503 268
62977.ACIAD0004 62977.ACIAD3508 152
62977.ACIAD0004 62977.ACIAD3511 586
62977.ACIAD0004 62977.ACIAD3512 466
62977.ACIAD0004 62977.ACIAD3525 172
62977.ACIAD0004 62977.ACIAD3526 183
62977.ACIAD0004 62977.ACIAD3542 156
62977.ACIAD0004 62977.ACIAD3544 302
62977.ACIAD0004 62977.ACIAD3545 239
62977.ACIAD0004 62977.ACIAD3552 222
62977.ACIAD0004 62977.ACIAD3557 171
62977.ACIAD0004 62977.ACIAD3563 151
62977.ACIAD0004 62977.ACIAD3567 171
62977.ACIAD0004 62977.ACIAD3571 216
62977.ACIAD0004 62977.ACIAD3572 151
62977.ACIAD0004 62977.ACIAD3575 158
62977.ACIAD0004 62977.ACIAD3576 228
62977.ACIAD0004 62977.ACIAD3584 165
62977.ACIAD0004 62977.ACIAD3597 273
62977.ACIAD0004 62977.ACIAD3600 164
62977.ACIAD0004 62977.ACIAD3606 331
62977.ACIAD0004 62977.ACIAD3619 207
62977.ACIAD0004 62977.ACIAD3621 682
62977.ACIAD0004 62977.ACIAD3627 356
62977.ACIAD0004 62977.ACIAD3636 160
62977.ACIAD0004 62977.ACIAD3654 459
62977.ACIAD0004 62977.ACIAD3659 156
62977.ACIAD0004 62977.ACIAD3666 161
62977.ACIAD0004 62977.ACIAD3680 459
62977.ACIAD0004 62977.ACIAD3681 279
62977.ACIAD0004 62977.ACIAD3682 230
62977.ACIAD0004 62977.ACIAD3683 528
62977.ACIAD0004 62977.ACIAD3684 606
62977.ACIAD0005 62977.ACIAD0006 666
62977.ACIAD0005 62977.ACIAD0040 222
62977.ACIAD0005 62977.ACIAD0084 182
62977.ACIAD0005 62977.ACIAD0142 181
62977.ACIAD0005 62977.ACIAD0149 157
62977.ACIAD0005 62977.ACIAD0156 167
62977.ACIAD0005 62977.ACIAD0220 212
62977.ACIAD0005 62977.ACIAD0273 164
62977.ACIAD0005 62977.ACIAD0286 167
62977.ACIAD0005 62977.ACIAD0445 264
62977.ACIAD0005 62977.ACIAD0449 157
62977.ACIAD0005 62977.ACIAD0480 170
62977.ACIAD0005 62977.ACIAD0488 176
62977.ACIAD0005 62977.ACIAD0552 188
62977.ACIAD0005 62977.ACIAD0683 735
62977.ACIAD0005 62977.ACIAD0788 155
62977.ACIAD0005 62977.ACIAD0835 152
62977.ACIAD0005 62977.ACIAD0880 206
62977.ACIAD0005 62977.ACIAD0965 291
62977.ACIAD0005 62977.ACIAD0980 159
62977.ACIAD0005 62977.ACIAD1003 179
62977.ACIAD0005 62977.ACIAD1010 153
62977.ACIAD0005 62977.ACIAD1165 150
62977.ACIAD0005 62977.ACIAD1194 185
62977.ACIAD0005 62977.ACIAD1197 364
62977.ACIAD0005 62977.ACIAD1236 172
62977.ACIAD0005 62977.ACIAD1290 261
62977.ACIAD0005 62977.ACIAD1349 230
62977.ACIAD0005 62977.ACIAD1353 151
62977.ACIAD0005 62977.ACIAD1463 198
62977.ACIAD0005 62977.ACIAD1465 180
62977.ACIAD0005 62977.ACIAD1514 214
62977.ACIAD0005 62977.ACIAD1515 157
62977.ACIAD0005 62977.ACIAD1572 156
62977.ACIAD0005 62977.ACIAD1599 156
62977.ACIAD0005 62977.ACIAD1632 173
62977.ACIAD0005 62977.ACIAD1676 151
62977.ACIAD0005 62977.ACIAD1747 194
62977.ACIAD0005 62977.ACIAD1816 152
62977.ACIAD0005 62977.ACIAD1822 173
62977.ACIAD0005 62977.ACIAD1925 181
62977.ACIAD0005 62977.ACIAD1979 180
62977.ACIAD0005 62977.ACIAD1985 168
62977.ACIAD0005 62977.ACIAD2013 196
62977.ACIAD0005 62977.ACIAD2097 187
62977.ACIAD0005 62977.ACIAD2320 192
62977.ACIAD0005 62977.ACIAD2327 293
62977.ACIAD0005 62977.ACIAD2329 163
62977.ACIAD0005 62977.ACIAD2475 685
62977.ACIAD0005 62977.ACIAD2817 161
62977.ACIAD0005 62977.ACIAD2890 305
62977.ACIAD0005 62977.ACIAD2921 202
62977.ACIAD0005 62977.ACIAD2984 157
62977.ACIAD0005 62977.ACIAD3070 188
62977.ACIAD0005 62977.ACIAD3135 160
62977.ACIAD0005 62977.ACIAD3151 166
62977.ACIAD0005 62977.ACIAD3185 183
62977.ACIAD0005 62977.ACIAD3274 171
62977.ACIAD0005 62977.ACIAD3297 268
62977.ACIAD0005 62977.ACIAD3303 262
62977.ACIAD0005 62977.ACIAD3304 194
62977.ACIAD0005 62977.ACIAD3344 311
62977.ACIAD0005 62977.ACIAD3554 192
62977.ACIAD0005 62977.ACIAD3607 205
62977.ACIAD0005 62977.ACIAD3624 167
62977.ACIAD0005 62977.ACIAD3650 197
62977.ACIAD0005 62977.ACIAD3651 164
62977.ACIAD0006 62977.ACIAD0005 666
62977.ACIAD0007 62977.ACIAD0001 152
62977.ACIAD0007 62977.ACIAD0002 173
62977.ACIAD0007 62977.ACIAD0008 294
62977.ACIAD0007 62977.ACIAD0009 241
62977.ACIAD0007 62977.ACIAD0010 334
62977.ACIAD0007 62977.ACIAD0022 152
62977.ACIAD0007 62977.ACIAD0066 152
62977.ACIAD0007 62977.ACIAD0087 195
62977.ACIAD0007 62977.ACIAD0099 178
62977.ACIAD0007 62977.ACIAD0101 453
62977.ACIAD0007 62977.ACIAD0104 164
62977.ACIAD0007 62977.ACIAD0106 214
62977.ACIAD0007 62977.ACIAD0151 320
62977.ACIAD0007 62977.ACIAD0164 162
62977.ACIAD0007 62977.ACIAD0166 279
62977.ACIAD0007 62977.ACIAD0173 250
62977.ACIAD0007 62977.ACIAD0208 309
62977.ACIAD0007 62977.ACIAD0209 191
62977.ACIAD0007 62977.ACIAD0211 180
62977.ACIAD0007 62977.ACIAD0225 192
62977.ACIAD0007 62977.ACIAD0230 280
62977.ACIAD0007 62977.ACIAD0240 212
62977.ACIAD0007 62977.ACIAD0266 166
62977.ACIAD0007 62977.ACIAD0267 246
62977.ACIAD0007 62977.ACIAD0268 200
62977.ACIAD0007 62977.ACIAD0270 159
62977.ACIAD0007 62977.ACIAD0271 192
62977.ACIAD0007 62977.ACIAD0276 178
62977.ACIAD0007 62977.ACIAD0286 352
62977.ACIAD0007 62977.ACIAD0301 176
62977.ACIAD0007 62977.ACIAD0302 154
62977.ACIAD0007 62977.ACIAD0304 154
62977.ACIAD0007 62977.ACIAD0305 158
62977.ACIAD0007 62977.ACIAD0306 158
62977.ACIAD0007 62977.ACIAD0307 191
62977.ACIAD0007 62977.ACIAD0308 158
62977.ACIAD0007 62977.ACIAD0316 289
62977.ACIAD0007 62977.ACIAD0359 313
62977.ACIAD0007 62977.ACIAD0361 176
62977.ACIAD0007 62977.ACIAD0369 355
62977.ACIAD0007 62977.ACIAD0379 163
62977.ACIAD0007 62977.ACIAD0389 207
62977.ACIAD0007 62977.ACIAD0396 266
62977.ACIAD0007 62977.ACIAD0398 180
62977.ACIAD0007 62977.ACIAD0401 152
62977.ACIAD0007 62977.ACIAD0406 322
62977.ACIAD0007 62977.ACIAD0411 176
62977.ACIAD0007 62977.ACIAD0418 336
62977.ACIAD0007 62977.ACIAD0431 229
62977.ACIAD0007 62977.ACIAD0469 382
62977.ACIAD0007 62977.ACIAD0474 210
62977.ACIAD0007 62977.ACIAD0479 328
62977.ACIAD0007 62977.ACIAD0487 251
62977.ACIAD0007 62977.ACIAD0496 171
62977.ACIAD0007 62977.ACIAD0510 223
62977.ACIAD0007 62977.ACIAD0515 167
62977.ACIAD0007 62977.ACIAD0533 176
62977.ACIAD0007 62977.ACIAD0556 469
62977.ACIAD0007 62977.ACIAD0562 253
62977.ACIAD0007 62977.ACIAD0564 311
62977.ACIAD0007 62977.ACIAD0577 167
62977.ACIAD0007 62977.ACIAD0626 420
62977.ACIAD0007 62977.ACIAD0648 367
62977.ACIAD0007 62977.ACIAD0659 202
62977.ACIAD0007 62977.ACIAD0660 234
62977.ACIAD0007 62977.ACIAD0661 232
62977.ACIAD0007 62977.ACIAD0663 247
62977.ACIAD0007 62977.ACIAD0677 151
62977.ACIAD0007 62977.ACIAD0703 308
62977.ACIAD0007 62977.ACIAD0768 292
62977.ACIAD0007 62977.ACIAD0772 166
62977.ACIAD0007 62977.ACIAD0782 226
62977.ACIAD0007 62977.ACIAD0786 150
62977.ACIAD0007 62977.ACIAD0791 444
62977.ACIAD0007 62977.ACIAD0829 253
62977.ACIAD0007 62977.ACIAD0861 177
62977.ACIAD0007 62977.ACIAD0868 243
62977.ACIAD0007 62977.ACIAD0869 152
62977.ACIAD0007 62977.ACIAD0870 195
62977.ACIAD0007 62977.ACIAD0883 285
62977.ACIAD0007 62977.ACIAD0884 223
62977.ACIAD0007 62977.ACIAD0902 164
62977.ACIAD0007 62977.ACIAD0911 151
62977.ACIAD0007 62977.ACIAD0916 270
62977.ACIAD0007 62977.ACIAD0918 232
62977.ACIAD0007 62977.ACIAD0983 168
62977.ACIAD0007 62977.ACIAD1069 263
62977.ACIAD0007 62977.ACIAD1105 272
62977.ACIAD0007 62977.ACIAD1131 160
62977.ACIAD0007 62977.ACIAD1168 183
62977.ACIAD0007 62977.ACIAD1175 212
62977.ACIAD0007 62977.ACIAD1221 156
62977.ACIAD0007 62977.ACIAD1227 266
62977.ACIAD0007 62977.ACIAD1248 351
62977.ACIAD0007 62977.ACIAD1253 305
62977.ACIAD0007 62977.ACIAD1255 182
62977.ACIAD0007 62977.ACIAD1268 337
62977.ACIAD0007 62977.ACIAD1270 237
62977.ACIAD0007 62977.ACIAD1298 242
62977.ACIAD0007 62977.ACIAD1321 180
62977.ACIAD0007 62977.ACIAD1334 194
62977.ACIAD0007 62977.ACIAD1335 199
62977.ACIAD0007 62977.ACIAD1347 178
62977.ACIAD0007 62977.ACIAD1363 172
62977.ACIAD0007 62977.ACIAD1369 180
62977.ACIAD0007 62977.ACIAD1385 246
62977.ACIAD0007 62977.ACIAD1386 163
62977.ACIAD0007 62977.ACIAD1395 175
62977.ACIAD0007 62977.ACIAD1481 158
62977.ACIAD0007 62977.ACIAD1482 190
62977.ACIAD0007 62977.ACIAD1486 249
62977.ACIAD0007 62977.ACIAD1490 164
62977.ACIAD0007 62977.ACIAD1500 151
62977.ACIAD0007 62977.ACIAD1609 151
62977.ACIAD0007 62977.ACIAD1655 311
62977.ACIAD0007 62977.ACIAD1780 233
62977.ACIAD0007 62977.ACIAD1794 168
62977.ACIAD0007 62977.ACIAD1819 190
62977.ACIAD0007 62977.ACIAD1902 192
62977.ACIAD0007 62977.ACIAD1903 190
62977.ACIAD0007 62977.ACIAD1921 214
62977.ACIAD0007 62977.ACIAD1930 417
62977.ACIAD0007 62977.ACIAD1933 269
62977.ACIAD0007 62977.ACIAD1987 220
62977.ACIAD0007 62977.ACIAD2002 180
62977.ACIAD0007 62977.ACIAD2003 156
62977.ACIAD0007 62977.ACIAD2019 155
62977.ACIAD0007 62977.ACIAD2029 443
62977.ACIAD0007 62977.ACIAD2037 518
62977.ACIAD0007 62977.ACIAD2056 191
62977.ACIAD0007 62977.ACIAD2071 304
62977.ACIAD0007 62977.ACIAD2080 327
62977.ACIAD0007 62977.ACIAD2145 165
62977.ACIAD0007 62977.ACIAD2152 221
62977.ACIAD0007 62977.ACIAD2153 164
62977.ACIAD0007 62977.ACIAD2206 164
62977.ACIAD0007 62977.ACIAD2223 182
62977.ACIAD0007 62977.ACIAD2236 367
62977.ACIAD0007 62977.ACIAD2255 178
62977.ACIAD0007 62977.ACIAD2264 167
62977.ACIAD0007 62977.ACIAD2269 152
62977.ACIAD0007 62977.ACIAD2271 220
62977.ACIAD0007 62977.ACIAD2282 152
62977.ACIAD0007 62977.ACIAD2283 393
62977.ACIAD0007 62977.ACIAD2284 237
62977.ACIAD0007 62977.ACIAD2287 279
62977.ACIAD0007 62977.ACIAD2288 152
62977.ACIAD0007 62977.ACIAD2310 177
62977.ACIAD0007 62977.ACIAD2324 184
62977.ACIAD0007 62977.ACIAD2331 280
62977.ACIAD0007 62977.ACIAD2347 226
62977.ACIAD0007 62977.ACIAD2350 169
62977.ACIAD0007 62977.ACIAD2351 174
62977.ACIAD0007 62977.ACIAD2363 191
62977.ACIAD0007 62977.ACIAD2365 163
62977.ACIAD0007 62977.ACIAD2375 562
62977.ACIAD0007 62977.ACIAD2376 276
62977.ACIAD0007 62977.ACIAD2400 180
62977.ACIAD0007 62977.ACIAD2411 259
62977.ACIAD0007 62977.ACIAD2417 317
62977.ACIAD0007 62977.ACIAD2471 416
62977.ACIAD0007 62977.ACIAD2472 202
62977.ACIAD0007 62977.ACIAD2476 171
62977.ACIAD0007 62977.ACIAD2570 167
62977.ACIAD0007 62977.ACIAD2585 220
62977.ACIAD0007 62977.ACIAD2596 158
62977.ACIAD0007 62977.ACIAD2599 332
62977.ACIAD0007 62977.ACIAD2612 177
62977.ACIAD0007 62977.ACIAD2615 175
62977.ACIAD0007 62977.ACIAD2644 232
62977.ACIAD0007 62977.ACIAD2653 320
62977.ACIAD0007 62977.ACIAD2657 166
62977.ACIAD0007 62977.ACIAD2660 154
62977.ACIAD0007 62977.ACIAD2718 202
62977.ACIAD0007 62977.ACIAD2728 202
62977.ACIAD0007 62977.ACIAD2838 179
62977.ACIAD0007 62977.ACIAD2839 247
62977.ACIAD0007 62977.ACIAD2860 167
62977.ACIAD0007 62977.ACIAD2871 154
62977.ACIAD0007 62977.ACIAD2894 316
62977.ACIAD0007 62977.ACIAD2903 166
62977.ACIAD0007 62977.ACIAD2935 152
62977.ACIAD0007 62977.ACIAD2941 184
62977.ACIAD0007 62977.ACIAD2948 179
62977.ACIAD0007 62977.ACIAD2950 443
62977.ACIAD0007 62977.ACIAD2997 279
62977.ACIAD0007 62977.ACIAD3009 341
62977.ACIAD0007 62977.ACIAD3012 218
62977.ACIAD0007 62977.ACIAD3041 225
62977.ACIAD0007 62977.ACIAD3055 160
62977.ACIAD0007 62977.ACIAD3088 165
62977.ACIAD0007 62977.ACIAD3102 160
62977.ACIAD0007 62977.ACIAD3106 257
62977.ACIAD0007 62977.ACIAD3116 160
62977.ACIAD0007 62977.ACIAD3150 183
62977.ACIAD0007 62977.ACIAD3151 338
62977.ACIAD0007 62977.ACIAD3168 154
62977.ACIAD0007 62977.ACIAD3183 402
62977.ACIAD0007 62977.ACIAD3194 201
62977.ACIAD0007 62977.ACIAD3201 152
62977.ACIAD0007 62977.ACIAD3202 225
62977.ACIAD0007 62977.ACIAD3203 359
62977.ACIAD0007 62977.ACIAD3213 156
62977.ACIAD0007 62977.ACIAD3216 152
62977.ACIAD0007 62977.ACIAD3218 156
62977.ACIAD0007 62977.ACIAD3219 152
62977.ACIAD0007 62977.ACIAD3221 155
62977.ACIAD0007 62977.ACIAD3236 194
62977.ACIAD0007 62977.ACIAD3300 160
62977.ACIAD0007 62977.ACIAD3307 228
62977.ACIAD0007 62977.ACIAD3315 172
62977.ACIAD0007 62977.ACIAD3371 328
62977.ACIAD0007 62977.ACIAD3380 264
62977.ACIAD0007 62977.ACIAD3386 173
62977.ACIAD0007 62977.ACIAD3503 237
62977.ACIAD0007 62977.ACIAD3517 192
62977.ACIAD0007 62977.ACIAD3528 152
62977.ACIAD0007 62977.ACIAD3532 157
62977.ACIAD0007 62977.ACIAD3553 213
62977.ACIAD0007 62977.ACIAD3592 181
62977.ACIAD0007 62977.ACIAD3611 230
62977.ACIAD0007 62977.ACIAD3612 162
62977.ACIAD0007 62977.ACIAD3621 203
62977.ACIAD0007 62977.ACIAD3638 158
62977.ACIAD0007 62977.ACIAD3639 353
62977.ACIAD0007 62977.ACIAD3647 360
62977.ACIAD0007 62977.ACIAD3680 312
62977.ACIAD0008 62977.ACIAD0007 294
62977.ACIAD0008 62977.ACIAD0009 454
62977.ACIAD0008 62977.ACIAD0010 321
62977.ACIAD0008 62977.ACIAD1411 160
62977.ACIAD0008 62977.ACIAD1493 152
62977.ACIAD0009 62977.ACIAD0007 241
62977.ACIAD0009 62977.ACIAD0008 454
62977.ACIAD0009 62977.ACIAD0010 558
62977.ACIAD0009 62977.ACIAD0049 150
62977.ACIAD0009 62977.ACIAD0068 158
62977.ACIAD0009 62977.ACIAD0103 190
62977.ACIAD0009 62977.ACIAD0216 179
62977.ACIAD0009 62977.ACIAD0282 166
62977.ACIAD0009 62977.ACIAD0289 239
62977.ACIAD0009 62977.ACIAD0292 333
62977.ACIAD0009 62977.ACIAD0293 212
62977.ACIAD0009 62977.ACIAD0324 440
62977.ACIAD0009 62977.ACIAD0341 660
62977.ACIAD0009 62977.ACIAD0376 153
62977.ACIAD0009 62977.ACIAD0385 334
62977.ACIAD0009 62977.ACIAD0400 626
62977.ACIAD0009 62977.ACIAD0405 174
62977.ACIAD0009 62977.ACIAD0406 182
62977.ACIAD0009 62977.ACIAD0426 150
62977.ACIAD0009 62977.ACIAD0437 321
62977.ACIAD0009 62977.ACIAD0473 157
62977.ACIAD0009 62977.ACIAD0504 180
62977.ACIAD0009 62977.ACIAD0598 176
62977.ACIAD0009 62977.ACIAD0602 151
62977.ACIAD0009 62977.ACIAD0611 199
62977.ACIAD0009 62977.ACIAD0612 192
62977.ACIAD0009 62977.ACIAD0613 258
62977.ACIAD0009 62977.ACIAD0624 162
62977.ACIAD0009 62977.ACIAD0639 362
62977.ACIAD0009 62977.ACIAD0640 262
62977.ACIAD0009 62977.ACIAD0655 191
62977.ACIAD0009 62977.ACIAD0668 189
62977.ACIAD0009 62977.ACIAD0669 281
62977.ACIAD0009 62977.ACIAD0681 260
62977.ACIAD0009 62977.ACIAD0727 498
62977.ACIAD0009 62977.ACIAD0785 215
62977.ACIAD0009 62977.ACIAD0795 248
62977.ACIAD0009 62977.ACIAD0832 759
62977.ACIAD0009 62977.ACIAD0844 422
62977.ACIAD0009 62977.ACIAD0866 168
62977.ACIAD0009 62977.ACIAD0886 151
62977.ACIAD0009 62977.ACIAD0892 766
62977.ACIAD0009 62977.ACIAD0896 754
62977.ACIAD0009 62977.ACIAD0897 169
62977.ACIAD0009 62977.ACIAD0984 150
62977.ACIAD0009 62977.ACIAD1044 156
62977.ACIAD0009 62977.ACIAD1054 152
62977.ACIAD0009 62977.ACIAD1055 182
62977.ACIAD0009 62977.ACIAD1065 167
62977.ACIAD0009 62977.ACIAD1082 164
62977.ACIAD0009 62977.ACIAD1085 183
62977.ACIAD0009 62977.ACIAD1088 172
62977.ACIAD0009 62977.ACIAD1096 236
62977.ACIAD0009 62977.ACIAD1103 515
62977.ACIAD0009 62977.ACIAD1131 195
62977.ACIAD0009 62977.ACIAD1174 185
62977.ACIAD0009 62977.ACIAD1220 312
62977.ACIAD0009 62977.ACIAD1262 226
62977.ACIAD0009 62977.ACIAD1292 155
62977.ACIAD0009 62977.ACIAD1312 188
62977.ACIAD0009 62977.ACIAD1319 160
62977.ACIAD0009 62977.ACIAD1324 195
62977.ACIAD0009 62977.ACIAD1335 761
62977.ACIAD0009 62977.ACIAD1347 156
62977.ACIAD0009 62977.ACIAD1354 151
62977.ACIAD0009 62977.ACIAD1361 604
62977.ACIAD0009 62977.ACIAD1392 763
62977.ACIAD0009 62977.ACIAD1397 153
62977.ACIAD0009 62977.ACIAD1407 599
62977.ACIAD0009 62977.ACIAD1411 160
62977.ACIAD0009 62977.ACIAD1414 606
62977.ACIAD0009 62977.ACIAD1420 156
62977.ACIAD0009 62977.ACIAD1461 161
62977.ACIAD0009 62977.ACIAD1493 152
62977.ACIAD0009 62977.ACIAD1547 179
62977.ACIAD0009 62977.ACIAD1554 161
62977.ACIAD0009 62977.ACIAD1636 468
62977.ACIAD0009 62977.ACIAD1672 177
62977.ACIAD0009 62977.ACIAD1729 446
62977.ACIAD0009 62977.ACIAD1730 373
62977.ACIAD0009 62977.ACIAD1731 255
62977.ACIAD0009 62977.ACIAD1733 371
62977.ACIAD0009 62977.ACIAD1747 262
62977.ACIAD0009 62977.ACIAD1764 181
62977.ACIAD0009 62977.ACIAD1870 161
62977.ACIAD0009 62977.ACIAD1884 165
62977.ACIAD0009 62977.ACIAD1892 287
62977.ACIAD0009 62977.ACIAD1914 193
62977.ACIAD0009 62977.ACIAD1943 160
62977.ACIAD0009 62977.ACIAD2010 307
62977.ACIAD0009 62977.ACIAD2097 153
62977.ACIAD0009 62977.ACIAD2148 199
62977.ACIAD0009 62977.ACIAD2154 233
62977.ACIAD0009 62977.ACIAD2208 185
62977.ACIAD0009 62977.ACIAD2214 163
62977.ACIAD0009 62977.ACIAD2231 157
62977.ACIAD0009 62977.ACIAD2294 573
62977.ACIAD0009 62977.ACIAD2315 305
62977.ACIAD0009 62977.ACIAD2322 162
62977.ACIAD0009 62977.ACIAD2325 172
62977.ACIAD0009 62977.ACIAD2333 231
62977.ACIAD0009 62977.ACIAD2339 230
62977.ACIAD0009 62977.ACIAD2349 303
62977.ACIAD0009 62977.ACIAD2356 208
62977.ACIAD0009 62977.ACIAD2412 172
62977.ACIAD0009 62977.ACIAD2444 229
62977.ACIAD0009 62977.ACIAD2474 168
62977.ACIAD0009 62977.ACIAD2574 421
62977.ACIAD0009 62977.ACIAD2582 202
62977.ACIAD0009 62977.ACIAD2585 317
62977.ACIAD0009 62977.ACIAD2606 181
62977.ACIAD0009 62977.ACIAD2610 213
62977.ACIAD0009 62977.ACIAD2641 152
62977.ACIAD0009 62977.ACIAD2828 432
62977.ACIAD0009 62977.ACIAD2846 262
62977.ACIAD0009 62977.ACIAD2889 649
62977.ACIAD0009 62977.ACIAD2901 204
62977.ACIAD0009 62977.ACIAD2923 548
62977.ACIAD0009 62977.ACIAD2929 267
62977.ACIAD0009 62977.ACIAD2981 411
62977.ACIAD0009 62977.ACIAD3020 178
62977.ACIAD0009 62977.ACIAD3034 192
62977.ACIAD0009 62977.ACIAD3093 166
62977.ACIAD0009 62977.ACIAD3107 174
62977.ACIAD0009 62977.ACIAD3127 151
62977.ACIAD0009 62977.ACIAD3139 166
62977.ACIAD0009 62977.ACIAD3183 328
62977.ACIAD0009 62977.ACIAD3184 776
62977.ACIAD0009 62977.ACIAD3232 317
62977.ACIAD0009 62977.ACIAD3258 291
62977.ACIAD0009 62977.ACIAD3274 182
62977.ACIAD0009 62977.ACIAD3292 315
62977.ACIAD0009 62977.ACIAD3300 178
62977.ACIAD0009 62977.ACIAD3314 164
62977.ACIAD0009 62977.ACIAD3337 266
62977.ACIAD0009 62977.ACIAD3348 223
62977.ACIAD0009 62977.ACIAD3366 166
62977.ACIAD0009 62977.ACIAD3437 212
62977.ACIAD0009 62977.ACIAD3465 245
62977.ACIAD0009 62977.ACIAD3486 251
62977.ACIAD0009 62977.ACIAD3559 230
62977.ACIAD0009 62977.ACIAD3586 418
62977.ACIAD0009 62977.ACIAD3625 168
62977.ACIAD0009 62977.ACIAD3644 454
62977.ACIAD0010 62977.ACIAD0007 334
62977.ACIAD0010 62977.ACIAD0008 321
62977.ACIAD0010 62977.ACIAD0009 558
62977.ACIAD0010 62977.ACIAD0076 284
62977.ACIAD0010 62977.ACIAD0079 216
62977.ACIAD0010 62977.ACIAD0108 609
62977.ACIAD0010 62977.ACIAD0164 475
62977.ACIAD0010 62977.ACIAD0187 355
62977.ACIAD0010 62977.ACIAD0211 202
62977.ACIAD0010 62977.ACIAD0228 201
62977.ACIAD0010 62977.ACIAD0242 352
62977.ACIAD0010 62977.ACIAD0247 201
62977.ACIAD0010 62977.ACIAD0249 173
62977.ACIAD0010 62977.ACIAD0276 212
62977.ACIAD0010 62977.ACIAD0282 337
62977.ACIAD0010 62977.ACIAD0352 177
62977.ACIAD0010 62977.ACIAD0353 177
62977.ACIAD0010 62977.ACIAD0380 192
62977.ACIAD0010 62977.ACIAD0382 212
62977.ACIAD0010 62977.ACIAD0384 453
62977.ACIAD0010 62977.ACIAD0401 196
62977.ACIAD0010 62977.ACIAD0402 366
62977.ACIAD0010 62977.ACIAD0406 246
62977.ACIAD0010 62977.ACIAD0415 609
62977.ACIAD0010 62977.ACIAD0438 195
62977.ACIAD0010 62977.ACIAD0450 155
62977.ACIAD0010 62977.ACIAD0510 728
62977.ACIAD0010 62977.ACIAD0518 423
62977.ACIAD0010 62977.ACIAD0521 320
62977.ACIAD0010 62977.ACIAD0535 352
62977.ACIAD0010 62977.ACIAD0551 484
62977.ACIAD0010 62977.ACIAD0555 520
62977.ACIAD0010 62977.ACIAD0557 168
62977.ACIAD0010 62977.ACIAD0561 584
62977.ACIAD0010 62977.ACIAD0595 184
62977.ACIAD0010 62977.ACIAD0600 188
62977.ACIAD0010 62977.ACIAD0651 280
62977.ACIAD0010 62977.ACIAD0657 339
62977.ACIAD0010 62977.ACIAD0660 211
62977.ACIAD0010 62977.ACIAD0714 343
62977.ACIAD0010 62977.ACIAD0738 156
62977.ACIAD0010 62977.ACIAD0753 151
62977.ACIAD0010 62977.ACIAD0782 352
62977.ACIAD0010 62977.ACIAD0791 176
62977.ACIAD0010 62977.ACIAD0862 354
62977.ACIAD0010 62977.ACIAD0863 469
62977.ACIAD0010 62977.ACIAD0875 222
62977.ACIAD0010 62977.ACIAD0878 540
62977.ACIAD0010 62977.ACIAD0881 280
62977.ACIAD0010 62977.ACIAD0889 320
62977.ACIAD0010 62977.ACIAD0964 155
62977.ACIAD0010 62977.ACIAD1025 345
62977.ACIAD0010 62977.ACIAD1039 194
62977.ACIAD0010 62977.ACIAD1052 727
62977.ACIAD0010 62977.ACIAD1070 158
62977.ACIAD0010 62977.ACIAD1115 360
62977.ACIAD0010 62977.ACIAD1135 194
62977.ACIAD0010 62977.ACIAD1137 150
62977.ACIAD0010 62977.ACIAD1150 195
62977.ACIAD0010 62977.ACIAD1193 540
62977.ACIAD0010 62977.ACIAD1200 246
62977.ACIAD0010 62977.ACIAD1201 538
62977.ACIAD0010 62977.ACIAD1232 306
62977.ACIAD0010 62977.ACIAD1270 360
62977.ACIAD0010 62977.ACIAD1271 152
62977.ACIAD0010 62977.ACIAD1332 193
62977.ACIAD0010 62977.ACIAD1346 158
62977.ACIAD0010 62977.ACIAD1350 197
62977.ACIAD0010 62977.ACIAD1360 544
62977.ACIAD0010 62977.ACIAD1361 536
62977.ACIAD0010 62977.ACIAD1376 150
62977.ACIAD0010 62977.ACIAD1398 368
62977.ACIAD0010 62977.ACIAD1399 752
62977.ACIAD0010 62977.ACIAD1400 353
62977.ACIAD0010 62977.ACIAD1402 326
62977.ACIAD0010 62977.ACIAD1403 703
62977.ACIAD0010 62977.ACIAD1404 660
62977.ACIAD0010 62977.ACIAD1405 298
62977.ACIAD0010 62977.ACIAD1520 320
62977.ACIAD0010 62977.ACIAD1533 194
62977.ACIAD0010 62977.ACIAD1579 368
62977.ACIAD0010 62977.ACIAD1582 648
62977.ACIAD0010 62977.ACIAD1584 187
62977.ACIAD0010 62977.ACIAD1660 318
62977.ACIAD0010 62977.ACIAD1680 209
62977.ACIAD0010 62977.ACIAD1736 448
62977.ACIAD0010 62977.ACIAD1737 448
62977.ACIAD0010 62977.ACIAD1738 448
62977.ACIAD0010 62977.ACIAD1763 187
62977.ACIAD0010 62977.ACIAD1806 154
62977.ACIAD0010 62977.ACIAD1821 152
62977.ACIAD0010 62977.ACIAD1854 152
62977.ACIAD0010 62977.ACIAD1869 205
62977.ACIAD0010 62977.ACIAD1973 154
62977.ACIAD0010 62977.ACIAD1987 277
62977.ACIAD0010 62977.ACIAD2002 361
62977.ACIAD0010 62977.ACIAD2037 171
62977.ACIAD0010 62977.ACIAD2041 190
62977.ACIAD0010 62977.ACIAD2045 352
62977.ACIAD0010 62977.ACIAD2072 158
62977.ACIAD0010 62977.ACIAD2079 194
62977.ACIAD0010 62977.ACIAD2086 352
62977.ACIAD0010 62977.ACIAD2090 163
62977.ACIAD0010 62977.ACIAD2091 187
62977.ACIAD0010 62977.ACIAD2175 352
62977.ACIAD0010 62977.ACIAD2201 301
62977.ACIAD0010 62977.ACIAD2203 308
62977.ACIAD0010 62977.ACIAD2219 274
62977.ACIAD0010 62977.ACIAD2234 492
62977.ACIAD0010 62977.ACIAD2238 158
62977.ACIAD0010 62977.ACIAD2255 352
62977.ACIAD0010 62977.ACIAD2259 271
62977.ACIAD0010 62977.ACIAD2260 271
62977.ACIAD0010 62977.ACIAD2271 277
62977.ACIAD0010 62977.ACIAD2284 271
62977.ACIAD0010 62977.ACIAD2305 271
62977.ACIAD0010 62977.ACIAD2314 198
62977.ACIAD0010 62977.ACIAD2318 246
62977.ACIAD0010 62977.ACIAD2346 164
62977.ACIAD0010 62977.ACIAD2350 232
62977.ACIAD0010 62977.ACIAD2359 309
62977.ACIAD0010 62977.ACIAD2405 232
62977.ACIAD0010 62977.ACIAD2409 212
62977.ACIAD0010 62977.ACIAD2413 217
62977.ACIAD0010 62977.ACIAD2425 235
62977.ACIAD0010 62977.ACIAD2426 435
62977.ACIAD0010 62977.ACIAD2429 352
62977.ACIAD0010 62977.ACIAD2471 202
62977.ACIAD0010 62977.ACIAD2561 192
62977.ACIAD0010 62977.ACIAD2577 206
62977.ACIAD0010 62977.ACIAD2583 442
62977.ACIAD0010 62977.ACIAD2599 169
62977.ACIAD0010 62977.ACIAD2603 195
62977.ACIAD0010 62977.ACIAD2613 548
62977.ACIAD0010 62977.ACIAD2633 160
62977.ACIAD0010 62977.ACIAD2640 266
62977.ACIAD0010 62977.ACIAD2659 393
62977.ACIAD0010 62977.ACIAD2722 188
62977.ACIAD0010 62977.ACIAD2756 408
62977.ACIAD0010 62977.ACIAD2768 202
62977.ACIAD0010 62977.ACIAD2850 384
62977.ACIAD0010 62977.ACIAD2876 180
62977.ACIAD0010 62977.ACIAD2886 539
62977.ACIAD0010 62977.ACIAD2909 390
62977.ACIAD0010 62977.ACIAD2935 330
62977.ACIAD0010 62977.ACIAD2938 276
62977.ACIAD0010 62977.ACIAD2940 366
62977.ACIAD0010 62977.ACIAD2982 209
62977.ACIAD0010 62977.ACIAD3012 443
62977.ACIAD0010 62977.ACIAD3013 444
62977.ACIAD0010 62977.ACIAD3037 352
62977.ACIAD0010 62977.ACIAD3071 171
62977.ACIAD0010 62977.ACIAD3088 356
62977.ACIAD0010 62977.ACIAD3095 269
62977.ACIAD0010 62977.ACIAD3121 163
62977.ACIAD0010 62977.ACIAD3140 246
62977.ACIAD0010 62977.ACIAD3217 424
62977.ACIAD0010 62977.ACIAD3227 240
62977.ACIAD0010 62977.ACIAD3228 352
62977.ACIAD0010 62977.ACIAD3254 195
62977.ACIAD0010 62977.ACIAD3259 209
62977.ACIAD0010 62977.ACIAD3269 352
62977.ACIAD0010 62977.ACIAD3298 246
62977.ACIAD0010 62977.ACIAD3322 423
62977.ACIAD0010 62977.ACIAD3325 342
62977.ACIAD0010 62977.ACIAD3361 288
62977.ACIAD0010 62977.ACIAD3382 198
62977.ACIAD0010 62977.ACIAD3397 215
62977.ACIAD0010 62977.ACIAD3476 215
62977.ACIAD0010 62977.ACIAD3489 176
62977.ACIAD0010 62977.ACIAD3511 448
62977.ACIAD0010 62977.ACIAD3512 426
62977.ACIAD0010 62977.ACIAD3518 329
62977.ACIAD0010 62977.ACIAD3526 179
62977.ACIAD0010 62977.ACIAD3532 194
62977.ACIAD0010 62977.ACIAD3548 250
62977.ACIAD0010 62977.ACIAD3549 346
62977.ACIAD0010 62977.ACIAD3575 163
62977.ACIAD0010 62977.ACIAD3598 156
62977.ACIAD0010 62977.ACIAD3633 158
62977.ACIAD0010 62977.ACIAD3654 239
62977.ACIAD0010 62977.ACIAD3663 229
62977.ACIAD0010 62977.ACIAD3682 197
62977.ACIAD0011 62977.ACIAD0013 834
62977.ACIAD0011 62977.ACIAD0063 327
62977.ACIAD0011 62977.ACIAD0103 264
62977.ACIAD0011 62977.ACIAD0127 214
62977.ACIAD0011 62977.ACIAD0228 151
62977.ACIAD0011 62977.ACIAD0263 225
62977.ACIAD0011 62977.ACIAD0316 152
62977.ACIAD0011 62977.ACIAD0362 320
62977.ACIAD0011 62977.ACIAD0400 371
62977.ACIAD0011 62977.ACIAD0404 212
62977.ACIAD0011 62977.ACIAD0418 367
62977.ACIAD0011 62977.ACIAD0457 171
62977.ACIAD0011 62977.ACIAD0479 224
62977.ACIAD0011 62977.ACIAD0487 197
62977.ACIAD0011 62977.ACIAD0551 750
62977.ACIAD0011 62977.ACIAD0556 224
62977.ACIAD0011 62977.ACIAD0558 268
62977.ACIAD0011 62977.ACIAD0647 301
62977.ACIAD0011 62977.ACIAD0648 367
62977.ACIAD0011 62977.ACIAD0661 165
62977.ACIAD0011 62977.ACIAD0840 196
62977.ACIAD0011 62977.ACIAD0857 217
62977.ACIAD0011 62977.ACIAD0879 248
62977.ACIAD0011 62977.ACIAD0891 151
62977.ACIAD0011 62977.ACIAD1047 224
62977.ACIAD0011 62977.ACIAD1072 160
62977.ACIAD0011 62977.ACIAD1120 192
62977.ACIAD0011 62977.ACIAD1126 216
62977.ACIAD0011 62977.ACIAD1138 243
62977.ACIAD0011 62977.ACIAD1150 367
62977.ACIAD0011 62977.ACIAD1183 242
62977.ACIAD0011 62977.ACIAD1229 221
62977.ACIAD0011 62977.ACIAD1237 278
62977.ACIAD0011 62977.ACIAD1265 210
62977.ACIAD0011 62977.ACIAD1295 157
62977.ACIAD0011 62977.ACIAD1308 165
62977.ACIAD0011 62977.ACIAD1355 394
62977.ACIAD0011 62977.ACIAD1356 425
62977.ACIAD0011 62977.ACIAD1360 245
62977.ACIAD0011 62977.ACIAD1373 186
62977.ACIAD0011 62977.ACIAD1500 397
62977.ACIAD0011 62977.ACIAD1506 190
62977.ACIAD0011 62977.ACIAD1531 190
62977.ACIAD0011 62977.ACIAD1649 220
62977.ACIAD0011 62977.ACIAD1873 214
62977.ACIAD0011 62977.ACIAD1923 150
62977.ACIAD0011 62977.ACIAD1934 153
62977.ACIAD0011 62977.ACIAD1974 240
62977.ACIAD0011 62977.ACIAD2028 220
62977.ACIAD0011 62977.ACIAD2042 307
62977.ACIAD0011 62977.ACIAD2045 319
62977.ACIAD0011 62977.ACIAD2071 179
62977.ACIAD0011 62977.ACIAD2153 300
62977.ACIAD0011 62977.ACIAD2214 344
62977.ACIAD0011 62977.ACIAD2241 256
62977.ACIAD0011 62977.ACIAD2264 355
62977.ACIAD0011 62977.ACIAD2296 274
62977.ACIAD0011 62977.ACIAD2359 152
62977.ACIAD0011 62977.ACIAD2369 400
62977.ACIAD0011 62977.ACIAD2370 356
62977.ACIAD0011 62977.ACIAD2449 165
62977.ACIAD0011 62977.ACIAD2577 317
62977.ACIAD0011 62977.ACIAD2599 159
62977.ACIAD0011 62977.ACIAD2612 228
62977.ACIAD0011 62977.ACIAD2634 236
62977.ACIAD0011 62977.ACIAD2724 197
62977.ACIAD0011 62977.ACIAD2756 200
62977.ACIAD0011 62977.ACIAD2886 200
62977.ACIAD0011 62977.ACIAD2959 167
62977.ACIAD0011 62977.ACIAD3005 274
62977.ACIAD0011 62977.ACIAD3010 320
62977.ACIAD0011 62977.ACIAD3024 320
62977.ACIAD0011 62977.ACIAD3036 193
62977.ACIAD0011 62977.ACIAD3048 155
62977.ACIAD0011 62977.ACIAD3055 245
62977.ACIAD0011 62977.ACIAD3076 151
62977.ACIAD0011 62977.ACIAD3108 165
62977.ACIAD0011 62977.ACIAD3121 197
62977.ACIAD0011 62977.ACIAD3157 423
62977.ACIAD0011 62977.ACIAD3228 243
62977.ACIAD0011 62977.ACIAD3255 274
62977.ACIAD0011 62977.ACIAD3300 281
62977.ACIAD0011 62977.ACIAD3315 166
62977.ACIAD0011 62977.ACIAD3349 151
62977.ACIAD0011 62977.ACIAD3452 164
62977.ACIAD0011 62977.ACIAD3465 220
62977.ACIAD0011 62977.ACIAD3500 261
62977.ACIAD0011 62977.ACIAD3501 315
62977.ACIAD0011 62977.ACIAD3503 526
62977.ACIAD0011 62977.ACIAD3508 633
62977.ACIAD0011 62977.ACIAD3510 165
62977.ACIAD0011 62977.ACIAD3517 268
62977.ACIAD0011 62977.ACIAD3563 320
62977.ACIAD0011 62977.ACIAD3570 151
62977.ACIAD0011 62977.ACIAD3573 462
62977.ACIAD0011 62977.ACIAD3575 354
62977.ACIAD0011 62977.ACIAD3587 245
62977.ACIAD0011 62977.ACIAD3597 253
62977.ACIAD0011 62977.ACIAD3607 221
62977.ACIAD0011 62977.ACIAD3663 423
62977.ACIAD0013 62977.ACIAD0002 354
62977.ACIAD0013 62977.ACIAD0004 223
62977.ACIAD0013 62977.ACIAD0011 834
62977.ACIAD0013 62977.ACIAD0022 435
62977.ACIAD0013 62977.ACIAD0023 457
62977.ACIAD0013 62977.ACIAD0039 236
62977.ACIAD0013 62977.ACIAD0078 155
62977.ACIAD0013 62977.ACIAD0079 155
62977.ACIAD0013 62977.ACIAD0087 307
62977.ACIAD0013 62977.ACIAD0108 270
62977.ACIAD0013 62977.ACIAD0115 187
62977.ACIAD0013 62977.ACIAD0151 289
62977.ACIAD0013 62977.ACIAD0164 694
62977.ACIAD0013 62977.ACIAD0183 154
62977.ACIAD0013 62977.ACIAD0185 210
62977.ACIAD0013 62977.ACIAD0253 388
62977.ACIAD0013 62977.ACIAD0254 167
62977.ACIAD0013 62977.ACIAD0257 207
62977.ACIAD0013 62977.ACIAD0263 351
62977.ACIAD0013 62977.ACIAD0264 214
62977.ACIAD0013 62977.ACIAD0266 161
62977.ACIAD0013 62977.ACIAD0272 370
62977.ACIAD0013 62977.ACIAD0283 469
62977.ACIAD0013 62977.ACIAD0286 273
62977.ACIAD0013 62977.ACIAD0287 219
62977.ACIAD0013 62977.ACIAD0294 240
62977.ACIAD0013 62977.ACIAD0297 159
62977.ACIAD0013 62977.ACIAD0301 198
62977.ACIAD0013 62977.ACIAD0304 165
62977.ACIAD0013 62977.ACIAD0305 185
62977.ACIAD0013 62977.ACIAD0307 156
62977.ACIAD0013 62977.ACIAD0308 185
62977.ACIAD0013 62977.ACIAD0316 162
62977.ACIAD0013 62977.ACIAD0361 206
62977.ACIAD0013 62977.ACIAD0363 176
62977.ACIAD0013 62977.ACIAD0368 273
62977.ACIAD0013 62977.ACIAD0369 488
62977.ACIAD0013 62977.ACIAD0370 281
62977.ACIAD0013 62977.ACIAD0378 236
62977.ACIAD0013 62977.ACIAD0380 180
62977.ACIAD0013 62977.ACIAD0401 182
62977.ACIAD0013 62977.ACIAD0409 276
62977.ACIAD0013 62977.ACIAD0411 194
62977.ACIAD0013 62977.ACIAD0455 315
62977.ACIAD0013 62977.ACIAD0463 220
62977.ACIAD0013 62977.ACIAD0466 237
62977.ACIAD0013 62977.ACIAD0469 237
62977.ACIAD0013 62977.ACIAD0472 194
62977.ACIAD0013 62977.ACIAD0476 153
62977.ACIAD0013 62977.ACIAD0493 160
62977.ACIAD0013 62977.ACIAD0505 152
62977.ACIAD0013 62977.ACIAD0510 215
62977.ACIAD0013 62977.ACIAD0515 254
62977.ACIAD0013 62977.ACIAD0530 168
62977.ACIAD0013 62977.ACIAD0533 152
62977.ACIAD0013 62977.ACIAD0534 252
62977.ACIAD0013 62977.ACIAD0535 204
62977.ACIAD0013 62977.ACIAD0547 548
62977.ACIAD0013 62977.ACIAD0552 207
62977.ACIAD0013 62977.ACIAD0561 419
62977.ACIAD0013 62977.ACIAD0562 394
62977.ACIAD0013 62977.ACIAD0587 274
62977.ACIAD0013 62977.ACIAD0588 366
62977.ACIAD0013 62977.ACIAD0589 292
62977.ACIAD0013 62977.ACIAD0609 375
62977.ACIAD0013 62977.ACIAD0636 278
62977.ACIAD0013 62977.ACIAD0643 197
62977.ACIAD0013 62977.ACIAD0648 349
62977.ACIAD0013 62977.ACIAD0650 459
62977.ACIAD0013 62977.ACIAD0651 196
62977.ACIAD0013 62977.ACIAD0660 401
62977.ACIAD0013 62977.ACIAD0661 226
62977.ACIAD0013 62977.ACIAD0701 192
62977.ACIAD0013 62977.ACIAD0703 160
62977.ACIAD0013 62977.ACIAD0744 169
62977.ACIAD0013 62977.ACIAD0761 277
62977.ACIAD0013 62977.ACIAD0768 634
62977.ACIAD0013 62977.ACIAD0773 253
62977.ACIAD0013 62977.ACIAD0776 195
62977.ACIAD0013 62977.ACIAD0782 345
62977.ACIAD0013 62977.ACIAD0795 158
62977.ACIAD0013 62977.ACIAD0822 165
62977.ACIAD0013 62977.ACIAD0826 428
62977.ACIAD0013 62977.ACIAD0839 467
62977.ACIAD0013 62977.ACIAD0848 205
62977.ACIAD0013 62977.ACIAD0856 246
62977.ACIAD0013 62977.ACIAD0870 223
62977.ACIAD0013 62977.ACIAD0879 296
62977.ACIAD0013 62977.ACIAD0884 358
62977.ACIAD0013 62977.ACIAD0888 161
62977.ACIAD0013 62977.ACIAD0890 180
62977.ACIAD0013 62977.ACIAD0903 437
62977.ACIAD0013 62977.ACIAD0913 474
62977.ACIAD0013 62977.ACIAD0918 191
62977.ACIAD0013 62977.ACIAD0922 187
62977.ACIAD0013 62977.ACIAD0963 236
62977.ACIAD0013 62977.ACIAD1051 168
62977.ACIAD0013 62977.ACIAD1060 168
62977.ACIAD0013 62977.ACIAD1061 262
62977.ACIAD0013 62977.ACIAD1069 419
62977.ACIAD0013 62977.ACIAD1070 355
62977.ACIAD0013 62977.ACIAD1089 224
62977.ACIAD0013 62977.ACIAD1101 463
62977.ACIAD0013 62977.ACIAD1105 197
62977.ACIAD0013 62977.ACIAD1108 227
62977.ACIAD0013 62977.ACIAD1116 300
62977.ACIAD0013 62977.ACIAD1126 340
62977.ACIAD0013 62977.ACIAD1130 238
62977.ACIAD0013 62977.ACIAD1138 204
62977.ACIAD0013 62977.ACIAD1151 459
62977.ACIAD0013 62977.ACIAD1182 166
62977.ACIAD0013 62977.ACIAD1210 227
62977.ACIAD0013 62977.ACIAD1221 155
62977.ACIAD0013 62977.ACIAD1225 195
62977.ACIAD0013 62977.ACIAD1227 280
62977.ACIAD0013 62977.ACIAD1229 204
62977.ACIAD0013 62977.ACIAD1231 245
62977.ACIAD0013 62977.ACIAD1234 219
62977.ACIAD0013 62977.ACIAD1237 364
62977.ACIAD0013 62977.ACIAD1248 151
62977.ACIAD0013 62977.ACIAD1253 685
62977.ACIAD0013 62977.ACIAD1255 257
62977.ACIAD0013 62977.ACIAD1258 202
62977.ACIAD0013 62977.ACIAD1268 224
62977.ACIAD0013 62977.ACIAD1270 167
62977.ACIAD0013 62977.ACIAD1284 245
62977.ACIAD0013 62977.ACIAD1302 486
62977.ACIAD0013 62977.ACIAD1311 194
62977.ACIAD0013 62977.ACIAD1314 191
62977.ACIAD0013 62977.ACIAD1317 320
62977.ACIAD0013 62977.ACIAD1321 304
62977.ACIAD0013 62977.ACIAD1346 355
62977.ACIAD0013 62977.ACIAD1347 225
62977.ACIAD0013 62977.ACIAD1357 448
62977.ACIAD0013 62977.ACIAD1360 488
62977.ACIAD0013 62977.ACIAD1363 349
62977.ACIAD0013 62977.ACIAD1366 471
62977.ACIAD0013 62977.ACIAD1372 575
62977.ACIAD0013 62977.ACIAD1373 285
62977.ACIAD0013 62977.ACIAD1374 196
62977.ACIAD0013 62977.ACIAD1375 196
62977.ACIAD0013 62977.ACIAD1376 233
62977.ACIAD0013 62977.ACIAD1381 225
62977.ACIAD0013 62977.ACIAD1382 180
62977.ACIAD0013 62977.ACIAD1383 222
62977.ACIAD0013 62977.ACIAD1403 218
62977.ACIAD0013 62977.ACIAD1407 166
62977.ACIAD0013 62977.ACIAD1452 227
62977.ACIAD0013 62977.ACIAD1481 734
62977.ACIAD0013 62977.ACIAD1482 381
62977.ACIAD0013 62977.ACIAD1486 208
62977.ACIAD0013 62977.ACIAD1565 226
62977.ACIAD0013 62977.ACIAD1567 195
62977.ACIAD0013 62977.ACIAD1570 304
62977.ACIAD0013 62977.ACIAD1582 387
62977.ACIAD0013 62977.ACIAD1584 166
62977.ACIAD0013 62977.ACIAD1724 270
62977.ACIAD0013 62977.ACIAD1736 364
62977.ACIAD0013 62977.ACIAD1737 159
62977.ACIAD0013 62977.ACIAD1759 157
62977.ACIAD0013 62977.ACIAD1763 166
62977.ACIAD0013 62977.ACIAD1798 200
62977.ACIAD0013 62977.ACIAD1878 176
62977.ACIAD0013 62977.ACIAD1885 194
62977.ACIAD0013 62977.ACIAD1902 228
62977.ACIAD0013 62977.ACIAD1906 167
62977.ACIAD0013 62977.ACIAD1920 773
62977.ACIAD0013 62977.ACIAD1925 537
62977.ACIAD0013 62977.ACIAD1970 152
62977.ACIAD0013 62977.ACIAD1992 157
62977.ACIAD0013 62977.ACIAD1998 187
62977.ACIAD0013 62977.ACIAD1999 197
62977.ACIAD0013 62977.ACIAD2002 153
62977.ACIAD0013 62977.ACIAD2019 156
62977.ACIAD0013 62977.ACIAD2028 226
62977.ACIAD0013 62977.ACIAD2035 335
62977.ACIAD0013 62977.ACIAD2037 224
62977.ACIAD0013 62977.ACIAD2052 216
62977.ACIAD0013 62977.ACIAD2071 289
62977.ACIAD0013 62977.ACIAD2072 355
62977.ACIAD0013 62977.ACIAD2089 367
62977.ACIAD0013 62977.ACIAD2091 166
62977.ACIAD0013 62977.ACIAD2101 214
62977.ACIAD0013 62977.ACIAD2206 187
62977.ACIAD0013 62977.ACIAD2207 330
62977.ACIAD0013 62977.ACIAD2210 196
62977.ACIAD0013 62977.ACIAD2212 220
62977.ACIAD0013 62977.ACIAD2219 157
62977.ACIAD0013 62977.ACIAD2222 205
62977.ACIAD0013 62977.ACIAD2223 169
62977.ACIAD0013 62977.ACIAD2234 429
62977.ACIAD0013 62977.ACIAD2250 219
62977.ACIAD0013 62977.ACIAD2255 396
62977.ACIAD0013 62977.ACIAD2263 442
62977.ACIAD0013 62977.ACIAD2268 543
62977.ACIAD0013 62977.ACIAD2269 411
62977.ACIAD0013 62977.ACIAD2277 154
62977.ACIAD0013 62977.ACIAD2296 231
62977.ACIAD0013 62977.ACIAD2330 176
62977.ACIAD0013 62977.ACIAD2341 473
62977.ACIAD0013 62977.ACIAD2347 387
62977.ACIAD0013 62977.ACIAD2351 174
62977.ACIAD0013 62977.ACIAD2359 349
62977.ACIAD0013 62977.ACIAD2365 152
62977.ACIAD0013 62977.ACIAD2371 329
62977.ACIAD0013 62977.ACIAD2402 177
62977.ACIAD0013 62977.ACIAD2415 182
62977.ACIAD0013 62977.ACIAD2416 226
62977.ACIAD0013 62977.ACIAD2423 175
62977.ACIAD0013 62977.ACIAD2430 156
62977.ACIAD0013 62977.ACIAD2431 208
62977.ACIAD0013 62977.ACIAD2433 196
62977.ACIAD0013 62977.ACIAD2443 295
62977.ACIAD0013 62977.ACIAD2448 209
62977.ACIAD0013 62977.ACIAD2455 450
62977.ACIAD0013 62977.ACIAD2458 352
62977.ACIAD0013 62977.ACIAD2517 160
62977.ACIAD0013 62977.ACIAD2528 293
62977.ACIAD0013 62977.ACIAD2552 187
62977.ACIAD0013 62977.ACIAD2553 180
62977.ACIAD0013 62977.ACIAD2554 152
62977.ACIAD0013 62977.ACIAD2556 488
62977.ACIAD0013 62977.ACIAD2561 206
62977.ACIAD0013 62977.ACIAD2565 242
62977.ACIAD0013 62977.ACIAD2577 252
62977.ACIAD0013 62977.ACIAD2581 200
62977.ACIAD0013 62977.ACIAD2587 186
62977.ACIAD0013 62977.ACIAD2589 307
62977.ACIAD0013 62977.ACIAD2603 399
62977.ACIAD0013 62977.ACIAD2612 163
62977.ACIAD0013 62977.ACIAD2619 156
62977.ACIAD0013 62977.ACIAD2622 153
62977.ACIAD0013 62977.ACIAD2640 210
62977.ACIAD0013 62977.ACIAD2647 153
62977.ACIAD0013 62977.ACIAD2652 259
62977.ACIAD0013 62977.ACIAD2659 152
62977.ACIAD0013 62977.ACIAD2660 160
62977.ACIAD0013 62977.ACIAD2755 220
62977.ACIAD0013 62977.ACIAD2768 160
62977.ACIAD0013 62977.ACIAD2790 187
62977.ACIAD0013 62977.ACIAD2844 212
62977.ACIAD0013 62977.ACIAD2847 180
62977.ACIAD0013 62977.ACIAD2852 339
62977.ACIAD0013 62977.ACIAD2853 230
62977.ACIAD0013 62977.ACIAD2854 191
62977.ACIAD0013 62977.ACIAD2856 317
62977.ACIAD0013 62977.ACIAD2860 252
62977.ACIAD0013 62977.ACIAD2861 181
62977.ACIAD0013 62977.ACIAD2871 614
62977.ACIAD0013 62977.ACIAD2875 181
62977.ACIAD0013 62977.ACIAD2880 161
62977.ACIAD0013 62977.ACIAD2894 477
62977.ACIAD0013 62977.ACIAD2897 441
62977.ACIAD0013 62977.ACIAD2899 384
62977.ACIAD0013 62977.ACIAD2903 310
62977.ACIAD0013 62977.ACIAD2907 195
62977.ACIAD0013 62977.ACIAD2925 344
62977.ACIAD0013 62977.ACIAD2927 340
62977.ACIAD0013 62977.ACIAD2933 183
62977.ACIAD0013 62977.ACIAD2935 463
62977.ACIAD0013 62977.ACIAD2939 154
62977.ACIAD0013 62977.ACIAD2940 198
62977.ACIAD0013 62977.ACIAD2950 397
62977.ACIAD0013 62977.ACIAD2968 160
62977.ACIAD0013 62977.ACIAD3009 468
62977.ACIAD0013 62977.ACIAD3010 160
62977.ACIAD0013 62977.ACIAD3012 341
62977.ACIAD0013 62977.ACIAD3013 280
62977.ACIAD0013 62977.ACIAD3023 360
62977.ACIAD0013 62977.ACIAD3030 233
62977.ACIAD0013 62977.ACIAD3041 563
62977.ACIAD0013 62977.ACIAD3042 764
62977.ACIAD0013 62977.ACIAD3046 155
62977.ACIAD0013 62977.ACIAD3050 155
62977.ACIAD0013 62977.ACIAD3055 436
62977.ACIAD0013 62977.ACIAD3061 327
62977.ACIAD0013 62977.ACIAD3063 306
62977.ACIAD0013 62977.ACIAD3065 261
62977.ACIAD0013 62977.ACIAD3068 500
62977.ACIAD0013 62977.ACIAD3069 266
62977.ACIAD0013 62977.ACIAD3076 393
62977.ACIAD0013 62977.ACIAD3080 161
62977.ACIAD0013 62977.ACIAD3090 220
62977.ACIAD0013 62977.ACIAD3091 177
62977.ACIAD0013 62977.ACIAD3102 168
62977.ACIAD0013 62977.ACIAD3106 566
62977.ACIAD0013 62977.ACIAD3108 448
62977.ACIAD0013 62977.ACIAD3135 436
62977.ACIAD0013 62977.ACIAD3140 199
62977.ACIAD0013 62977.ACIAD3146 253
62977.ACIAD0013 62977.ACIAD3158 346
62977.ACIAD0013 62977.ACIAD3179 211
62977.ACIAD0013 62977.ACIAD3194 408
62977.ACIAD0013 62977.ACIAD3195 471
62977.ACIAD0013 62977.ACIAD3196 406
62977.ACIAD0013 62977.ACIAD3197 351
62977.ACIAD0013 62977.ACIAD3199 173
62977.ACIAD0013 62977.ACIAD3200 246
62977.ACIAD0013 62977.ACIAD3202 187
62977.ACIAD0013 62977.ACIAD3204 164
62977.ACIAD0013 62977.ACIAD3205 409
62977.ACIAD0013 62977.ACIAD3207 159
62977.ACIAD0013 62977.ACIAD3213 227
62977.ACIAD0013 62977.ACIAD3214 180
62977.ACIAD0013 62977.ACIAD3217 182
62977.ACIAD0013 62977.ACIAD3218 156
62977.ACIAD0013 62977.ACIAD3219 255
62977.ACIAD0013 62977.ACIAD3220 253
62977.ACIAD0013 62977.ACIAD3221 156
62977.ACIAD0013 62977.ACIAD3235 153
62977.ACIAD0013 62977.ACIAD3245 338
62977.ACIAD0013 62977.ACIAD3257 333
62977.ACIAD0013 62977.ACIAD3300 424
62977.ACIAD0013 62977.ACIAD3302 188
62977.ACIAD0013 62977.ACIAD3307 407
62977.ACIAD0013 62977.ACIAD3310 404
62977.ACIAD0013 62977.ACIAD3311 388
62977.ACIAD0013 62977.ACIAD3312 174
62977.ACIAD0013 62977.ACIAD3313 339
62977.ACIAD0013 62977.ACIAD3324 156
62977.ACIAD0013 62977.ACIAD3325 336
62977.ACIAD0013 62977.ACIAD3326 424
62977.ACIAD0013 62977.ACIAD3330 247
62977.ACIAD0013 62977.ACIAD3353 177
62977.ACIAD0013 62977.ACIAD3361 408
62977.ACIAD0013 62977.ACIAD3363 272
62977.ACIAD0013 62977.ACIAD3366 185
62977.ACIAD0013 62977.ACIAD3371 576
62977.ACIAD0013 62977.ACIAD3398 227
62977.ACIAD0013 62977.ACIAD3446 227
62977.ACIAD0013 62977.ACIAD3455 397
62977.ACIAD0013 62977.ACIAD3498 189
62977.ACIAD0013 62977.ACIAD3500 274
62977.ACIAD0013 62977.ACIAD3501 847
62977.ACIAD0013 62977.ACIAD3502 153
62977.ACIAD0013 62977.ACIAD3503 182
62977.ACIAD0013 62977.ACIAD3508 544
62977.ACIAD0013 62977.ACIAD3510 238
62977.ACIAD0013 62977.ACIAD3514 240
62977.ACIAD0013 62977.ACIAD3544 273
62977.ACIAD0013 62977.ACIAD3562 308
62977.ACIAD0013 62977.ACIAD3563 445
62977.ACIAD0013 62977.ACIAD3572 192
62977.ACIAD0013 62977.ACIAD3576 199
62977.ACIAD0013 62977.ACIAD3585 237
62977.ACIAD0013 62977.ACIAD3607 204
62977.ACIAD0013 62977.ACIAD3619 261
62977.ACIAD0013 62977.ACIAD3621 216
62977.ACIAD0013 62977.ACIAD3627 285
62977.ACIAD0013 62977.ACIAD3637 200
62977.ACIAD0013 62977.ACIAD3654 249
62977.ACIAD0013 62977.ACIAD3682 208
62977.ACIAD0014 62977.ACIAD0015 458
62977.ACIAD0015 62977.ACIAD0014 458
62977.ACIAD0015 62977.ACIAD0062 899
62977.ACIAD0015 62977.ACIAD0151 899
62977.ACIAD0015 62977.ACIAD0201 154
62977.ACIAD0015 62977.ACIAD0235 166
62977.ACIAD0015 62977.ACIAD0253 246
62977.ACIAD0015 62977.ACIAD0267 159
62977.ACIAD0015 62977.ACIAD0294 587
62977.ACIAD0015 62977.ACIAD0316 151
62977.ACIAD0015 62977.ACIAD0342 383
62977.ACIAD0015 62977.ACIAD0344 443
62977.ACIAD0015 62977.ACIAD0354 243
62977.ACIAD0015 62977.ACIAD0362 512
62977.ACIAD0015 62977.ACIAD0373 176
62977.ACIAD0015 62977.ACIAD0384 274
62977.ACIAD0015 62977.ACIAD0409 192
62977.ACIAD0015 62977.ACIAD0411 322
62977.ACIAD0015 62977.ACIAD0416 319
62977.ACIAD0015 62977.ACIAD0422 197
62977.ACIAD0015 62977.ACIAD0474 359
62977.ACIAD0015 62977.ACIAD0476 183
62977.ACIAD0015 62977.ACIAD0515 901
62977.ACIAD0015 62977.ACIAD0534 160
62977.ACIAD0015 62977.ACIAD0551 206
62977.ACIAD0015 62977.ACIAD0556 208
62977.ACIAD0015 62977.ACIAD0557 215
62977.ACIAD0015 62977.ACIAD0604 193
62977.ACIAD0015 62977.ACIAD0613 272
62977.ACIAD0015 62977.ACIAD0692 153
62977.ACIAD0015 62977.ACIAD0701 187
62977.ACIAD0015 62977.ACIAD0744 899
62977.ACIAD0015 62977.ACIAD0764 360
62977.ACIAD0015 62977.ACIAD0768 212
62977.ACIAD0015 62977.ACIAD0790 152
62977.ACIAD0015 62977.ACIAD0802 367
62977.ACIAD0015 62977.ACIAD0811 160
62977.ACIAD0015 62977.ACIAD0812 173
62977.ACIAD0015 62977.ACIAD0846 152
62977.ACIAD0015 62977.ACIAD0881 161
62977.ACIAD0015 62977.ACIAD0884 154
62977.ACIAD0015 62977.ACIAD0923 272
62977.ACIAD0015 62977.ACIAD0924 252
62977.ACIAD0015 62977.ACIAD0965 274
62977.ACIAD0015 62977.ACIAD1055 231
62977.ACIAD0015 62977.ACIAD1081 339
62977.ACIAD0015 62977.ACIAD1105 901
62977.ACIAD0015 62977.ACIAD1108 192
62977.ACIAD0015 62977.ACIAD1135 941
62977.ACIAD0015 62977.ACIAD1197 198
62977.ACIAD0015 62977.ACIAD1219 901
62977.ACIAD0015 62977.ACIAD1221 271
62977.ACIAD0015 62977.ACIAD1227 903
62977.ACIAD0015 62977.ACIAD1240 154
62977.ACIAD0015 62977.ACIAD1245 941
62977.ACIAD0015 62977.ACIAD1248 235
62977.ACIAD0015 62977.ACIAD1258 899
62977.ACIAD0015 62977.ACIAD1303 411
62977.ACIAD0015 62977.ACIAD1319 245
62977.ACIAD0015 62977.ACIAD1321 316
62977.ACIAD0015 62977.ACIAD1336 205
62977.ACIAD0015 62977.ACIAD1359 192
62977.ACIAD0015 62977.ACIAD1372 899
62977.ACIAD0015 62977.ACIAD1397 237
62977.ACIAD0015 62977.ACIAD1446 153
62977.ACIAD0015 62977.ACIAD1482 379
62977.ACIAD0015 62977.ACIAD1491 156
62977.ACIAD0015 62977.ACIAD1585 314
62977.ACIAD0015 62977.ACIAD1646 152
62977.ACIAD0015 62977.ACIAD1669 188
62977.ACIAD0015 62977.ACIAD1884 155
62977.ACIAD0015 62977.ACIAD1899 205
62977.ACIAD0015 62977.ACIAD1908 605
62977.ACIAD0015 62977.ACIAD1920 198
62977.ACIAD0015 62977.ACIAD1964 205
62977.ACIAD0015 62977.ACIAD1981 158
62977.ACIAD0015 62977.ACIAD2003 155
62977.ACIAD0015 62977.ACIAD2019 899
62977.ACIAD0015 62977.ACIAD2091 174
62977.ACIAD0015 62977.ACIAD2094 166
62977.ACIAD0015 62977.ACIAD2099 156
62977.ACIAD0015 62977.ACIAD2220 372
62977.ACIAD0015 62977.ACIAD2223 318
62977.ACIAD0015 62977.ACIAD2243 244
62977.ACIAD0015 62977.ACIAD2261 271
62977.ACIAD0015 62977.ACIAD2314 162
62977.ACIAD0015 62977.ACIAD2341 902
62977.ACIAD0015 62977.ACIAD2348 899
62977.ACIAD0015 62977.ACIAD2350 377
62977.ACIAD0015 62977.ACIAD2352 316
62977.ACIAD0015 62977.ACIAD2386 933
62977.ACIAD0015 62977.ACIAD2388 233
62977.ACIAD0015 62977.ACIAD2436 220
62977.ACIAD0015 62977.ACIAD2447 899
62977.ACIAD0015 62977.ACIAD2557 238
62977.ACIAD0015 62977.ACIAD2560 256
62977.ACIAD0015 62977.ACIAD2588 909
62977.ACIAD0015 62977.ACIAD2613 900
62977.ACIAD0015 62977.ACIAD2698 223
62977.ACIAD0015 62977.ACIAD2735 159
62977.ACIAD0015 62977.ACIAD2852 210
62977.ACIAD0015 62977.ACIAD3024 512
62977.ACIAD0015 62977.ACIAD3030 197
62977.ACIAD0015 62977.ACIAD3060 724
62977.ACIAD0015 62977.ACIAD3065 899
62977.ACIAD0015 62977.ACIAD3068 169
62977.ACIAD0015 62977.ACIAD3125 153
62977.ACIAD0015 62977.ACIAD3145 157
62977.ACIAD0015 62977.ACIAD3164 903
62977.ACIAD0015 62977.ACIAD3222 162
62977.ACIAD0015 62977.ACIAD3242 156
62977.ACIAD0015 62977.ACIAD3247 168
62977.ACIAD0015 62977.ACIAD3255 360
62977.ACIAD0015 62977.ACIAD3310 190
62977.ACIAD0015 62977.ACIAD3312 199
62977.ACIAD0015 62977.ACIAD3324 899
62977.ACIAD0015 62977.ACIAD3365 195
62977.ACIAD0015 62977.ACIAD3378 180
62977.ACIAD0015 62977.ACIAD3386 360
62977.ACIAD0015 62977.ACIAD3478 195
62977.ACIAD0015 62977.ACIAD3503 951
62977.ACIAD0015 62977.ACIAD3529 157
62977.ACIAD0015 62977.ACIAD3562 899
62977.ACIAD0015 62977.ACIAD3585 385
62977.ACIAD0015 62977.ACIAD3606 207
62977.ACIAD0015 62977.ACIAD3637 192
62977.ACIAD0015 62977.ACIAD3669 903
62977.ACIAD0017 62977.ACIAD0018 675
62977.ACIAD0017 62977.ACIAD0151 156
62977.ACIAD0017 62977.ACIAD0177 174
62977.ACIAD0017 62977.ACIAD0189 418
62977.ACIAD0017 62977.ACIAD0193 899
62977.ACIAD0017 62977.ACIAD0200 234
62977.ACIAD0017 62977.ACIAD0201 394
62977.ACIAD0017 62977.ACIAD0289 187
62977.ACIAD0017 62977.ACIAD0292 299
62977.ACIAD0017 62977.ACIAD0304 153
62977.ACIAD0017 62977.ACIAD0305 156
62977.ACIAD0017 62977.ACIAD0363 153
62977.ACIAD0017 62977.ACIAD0373 169
62977.ACIAD0017 62977.ACIAD0401 162
62977.ACIAD0017 62977.ACIAD0445 202
62977.ACIAD0017 62977.ACIAD0485 899
62977.ACIAD0017 62977.ACIAD0624 170
62977.ACIAD0017 62977.ACIAD0785 171
62977.ACIAD0017 62977.ACIAD0833 361
62977.ACIAD0017 62977.ACIAD0837 191
62977.ACIAD0017 62977.ACIAD0881 160
62977.ACIAD0017 62977.ACIAD0883 155
62977.ACIAD0017 62977.ACIAD0884 154
62977.ACIAD0017 62977.ACIAD0929 899
62977.ACIAD0017 62977.ACIAD1017 610
62977.ACIAD0017 62977.ACIAD1065 610
62977.ACIAD0017 62977.ACIAD1069 220
62977.ACIAD0017 62977.ACIAD1137 318
62977.ACIAD0017 62977.ACIAD1174 212
62977.ACIAD0017 62977.ACIAD1198 199
62977.ACIAD0017 62977.ACIAD1243 232
62977.ACIAD0017 62977.ACIAD1305 154
62977.ACIAD0017 62977.ACIAD1357 328
62977.ACIAD0017 62977.ACIAD1363 173
62977.ACIAD0017 62977.ACIAD1440 319
62977.ACIAD0017 62977.ACIAD1458 177
62977.ACIAD0017 62977.ACIAD1484 328
62977.ACIAD0017 62977.ACIAD1655 163
62977.ACIAD0017 62977.ACIAD1711 212
62977.ACIAD0017 62977.ACIAD1712 212
62977.ACIAD0017 62977.ACIAD1714 180
62977.ACIAD0017 62977.ACIAD1742 194
62977.ACIAD0017 62977.ACIAD1743 318
62977.ACIAD0017 62977.ACIAD1764 193
62977.ACIAD0017 62977.ACIAD1870 223
62977.ACIAD0017 62977.ACIAD1897 261
62977.ACIAD0017 62977.ACIAD1927 177
62977.ACIAD0017 62977.ACIAD1973 195
62977.ACIAD0017 62977.ACIAD1982 319
62977.ACIAD0017 62977.ACIAD2001 160
62977.ACIAD0017 62977.ACIAD2049 187
62977.ACIAD0017 62977.ACIAD2071 161
62977.ACIAD0017 62977.ACIAD2085 899
62977.ACIAD0017 62977.ACIAD2087 284
62977.ACIAD0017 62977.ACIAD2206 191
62977.ACIAD0017 62977.ACIAD2218 192
62977.ACIAD0017 62977.ACIAD2269 191
62977.ACIAD0017 62977.ACIAD2355 192
62977.ACIAD0017 62977.ACIAD2524 185
62977.ACIAD0017 62977.ACIAD2525 239
62977.ACIAD0017 62977.ACIAD2570 163
62977.ACIAD0017 62977.ACIAD2574 284
62977.ACIAD0017 62977.ACIAD2582 182
62977.ACIAD0017 62977.ACIAD2908 159
62977.ACIAD0017 62977.ACIAD2934 335
62977.ACIAD0017 62977.ACIAD2981 436
62977.ACIAD0017 62977.ACIAD2982 436
62977.ACIAD0017 62977.ACIAD3012 180
62977.ACIAD0017 62977.ACIAD3013 206
62977.ACIAD0017 62977.ACIAD3014 214
62977.ACIAD0017 62977.ACIAD3015 240
62977.ACIAD0017 62977.ACIAD3051 294
62977.ACIAD0017 62977.ACIAD3114 183
62977.ACIAD0017 62977.ACIAD3130 175
62977.ACIAD0017 62977.ACIAD3151 152
62977.ACIAD0017 62977.ACIAD3157 172
62977.ACIAD0017 62977.ACIAD3176 195
62977.ACIAD0017 62977.ACIAD3195 159
62977.ACIAD0017 62977.ACIAD3196 156
62977.ACIAD0017 62977.ACIAD3197 163
62977.ACIAD0017 62977.ACIAD3201 159
62977.ACIAD0017 62977.ACIAD3202 163
62977.ACIAD0017 62977.ACIAD3203 191
62977.ACIAD0017 62977.ACIAD3204 199
62977.ACIAD0017 62977.ACIAD3207 197
62977.ACIAD0017 62977.ACIAD3208 152
62977.ACIAD0017 62977.ACIAD3209 154
62977.ACIAD0017 62977.ACIAD3210 161
62977.ACIAD0017 62977.ACIAD3212 192
62977.ACIAD0017 62977.ACIAD3213 163
62977.ACIAD0017 62977.ACIAD3215 192
62977.ACIAD0017 62977.ACIAD3216 155
62977.ACIAD0017 62977.ACIAD3217 164
62977.ACIAD0017 62977.ACIAD3218 191
62977.ACIAD0017 62977.ACIAD3219 191
62977.ACIAD0017 62977.ACIAD3220 192
62977.ACIAD0017 62977.ACIAD3262 165
62977.ACIAD0017 62977.ACIAD3280 182
62977.ACIAD0017 62977.ACIAD3322 150
62977.ACIAD0017 62977.ACIAD3349 318
62977.ACIAD0017 62977.ACIAD3350 329
62977.ACIAD0017 62977.ACIAD3447 274
62977.ACIAD0017 62977.ACIAD3459 281
62977.ACIAD0017 62977.ACIAD3461 219
62977.ACIAD0017 62977.ACIAD3499 315
62977.ACIAD0017 62977.ACIAD3501 291
62977.ACIAD0017 62977.ACIAD3518 905
62977.ACIAD0017 62977.ACIAD3539 161
62977.ACIAD0017 62977.ACIAD3545 172
62977.ACIAD0017 62977.ACIAD3577 347
62977.ACIAD0017 62977.ACIAD3578 347
62977.ACIAD0017 62977.ACIAD3618 373
62977.ACIAD0018 62977.ACIAD0017 675
62977.ACIAD0018 62977.ACIAD0162 170
62977.ACIAD0018 62977.ACIAD0295 254
62977.ACIAD0018 62977.ACIAD0768 205
62977.ACIAD0018 62977.ACIAD1040 724
62977.ACIAD0018 62977.ACIAD1875 247
62977.ACIAD0018 62977.ACIAD2175 157
62977.ACIAD0018 62977.ACIAD2549 168
62977.ACIAD0018 62977.ACIAD2872 388
62977.ACIAD0018 62977.ACIAD2960 163
62977.ACIAD0018 62977.ACIAD3386 156
62977.ACIAD0019 62977.ACIAD0020 586
62977.ACIAD0019 62977.ACIAD0021 586
62977.ACIAD0019 62977.ACIAD0022 600
62977.ACIAD0019 62977.ACIAD0023 453
62977.ACIAD0019 62977.ACIAD0024 316
62977.ACIAD0019 62977.ACIAD0025 275
62977.ACIAD0019 62977.ACIAD0034 260
62977.ACIAD0019 62977.ACIAD0036 435
62977.ACIAD0019 62977.ACIAD0037 172
62977.ACIAD0019 62977.ACIAD0038 172
62977.ACIAD0019 62977.ACIAD0069 302
62977.ACIAD0019 62977.ACIAD0157 193
62977.ACIAD0019 62977.ACIAD0191 216
62977.ACIAD0019 62977.ACIAD0272 165
62977.ACIAD0019 62977.ACIAD0416 239
62977.ACIAD0019 62977.ACIAD0565 151
62977.ACIAD0019 62977.ACIAD0585 170
62977.ACIAD0019 62977.ACIAD0645 154
62977.ACIAD0019 62977.ACIAD0753 207
62977.ACIAD0019 62977.ACIAD1022 393
62977.ACIAD0019 62977.ACIAD1081 239
62977.ACIAD0019 62977.ACIAD1109 183
62977.ACIAD0019 62977.ACIAD1144 169
62977.ACIAD0019 62977.ACIAD1192 150
62977.ACIAD0019 62977.ACIAD1300 181
62977.ACIAD0019 62977.ACIAD1453 191
62977.ACIAD0019 62977.ACIAD1463 172
62977.ACIAD0019 62977.ACIAD1464 260
62977.ACIAD0019 62977.ACIAD1503 172
62977.ACIAD0019 62977.ACIAD1512 172
62977.ACIAD0019 62977.ACIAD1518 435
62977.ACIAD0019 62977.ACIAD1523 260
62977.ACIAD0019 62977.ACIAD1526 172
62977.ACIAD0019 62977.ACIAD1587 260
62977.ACIAD0019 62977.ACIAD1593 172
62977.ACIAD0019 62977.ACIAD1601 172
62977.ACIAD0019 62977.ACIAD1776 192
62977.ACIAD0019 62977.ACIAD1914 324
62977.ACIAD0019 62977.ACIAD1946 302
62977.ACIAD0019 62977.ACIAD2066 410
62977.ACIAD0019 62977.ACIAD2083 166
62977.ACIAD0019 62977.ACIAD2236 157
62977.ACIAD0019 62977.ACIAD2341 168
62977.ACIAD0019 62977.ACIAD2476 193
62977.ACIAD0019 62977.ACIAD2536 410
62977.ACIAD0019 62977.ACIAD2724 193
62977.ACIAD0019 62977.ACIAD2942 174
62977.ACIAD0019 62977.ACIAD3026 152
62977.ACIAD0019 62977.ACIAD3082 440
62977.ACIAD0019 62977.ACIAD3247 160
62977.ACIAD0019 62977.ACIAD3250 151
62977.ACIAD0019 62977.ACIAD3318 190
62977.ACIAD0019 62977.ACIAD3384 188
62977.ACIAD0019 62977.ACIAD3444 193
62977.ACIAD0019 62977.ACIAD3471 435
62977.ACIAD0019 62977.ACIAD3528 253
62977.ACIAD0019 62977.ACIAD3606 168
62977.ACIAD0019 62977.ACIAD3626 160
62977.ACIAD0019 62977.ACIAD3667 152
62977.ACIAD0020 62977.ACIAD0019 586
62977.ACIAD0020 62977.ACIAD0021 910
62977.ACIAD0020 62977.ACIAD0022 925
62977.ACIAD0020 62977.ACIAD0023 828
62977.ACIAD0020 62977.ACIAD0024 426
62977.ACIAD0020 62977.ACIAD0025 361
62977.ACIAD0020 62977.ACIAD0064 432
62977.ACIAD0020 62977.ACIAD0065 244
62977.ACIAD0020 62977.ACIAD0089 426
62977.ACIAD0020 62977.ACIAD0108 219
62977.ACIAD0020 62977.ACIAD0144 319
62977.ACIAD0020 62977.ACIAD0166 163
62977.ACIAD0020 62977.ACIAD0184 230
62977.ACIAD0020 62977.ACIAD0185 232
62977.ACIAD0020 62977.ACIAD0186 232
62977.ACIAD0020 62977.ACIAD0187 234
62977.ACIAD0020 62977.ACIAD0188 235
62977.ACIAD0020 62977.ACIAD0285 232
62977.ACIAD0020 62977.ACIAD0476 165
62977.ACIAD0020 62977.ACIAD0498 164
62977.ACIAD0020 62977.ACIAD0501 201
62977.ACIAD0020 62977.ACIAD0502 222
62977.ACIAD0020 62977.ACIAD0533 222
62977.ACIAD0020 62977.ACIAD0565 160
62977.ACIAD0020 62977.ACIAD0603 193
62977.ACIAD0020 62977.ACIAD0642 238
62977.ACIAD0020 62977.ACIAD0653 163
62977.ACIAD0020 62977.ACIAD0697 163
62977.ACIAD0020 62977.ACIAD0707 466
62977.ACIAD0020 62977.ACIAD0773 228
62977.ACIAD0020 62977.ACIAD0837 178
62977.ACIAD0020 62977.ACIAD0841 191
62977.ACIAD0020 62977.ACIAD0870 274
62977.ACIAD0020 62977.ACIAD0881 150
62977.ACIAD0020 62977.ACIAD0898 163
62977.ACIAD0020 62977.ACIAD1028 445
62977.ACIAD0020 62977.ACIAD1095 466
62977.ACIAD0020 62977.ACIAD1183 252
62977.ACIAD0020 62977.ACIAD1248 168
62977.ACIAD0020 62977.ACIAD1270 186
62977.ACIAD0020 62977.ACIAD1358 202
62977.ACIAD0020 62977.ACIAD1372 168
62977.ACIAD0020 62977.ACIAD1389 288
62977.ACIAD0020 62977.ACIAD1399 164
62977.ACIAD0020 62977.ACIAD1640 172
62977.ACIAD0020 62977.ACIAD1655 173
62977.ACIAD0020 62977.ACIAD1741 162
62977.ACIAD0020 62977.ACIAD1759 240
62977.ACIAD0020 62977.ACIAD1775 163
62977.ACIAD0020 62977.ACIAD1903 189
62977.ACIAD0020 62977.ACIAD1906 170
62977.ACIAD0020 62977.ACIAD1907 168
62977.ACIAD0020 62977.ACIAD1933 220
62977.ACIAD0020 62977.ACIAD2001 236
62977.ACIAD0020 62977.ACIAD2090 254
62977.ACIAD0020 62977.ACIAD2175 158
62977.ACIAD0020 62977.ACIAD2206 192
62977.ACIAD0020 62977.ACIAD2255 167
62977.ACIAD0020 62977.ACIAD2310 157
62977.ACIAD0020 62977.ACIAD2366 172
62977.ACIAD0020 62977.ACIAD2367 319
62977.ACIAD0020 62977.ACIAD2376 152
62977.ACIAD0020 62977.ACIAD2413 164
62977.ACIAD0020 62977.ACIAD2474 242
62977.ACIAD0020 62977.ACIAD2548 171
62977.ACIAD0020 62977.ACIAD2556 160
62977.ACIAD0020 62977.ACIAD2580 313
62977.ACIAD0020 62977.ACIAD2622 253
62977.ACIAD0020 62977.ACIAD2623 207
62977.ACIAD0020 62977.ACIAD2682 163
62977.ACIAD0020 62977.ACIAD2829 240
62977.ACIAD0020 62977.ACIAD2935 318
62977.ACIAD0020 62977.ACIAD2939 153
62977.ACIAD0020 62977.ACIAD2940 196
62977.ACIAD0020 62977.ACIAD2996 194
62977.ACIAD0020 62977.ACIAD3012 157
62977.ACIAD0020 62977.ACIAD3015 151
62977.ACIAD0020 62977.ACIAD3034 156
62977.ACIAD0020 62977.ACIAD3102 160
62977.ACIAD0020 62977.ACIAD3126 453
62977.ACIAD0020 62977.ACIAD3146 228
62977.ACIAD0020 62977.ACIAD3149 274
62977.ACIAD0020 62977.ACIAD3160 167
62977.ACIAD0020 62977.ACIAD3195 152
62977.ACIAD0020 62977.ACIAD3216 219
62977.ACIAD0020 62977.ACIAD3220 154
62977.ACIAD0020 62977.ACIAD3288 319
62977.ACIAD0020 62977.ACIAD3313 152
62977.ACIAD0020 62977.ACIAD3316 207
62977.ACIAD0020 62977.ACIAD3322 743
62977.ACIAD0020 62977.ACIAD3349 230
62977.ACIAD0020 62977.ACIAD3472 156
62977.ACIAD0020 62977.ACIAD3489 215
62977.ACIAD0020 62977.ACIAD3511 152
62977.ACIAD0020 62977.ACIAD3619 224
62977.ACIAD0020 62977.ACIAD3637 170
62977.ACIAD0020 62977.ACIAD3654 167
62977.ACIAD0021 62977.ACIAD0019 586
62977.ACIAD0021 62977.ACIAD0020 910
62977.ACIAD0021 62977.ACIAD0022 957
62977.ACIAD0021 62977.ACIAD0023 948
62977.ACIAD0021 62977.ACIAD0024 453
62977.ACIAD0021 62977.ACIAD0025 361
62977.ACIAD0021 62977.ACIAD0031 160
62977.ACIAD0021 62977.ACIAD0045 151
62977.ACIAD0021 62977.ACIAD0064 498
62977.ACIAD0021 62977.ACIAD0065 244
62977.ACIAD0021 62977.ACIAD0066 244
62977.ACIAD0021 62977.ACIAD0080 274
62977.ACIAD0021 62977.ACIAD0089 545
62977.ACIAD0021 62977.ACIAD0099 150
62977.ACIAD0021 62977.ACIAD0104 259
62977.ACIAD0021 62977.ACIAD0106 168
62977.ACIAD0021 62977.ACIAD0115 186
62977.ACIAD0021 62977.ACIAD0136 160
62977.ACIAD0021 62977.ACIAD0198 213
62977.ACIAD0021 62977.ACIAD0205 214
62977.ACIAD0021 62977.ACIAD0211 151
62977.ACIAD0021 62977.ACIAD0234 279
62977.ACIAD0021 62977.ACIAD0237 206
62977.ACIAD0021 62977.ACIAD0239 192
62977.ACIAD0021 62977.ACIAD0244 192
62977.ACIAD0021 62977.ACIAD0246 272
62977.ACIAD0021 62977.ACIAD0255 290
62977.ACIAD0021 62977.ACIAD0270 223
62977.ACIAD0021 62977.ACIAD0271 196
62977.ACIAD0021 62977.ACIAD0273 472
62977.ACIAD0021 62977.ACIAD0284 242
62977.ACIAD0021 62977.ACIAD0285 242
62977.ACIAD0021 62977.ACIAD0289 188
62977.ACIAD0021 62977.ACIAD0294 151
62977.ACIAD0021 62977.ACIAD0340 155
62977.ACIAD0021 62977.ACIAD0342 222
62977.ACIAD0021 62977.ACIAD0357 159
62977.ACIAD0021 62977.ACIAD0360 246
62977.ACIAD0021 62977.ACIAD0368 166
62977.ACIAD0021 62977.ACIAD0411 151
62977.ACIAD0021 62977.ACIAD0412 151
62977.ACIAD0021 62977.ACIAD0415 641
62977.ACIAD0021 62977.ACIAD0418 408
62977.ACIAD0021 62977.ACIAD0442 398
62977.ACIAD0021 62977.ACIAD0443 191
62977.ACIAD0021 62977.ACIAD0474 218
62977.ACIAD0021 62977.ACIAD0476 191
62977.ACIAD0021 62977.ACIAD0514 288
62977.ACIAD0021 62977.ACIAD0518 663
62977.ACIAD0021 62977.ACIAD0521 153
62977.ACIAD0021 62977.ACIAD0533 195
62977.ACIAD0021 62977.ACIAD0534 245
62977.ACIAD0021 62977.ACIAD0587 179
62977.ACIAD0021 62977.ACIAD0588 168
62977.ACIAD0021 62977.ACIAD0589 486
62977.ACIAD0021 62977.ACIAD0635 192
62977.ACIAD0021 62977.ACIAD0644 344
62977.ACIAD0021 62977.ACIAD0648 562
62977.ACIAD0021 62977.ACIAD0651 196
62977.ACIAD0021 62977.ACIAD0660 157
62977.ACIAD0021 62977.ACIAD0677 300
62977.ACIAD0021 62977.ACIAD0695 289
62977.ACIAD0021 62977.ACIAD0697 245
62977.ACIAD0021 62977.ACIAD0702 160
62977.ACIAD0021 62977.ACIAD0706 165
62977.ACIAD0021 62977.ACIAD0710 220
62977.ACIAD0021 62977.ACIAD0715 398
62977.ACIAD0021 62977.ACIAD0745 240
62977.ACIAD0021 62977.ACIAD0753 320
62977.ACIAD0021 62977.ACIAD0762 160
62977.ACIAD0021 62977.ACIAD0782 472
62977.ACIAD0021 62977.ACIAD0802 152
62977.ACIAD0021 62977.ACIAD0839 211
62977.ACIAD0021 62977.ACIAD0846 161
62977.ACIAD0021 62977.ACIAD0857 200
62977.ACIAD0021 62977.ACIAD0875 193
62977.ACIAD0021 62977.ACIAD0878 252
62977.ACIAD0021 62977.ACIAD0884 150
62977.ACIAD0021 62977.ACIAD0887 232
62977.ACIAD0021 62977.ACIAD0901 193
62977.ACIAD0021 62977.ACIAD0902 259
62977.ACIAD0021 62977.ACIAD0913 299
62977.ACIAD0021 62977.ACIAD0922 538
62977.ACIAD0021 62977.ACIAD1028 244
62977.ACIAD0021 62977.ACIAD1053 151
62977.ACIAD0021 62977.ACIAD1060 208
62977.ACIAD0021 62977.ACIAD1078 150
62977.ACIAD0021 62977.ACIAD1089 190
62977.ACIAD0021 62977.ACIAD1108 252
62977.ACIAD0021 62977.ACIAD1124 165
62977.ACIAD0021 62977.ACIAD1130 152
62977.ACIAD0021 62977.ACIAD1133 163
62977.ACIAD0021 62977.ACIAD1137 301
62977.ACIAD0021 62977.ACIAD1183 246
62977.ACIAD0021 62977.ACIAD1203 398
62977.ACIAD0021 62977.ACIAD1214 153
62977.ACIAD0021 62977.ACIAD1221 163
62977.ACIAD0021 62977.ACIAD1255 157
62977.ACIAD0021 62977.ACIAD1268 338
62977.ACIAD0021 62977.ACIAD1270 272
62977.ACIAD0021 62977.ACIAD1271 309
62977.ACIAD0021 62977.ACIAD1272 160
62977.ACIAD0021 62977.ACIAD1321 268
62977.ACIAD0021 62977.ACIAD1347 270
62977.ACIAD0021 62977.ACIAD1353 206
62977.ACIAD0021 62977.ACIAD1375 150
62977.ACIAD0021 62977.ACIAD1379 271
62977.ACIAD0021 62977.ACIAD1383 239
62977.ACIAD0021 62977.ACIAD1385 478
62977.ACIAD0021 62977.ACIAD1389 543
62977.ACIAD0021 62977.ACIAD1409 267
62977.ACIAD0021 62977.ACIAD1419 232
62977.ACIAD0021 62977.ACIAD1486 261
62977.ACIAD0021 62977.ACIAD1507 243
62977.ACIAD0021 62977.ACIAD1508 226
62977.ACIAD0021 62977.ACIAD1520 153
62977.ACIAD0021 62977.ACIAD1528 164
62977.ACIAD0021 62977.ACIAD1662 201
62977.ACIAD0021 62977.ACIAD1903 156
62977.ACIAD0021 62977.ACIAD1980 166
62977.ACIAD0021 62977.ACIAD1987 206
62977.ACIAD0021 62977.ACIAD1998 186
62977.ACIAD0021 62977.ACIAD2001 193
62977.ACIAD0021 62977.ACIAD2003 180
62977.ACIAD0021 62977.ACIAD2041 220
62977.ACIAD0021 62977.ACIAD2045 271
62977.ACIAD0021 62977.ACIAD2052 291
62977.ACIAD0021 62977.ACIAD2082 240
62977.ACIAD0021 62977.ACIAD2088 191
62977.ACIAD0021 62977.ACIAD2089 551
62977.ACIAD0021 62977.ACIAD2185 217
62977.ACIAD0021 62977.ACIAD2231 192
62977.ACIAD0021 62977.ACIAD2236 167
62977.ACIAD0021 62977.ACIAD2265 164
62977.ACIAD0021 62977.ACIAD2271 206
62977.ACIAD0021 62977.ACIAD2284 168
62977.ACIAD0021 62977.ACIAD2312 150
62977.ACIAD0021 62977.ACIAD2341 298
62977.ACIAD0021 62977.ACIAD2347 207
62977.ACIAD0021 62977.ACIAD2352 300
62977.ACIAD0021 62977.ACIAD2354 151
62977.ACIAD0021 62977.ACIAD2359 237
62977.ACIAD0021 62977.ACIAD2368 159
62977.ACIAD0021 62977.ACIAD2371 178
62977.ACIAD0021 62977.ACIAD2372 150
62977.ACIAD0021 62977.ACIAD2375 264
62977.ACIAD0021 62977.ACIAD2376 232
62977.ACIAD0021 62977.ACIAD2377 398
62977.ACIAD0021 62977.ACIAD2386 155
62977.ACIAD0021 62977.ACIAD2400 155
62977.ACIAD0021 62977.ACIAD2415 155
62977.ACIAD0021 62977.ACIAD2418 272
62977.ACIAD0021 62977.ACIAD2433 335
62977.ACIAD0021 62977.ACIAD2447 268
62977.ACIAD0021 62977.ACIAD2474 190
62977.ACIAD0021 62977.ACIAD2552 186
62977.ACIAD0021 62977.ACIAD2553 240
62977.ACIAD0021 62977.ACIAD2560 159
62977.ACIAD0021 62977.ACIAD2566 270
62977.ACIAD0021 62977.ACIAD2568 354
62977.ACIAD0021 62977.ACIAD2583 612
62977.ACIAD0021 62977.ACIAD2584 152
62977.ACIAD0021 62977.ACIAD2599 295
62977.ACIAD0021 62977.ACIAD2612 265
62977.ACIAD0021 62977.ACIAD2615 156
62977.ACIAD0021 62977.ACIAD2623 269
62977.ACIAD0021 62977.ACIAD2626 159
62977.ACIAD0021 62977.ACIAD2635 268
62977.ACIAD0021 62977.ACIAD2640 219
62977.ACIAD0021 62977.ACIAD2652 310
62977.ACIAD0021 62977.ACIAD2748 175
62977.ACIAD0021 62977.ACIAD2764 240
62977.ACIAD0021 62977.ACIAD2765 452
62977.ACIAD0021 62977.ACIAD2770 329
62977.ACIAD0021 62977.ACIAD2774 327
62977.ACIAD0021 62977.ACIAD2775 611
62977.ACIAD0021 62977.ACIAD2776 383
62977.ACIAD0021 62977.ACIAD2790 186
62977.ACIAD0021 62977.ACIAD2838 269
62977.ACIAD0021 62977.ACIAD2847 240
62977.ACIAD0021 62977.ACIAD2850 150
62977.ACIAD0021 62977.ACIAD2853 209
62977.ACIAD0021 62977.ACIAD2860 360
62977.ACIAD0021 62977.ACIAD2861 341
62977.ACIAD0021 62977.ACIAD2896 300
62977.ACIAD0021 62977.ACIAD2897 398
62977.ACIAD0021 62977.ACIAD2902 354
62977.ACIAD0021 62977.ACIAD2937 610
62977.ACIAD0021 62977.ACIAD2942 272
62977.ACIAD0021 62977.ACIAD2956 220
62977.ACIAD0021 62977.ACIAD3019 232
62977.ACIAD0021 62977.ACIAD3031 271
62977.ACIAD0021 62977.ACIAD3054 215
62977.ACIAD0021 62977.ACIAD3055 339
62977.ACIAD0021 62977.ACIAD3091 237
62977.ACIAD0021 62977.ACIAD3108 271
62977.ACIAD0021 62977.ACIAD3121 260
62977.ACIAD0021 62977.ACIAD3122 160
62977.ACIAD0021 62977.ACIAD3125 270
62977.ACIAD0021 62977.ACIAD3128 186
62977.ACIAD0021 62977.ACIAD3135 187
62977.ACIAD0021 62977.ACIAD3182 162
62977.ACIAD0021 62977.ACIAD3199 252
62977.ACIAD0021 62977.ACIAD3206 150
62977.ACIAD0021 62977.ACIAD3219 267
62977.ACIAD0021 62977.ACIAD3228 445
62977.ACIAD0021 62977.ACIAD3239 172
62977.ACIAD0021 62977.ACIAD3249 325
62977.ACIAD0021 62977.ACIAD3250 328
62977.ACIAD0021 62977.ACIAD3255 157
62977.ACIAD0021 62977.ACIAD3268 269
62977.ACIAD0021 62977.ACIAD3269 304
62977.ACIAD0021 62977.ACIAD3292 179
62977.ACIAD0021 62977.ACIAD3313 213
62977.ACIAD0021 62977.ACIAD3315 183
62977.ACIAD0021 62977.ACIAD3316 365
62977.ACIAD0021 62977.ACIAD3322 715
62977.ACIAD0021 62977.ACIAD3353 290
62977.ACIAD0021 62977.ACIAD3364 236
62977.ACIAD0021 62977.ACIAD3368 153
62977.ACIAD0021 62977.ACIAD3374 622
62977.ACIAD0021 62977.ACIAD3386 252
62977.ACIAD0021 62977.ACIAD3391 232
62977.ACIAD0021 62977.ACIAD3478 168
62977.ACIAD0021 62977.ACIAD3500 537
62977.ACIAD0021 62977.ACIAD3502 259
62977.ACIAD0021 62977.ACIAD3511 423
62977.ACIAD0021 62977.ACIAD3512 395
62977.ACIAD0021 62977.ACIAD3517 241
62977.ACIAD0021 62977.ACIAD3525 269
62977.ACIAD0021 62977.ACIAD3542 162
62977.ACIAD0021 62977.ACIAD3548 269
62977.ACIAD0021 62977.ACIAD3563 156
62977.ACIAD0021 62977.ACIAD3567 156
62977.ACIAD0021 62977.ACIAD3574 156
62977.ACIAD0021 62977.ACIAD3585 150
62977.ACIAD0021 62977.ACIAD3599 164
62977.ACIAD0021 62977.ACIAD3619 495
62977.ACIAD0021 62977.ACIAD3624 160
62977.ACIAD0021 62977.ACIAD3625 151
62977.ACIAD0021 62977.ACIAD3628 160
62977.ACIAD0021 62977.ACIAD3638 154
62977.ACIAD0021 62977.ACIAD3665 189
62977.ACIAD0021 62977.ACIAD3669 279
62977.ACIAD0022 62977.ACIAD0004 181
62977.ACIAD0022 62977.ACIAD0007 152
62977.ACIAD0022 62977.ACIAD0013 435
62977.ACIAD0022 62977.ACIAD0019 600
62977.ACIAD0022 62977.ACIAD0020 925
62977.ACIAD0022 62977.ACIAD0021 957
62977.ACIAD0022 62977.ACIAD0023 952
62977.ACIAD0022 62977.ACIAD0024 426
62977.ACIAD0022 62977.ACIAD0025 361
62977.ACIAD0022 62977.ACIAD0064 762
62977.ACIAD0022 62977.ACIAD0082 301
62977.ACIAD0022 62977.ACIAD0089 508
62977.ACIAD0022 62977.ACIAD0102 218
62977.ACIAD0022 62977.ACIAD0106 274
62977.ACIAD0022 62977.ACIAD0135 190
62977.ACIAD0022 62977.ACIAD0151 466
62977.ACIAD0022 62977.ACIAD0164 949
62977.ACIAD0022 62977.ACIAD0166 192
62977.ACIAD0022 62977.ACIAD0225 424
62977.ACIAD0022 62977.ACIAD0229 220
62977.ACIAD0022 62977.ACIAD0249 156
62977.ACIAD0022 62977.ACIAD0264 158
62977.ACIAD0022 62977.ACIAD0270 811
62977.ACIAD0022 62977.ACIAD0271 154
62977.ACIAD0022 62977.ACIAD0272 755
62977.ACIAD0022 62977.ACIAD0273 320
62977.ACIAD0022 62977.ACIAD0282 224
62977.ACIAD0022 62977.ACIAD0284 194
62977.ACIAD0022 62977.ACIAD0285 194
62977.ACIAD0022 62977.ACIAD0297 163
62977.ACIAD0022 62977.ACIAD0299 625
62977.ACIAD0022 62977.ACIAD0302 158
62977.ACIAD0022 62977.ACIAD0304 165
62977.ACIAD0022 62977.ACIAD0306 160
62977.ACIAD0022 62977.ACIAD0307 394
62977.ACIAD0022 62977.ACIAD0308 310
62977.ACIAD0022 62977.ACIAD0354 169
62977.ACIAD0022 62977.ACIAD0359 163
62977.ACIAD0022 62977.ACIAD0369 252
62977.ACIAD0022 62977.ACIAD0381 151
62977.ACIAD0022 62977.ACIAD0394 200
62977.ACIAD0022 62977.ACIAD0399 156
62977.ACIAD0022 62977.ACIAD0402 205
62977.ACIAD0022 62977.ACIAD0442 252
62977.ACIAD0022 62977.ACIAD0451 151
62977.ACIAD0022 62977.ACIAD0463 160
62977.ACIAD0022 62977.ACIAD0466 160
62977.ACIAD0022 62977.ACIAD0469 304
62977.ACIAD0022 62977.ACIAD0474 225
62977.ACIAD0022 62977.ACIAD0487 152
62977.ACIAD0022 62977.ACIAD0493 218
62977.ACIAD0022 62977.ACIAD0502 271
62977.ACIAD0022 62977.ACIAD0510 288
62977.ACIAD0022 62977.ACIAD0514 361
62977.ACIAD0022 62977.ACIAD0515 170
62977.ACIAD0022 62977.ACIAD0518 498
62977.ACIAD0022 62977.ACIAD0529 317
62977.ACIAD0022 62977.ACIAD0530 197
62977.ACIAD0022 62977.ACIAD0533 341
62977.ACIAD0022 62977.ACIAD0535 164
62977.ACIAD0022 62977.ACIAD0551 192
62977.ACIAD0022 62977.ACIAD0556 464
62977.ACIAD0022 62977.ACIAD0562 489
62977.ACIAD0022 62977.ACIAD0565 200
62977.ACIAD0022 62977.ACIAD0597 912
62977.ACIAD0022 62977.ACIAD0609 191
62977.ACIAD0022 62977.ACIAD0629 362
62977.ACIAD0022 62977.ACIAD0636 228
62977.ACIAD0022 62977.ACIAD0644 499
62977.ACIAD0022 62977.ACIAD0648 313
62977.ACIAD0022 62977.ACIAD0658 266
62977.ACIAD0022 62977.ACIAD0660 350
62977.ACIAD0022 62977.ACIAD0665 187
62977.ACIAD0022 62977.ACIAD0678 205
62977.ACIAD0022 62977.ACIAD0695 289
62977.ACIAD0022 62977.ACIAD0703 231
62977.ACIAD0022 62977.ACIAD0715 277
62977.ACIAD0022 62977.ACIAD0761 240
62977.ACIAD0022 62977.ACIAD0768 901
62977.ACIAD0022 62977.ACIAD0773 231
62977.ACIAD0022 62977.ACIAD0782 976
62977.ACIAD0022 62977.ACIAD0786 175
62977.ACIAD0022 62977.ACIAD0787 175
62977.ACIAD0022 62977.ACIAD0788 155
62977.ACIAD0022 62977.ACIAD0790 175
62977.ACIAD0022 62977.ACIAD0822 613
62977.ACIAD0022 62977.ACIAD0823 408
62977.ACIAD0022 62977.ACIAD0824 448
62977.ACIAD0022 62977.ACIAD0825 373
62977.ACIAD0022 62977.ACIAD0839 154
62977.ACIAD0022 62977.ACIAD0848 324
62977.ACIAD0022 62977.ACIAD0855 168
62977.ACIAD0022 62977.ACIAD0861 151
62977.ACIAD0022 62977.ACIAD0870 316
62977.ACIAD0022 62977.ACIAD0881 184
62977.ACIAD0022 62977.ACIAD0883 155
62977.ACIAD0022 62977.ACIAD0884 436
62977.ACIAD0022 62977.ACIAD0885 625
62977.ACIAD0022 62977.ACIAD0891 354
62977.ACIAD0022 62977.ACIAD0901 316
62977.ACIAD0022 62977.ACIAD0903 220
62977.ACIAD0022 62977.ACIAD0911 340
62977.ACIAD0022 62977.ACIAD0912 340
62977.ACIAD0022 62977.ACIAD0913 485
62977.ACIAD0022 62977.ACIAD0922 282
62977.ACIAD0022 62977.ACIAD0999 158
62977.ACIAD0022 62977.ACIAD1018 171
62977.ACIAD0022 62977.ACIAD1033 151
62977.ACIAD0022 62977.ACIAD1038 492
62977.ACIAD0022 62977.ACIAD1057 180
62977.ACIAD0022 62977.ACIAD1062 262
62977.ACIAD0022 62977.ACIAD1063 236
62977.ACIAD0022 62977.ACIAD1069 865
62977.ACIAD0022 62977.ACIAD1070 162
62977.ACIAD0022 62977.ACIAD1091 211
62977.ACIAD0022 62977.ACIAD1100 238
62977.ACIAD0022 62977.ACIAD1101 351
62977.ACIAD0022 62977.ACIAD1103 168
62977.ACIAD0022 62977.ACIAD1105 158
62977.ACIAD0022 62977.ACIAD1126 182
62977.ACIAD0022 62977.ACIAD1137 167
62977.ACIAD0022 62977.ACIAD1140 198
62977.ACIAD0022 62977.ACIAD1149 344
62977.ACIAD0022 62977.ACIAD1165 174
62977.ACIAD0022 62977.ACIAD1183 259
62977.ACIAD0022 62977.ACIAD1194 343
62977.ACIAD0022 62977.ACIAD1203 277
62977.ACIAD0022 62977.ACIAD1215 180
62977.ACIAD0022 62977.ACIAD1221 295
62977.ACIAD0022 62977.ACIAD1227 322
62977.ACIAD0022 62977.ACIAD1253 766
62977.ACIAD0022 62977.ACIAD1258 161
62977.ACIAD0022 62977.ACIAD1264 151
62977.ACIAD0022 62977.ACIAD1265 352
62977.ACIAD0022 62977.ACIAD1266 153
62977.ACIAD0022 62977.ACIAD1268 636
62977.ACIAD0022 62977.ACIAD1270 306
62977.ACIAD0022 62977.ACIAD1302 225
62977.ACIAD0022 62977.ACIAD1311 152
62977.ACIAD0022 62977.ACIAD1313 312
62977.ACIAD0022 62977.ACIAD1317 253
62977.ACIAD0022 62977.ACIAD1321 223
62977.ACIAD0022 62977.ACIAD1332 507
62977.ACIAD0022 62977.ACIAD1346 162
62977.ACIAD0022 62977.ACIAD1353 167
62977.ACIAD0022 62977.ACIAD1357 271
62977.ACIAD0022 62977.ACIAD1360 176
62977.ACIAD0022 62977.ACIAD1363 174
62977.ACIAD0022 62977.ACIAD1372 182
62977.ACIAD0022 62977.ACIAD1377 230
62977.ACIAD0022 62977.ACIAD1383 370
62977.ACIAD0022 62977.ACIAD1386 153
62977.ACIAD0022 62977.ACIAD1389 544
62977.ACIAD0022 62977.ACIAD1395 381
62977.ACIAD0022 62977.ACIAD1396 213
62977.ACIAD0022 62977.ACIAD1399 255
62977.ACIAD0022 62977.ACIAD1404 222
62977.ACIAD0022 62977.ACIAD1479 151
62977.ACIAD0022 62977.ACIAD1481 667
62977.ACIAD0022 62977.ACIAD1482 176
62977.ACIAD0022 62977.ACIAD1500 320
62977.ACIAD0022 62977.ACIAD1565 192
62977.ACIAD0022 62977.ACIAD1582 440
62977.ACIAD0022 62977.ACIAD1618 408
62977.ACIAD0022 62977.ACIAD1627 319
62977.ACIAD0022 62977.ACIAD1642 205
62977.ACIAD0022 62977.ACIAD1650 185
62977.ACIAD0022 62977.ACIAD1655 182
62977.ACIAD0022 62977.ACIAD1737 161
62977.ACIAD0022 62977.ACIAD1781 465
62977.ACIAD0022 62977.ACIAD1782 262
62977.ACIAD0022 62977.ACIAD1787 312
62977.ACIAD0022 62977.ACIAD1891 218
62977.ACIAD0022 62977.ACIAD1920 875
62977.ACIAD0022 62977.ACIAD1927 158
62977.ACIAD0022 62977.ACIAD1944 179
62977.ACIAD0022 62977.ACIAD1945 350
62977.ACIAD0022 62977.ACIAD1948 312
62977.ACIAD0022 62977.ACIAD1970 201
62977.ACIAD0022 62977.ACIAD1984 185
62977.ACIAD0022 62977.ACIAD1987 258
62977.ACIAD0022 62977.ACIAD1990 170
62977.ACIAD0022 62977.ACIAD2003 660
62977.ACIAD0022 62977.ACIAD2019 194
62977.ACIAD0022 62977.ACIAD2035 179
62977.ACIAD0022 62977.ACIAD2037 381
62977.ACIAD0022 62977.ACIAD2041 301
62977.ACIAD0022 62977.ACIAD2045 161
62977.ACIAD0022 62977.ACIAD2071 456
62977.ACIAD0022 62977.ACIAD2072 162
62977.ACIAD0022 62977.ACIAD2086 218
62977.ACIAD0022 62977.ACIAD2089 241
62977.ACIAD0022 62977.ACIAD2206 177
62977.ACIAD0022 62977.ACIAD2231 307
62977.ACIAD0022 62977.ACIAD2242 237
62977.ACIAD0022 62977.ACIAD2246 242
62977.ACIAD0022 62977.ACIAD2254 178
62977.ACIAD0022 62977.ACIAD2268 338
62977.ACIAD0022 62977.ACIAD2269 175
62977.ACIAD0022 62977.ACIAD2271 258
62977.ACIAD0022 62977.ACIAD2284 270
62977.ACIAD0022 62977.ACIAD2296 248
62977.ACIAD0022 62977.ACIAD2298 343
62977.ACIAD0022 62977.ACIAD2299 369
62977.ACIAD0022 62977.ACIAD2305 176
62977.ACIAD0022 62977.ACIAD2314 151
62977.ACIAD0022 62977.ACIAD2318 213
62977.ACIAD0022 62977.ACIAD2325 159
62977.ACIAD0022 62977.ACIAD2341 251
62977.ACIAD0022 62977.ACIAD2347 195
62977.ACIAD0022 62977.ACIAD2352 200
62977.ACIAD0022 62977.ACIAD2359 201
62977.ACIAD0022 62977.ACIAD2366 202
62977.ACIAD0022 62977.ACIAD2367 559
62977.ACIAD0022 62977.ACIAD2368 274
62977.ACIAD0022 62977.ACIAD2373 333
62977.ACIAD0022 62977.ACIAD2375 438
62977.ACIAD0022 62977.ACIAD2376 301
62977.ACIAD0022 62977.ACIAD2377 252
62977.ACIAD0022 62977.ACIAD2400 292
62977.ACIAD0022 62977.ACIAD2405 154
62977.ACIAD0022 62977.ACIAD2413 255
62977.ACIAD0022 62977.ACIAD2416 192
62977.ACIAD0022 62977.ACIAD2418 416
62977.ACIAD0022 62977.ACIAD2431 162
62977.ACIAD0022 62977.ACIAD2440 204
62977.ACIAD0022 62977.ACIAD2447 236
62977.ACIAD0022 62977.ACIAD2448 208
62977.ACIAD0022 62977.ACIAD2450 152
62977.ACIAD0022 62977.ACIAD2451 160
62977.ACIAD0022 62977.ACIAD2474 407
62977.ACIAD0022 62977.ACIAD2501 175
62977.ACIAD0022 62977.ACIAD2508 224
62977.ACIAD0022 62977.ACIAD2553 188
62977.ACIAD0022 62977.ACIAD2560 155
62977.ACIAD0022 62977.ACIAD2561 228
62977.ACIAD0022 62977.ACIAD2569 251
62977.ACIAD0022 62977.ACIAD2584 518
62977.ACIAD0022 62977.ACIAD2588 252
62977.ACIAD0022 62977.ACIAD2596 232
62977.ACIAD0022 62977.ACIAD2601 152
62977.ACIAD0022 62977.ACIAD2603 238
62977.ACIAD0022 62977.ACIAD2610 154
62977.ACIAD0022 62977.ACIAD2612 477
62977.ACIAD0022 62977.ACIAD2615 198
62977.ACIAD0022 62977.ACIAD2634 228
62977.ACIAD0022 62977.ACIAD2635 421
62977.ACIAD0022 62977.ACIAD2647 188
62977.ACIAD0022 62977.ACIAD2652 224
62977.ACIAD0022 62977.ACIAD2659 333
62977.ACIAD0022 62977.ACIAD2660 317
62977.ACIAD0022 62977.ACIAD2694 174
62977.ACIAD0022 62977.ACIAD2718 155
62977.ACIAD0022 62977.ACIAD2728 155
62977.ACIAD0022 62977.ACIAD2729 319
62977.ACIAD0022 62977.ACIAD2838 454
62977.ACIAD0022 62977.ACIAD2839 283
62977.ACIAD0022 62977.ACIAD2847 188
62977.ACIAD0022 62977.ACIAD2850 150
62977.ACIAD0022 62977.ACIAD2852 259
62977.ACIAD0022 62977.ACIAD2860 533
62977.ACIAD0022 62977.ACIAD2861 428
62977.ACIAD0022 62977.ACIAD2871 547
62977.ACIAD0022 62977.ACIAD2873 155
62977.ACIAD0022 62977.ACIAD2894 303
62977.ACIAD0022 62977.ACIAD2896 264
62977.ACIAD0022 62977.ACIAD2897 536
62977.ACIAD0022 62977.ACIAD2925 301
62977.ACIAD0022 62977.ACIAD2933 222
62977.ACIAD0022 62977.ACIAD2935 654
62977.ACIAD0022 62977.ACIAD2936 196
62977.ACIAD0022 62977.ACIAD2938 228
62977.ACIAD0022 62977.ACIAD2950 659
62977.ACIAD0022 62977.ACIAD2955 171
62977.ACIAD0022 62977.ACIAD2968 300
62977.ACIAD0022 62977.ACIAD3009 266
62977.ACIAD0022 62977.ACIAD3013 170
62977.ACIAD0022 62977.ACIAD3019 216
62977.ACIAD0022 62977.ACIAD3030 165
62977.ACIAD0022 62977.ACIAD3031 361
62977.ACIAD0022 62977.ACIAD3032 439
62977.ACIAD0022 62977.ACIAD3034 194
62977.ACIAD0022 62977.ACIAD3041 830
62977.ACIAD0022 62977.ACIAD3042 780
62977.ACIAD0022 62977.ACIAD3055 539
62977.ACIAD0022 62977.ACIAD3061 154
62977.ACIAD0022 62977.ACIAD3064 150
62977.ACIAD0022 62977.ACIAD3065 192
62977.ACIAD0022 62977.ACIAD3072 175
62977.ACIAD0022 62977.ACIAD3078 352
62977.ACIAD0022 62977.ACIAD3080 151
62977.ACIAD0022 62977.ACIAD3092 303
62977.ACIAD0022 62977.ACIAD3102 512
62977.ACIAD0022 62977.ACIAD3104 398
62977.ACIAD0022 62977.ACIAD3106 887
62977.ACIAD0022 62977.ACIAD3108 288
62977.ACIAD0022 62977.ACIAD3125 440
62977.ACIAD0022 62977.ACIAD3135 217
62977.ACIAD0022 62977.ACIAD3146 231
62977.ACIAD0022 62977.ACIAD3158 333
62977.ACIAD0022 62977.ACIAD3159 190
62977.ACIAD0022 62977.ACIAD3172 152
62977.ACIAD0022 62977.ACIAD3176 237
62977.ACIAD0022 62977.ACIAD3179 151
62977.ACIAD0022 62977.ACIAD3194 239
62977.ACIAD0022 62977.ACIAD3195 257
62977.ACIAD0022 62977.ACIAD3196 243
62977.ACIAD0022 62977.ACIAD3197 251
62977.ACIAD0022 62977.ACIAD3199 332
62977.ACIAD0022 62977.ACIAD3200 271
62977.ACIAD0022 62977.ACIAD3201 322
62977.ACIAD0022 62977.ACIAD3202 343
62977.ACIAD0022 62977.ACIAD3203 357
62977.ACIAD0022 62977.ACIAD3204 344
62977.ACIAD0022 62977.ACIAD3205 353
62977.ACIAD0022 62977.ACIAD3206 272
62977.ACIAD0022 62977.ACIAD3207 472
62977.ACIAD0022 62977.ACIAD3208 278
62977.ACIAD0022 62977.ACIAD3209 291
62977.ACIAD0022 62977.ACIAD3210 345
62977.ACIAD0022 62977.ACIAD3211 345
62977.ACIAD0022 62977.ACIAD3212 173
62977.ACIAD0022 62977.ACIAD3213 300
62977.ACIAD0022 62977.ACIAD3214 328
62977.ACIAD0022 62977.ACIAD3215 391
62977.ACIAD0022 62977.ACIAD3216 536
62977.ACIAD0022 62977.ACIAD3217 385
62977.ACIAD0022 62977.ACIAD3218 414
62977.ACIAD0022 62977.ACIAD3219 404
62977.ACIAD0022 62977.ACIAD3220 169
62977.ACIAD0022 62977.ACIAD3221 194
62977.ACIAD0022 62977.ACIAD3228 466
62977.ACIAD0022 62977.ACIAD3235 419
62977.ACIAD0022 62977.ACIAD3238 220
62977.ACIAD0022 62977.ACIAD3255 302
62977.ACIAD0022 62977.ACIAD3268 572
62977.ACIAD0022 62977.ACIAD3269 389
62977.ACIAD0022 62977.ACIAD3289 188
62977.ACIAD0022 62977.ACIAD3297 229
62977.ACIAD0022 62977.ACIAD3307 172
62977.ACIAD0022 62977.ACIAD3315 314
62977.ACIAD0022 62977.ACIAD3316 377
62977.ACIAD0022 62977.ACIAD3322 645
62977.ACIAD0022 62977.ACIAD3353 493
62977.ACIAD0022 62977.ACIAD3359 385
62977.ACIAD0022 62977.ACIAD3363 398
62977.ACIAD0022 62977.ACIAD3364 274
62977.ACIAD0022 62977.ACIAD3365 224
62977.ACIAD0022 62977.ACIAD3366 344
62977.ACIAD0022 62977.ACIAD3368 442
62977.ACIAD0022 62977.ACIAD3371 795
62977.ACIAD0022 62977.ACIAD3380 152
62977.ACIAD0022 62977.ACIAD3381 158
62977.ACIAD0022 62977.ACIAD3382 151
62977.ACIAD0022 62977.ACIAD3386 385
62977.ACIAD0022 62977.ACIAD3412 151
62977.ACIAD0022 62977.ACIAD3443 188
62977.ACIAD0022 62977.ACIAD3455 223
62977.ACIAD0022 62977.ACIAD3465 200
62977.ACIAD0022 62977.ACIAD3478 198
62977.ACIAD0022 62977.ACIAD3479 153
62977.ACIAD0022 62977.ACIAD3498 252
62977.ACIAD0022 62977.ACIAD3503 499
62977.ACIAD0022 62977.ACIAD3510 155
62977.ACIAD0022 62977.ACIAD3511 515
62977.ACIAD0022 62977.ACIAD3512 448
62977.ACIAD0022 62977.ACIAD3514 220
62977.ACIAD0022 62977.ACIAD3515 321
62977.ACIAD0022 62977.ACIAD3516 278
62977.ACIAD0022 62977.ACIAD3517 354
62977.ACIAD0022 62977.ACIAD3525 281
62977.ACIAD0022 62977.ACIAD3544 177
62977.ACIAD0022 62977.ACIAD3571 156
62977.ACIAD0022 62977.ACIAD3585 214
62977.ACIAD0022 62977.ACIAD3587 178
62977.ACIAD0022 62977.ACIAD3597 218
62977.ACIAD0022 62977.ACIAD3604 213
62977.ACIAD0022 62977.ACIAD3619 610
62977.ACIAD0022 62977.ACIAD3621 229
62977.ACIAD0022 62977.ACIAD3633 160
62977.ACIAD0022 62977.ACIAD3636 153
62977.ACIAD0022 62977.ACIAD3637 199
62977.ACIAD0022 62977.ACIAD3638 197
62977.ACIAD0022 62977.ACIAD3652 214
62977.ACIAD0022 62977.ACIAD3654 283
62977.ACIAD0022 62977.ACIAD3658 238
62977.ACIAD0022 62977.ACIAD3659 330
62977.ACIAD0022 62977.ACIAD3663 150
62977.ACIAD0022 62977.ACIAD3666 150
62977.ACIAD0023 62977.ACIAD0013 457
62977.ACIAD0023 62977.ACIAD0019 453
62977.ACIAD0023 62977.ACIAD0020 828
62977.ACIAD0023 62977.ACIAD0021 948
62977.ACIAD0023 62977.ACIAD0022 952
62977.ACIAD0023 62977.ACIAD0024 548
62977.ACIAD0023 62977.ACIAD0025 455
62977.ACIAD0023 62977.ACIAD0039 171
62977.ACIAD0023 62977.ACIAD0062 238
62977.ACIAD0023 62977.ACIAD0064 813
62977.ACIAD0023 62977.ACIAD0072 195
62977.ACIAD0023 62977.ACIAD0086 404
62977.ACIAD0023 62977.ACIAD0089 682
62977.ACIAD0023 62977.ACIAD0100 195
62977.ACIAD0023 62977.ACIAD0101 156
62977.ACIAD0023 62977.ACIAD0164 157
62977.ACIAD0023 62977.ACIAD0166 191
62977.ACIAD0023 62977.ACIAD0187 192
62977.ACIAD0023 62977.ACIAD0208 191
62977.ACIAD0023 62977.ACIAD0209 156
62977.ACIAD0023 62977.ACIAD0211 440
62977.ACIAD0023 62977.ACIAD0228 151
62977.ACIAD0023 62977.ACIAD0230 273
62977.ACIAD0023 62977.ACIAD0239 214
62977.ACIAD0023 62977.ACIAD0242 205
62977.ACIAD0023 62977.ACIAD0247 814
62977.ACIAD0023 62977.ACIAD0249 969
62977.ACIAD0023 62977.ACIAD0252 208
62977.ACIAD0023 62977.ACIAD0253 168
62977.ACIAD0023 62977.ACIAD0254 307
62977.ACIAD0023 62977.ACIAD0259 396
62977.ACIAD0023 62977.ACIAD0263 194
62977.ACIAD0023 62977.ACIAD0273 165
62977.ACIAD0023 62977.ACIAD0275 152
62977.ACIAD0023 62977.ACIAD0284 178
62977.ACIAD0023 62977.ACIAD0285 178
62977.ACIAD0023 62977.ACIAD0307 187
62977.ACIAD0023 62977.ACIAD0340 156
62977.ACIAD0023 62977.ACIAD0342 238
62977.ACIAD0023 62977.ACIAD0354 195
62977.ACIAD0023 62977.ACIAD0356 156
62977.ACIAD0023 62977.ACIAD0357 237
62977.ACIAD0023 62977.ACIAD0359 372
62977.ACIAD0023 62977.ACIAD0361 171
62977.ACIAD0023 62977.ACIAD0363 231
62977.ACIAD0023 62977.ACIAD0367 536
62977.ACIAD0023 62977.ACIAD0368 745
62977.ACIAD0023 62977.ACIAD0369 615
62977.ACIAD0023 62977.ACIAD0370 562
62977.ACIAD0023 62977.ACIAD0399 630
62977.ACIAD0023 62977.ACIAD0401 698
62977.ACIAD0023 62977.ACIAD0402 573
62977.ACIAD0023 62977.ACIAD0406 260
62977.ACIAD0023 62977.ACIAD0407 276
62977.ACIAD0023 62977.ACIAD0411 171
62977.ACIAD0023 62977.ACIAD0416 196
62977.ACIAD0023 62977.ACIAD0418 442
62977.ACIAD0023 62977.ACIAD0432 436
62977.ACIAD0023 62977.ACIAD0442 211
62977.ACIAD0023 62977.ACIAD0455 467
62977.ACIAD0023 62977.ACIAD0493 553
62977.ACIAD0023 62977.ACIAD0498 185
62977.ACIAD0023 62977.ACIAD0514 555
62977.ACIAD0023 62977.ACIAD0515 167
62977.ACIAD0023 62977.ACIAD0521 387
62977.ACIAD0023 62977.ACIAD0522 155
62977.ACIAD0023 62977.ACIAD0533 631
62977.ACIAD0023 62977.ACIAD0534 274
62977.ACIAD0023 62977.ACIAD0535 274
62977.ACIAD0023 62977.ACIAD0551 150
62977.ACIAD0023 62977.ACIAD0561 497
62977.ACIAD0023 62977.ACIAD0562 325
62977.ACIAD0023 62977.ACIAD0587 346
62977.ACIAD0023 62977.ACIAD0588 407
62977.ACIAD0023 62977.ACIAD0589 192
62977.ACIAD0023 62977.ACIAD0591 333
62977.ACIAD0023 62977.ACIAD0599 155
62977.ACIAD0023 62977.ACIAD0644 352
62977.ACIAD0023 62977.ACIAD0660 172
62977.ACIAD0023 62977.ACIAD0661 152
62977.ACIAD0023 62977.ACIAD0673 173
62977.ACIAD0023 62977.ACIAD0674 152
62977.ACIAD0023 62977.ACIAD0678 368
62977.ACIAD0023 62977.ACIAD0685 409
62977.ACIAD0023 62977.ACIAD0695 194
62977.ACIAD0023 62977.ACIAD0701 156
62977.ACIAD0023 62977.ACIAD0714 219
62977.ACIAD0023 62977.ACIAD0737 214
62977.ACIAD0023 62977.ACIAD0782 427
62977.ACIAD0023 62977.ACIAD0790 218
62977.ACIAD0023 62977.ACIAD0791 381
62977.ACIAD0023 62977.ACIAD0824 195
62977.ACIAD0023 62977.ACIAD0833 758
62977.ACIAD0023 62977.ACIAD0841 343
62977.ACIAD0023 62977.ACIAD0848 490
62977.ACIAD0023 62977.ACIAD0862 281
62977.ACIAD0023 62977.ACIAD0863 517
62977.ACIAD0023 62977.ACIAD0865 191
62977.ACIAD0023 62977.ACIAD0872 228
62977.ACIAD0023 62977.ACIAD0875 276
62977.ACIAD0023 62977.ACIAD0890 234
62977.ACIAD0023 62977.ACIAD0891 424
62977.ACIAD0023 62977.ACIAD0901 448
62977.ACIAD0023 62977.ACIAD0903 271
62977.ACIAD0023 62977.ACIAD0909 183
62977.ACIAD0023 62977.ACIAD0911 239
62977.ACIAD0023 62977.ACIAD0912 239
62977.ACIAD0023 62977.ACIAD0913 222
62977.ACIAD0023 62977.ACIAD0914 213
62977.ACIAD0023 62977.ACIAD0922 183
62977.ACIAD0023 62977.ACIAD0962 160
62977.ACIAD0023 62977.ACIAD0963 352
62977.ACIAD0023 62977.ACIAD1039 234
62977.ACIAD0023 62977.ACIAD1061 152
62977.ACIAD0023 62977.ACIAD1072 747
62977.ACIAD0023 62977.ACIAD1081 196
62977.ACIAD0023 62977.ACIAD1108 474
62977.ACIAD0023 62977.ACIAD1115 274
62977.ACIAD0023 62977.ACIAD1133 165
62977.ACIAD0023 62977.ACIAD1137 196
62977.ACIAD0023 62977.ACIAD1140 151
62977.ACIAD0023 62977.ACIAD1183 242
62977.ACIAD0023 62977.ACIAD1193 450
62977.ACIAD0023 62977.ACIAD1194 405
62977.ACIAD0023 62977.ACIAD1200 270
62977.ACIAD0023 62977.ACIAD1221 773
62977.ACIAD0023 62977.ACIAD1222 152
62977.ACIAD0023 62977.ACIAD1234 181
62977.ACIAD0023 62977.ACIAD1243 232
62977.ACIAD0023 62977.ACIAD1252 463
62977.ACIAD0023 62977.ACIAD1270 321
62977.ACIAD0023 62977.ACIAD1293 168
62977.ACIAD0023 62977.ACIAD1302 152
62977.ACIAD0023 62977.ACIAD1303 155
62977.ACIAD0023 62977.ACIAD1321 170
62977.ACIAD0023 62977.ACIAD1328 152
62977.ACIAD0023 62977.ACIAD1345 155
62977.ACIAD0023 62977.ACIAD1347 151
62977.ACIAD0023 62977.ACIAD1369 159
62977.ACIAD0023 62977.ACIAD1372 592
62977.ACIAD0023 62977.ACIAD1373 393
62977.ACIAD0023 62977.ACIAD1374 424
62977.ACIAD0023 62977.ACIAD1375 425
62977.ACIAD0023 62977.ACIAD1376 441
62977.ACIAD0023 62977.ACIAD1377 480
62977.ACIAD0023 62977.ACIAD1378 505
62977.ACIAD0023 62977.ACIAD1385 433
62977.ACIAD0023 62977.ACIAD1389 544
62977.ACIAD0023 62977.ACIAD1396 157
62977.ACIAD0023 62977.ACIAD1399 176
62977.ACIAD0023 62977.ACIAD1409 616
62977.ACIAD0023 62977.ACIAD1422 184
62977.ACIAD0023 62977.ACIAD1426 188
62977.ACIAD0023 62977.ACIAD1444 188
62977.ACIAD0023 62977.ACIAD1465 157
62977.ACIAD0023 62977.ACIAD1500 424
62977.ACIAD0023 62977.ACIAD1520 387
62977.ACIAD0023 62977.ACIAD1626 277
62977.ACIAD0023 62977.ACIAD1633 171
62977.ACIAD0023 62977.ACIAD1642 368
62977.ACIAD0023 62977.ACIAD1672 352
62977.ACIAD0023 62977.ACIAD1736 198
62977.ACIAD0023 62977.ACIAD1738 224
62977.ACIAD0023 62977.ACIAD1821 151
62977.ACIAD0023 62977.ACIAD1944 155
62977.ACIAD0023 62977.ACIAD1970 158
62977.ACIAD0023 62977.ACIAD1983 153
62977.ACIAD0023 62977.ACIAD1984 610
62977.ACIAD0023 62977.ACIAD1987 180
62977.ACIAD0023 62977.ACIAD2011 246
62977.ACIAD0023 62977.ACIAD2035 247
62977.ACIAD0023 62977.ACIAD2037 271
62977.ACIAD0023 62977.ACIAD2056 198
62977.ACIAD0023 62977.ACIAD2061 152
62977.ACIAD0023 62977.ACIAD2080 161
62977.ACIAD0023 62977.ACIAD2200 203
62977.ACIAD0023 62977.ACIAD2203 384
62977.ACIAD0023 62977.ACIAD2231 150
62977.ACIAD0023 62977.ACIAD2236 380
62977.ACIAD0023 62977.ACIAD2239 168
62977.ACIAD0023 62977.ACIAD2250 181
62977.ACIAD0023 62977.ACIAD2255 208
62977.ACIAD0023 62977.ACIAD2263 307
62977.ACIAD0023 62977.ACIAD2268 433
62977.ACIAD0023 62977.ACIAD2269 433
62977.ACIAD0023 62977.ACIAD2284 151
62977.ACIAD0023 62977.ACIAD2298 405
62977.ACIAD0023 62977.ACIAD2299 461
62977.ACIAD0023 62977.ACIAD2307 194
62977.ACIAD0023 62977.ACIAD2318 236
62977.ACIAD0023 62977.ACIAD2320 263
62977.ACIAD0023 62977.ACIAD2331 273
62977.ACIAD0023 62977.ACIAD2347 238
62977.ACIAD0023 62977.ACIAD2348 720
62977.ACIAD0023 62977.ACIAD2352 238
62977.ACIAD0023 62977.ACIAD2359 290
62977.ACIAD0023 62977.ACIAD2361 291
62977.ACIAD0023 62977.ACIAD2362 318
62977.ACIAD0023 62977.ACIAD2375 339
62977.ACIAD0023 62977.ACIAD2376 200
62977.ACIAD0023 62977.ACIAD2386 307
62977.ACIAD0023 62977.ACIAD2400 219
62977.ACIAD0023 62977.ACIAD2413 176
62977.ACIAD0023 62977.ACIAD2415 291
62977.ACIAD0023 62977.ACIAD2446 194
62977.ACIAD0023 62977.ACIAD2470 170
62977.ACIAD0023 62977.ACIAD2504 272
62977.ACIAD0023 62977.ACIAD2508 437
62977.ACIAD0023 62977.ACIAD2517 198
62977.ACIAD0023 62977.ACIAD2527 164
62977.ACIAD0023 62977.ACIAD2560 207
62977.ACIAD0023 62977.ACIAD2568 277
62977.ACIAD0023 62977.ACIAD2577 192
62977.ACIAD0023 62977.ACIAD2587 258
62977.ACIAD0023 62977.ACIAD2595 167
62977.ACIAD0023 62977.ACIAD2603 206
62977.ACIAD0023 62977.ACIAD2613 164
62977.ACIAD0023 62977.ACIAD2619 160
62977.ACIAD0023 62977.ACIAD2634 216
62977.ACIAD0023 62977.ACIAD2635 335
62977.ACIAD0023 62977.ACIAD2659 202
62977.ACIAD0023 62977.ACIAD2669 157
62977.ACIAD0023 62977.ACIAD2672 182
62977.ACIAD0023 62977.ACIAD2788 209
62977.ACIAD0023 62977.ACIAD2789 200
62977.ACIAD0023 62977.ACIAD2835 315
62977.ACIAD0023 62977.ACIAD2838 303
62977.ACIAD0023 62977.ACIAD2839 330
62977.ACIAD0023 62977.ACIAD2846 192
62977.ACIAD0023 62977.ACIAD2852 468
62977.ACIAD0023 62977.ACIAD2860 308
62977.ACIAD0023 62977.ACIAD2861 274
62977.ACIAD0023 62977.ACIAD2873 391
62977.ACIAD0023 62977.ACIAD2880 244
62977.ACIAD0023 62977.ACIAD2888 168
62977.ACIAD0023 62977.ACIAD2893 510
62977.ACIAD0023 62977.ACIAD2894 396
62977.ACIAD0023 62977.ACIAD2898 247
62977.ACIAD0023 62977.ACIAD2899 477
62977.ACIAD0023 62977.ACIAD2907 345
62977.ACIAD0023 62977.ACIAD2909 307
62977.ACIAD0023 62977.ACIAD2913 349
62977.ACIAD0023 62977.ACIAD2925 237
62977.ACIAD0023 62977.ACIAD2933 326
62977.ACIAD0023 62977.ACIAD2935 235
62977.ACIAD0023 62977.ACIAD2961 232
62977.ACIAD0023 62977.ACIAD2968 226
62977.ACIAD0023 62977.ACIAD3030 243
62977.ACIAD0023 62977.ACIAD3037 228
62977.ACIAD0023 62977.ACIAD3041 201
62977.ACIAD0023 62977.ACIAD3046 154
62977.ACIAD0023 62977.ACIAD3053 150
62977.ACIAD0023 62977.ACIAD3055 172
62977.ACIAD0023 62977.ACIAD3060 167
62977.ACIAD0023 62977.ACIAD3061 233
62977.ACIAD0023 62977.ACIAD3063 159
62977.ACIAD0023 62977.ACIAD3088 151
62977.ACIAD0023 62977.ACIAD3121 500
62977.ACIAD0023 62977.ACIAD3122 214
62977.ACIAD0023 62977.ACIAD3125 454
62977.ACIAD0023 62977.ACIAD3150 165
62977.ACIAD0023 62977.ACIAD3156 151
62977.ACIAD0023 62977.ACIAD3159 232
62977.ACIAD0023 62977.ACIAD3168 152
62977.ACIAD0023 62977.ACIAD3179 449
62977.ACIAD0023 62977.ACIAD3199 235
62977.ACIAD0023 62977.ACIAD3212 206
62977.ACIAD0023 62977.ACIAD3223 192
62977.ACIAD0023 62977.ACIAD3235 248
62977.ACIAD0023 62977.ACIAD3236 156
62977.ACIAD0023 62977.ACIAD3237 152
62977.ACIAD0023 62977.ACIAD3246 274
62977.ACIAD0023 62977.ACIAD3247 365
62977.ACIAD0023 62977.ACIAD3249 241
62977.ACIAD0023 62977.ACIAD3297 192
62977.ACIAD0023 62977.ACIAD3300 187
62977.ACIAD0023 62977.ACIAD3302 207
62977.ACIAD0023 62977.ACIAD3306 337
62977.ACIAD0023 62977.ACIAD3307 697
62977.ACIAD0023 62977.ACIAD3312 252
62977.ACIAD0023 62977.ACIAD3315 266
62977.ACIAD0023 62977.ACIAD3316 360
62977.ACIAD0023 62977.ACIAD3318 223
62977.ACIAD0023 62977.ACIAD3322 836
62977.ACIAD0023 62977.ACIAD3324 552
62977.ACIAD0023 62977.ACIAD3353 182
62977.ACIAD0023 62977.ACIAD3354 296
62977.ACIAD0023 62977.ACIAD3368 473
62977.ACIAD0023 62977.ACIAD3428 309
62977.ACIAD0023 62977.ACIAD3452 354
62977.ACIAD0023 62977.ACIAD3465 151
62977.ACIAD0023 62977.ACIAD3485 168
62977.ACIAD0023 62977.ACIAD3489 191
62977.ACIAD0023 62977.ACIAD3498 207
62977.ACIAD0023 62977.ACIAD3509 159
62977.ACIAD0023 62977.ACIAD3518 160
62977.ACIAD0023 62977.ACIAD3528 212
62977.ACIAD0023 62977.ACIAD3557 179
62977.ACIAD0023 62977.ACIAD3562 242
62977.ACIAD0023 62977.ACIAD3570 491
62977.ACIAD0023 62977.ACIAD3571 790
62977.ACIAD0023 62977.ACIAD3573 316
62977.ACIAD0023 62977.ACIAD3585 361
62977.ACIAD0023 62977.ACIAD3586 151
62977.ACIAD0023 62977.ACIAD3601 445
62977.ACIAD0023 62977.ACIAD3604 157
62977.ACIAD0023 62977.ACIAD3619 434
62977.ACIAD0023 62977.ACIAD3621 304
62977.ACIAD0023 62977.ACIAD3637 384
62977.ACIAD0023 62977.ACIAD3638 443
62977.ACIAD0023 62977.ACIAD3652 287
62977.ACIAD0023 62977.ACIAD3654 373
62977.ACIAD0023 62977.ACIAD3658 332
62977.ACIAD0023 62977.ACIAD3659 606
62977.ACIAD0023 62977.ACIAD3666 177
62977.ACIAD0023 62977.ACIAD3669 277
62977.ACIAD0024 62977.ACIAD0019 316
62977.ACIAD0024 62977.ACIAD0020 426
62977.ACIAD0024 62977.ACIAD0021 453
62977.ACIAD0024 62977.ACIAD0022 426
62977.ACIAD0024 62977.ACIAD0023 548
62977.ACIAD0024 62977.ACIAD0025 700
62977.ACIAD0024 62977.ACIAD0127 171
62977.ACIAD0024 62977.ACIAD0217 201
62977.ACIAD0024 62977.ACIAD0319 168
62977.ACIAD0024 62977.ACIAD0352 212
62977.ACIAD0024 62977.ACIAD0389 207
62977.ACIAD0024 62977.ACIAD0461 152
62977.ACIAD0024 62977.ACIAD0481 168
62977.ACIAD0024 62977.ACIAD0553 173
62977.ACIAD0024 62977.ACIAD0689 185
62977.ACIAD0024 62977.ACIAD0746 497
62977.ACIAD0024 62977.ACIAD0772 151
62977.ACIAD0024 62977.ACIAD0787 197
62977.ACIAD0024 62977.ACIAD0790 314
62977.ACIAD0024 62977.ACIAD0815 370
62977.ACIAD0024 62977.ACIAD0874 175
62977.ACIAD0024 62977.ACIAD0970 222
62977.ACIAD0024 62977.ACIAD0983 238
62977.ACIAD0024 62977.ACIAD1007 190
62977.ACIAD0024 62977.ACIAD1161 153
62977.ACIAD0024 62977.ACIAD1193 180
62977.ACIAD0024 62977.ACIAD1248 197
62977.ACIAD0024 62977.ACIAD1255 232
62977.ACIAD0024 62977.ACIAD1277 234
62977.ACIAD0024 62977.ACIAD1282 160
62977.ACIAD0024 62977.ACIAD1339 168
62977.ACIAD0024 62977.ACIAD1550 174
62977.ACIAD0024 62977.ACIAD1670 156
62977.ACIAD0024 62977.ACIAD1679 318
62977.ACIAD0024 62977.ACIAD1722 153
62977.ACIAD0024 62977.ACIAD1804 174
62977.ACIAD0024 62977.ACIAD1880 194
62977.ACIAD0024 62977.ACIAD1925 232
62977.ACIAD0024 62977.ACIAD1927 248
62977.ACIAD0024 62977.ACIAD1940 158
62977.ACIAD0024 62977.ACIAD1945 158
62977.ACIAD0024 62977.ACIAD2035 344
62977.ACIAD0024 62977.ACIAD2037 322
62977.ACIAD0024 62977.ACIAD2137 161
62977.ACIAD0024 62977.ACIAD2186 159
62977.ACIAD0024 62977.ACIAD2227 168
62977.ACIAD0024 62977.ACIAD2549 164
62977.ACIAD0024 62977.ACIAD2618 182
62977.ACIAD0024 62977.ACIAD2739 161
62977.ACIAD0024 62977.ACIAD2758 212
62977.ACIAD0024 62977.ACIAD2778 246
62977.ACIAD0024 62977.ACIAD2837 167
62977.ACIAD0024 62977.ACIAD2863 208
62977.ACIAD0024 62977.ACIAD2867 237
62977.ACIAD0024 62977.ACIAD2934 416
62977.ACIAD0024 62977.ACIAD3107 168
62977.ACIAD0024 62977.ACIAD3310 197
62977.ACIAD0024 62977.ACIAD3321 205
62977.ACIAD0024 62977.ACIAD3374 210
62977.ACIAD0024 62977.ACIAD3399 201
62977.ACIAD0024 62977.ACIAD3465 202
62977.ACIAD0024 62977.ACIAD3563 206
62977.ACIAD0024 62977.ACIAD3600 185
62977.ACIAD0025 62977.ACIAD0019 275
62977.ACIAD0025 62977.ACIAD0020 361
62977.ACIAD0025 62977.ACIAD0021 361
62977.ACIAD0025 62977.ACIAD0022 361
62977.ACIAD0025 62977.ACIAD0023 455
62977.ACIAD0025 62977.ACIAD0024 700
62977.ACIAD0025 62977.ACIAD0026 323
62977.ACIAD0025 62977.ACIAD0027 851
62977.ACIAD0025 62977.ACIAD0028 779
62977.ACIAD0025 62977.ACIAD0029 627
62977.ACIAD0025 62977.ACIAD0030 559
62977.ACIAD0025 62977.ACIAD0128 189
62977.ACIAD0025 62977.ACIAD0176 215
62977.ACIAD0025 62977.ACIAD0198 202
62977.ACIAD0025 62977.ACIAD0206 202
62977.ACIAD0025 62977.ACIAD0207 202
62977.ACIAD0025 62977.ACIAD0252 214
62977.ACIAD0025 62977.ACIAD0312 178
62977.ACIAD0025 62977.ACIAD0382 151
62977.ACIAD0025 62977.ACIAD0390 190
62977.ACIAD0025 62977.ACIAD0549 251
62977.ACIAD0025 62977.ACIAD0610 185
62977.ACIAD0025 62977.ACIAD0857 247
62977.ACIAD0025 62977.ACIAD0859 155
62977.ACIAD0025 62977.ACIAD0896 188
62977.ACIAD0025 62977.ACIAD0910 215
62977.ACIAD0025 62977.ACIAD0994 273
62977.ACIAD0025 62977.ACIAD0997 359
62977.ACIAD0025 62977.ACIAD1004 173
62977.ACIAD0025 62977.ACIAD1019 161
62977.ACIAD0025 62977.ACIAD1035 193
62977.ACIAD0025 62977.ACIAD1052 152
62977.ACIAD0025 62977.ACIAD1064 344
62977.ACIAD0025 62977.ACIAD1192 173
62977.ACIAD0025 62977.ACIAD1279 153
62977.ACIAD0025 62977.ACIAD1384 189
62977.ACIAD0025 62977.ACIAD1390 166
62977.ACIAD0025 62977.ACIAD1446 189
62977.ACIAD0025 62977.ACIAD1451 274
62977.ACIAD0025 62977.ACIAD1561 274
62977.ACIAD0025 62977.ACIAD1708 339
62977.ACIAD0025 62977.ACIAD1738 199
62977.ACIAD0025 62977.ACIAD1741 248
62977.ACIAD0025 62977.ACIAD2007 154
62977.ACIAD0025 62977.ACIAD2042 162
62977.ACIAD0025 62977.ACIAD2045 156
62977.ACIAD0025 62977.ACIAD2061 155
62977.ACIAD0025 62977.ACIAD2083 150
62977.ACIAD0025 62977.ACIAD2099 201
62977.ACIAD0025 62977.ACIAD2242 211
62977.ACIAD0025 62977.ACIAD2313 160
62977.ACIAD0025 62977.ACIAD2361 155
62977.ACIAD0025 62977.ACIAD2411 214
62977.ACIAD0025 62977.ACIAD2472 188
62977.ACIAD0025 62977.ACIAD2507 171
62977.ACIAD0025 62977.ACIAD2545 150
62977.ACIAD0025 62977.ACIAD2588 156
62977.ACIAD0025 62977.ACIAD2614 156
62977.ACIAD0025 62977.ACIAD2630 169
62977.ACIAD0025 62977.ACIAD2658 196
62977.ACIAD0025 62977.ACIAD2729 153
62977.ACIAD0025 62977.ACIAD2774 207
62977.ACIAD0025 62977.ACIAD2776 173
62977.ACIAD0025 62977.ACIAD2942 151
62977.ACIAD0025 62977.ACIAD2945 181
62977.ACIAD0025 62977.ACIAD2955 174
62977.ACIAD0025 62977.ACIAD3034 157
62977.ACIAD0025 62977.ACIAD3041 154
62977.ACIAD0025 62977.ACIAD3042 153
62977.ACIAD0025 62977.ACIAD3104 169
62977.ACIAD0025 62977.ACIAD3130 150
62977.ACIAD0025 62977.ACIAD3176 188
62977.ACIAD0025 62977.ACIAD3261 220
62977.ACIAD0025 62977.ACIAD3279 163
62977.ACIAD0025 62977.ACIAD3314 155
62977.ACIAD0025 62977.ACIAD3327 206
62977.ACIAD0025 62977.ACIAD3343 150
62977.ACIAD0025 62977.ACIAD3345 160
62977.ACIAD0025 62977.ACIAD3364 196
62977.ACIAD0025 62977.ACIAD3515 153
62977.ACIAD0025 62977.ACIAD3522 459
62977.ACIAD0025 62977.ACIAD3541 157
62977.ACIAD0025 62977.ACIAD3542 224
62977.ACIAD0025 62977.ACIAD3573 159
62977.ACIAD0026 62977.ACIAD0025 323
62977.ACIAD0026 62977.ACIAD0027 451
62977.ACIAD0026 62977.ACIAD0028 368
62977.ACIAD0026 62977.ACIAD0029 344
62977.ACIAD0026 62977.ACIAD0030 246
62977.ACIAD0026 62977.ACIAD0034 411
62977.ACIAD0026 62977.ACIAD0035 410
62977.ACIAD0026 62977.ACIAD0036 410
62977.ACIAD0026 62977.ACIAD0037 372
62977.ACIAD0026 62977.ACIAD0038 260
62977.ACIAD0026 62977.ACIAD0039 232
62977.ACIAD0026 62977.ACIAD0042 202
62977.ACIAD0026 62977.ACIAD0043 202
62977.ACIAD0026 62977.ACIAD0044 202
62977.ACIAD0026 62977.ACIAD0045 202
62977.ACIAD0026 62977.ACIAD0106 167
62977.ACIAD0026 62977.ACIAD0135 225
62977.ACIAD0026 62977.ACIAD0161 200
62977.ACIAD0026 62977.ACIAD0198 246
62977.ACIAD0026 62977.ACIAD0206 443
62977.ACIAD0026 62977.ACIAD0207 246
62977.ACIAD0026 62977.ACIAD0209 156
62977.ACIAD0026 62977.ACIAD0376 166
62977.ACIAD0026 62977.ACIAD0473 177
62977.ACIAD0026 62977.ACIAD0626 181
62977.ACIAD0026 62977.ACIAD0666 242
62977.ACIAD0026 62977.ACIAD0756 158
62977.ACIAD0026 62977.ACIAD0853 207
62977.ACIAD0026 62977.ACIAD0903 367
62977.ACIAD0026 62977.ACIAD1032 154
62977.ACIAD0026 62977.ACIAD1038 165
62977.ACIAD0026 62977.ACIAD1058 217
62977.ACIAD0026 62977.ACIAD1059 303
62977.ACIAD0026 62977.ACIAD1145 154
62977.ACIAD0026 62977.ACIAD1229 256
62977.ACIAD0026 62977.ACIAD1277 185
62977.ACIAD0026 62977.ACIAD1286 301
62977.ACIAD0026 62977.ACIAD1367 586
62977.ACIAD0026 62977.ACIAD1384 160
62977.ACIAD0026 62977.ACIAD1455 155
62977.ACIAD0026 62977.ACIAD1460 168
62977.ACIAD0026 62977.ACIAD1463 172
62977.ACIAD0026 62977.ACIAD1465 206
62977.ACIAD0026 62977.ACIAD1539 158
62977.ACIAD0026 62977.ACIAD1581 267
62977.ACIAD0026 62977.ACIAD1610 185
62977.ACIAD0026 62977.ACIAD1639 215
62977.ACIAD0026 62977.ACIAD1681 200
62977.ACIAD0026 62977.ACIAD1694 199
62977.ACIAD0026 62977.ACIAD1728 246
62977.ACIAD0026 62977.ACIAD1741 230
62977.ACIAD0026 62977.ACIAD1828 233
62977.ACIAD0026 62977.ACIAD1907 201
62977.ACIAD0026 62977.ACIAD1974 237
62977.ACIAD0026 62977.ACIAD2582 236
62977.ACIAD0026 62977.ACIAD2630 180
62977.ACIAD0026 62977.ACIAD2653 167
62977.ACIAD0026 62977.ACIAD2766 258
62977.ACIAD0026 62977.ACIAD2986 243
62977.ACIAD0026 62977.ACIAD3146 187
62977.ACIAD0026 62977.ACIAD3156 199
62977.ACIAD0026 62977.ACIAD3279 163
62977.ACIAD0026 62977.ACIAD3316 208
62977.ACIAD0026 62977.ACIAD3400 157
62977.ACIAD0026 62977.ACIAD3508 156
62977.ACIAD0026 62977.ACIAD3511 153
62977.ACIAD0026 62977.ACIAD3556 166
62977.ACIAD0026 62977.ACIAD3626 239
62977.ACIAD0027 62977.ACIAD0025 851
62977.ACIAD0027 62977.ACIAD0026 451
62977.ACIAD0027 62977.ACIAD0028 987
62977.ACIAD0027 62977.ACIAD0029 972
62977.ACIAD0027 62977.ACIAD0030 873
62977.ACIAD0027 62977.ACIAD0031 527
62977.ACIAD0027 62977.ACIAD0032 484
62977.ACIAD0027 62977.ACIAD0198 231
62977.ACIAD0027 62977.ACIAD0206 231
62977.ACIAD0027 62977.ACIAD0207 231
62977.ACIAD0027 62977.ACIAD0221 208
62977.ACIAD0027 62977.ACIAD0651 226
62977.ACIAD0027 62977.ACIAD0756 153
62977.ACIAD0027 62977.ACIAD0773 166
62977.ACIAD0027 62977.ACIAD0931 156
62977.ACIAD0027 62977.ACIAD1287 178
62977.ACIAD0027 62977.ACIAD1364 168
62977.ACIAD0027 62977.ACIAD1463 155
62977.ACIAD0027 62977.ACIAD1505 151
62977.ACIAD0027 62977.ACIAD1518 270
62977.ACIAD0027 62977.ACIAD1533 152
62977.ACIAD0027 62977.ACIAD1535 204
62977.ACIAD0027 62977.ACIAD1561 249
62977.ACIAD0027 62977.ACIAD1566 156
62977.ACIAD0027 62977.ACIAD1620 193
62977.ACIAD0027 62977.ACIAD1650 178
62977.ACIAD0027 62977.ACIAD1715 168
62977.ACIAD0027 62977.ACIAD1741 246
62977.ACIAD0027 62977.ACIAD1827 239
62977.ACIAD0027 62977.ACIAD1876 179
62977.ACIAD0027 62977.ACIAD2043 151
62977.ACIAD0027 62977.ACIAD2083 158
62977.ACIAD0027 62977.ACIAD2606 162
62977.ACIAD0027 62977.ACIAD2681 155
62977.ACIAD0027 62977.ACIAD2721 150
62977.ACIAD0027 62977.ACIAD2984 181
62977.ACIAD0027 62977.ACIAD3292 239
62977.ACIAD0027 62977.ACIAD3296 258
62977.ACIAD0027 62977.ACIAD3471 188
62977.ACIAD0027 62977.ACIAD3522 486
62977.ACIAD0027 62977.ACIAD3535 183
62977.ACIAD0027 62977.ACIAD3542 447
62977.ACIAD0027 62977.ACIAD3617 152
62977.ACIAD0027 62977.ACIAD3628 171
62977.ACIAD0027 62977.ACIAD3668 183
62977.ACIAD0028 62977.ACIAD0004 161
62977.ACIAD0028 62977.ACIAD0025 779
62977.ACIAD0028 62977.ACIAD0026 368
62977.ACIAD0028 62977.ACIAD0027 987
62977.ACIAD0028 62977.ACIAD0029 975
62977.ACIAD0028 62977.ACIAD0030 790
62977.ACIAD0028 62977.ACIAD0031 549
62977.ACIAD0028 62977.ACIAD0032 484
62977.ACIAD0028 62977.ACIAD0036 150
62977.ACIAD0028 62977.ACIAD0050 152
62977.ACIAD0028 62977.ACIAD0127 153
62977.ACIAD0028 62977.ACIAD0168 155
62977.ACIAD0028 62977.ACIAD0206 238
62977.ACIAD0028 62977.ACIAD0234 198
62977.ACIAD0028 62977.ACIAD0307 215
62977.ACIAD0028 62977.ACIAD0436 224
62977.ACIAD0028 62977.ACIAD0449 150
62977.ACIAD0028 62977.ACIAD0451 195
62977.ACIAD0028 62977.ACIAD0476 175
62977.ACIAD0028 62977.ACIAD0545 168
62977.ACIAD0028 62977.ACIAD0647 224
62977.ACIAD0028 62977.ACIAD0653 151
62977.ACIAD0028 62977.ACIAD0673 167
62977.ACIAD0028 62977.ACIAD0697 151
62977.ACIAD0028 62977.ACIAD0768 172
62977.ACIAD0028 62977.ACIAD0799 208
62977.ACIAD0028 62977.ACIAD0881 180
62977.ACIAD0028 62977.ACIAD0898 151
62977.ACIAD0028 62977.ACIAD0904 157
62977.ACIAD0028 62977.ACIAD0962 167
62977.ACIAD0028 62977.ACIAD0963 397
62977.ACIAD0028 62977.ACIAD0968 247
62977.ACIAD0028 62977.ACIAD0986 181
62977.ACIAD0028 62977.ACIAD0990 191
62977.ACIAD0028 62977.ACIAD1001 186
62977.ACIAD0028 62977.ACIAD1033 160
62977.ACIAD0028 62977.ACIAD1089 176
62977.ACIAD0028 62977.ACIAD1115 160
62977.ACIAD0028 62977.ACIAD1135 241
62977.ACIAD0028 62977.ACIAD1168 271
62977.ACIAD0028 62977.ACIAD1210 196
62977.ACIAD0028 62977.ACIAD1211 191
62977.ACIAD0028 62977.ACIAD1265 156
62977.ACIAD0028 62977.ACIAD1296 178
62977.ACIAD0028 62977.ACIAD1317 158
62977.ACIAD0028 62977.ACIAD1362 206
62977.ACIAD0028 62977.ACIAD1363 156
62977.ACIAD0028 62977.ACIAD1410 155
62977.ACIAD0028 62977.ACIAD1452 196
62977.ACIAD0028 62977.ACIAD1533 245
62977.ACIAD0028 62977.ACIAD1547 157
62977.ACIAD0028 62977.ACIAD1561 249
62977.ACIAD0028 62977.ACIAD1566 180
62977.ACIAD0028 62977.ACIAD1592 156
62977.ACIAD0028 62977.ACIAD1600 156
62977.ACIAD0028 62977.ACIAD1640 151
62977.ACIAD0028 62977.ACIAD1731 168
62977.ACIAD0028 62977.ACIAD1741 246
62977.ACIAD0028 62977.ACIAD1754 151
62977.ACIAD0028 62977.ACIAD1774 192
62977.ACIAD0028 62977.ACIAD1775 311
62977.ACIAD0028 62977.ACIAD1825 293
62977.ACIAD0028 62977.ACIAD1830 232
62977.ACIAD0028 62977.ACIAD1868 171
62977.ACIAD0028 62977.ACIAD1916 150
62977.ACIAD0028 62977.ACIAD1980 157
62977.ACIAD0028 62977.ACIAD2035 198
62977.ACIAD0028 62977.ACIAD2042 656
62977.ACIAD0028 62977.ACIAD2052 150
62977.ACIAD0028 62977.ACIAD2088 175
62977.ACIAD0028 62977.ACIAD2103 224
62977.ACIAD0028 62977.ACIAD2213 191
62977.ACIAD0028 62977.ACIAD2255 191
62977.ACIAD0028 62977.ACIAD2256 232
62977.ACIAD0028 62977.ACIAD2293 274
62977.ACIAD0028 62977.ACIAD2386 338
62977.ACIAD0028 62977.ACIAD2452 220
62977.ACIAD0028 62977.ACIAD2543 232
62977.ACIAD0028 62977.ACIAD2623 151
62977.ACIAD0028 62977.ACIAD2652 198
62977.ACIAD0028 62977.ACIAD2682 151
62977.ACIAD0028 62977.ACIAD2694 156
62977.ACIAD0028 62977.ACIAD2775 205
62977.ACIAD0028 62977.ACIAD2819 293
62977.ACIAD0028 62977.ACIAD2873 157
62977.ACIAD0028 62977.ACIAD2888 194
62977.ACIAD0028 62977.ACIAD2895 160
62977.ACIAD0028 62977.ACIAD2913 160
62977.ACIAD0028 62977.ACIAD2931 160
62977.ACIAD0028 62977.ACIAD2992 202
62977.ACIAD0028 62977.ACIAD3014 224
62977.ACIAD0028 62977.ACIAD3030 176
62977.ACIAD0028 62977.ACIAD3053 158
62977.ACIAD0028 62977.ACIAD3116 188
62977.ACIAD0028 62977.ACIAD3167 160
62977.ACIAD0028 62977.ACIAD3281 154
62977.ACIAD0028 62977.ACIAD3348 168
62977.ACIAD0028 62977.ACIAD3446 196
62977.ACIAD0028 62977.ACIAD3473 279
62977.ACIAD0028 62977.ACIAD3526 151
62977.ACIAD0028 62977.ACIAD3544 161
62977.ACIAD0028 62977.ACIAD3556 183
62977.ACIAD0028 62977.ACIAD3562 397
62977.ACIAD0028 62977.ACIAD3579 191
62977.ACIAD0028 62977.ACIAD3597 158
62977.ACIAD0028 62977.ACIAD3609 191
62977.ACIAD0028 62977.ACIAD3616 154
62977.ACIAD0028 62977.ACIAD3668 293
62977.ACIAD0029 62977.ACIAD0025 627
62977.ACIAD0029 62977.ACIAD0026 344
62977.ACIAD0029 62977.ACIAD0027 972
62977.ACIAD0029 62977.ACIAD0028 975
62977.ACIAD0029 62977.ACIAD0030 820
62977.ACIAD0029 62977.ACIAD0031 604
62977.ACIAD0029 62977.ACIAD0032 509
62977.ACIAD0029 62977.ACIAD0050 370
62977.ACIAD0029 62977.ACIAD0115 334
62977.ACIAD0029 62977.ACIAD0116 208
62977.ACIAD0029 62977.ACIAD0185 174
62977.ACIAD0029 62977.ACIAD0198 229
62977.ACIAD0029 62977.ACIAD0206 229
62977.ACIAD0029 62977.ACIAD0207 229
62977.ACIAD0029 62977.ACIAD0263 239
62977.ACIAD0029 62977.ACIAD0264 196
62977.ACIAD0029 62977.ACIAD0284 150
62977.ACIAD0029 62977.ACIAD0308 180
62977.ACIAD0029 62977.ACIAD0316 196
62977.ACIAD0029 62977.ACIAD0354 239
62977.ACIAD0029 62977.ACIAD0357 264
62977.ACIAD0029 62977.ACIAD0382 192
62977.ACIAD0029 62977.ACIAD0409 161
62977.ACIAD0029 62977.ACIAD0426 192
62977.ACIAD0029 62977.ACIAD0432 369
62977.ACIAD0029 62977.ACIAD0474 241
62977.ACIAD0029 62977.ACIAD0493 154
62977.ACIAD0029 62977.ACIAD0505 179
62977.ACIAD0029 62977.ACIAD0526 400
62977.ACIAD0029 62977.ACIAD0529 193
62977.ACIAD0029 62977.ACIAD0535 298
62977.ACIAD0029 62977.ACIAD0538 262
62977.ACIAD0029 62977.ACIAD0544 196
62977.ACIAD0029 62977.ACIAD0547 207
62977.ACIAD0029 62977.ACIAD0632 223
62977.ACIAD0029 62977.ACIAD0660 296
62977.ACIAD0029 62977.ACIAD0661 299
62977.ACIAD0029 62977.ACIAD0777 215
62977.ACIAD0029 62977.ACIAD0779 301
62977.ACIAD0029 62977.ACIAD0782 268
62977.ACIAD0029 62977.ACIAD0791 335
62977.ACIAD0029 62977.ACIAD0829 208
62977.ACIAD0029 62977.ACIAD0893 268
62977.ACIAD0029 62977.ACIAD0895 212
62977.ACIAD0029 62977.ACIAD0913 170
62977.ACIAD0029 62977.ACIAD0979 239
62977.ACIAD0029 62977.ACIAD0993 180
62977.ACIAD0029 62977.ACIAD0998 191
62977.ACIAD0029 62977.ACIAD1061 156
62977.ACIAD0029 62977.ACIAD1119 246
62977.ACIAD0029 62977.ACIAD1132 207
62977.ACIAD0029 62977.ACIAD1151 155
62977.ACIAD0029 62977.ACIAD1221 171
62977.ACIAD0029 62977.ACIAD1241 262
62977.ACIAD0029 62977.ACIAD1270 456
62977.ACIAD0029 62977.ACIAD1317 180
62977.ACIAD0029 62977.ACIAD1348 160
62977.ACIAD0029 62977.ACIAD1357 359
62977.ACIAD0029 62977.ACIAD1366 369
62977.ACIAD0029 62977.ACIAD1380 160
62977.ACIAD0029 62977.ACIAD1395 356
62977.ACIAD0029 62977.ACIAD1561 272
62977.ACIAD0029 62977.ACIAD1737 196
62977.ACIAD0029 62977.ACIAD1741 246
62977.ACIAD0029 62977.ACIAD1876 248
62977.ACIAD0029 62977.ACIAD1892 163
62977.ACIAD0029 62977.ACIAD1968 198
62977.ACIAD0029 62977.ACIAD2052 241
62977.ACIAD0029 62977.ACIAD2086 180
62977.ACIAD0029 62977.ACIAD2125 156
62977.ACIAD0029 62977.ACIAD2225 195
62977.ACIAD0029 62977.ACIAD2234 156
62977.ACIAD0029 62977.ACIAD2256 208
62977.ACIAD0029 62977.ACIAD2313 198
62977.ACIAD0029 62977.ACIAD2340 155
62977.ACIAD0029 62977.ACIAD2366 223
62977.ACIAD0029 62977.ACIAD2376 198
62977.ACIAD0029 62977.ACIAD2409 192
62977.ACIAD0029 62977.ACIAD2411 265
62977.ACIAD0029 62977.ACIAD2434 208
62977.ACIAD0029 62977.ACIAD2452 368
62977.ACIAD0029 62977.ACIAD2455 370
62977.ACIAD0029 62977.ACIAD2554 179
62977.ACIAD0029 62977.ACIAD2560 180
62977.ACIAD0029 62977.ACIAD2561 368
62977.ACIAD0029 62977.ACIAD2564 167
62977.ACIAD0029 62977.ACIAD2586 160
62977.ACIAD0029 62977.ACIAD2601 239
62977.ACIAD0029 62977.ACIAD2855 267
62977.ACIAD0029 62977.ACIAD2903 406
62977.ACIAD0029 62977.ACIAD2907 200
62977.ACIAD0029 62977.ACIAD2938 345
62977.ACIAD0029 62977.ACIAD2939 369
62977.ACIAD0029 62977.ACIAD3000 179
62977.ACIAD0029 62977.ACIAD3012 157
62977.ACIAD0029 62977.ACIAD3055 239
62977.ACIAD0029 62977.ACIAD3059 239
62977.ACIAD0029 62977.ACIAD3062 267
62977.ACIAD0029 62977.ACIAD3068 448
62977.ACIAD0029 62977.ACIAD3076 297
62977.ACIAD0029 62977.ACIAD3106 195
62977.ACIAD0029 62977.ACIAD3125 268
62977.ACIAD0029 62977.ACIAD3222 240
62977.ACIAD0029 62977.ACIAD3235 356
62977.ACIAD0029 62977.ACIAD3257 241
62977.ACIAD0029 62977.ACIAD3261 215
62977.ACIAD0029 62977.ACIAD3268 268
62977.ACIAD0029 62977.ACIAD3269 268
62977.ACIAD0029 62977.ACIAD3296 160
62977.ACIAD0029 62977.ACIAD3307 160
62977.ACIAD0029 62977.ACIAD3311 168
62977.ACIAD0029 62977.ACIAD3324 427
62977.ACIAD0029 62977.ACIAD3325 440
62977.ACIAD0029 62977.ACIAD3326 189
62977.ACIAD0029 62977.ACIAD3327 200
62977.ACIAD0029 62977.ACIAD3371 171
62977.ACIAD0029 62977.ACIAD3398 300
62977.ACIAD0029 62977.ACIAD3493 194
62977.ACIAD0029 62977.ACIAD3511 262
62977.ACIAD0029 62977.ACIAD3516 168
62977.ACIAD0029 62977.ACIAD3532 262
62977.ACIAD0029 62977.ACIAD3575 240
62977.ACIAD0029 62977.ACIAD3583 239
62977.ACIAD0029 62977.ACIAD3596 246
62977.ACIAD0029 62977.ACIAD3628 189
62977.ACIAD0030 62977.ACIAD0025 559
62977.ACIAD0030 62977.ACIAD0026 246
62977.ACIAD0030 62977.ACIAD0027 873
62977.ACIAD0030 62977.ACIAD0028 790
62977.ACIAD0030 62977.ACIAD0029 820
62977.ACIAD0030 62977.ACIAD0031 758
62977.ACIAD0030 62977.ACIAD0032 697
62977.ACIAD0030 62977.ACIAD0036 383
62977.ACIAD0030 62977.ACIAD0176 214
62977.ACIAD0030 62977.ACIAD0417 158
62977.ACIAD0030 62977.ACIAD0480 152
62977.ACIAD0030 62977.ACIAD0673 247
62977.ACIAD0030 62977.ACIAD0701 156
62977.ACIAD0030 62977.ACIAD0768 214
62977.ACIAD0030 62977.ACIAD0979 256
62977.ACIAD0030 62977.ACIAD0998 488
62977.ACIAD0030 62977.ACIAD1035 176
62977.ACIAD0030 62977.ACIAD1100 182
62977.ACIAD0030 62977.ACIAD1112 242
62977.ACIAD0030 62977.ACIAD1125 159
62977.ACIAD0030 62977.ACIAD1127 150
62977.ACIAD0030 62977.ACIAD1128 150
62977.ACIAD0030 62977.ACIAD1215 188
62977.ACIAD0030 62977.ACIAD1270 155
62977.ACIAD0030 62977.ACIAD1423 186
62977.ACIAD0030 62977.ACIAD1481 212
62977.ACIAD0030 62977.ACIAD1518 317
62977.ACIAD0030 62977.ACIAD1559 240
62977.ACIAD0030 62977.ACIAD1560 193
62977.ACIAD0030 62977.ACIAD1561 273
62977.ACIAD0030 62977.ACIAD1715 216
62977.ACIAD0030 62977.ACIAD1742 177
62977.ACIAD0030 62977.ACIAD1761 156
62977.ACIAD0030 62977.ACIAD1827 203
62977.ACIAD0030 62977.ACIAD2066 188
62977.ACIAD0030 62977.ACIAD2249 242
62977.ACIAD0030 62977.ACIAD2384 246
62977.ACIAD0030 62977.ACIAD2455 284
62977.ACIAD0030 62977.ACIAD2536 188
62977.ACIAD0030 62977.ACIAD2542 488
62977.ACIAD0030 62977.ACIAD2544 284
62977.ACIAD0030 62977.ACIAD2545 560
62977.ACIAD0030 62977.ACIAD2546 463
62977.ACIAD0030 62977.ACIAD2547 360
62977.ACIAD0030 62977.ACIAD2612 158
62977.ACIAD0030 62977.ACIAD2674 307
62977.ACIAD0030 62977.ACIAD2689 156
62977.ACIAD0030 62977.ACIAD2917 528
62977.ACIAD0030 62977.ACIAD2984 287
62977.ACIAD0030 62977.ACIAD3034 270
62977.ACIAD0030 62977.ACIAD3235 154
62977.ACIAD0030 62977.ACIAD3242 151
62977.ACIAD0030 62977.ACIAD3243 151
62977.ACIAD0030 62977.ACIAD3244 151
62977.ACIAD0030 62977.ACIAD3471 383
62977.ACIAD0030 62977.ACIAD3474 202
62977.ACIAD0030 62977.ACIAD3523 322
62977.ACIAD0030 62977.ACIAD3524 463
62977.ACIAD0030 62977.ACIAD3619 204
62977.ACIAD0030 62977.ACIAD3630 207
62977.ACIAD0030 62977.ACIAD3678 161
62977.ACIAD0031 62977.ACIAD0021 160
62977.ACIAD0031 62977.ACIAD0027 527
62977.ACIAD0031 62977.ACIAD0028 549
62977.ACIAD0031 62977.ACIAD0029 604
62977.ACIAD0031 62977.ACIAD0030 758
62977.ACIAD0031 62977.ACIAD0032 804
62977.ACIAD0031 62977.ACIAD0136 167
62977.ACIAD0031 62977.ACIAD0172 355
62977.ACIAD0031 62977.ACIAD0206 185
62977.ACIAD0031 62977.ACIAD0207 153
62977.ACIAD0031 62977.ACIAD0242 198
62977.ACIAD0031 62977.ACIAD0368 160
62977.ACIAD0031 62977.ACIAD0397 198
62977.ACIAD0031 62977.ACIAD0401 194
62977.ACIAD0031 62977.ACIAD0561 207
62977.ACIAD0031 62977.ACIAD0600 153
62977.ACIAD0031 62977.ACIAD0702 237
62977.ACIAD0031 62977.ACIAD0744 781
62977.ACIAD0031 62977.ACIAD0762 230
62977.ACIAD0031 62977.ACIAD0805 277
62977.ACIAD0031 62977.ACIAD0913 153
62977.ACIAD0031 62977.ACIAD0986 152
62977.ACIAD0031 62977.ACIAD1029 153
62977.ACIAD0031 62977.ACIAD1108 224
62977.ACIAD0031 62977.ACIAD1137 180
62977.ACIAD0031 62977.ACIAD1140 158
62977.ACIAD0031 62977.ACIAD1149 252
62977.ACIAD0031 62977.ACIAD1150 218
62977.ACIAD0031 62977.ACIAD1188 243
62977.ACIAD0031 62977.ACIAD1243 304
62977.ACIAD0031 62977.ACIAD1268 160
62977.ACIAD0031 62977.ACIAD1270 731
62977.ACIAD0031 62977.ACIAD1271 378
62977.ACIAD0031 62977.ACIAD1276 180
62977.ACIAD0031 62977.ACIAD1298 244
62977.ACIAD0031 62977.ACIAD1321 638
62977.ACIAD0031 62977.ACIAD1323 156
62977.ACIAD0031 62977.ACIAD1332 313
62977.ACIAD0031 62977.ACIAD1350 152
62977.ACIAD0031 62977.ACIAD1372 392
62977.ACIAD0031 62977.ACIAD1375 379
62977.ACIAD0031 62977.ACIAD1376 396
62977.ACIAD0031 62977.ACIAD1393 214
62977.ACIAD0031 62977.ACIAD1419 378
62977.ACIAD0031 62977.ACIAD1592 263
62977.ACIAD0031 62977.ACIAD1600 263
62977.ACIAD0031 62977.ACIAD1649 163
62977.ACIAD0031 62977.ACIAD1727 153
62977.ACIAD0031 62977.ACIAD1750 191
62977.ACIAD0031 62977.ACIAD1806 152
62977.ACIAD0031 62977.ACIAD1909 152
62977.ACIAD0031 62977.ACIAD2001 176
62977.ACIAD0031 62977.ACIAD2003 240
62977.ACIAD0031 62977.ACIAD2045 179
62977.ACIAD0031 62977.ACIAD2056 244
62977.ACIAD0031 62977.ACIAD2071 208
62977.ACIAD0031 62977.ACIAD2154 157
62977.ACIAD0031 62977.ACIAD2247 176
62977.ACIAD0031 62977.ACIAD2290 191
62977.ACIAD0031 62977.ACIAD2341 626
62977.ACIAD0031 62977.ACIAD2368 180
62977.ACIAD0031 62977.ACIAD2386 152
62977.ACIAD0031 62977.ACIAD2550 162
62977.ACIAD0031 62977.ACIAD2581 196
62977.ACIAD0031 62977.ACIAD2612 192
62977.ACIAD0031 62977.ACIAD2632 391
62977.ACIAD0031 62977.ACIAD2634 163
62977.ACIAD0031 62977.ACIAD2635 218
62977.ACIAD0031 62977.ACIAD2662 195
62977.ACIAD0031 62977.ACIAD2761 160
62977.ACIAD0031 62977.ACIAD2835 171
62977.ACIAD0031 62977.ACIAD2860 663
62977.ACIAD0031 62977.ACIAD2861 581
62977.ACIAD0031 62977.ACIAD2897 404
62977.ACIAD0031 62977.ACIAD2909 320
62977.ACIAD0031 62977.ACIAD2930 186
62977.ACIAD0031 62977.ACIAD3005 298
62977.ACIAD0031 62977.ACIAD3054 198
62977.ACIAD0031 62977.ACIAD3068 192
62977.ACIAD0031 62977.ACIAD3149 198
62977.ACIAD0031 62977.ACIAD3164 227
62977.ACIAD0031 62977.ACIAD3236 198
62977.ACIAD0031 62977.ACIAD3307 153
62977.ACIAD0031 62977.ACIAD3332 173
62977.ACIAD0031 62977.ACIAD3333 173
62977.ACIAD0031 62977.ACIAD3334 215
62977.ACIAD0031 62977.ACIAD3336 173
62977.ACIAD0031 62977.ACIAD3398 266
62977.ACIAD0031 62977.ACIAD3488 160
62977.ACIAD0031 62977.ACIAD3525 311
62977.ACIAD0031 62977.ACIAD3536 153
62977.ACIAD0031 62977.ACIAD3537 193
62977.ACIAD0031 62977.ACIAD3538 243
62977.ACIAD0031 62977.ACIAD3542 160
62977.ACIAD0031 62977.ACIAD3553 151
62977.ACIAD0031 62977.ACIAD3563 173
62977.ACIAD0031 62977.ACIAD3592 244
62977.ACIAD0031 62977.ACIAD3611 277
62977.ACIAD0031 62977.ACIAD3624 163
62977.ACIAD0031 62977.ACIAD3625 163
62977.ACIAD0031 62977.ACIAD3627 232
62977.ACIAD0031 62977.ACIAD3629 235
62977.ACIAD0031 62977.ACIAD3658 192
62977.ACIAD0031 62977.ACIAD3659 401
62977.ACIAD0031 62977.ACIAD3669 226
62977.ACIAD0031 62977.ACIAD3678 157
62977.ACIAD0032 62977.ACIAD0027 484
62977.ACIAD0032 62977.ACIAD0028 484
62977.ACIAD0032 62977.ACIAD0029 509
62977.ACIAD0032 62977.ACIAD0030 697
62977.ACIAD0032 62977.ACIAD0031 804
62977.ACIAD0032 62977.ACIAD0257 220
62977.ACIAD0032 62977.ACIAD0407 155
62977.ACIAD0032 62977.ACIAD0553 221
62977.ACIAD0032 62977.ACIAD0839 206
62977.ACIAD0032 62977.ACIAD0930 185
62977.ACIAD0032 62977.ACIAD0960 243
62977.ACIAD0032 62977.ACIAD0998 179
62977.ACIAD0032 62977.ACIAD1009 243
62977.ACIAD0032 62977.ACIAD1015 208
62977.ACIAD0032 62977.ACIAD1084 152
62977.ACIAD0032 62977.ACIAD1197 184
62977.ACIAD0032 62977.ACIAD1266 166
62977.ACIAD0032 62977.ACIAD1287 179
62977.ACIAD0032 62977.ACIAD1293 187
62977.ACIAD0032 62977.ACIAD1347 279
62977.ACIAD0032 62977.ACIAD1353 269
62977.ACIAD0032 62977.ACIAD1430 180
62977.ACIAD0032 62977.ACIAD1577 919
62977.ACIAD0032 62977.ACIAD1604 935
62977.ACIAD0032 62977.ACIAD1605 219
62977.ACIAD0032 62977.ACIAD1609 406
62977.ACIAD0032 62977.ACIAD1646 382
62977.ACIAD0032 62977.ACIAD1725 180
62977.ACIAD0032 62977.ACIAD2001 173
62977.ACIAD0032 62977.ACIAD2018 919
62977.ACIAD0032 62977.ACIAD2085 391
62977.ACIAD0032 62977.ACIAD2206 206
62977.ACIAD0032 62977.ACIAD2272 156
62977.ACIAD0032 62977.ACIAD2275 208
62977.ACIAD0032 62977.ACIAD2278 369
62977.ACIAD0032 62977.ACIAD2348 170
62977.ACIAD0032 62977.ACIAD2351 547
62977.ACIAD0032 62977.ACIAD2538 408
62977.ACIAD0032 62977.ACIAD2539 243
62977.ACIAD0032 62977.ACIAD2542 912
62977.ACIAD0032 62977.ACIAD2850 458
62977.ACIAD0032 62977.ACIAD2886 220
62977.ACIAD0032 62977.ACIAD2927 239
62977.ACIAD0032 62977.ACIAD3032 176
62977.ACIAD0032 62977.ACIAD3073 381
62977.ACIAD0032 62977.ACIAD3074 279
62977.ACIAD0032 62977.ACIAD3075 319
62977.ACIAD0032 62977.ACIAD3242 165
62977.ACIAD0032 62977.ACIAD3268 207
62977.ACIAD0032 62977.ACIAD3269 207
62977.ACIAD0032 62977.ACIAD3278 352
62977.ACIAD0032 62977.ACIAD3303 186
62977.ACIAD0032 62977.ACIAD3304 186
62977.ACIAD0032 62977.ACIAD3445 180
62977.ACIAD0032 62977.ACIAD3485 187
62977.ACIAD0032 62977.ACIAD3525 191
62977.ACIAD0032 62977.ACIAD3636 166
62977.ACIAD0032 62977.ACIAD3642 180
62977.ACIAD0034 62977.ACIAD0019 260
62977.ACIAD0034 62977.ACIAD0026 411
62977.ACIAD0034 62977.ACIAD0035 999
62977.ACIAD0034 62977.ACIAD0036 985
62977.ACIAD0034 62977.ACIAD0037 998
62977.ACIAD0034 62977.ACIAD0038 996
62977.ACIAD0034 62977.ACIAD0039 339
62977.ACIAD0034 62977.ACIAD0040 257
62977.ACIAD0034 62977.ACIAD0041 198
62977.ACIAD0034 62977.ACIAD0042 164
62977.ACIAD0034 62977.ACIAD0043 160
62977.ACIAD0034 62977.ACIAD0044 160
62977.ACIAD0034 62977.ACIAD0045 152
62977.ACIAD0034 62977.ACIAD0084 171
62977.ACIAD0034 62977.ACIAD0108 213
62977.ACIAD0034 62977.ACIAD0151 151
62977.ACIAD0034 62977.ACIAD0155 159
62977.ACIAD0034 62977.ACIAD0175 219
62977.ACIAD0034 62977.ACIAD0237 183
62977.ACIAD0034 62977.ACIAD0254 150
62977.ACIAD0034 62977.ACIAD0272 156
62977.ACIAD0034 62977.ACIAD0275 212
62977.ACIAD0034 62977.ACIAD0369 163
62977.ACIAD0034 62977.ACIAD0384 168
62977.ACIAD0034 62977.ACIAD0427 172
62977.ACIAD0034 62977.ACIAD0428 209
62977.ACIAD0034 62977.ACIAD0436 196
62977.ACIAD0034 62977.ACIAD0463 202
62977.ACIAD0034 62977.ACIAD0466 202
62977.ACIAD0034 62977.ACIAD0495 245
62977.ACIAD0034 62977.ACIAD0538 229
62977.ACIAD0034 62977.ACIAD0613 216
62977.ACIAD0034 62977.ACIAD0647 268
62977.ACIAD0034 62977.ACIAD0669 151
62977.ACIAD0034 62977.ACIAD0747 171
62977.ACIAD0034 62977.ACIAD0828 215
62977.ACIAD0034 62977.ACIAD0837 185
62977.ACIAD0034 62977.ACIAD0871 215
62977.ACIAD0034 62977.ACIAD0875 220
62977.ACIAD0034 62977.ACIAD0900 245
62977.ACIAD0034 62977.ACIAD0930 160
62977.ACIAD0034 62977.ACIAD0940 175
62977.ACIAD0034 62977.ACIAD0969 240
62977.ACIAD0034 62977.ACIAD1006 160
62977.ACIAD0034 62977.ACIAD1014 155
62977.ACIAD0034 62977.ACIAD1058 172
62977.ACIAD0034 62977.ACIAD1073 204
62977.ACIAD0034 62977.ACIAD1108 213
62977.ACIAD0034 62977.ACIAD1160 154
62977.ACIAD0034 62977.ACIAD1227 271
62977.ACIAD0034 62977.ACIAD1265 151
62977.ACIAD0034 62977.ACIAD1327 163
62977.ACIAD0034 62977.ACIAD1332 223
62977.ACIAD0034 62977.ACIAD1349 164
62977.ACIAD0034 62977.ACIAD1351 195
62977.ACIAD0034 62977.ACIAD1410 254
62977.ACIAD0034 62977.ACIAD1412 171
62977.ACIAD0034 62977.ACIAD1413 172
62977.ACIAD0034 62977.ACIAD1463 865
62977.ACIAD0034 62977.ACIAD1464 195
62977.ACIAD0034 62977.ACIAD1465 863
62977.ACIAD0034 62977.ACIAD1486 151
62977.ACIAD0034 62977.ACIAD1503 370
62977.ACIAD0034 62977.ACIAD1505 670
62977.ACIAD0034 62977.ACIAD1512 370
62977.ACIAD0034 62977.ACIAD1518 358
62977.ACIAD0034 62977.ACIAD1522 160
62977.ACIAD0034 62977.ACIAD1523 195
62977.ACIAD0034 62977.ACIAD1524 425
62977.ACIAD0034 62977.ACIAD1525 557
62977.ACIAD0034 62977.ACIAD1526 370
62977.ACIAD0034 62977.ACIAD1549 160
62977.ACIAD0034 62977.ACIAD1571 154
62977.ACIAD0034 62977.ACIAD1586 877
62977.ACIAD0034 62977.ACIAD1587 217
62977.ACIAD0034 62977.ACIAD1593 880
62977.ACIAD0034 62977.ACIAD1594 165
62977.ACIAD0034 62977.ACIAD1595 408
62977.ACIAD0034 62977.ACIAD1597 165
62977.ACIAD0034 62977.ACIAD1601 370
62977.ACIAD0034 62977.ACIAD1607 172
62977.ACIAD0034 62977.ACIAD1819 172
62977.ACIAD0034 62977.ACIAD1821 172
62977.ACIAD0034 62977.ACIAD1827 369
62977.ACIAD0034 62977.ACIAD1886 271
62977.ACIAD0034 62977.ACIAD1899 259
62977.ACIAD0034 62977.ACIAD1906 423
62977.ACIAD0034 62977.ACIAD1909 218
62977.ACIAD0034 62977.ACIAD1910 152
62977.ACIAD0034 62977.ACIAD1914 370
62977.ACIAD0034 62977.ACIAD1921 181
62977.ACIAD0034 62977.ACIAD1970 185
62977.ACIAD0034 62977.ACIAD2011 201
62977.ACIAD0034 62977.ACIAD2069 225
62977.ACIAD0034 62977.ACIAD2070 190
62977.ACIAD0034 62977.ACIAD2087 150
62977.ACIAD0034 62977.ACIAD2092 249
62977.ACIAD0034 62977.ACIAD2103 196
62977.ACIAD0034 62977.ACIAD2256 224
62977.ACIAD0034 62977.ACIAD2359 393
62977.ACIAD0034 62977.ACIAD2411 168
62977.ACIAD0034 62977.ACIAD2450 222
62977.ACIAD0034 62977.ACIAD2518 328
62977.ACIAD0034 62977.ACIAD2536 269
62977.ACIAD0034 62977.ACIAD2537 172
62977.ACIAD0034 62977.ACIAD2588 160
62977.ACIAD0034 62977.ACIAD2591 220
62977.ACIAD0034 62977.ACIAD2594 219
62977.ACIAD0034 62977.ACIAD2595 219
62977.ACIAD0034 62977.ACIAD2596 208
62977.ACIAD0034 62977.ACIAD2597 301
62977.ACIAD0034 62977.ACIAD2640 206
62977.ACIAD0034 62977.ACIAD2934 295
62977.ACIAD0034 62977.ACIAD2945 158
62977.ACIAD0034 62977.ACIAD2982 397
62977.ACIAD0034 62977.ACIAD3048 160
62977.ACIAD0034 62977.ACIAD3091 179
62977.ACIAD0034 62977.ACIAD3099 159
62977.ACIAD0034 62977.ACIAD3145 159
62977.ACIAD0034 62977.ACIAD3156 157
62977.ACIAD0034 62977.ACIAD3202 162
62977.ACIAD0034 62977.ACIAD3212 202
62977.ACIAD0034 62977.ACIAD3244 185
62977.ACIAD0034 62977.ACIAD3262 172
62977.ACIAD0034 62977.ACIAD3274 161
62977.ACIAD0034 62977.ACIAD3312 166
62977.ACIAD0034 62977.ACIAD3369 220
62977.ACIAD0034 62977.ACIAD3371 178
62977.ACIAD0034 62977.ACIAD3452 203
62977.ACIAD0034 62977.ACIAD3457 182
62977.ACIAD0034 62977.ACIAD3470 562
62977.ACIAD0034 62977.ACIAD3477 202
62977.ACIAD0034 62977.ACIAD3499 192
62977.ACIAD0034 62977.ACIAD3511 159
62977.ACIAD0034 62977.ACIAD3564 162
62977.ACIAD0035 62977.ACIAD0026 410
62977.ACIAD0035 62977.ACIAD0034 999
62977.ACIAD0035 62977.ACIAD0036 976
62977.ACIAD0035 62977.ACIAD0037 998
62977.ACIAD0035 62977.ACIAD0038 995
62977.ACIAD0035 62977.ACIAD0039 340
62977.ACIAD0035 62977.ACIAD0040 257
62977.ACIAD0035 62977.ACIAD0041 198
62977.ACIAD0035 62977.ACIAD0042 164
62977.ACIAD0035 62977.ACIAD0043 160
62977.ACIAD0035 62977.ACIAD0044 160
62977.ACIAD0035 62977.ACIAD0045 152
62977.ACIAD0035 62977.ACIAD0108 166
62977.ACIAD0035 62977.ACIAD0151 151
62977.ACIAD0035 62977.ACIAD0427 182
62977.ACIAD0035 62977.ACIAD0428 225
62977.ACIAD0035 62977.ACIAD0454 197
62977.ACIAD0035 62977.ACIAD0520 160
62977.ACIAD0035 62977.ACIAD0538 221
62977.ACIAD0035 62977.ACIAD0596 460
62977.ACIAD0035 62977.ACIAD0604 153
62977.ACIAD0035 62977.ACIAD0647 229
62977.ACIAD0035 62977.ACIAD0871 180
62977.ACIAD0035 62977.ACIAD0875 211
62977.ACIAD0035 62977.ACIAD0894 210
62977.ACIAD0035 62977.ACIAD0909 162
62977.ACIAD0035 62977.ACIAD1073 160
62977.ACIAD0035 62977.ACIAD1118 161
62977.ACIAD0035 62977.ACIAD1412 182
62977.ACIAD0035 62977.ACIAD1413 182
62977.ACIAD0035 62977.ACIAD1463 854
62977.ACIAD0035 62977.ACIAD1464 863
62977.ACIAD0035 62977.ACIAD1465 202
62977.ACIAD0035 62977.ACIAD1488 160
62977.ACIAD0035 62977.ACIAD1503 316
62977.ACIAD0035 62977.ACIAD1505 569
62977.ACIAD0035 62977.ACIAD1512 316
62977.ACIAD0035 62977.ACIAD1515 160
62977.ACIAD0035 62977.ACIAD1518 461
62977.ACIAD0035 62977.ACIAD1523 899
62977.ACIAD0035 62977.ACIAD1524 417
62977.ACIAD0035 62977.ACIAD1525 200
62977.ACIAD0035 62977.ACIAD1526 316
62977.ACIAD0035 62977.ACIAD1529 235
62977.ACIAD0035 62977.ACIAD1530 235
62977.ACIAD0035 62977.ACIAD1556 169
62977.ACIAD0035 62977.ACIAD1586 174
62977.ACIAD0035 62977.ACIAD1587 942
62977.ACIAD0035 62977.ACIAD1589 235
62977.ACIAD0035 62977.ACIAD1590 235
62977.ACIAD0035 62977.ACIAD1592 193
62977.ACIAD0035 62977.ACIAD1593 889
62977.ACIAD0035 62977.ACIAD1594 155
62977.ACIAD0035 62977.ACIAD1595 412
62977.ACIAD0035 62977.ACIAD1597 155
62977.ACIAD0035 62977.ACIAD1598 186
62977.ACIAD0035 62977.ACIAD1600 193
62977.ACIAD0035 62977.ACIAD1601 316
62977.ACIAD0035 62977.ACIAD1607 182
62977.ACIAD0035 62977.ACIAD1819 182
62977.ACIAD0035 62977.ACIAD1821 182
62977.ACIAD0035 62977.ACIAD1827 318
62977.ACIAD0035 62977.ACIAD1873 160
62977.ACIAD0035 62977.ACIAD1886 182
62977.ACIAD0035 62977.ACIAD1906 271
62977.ACIAD0035 62977.ACIAD1909 207
62977.ACIAD0035 62977.ACIAD1910 158
62977.ACIAD0035 62977.ACIAD1914 872
62977.ACIAD0035 62977.ACIAD1990 197
62977.ACIAD0035 62977.ACIAD2011 191
62977.ACIAD0035 62977.ACIAD2087 150
62977.ACIAD0035 62977.ACIAD2365 160
62977.ACIAD0035 62977.ACIAD2518 316
62977.ACIAD0035 62977.ACIAD2536 224
62977.ACIAD0035 62977.ACIAD2537 182
62977.ACIAD0035 62977.ACIAD2591 239
62977.ACIAD0035 62977.ACIAD2594 189
62977.ACIAD0035 62977.ACIAD2595 189
62977.ACIAD0035 62977.ACIAD2596 183
62977.ACIAD0035 62977.ACIAD2644 151
62977.ACIAD0035 62977.ACIAD2934 187
62977.ACIAD0035 62977.ACIAD2982 175
62977.ACIAD0035 62977.ACIAD3064 192
62977.ACIAD0035 62977.ACIAD3212 193
62977.ACIAD0035 62977.ACIAD3262 182
62977.ACIAD0035 62977.ACIAD3369 239
62977.ACIAD0035 62977.ACIAD3452 193
62977.ACIAD0035 62977.ACIAD3474 202
62977.ACIAD0036 62977.ACIAD0019 435
62977.ACIAD0036 62977.ACIAD0026 410
62977.ACIAD0036 62977.ACIAD0028 150
62977.ACIAD0036 62977.ACIAD0030 383
62977.ACIAD0036 62977.ACIAD0034 985
62977.ACIAD0036 62977.ACIAD0035 976
62977.ACIAD0036 62977.ACIAD0037 972
62977.ACIAD0036 62977.ACIAD0038 960
62977.ACIAD0036 62977.ACIAD0039 340
62977.ACIAD0036 62977.ACIAD0040 257
62977.ACIAD0036 62977.ACIAD0041 198
62977.ACIAD0036 62977.ACIAD0042 164
62977.ACIAD0036 62977.ACIAD0043 160
62977.ACIAD0036 62977.ACIAD0044 192
62977.ACIAD0036 62977.ACIAD0045 152
62977.ACIAD0036 62977.ACIAD0100 151
62977.ACIAD0036 62977.ACIAD0119 164
62977.ACIAD0036 62977.ACIAD0214 151
62977.ACIAD0036 62977.ACIAD0427 623
62977.ACIAD0036 62977.ACIAD0428 576
62977.ACIAD0036 62977.ACIAD0596 328
62977.ACIAD0036 62977.ACIAD0647 283
62977.ACIAD0036 62977.ACIAD0730 319
62977.ACIAD0036 62977.ACIAD0780 158
62977.ACIAD0036 62977.ACIAD0790 268
62977.ACIAD0036 62977.ACIAD0799 455
62977.ACIAD0036 62977.ACIAD0833 311
62977.ACIAD0036 62977.ACIAD0893 609
62977.ACIAD0036 62977.ACIAD1072 174
62977.ACIAD0036 62977.ACIAD1073 305
62977.ACIAD0036 62977.ACIAD1143 436
62977.ACIAD0036 62977.ACIAD1155 307
62977.ACIAD0036 62977.ACIAD1157 384
62977.ACIAD0036 62977.ACIAD1227 201
62977.ACIAD0036 62977.ACIAD1241 150
62977.ACIAD0036 62977.ACIAD1313 160
62977.ACIAD0036 62977.ACIAD1318 192
62977.ACIAD0036 62977.ACIAD1321 150
62977.ACIAD0036 62977.ACIAD1437 223
62977.ACIAD0036 62977.ACIAD1438 160
62977.ACIAD0036 62977.ACIAD1478 158
62977.ACIAD0036 62977.ACIAD1488 151
62977.ACIAD0036 62977.ACIAD1503 269
62977.ACIAD0036 62977.ACIAD1505 205
62977.ACIAD0036 62977.ACIAD1515 151
62977.ACIAD0036 62977.ACIAD1518 302
62977.ACIAD0036 62977.ACIAD1523 565
62977.ACIAD0036 62977.ACIAD1527 184
62977.ACIAD0036 62977.ACIAD1535 249
62977.ACIAD0036 62977.ACIAD1559 423
62977.ACIAD0036 62977.ACIAD1561 440
62977.ACIAD0036 62977.ACIAD1575 157
62977.ACIAD0036 62977.ACIAD1587 284
62977.ACIAD0036 62977.ACIAD1594 272
62977.ACIAD0036 62977.ACIAD1595 359
62977.ACIAD0036 62977.ACIAD1597 272
62977.ACIAD0036 62977.ACIAD1598 416
62977.ACIAD0036 62977.ACIAD1607 173
62977.ACIAD0036 62977.ACIAD1650 178
62977.ACIAD0036 62977.ACIAD1654 307
62977.ACIAD0036 62977.ACIAD1662 228
62977.ACIAD0036 62977.ACIAD1827 633
62977.ACIAD0036 62977.ACIAD1873 151
62977.ACIAD0036 62977.ACIAD1876 179
62977.ACIAD0036 62977.ACIAD1935 715
62977.ACIAD0036 62977.ACIAD1948 160
62977.ACIAD0036 62977.ACIAD2061 151
62977.ACIAD0036 62977.ACIAD2064 520
62977.ACIAD0036 62977.ACIAD2065 656
62977.ACIAD0036 62977.ACIAD2066 388
62977.ACIAD0036 62977.ACIAD2070 156
62977.ACIAD0036 62977.ACIAD2091 157
62977.ACIAD0036 62977.ACIAD2205 354
62977.ACIAD0036 62977.ACIAD2244 193
62977.ACIAD0036 62977.ACIAD2255 212
62977.ACIAD0036 62977.ACIAD2314 176
62977.ACIAD0036 62977.ACIAD2365 151
62977.ACIAD0036 62977.ACIAD2504 212
62977.ACIAD0036 62977.ACIAD2505 212
62977.ACIAD0036 62977.ACIAD2535 317
62977.ACIAD0036 62977.ACIAD2536 397
62977.ACIAD0036 62977.ACIAD2537 576
62977.ACIAD0036 62977.ACIAD2591 299
62977.ACIAD0036 62977.ACIAD2594 364
62977.ACIAD0036 62977.ACIAD2595 584
62977.ACIAD0036 62977.ACIAD2596 458
62977.ACIAD0036 62977.ACIAD2597 289
62977.ACIAD0036 62977.ACIAD2606 162
62977.ACIAD0036 62977.ACIAD2674 383
62977.ACIAD0036 62977.ACIAD2695 202
62977.ACIAD0036 62977.ACIAD2844 240
62977.ACIAD0036 62977.ACIAD2934 319
62977.ACIAD0036 62977.ACIAD2982 319
62977.ACIAD0036 62977.ACIAD3071 416
62977.ACIAD0036 62977.ACIAD3369 299
62977.ACIAD0036 62977.ACIAD3381 271
62977.ACIAD0036 62977.ACIAD3382 176
62977.ACIAD0036 62977.ACIAD3424 384
62977.ACIAD0036 62977.ACIAD3470 931
62977.ACIAD0036 62977.ACIAD3471 625
62977.ACIAD0036 62977.ACIAD3474 578
62977.ACIAD0036 62977.ACIAD3514 181
62977.ACIAD0036 62977.ACIAD3522 383
62977.ACIAD0036 62977.ACIAD3549 150
62977.ACIAD0037 62977.ACIAD0019 172
62977.ACIAD0037 62977.ACIAD0026 372
62977.ACIAD0037 62977.ACIAD0034 998
62977.ACIAD0037 62977.ACIAD0035 998
62977.ACIAD0037 62977.ACIAD0036 972
62977.ACIAD0037 62977.ACIAD0038 782
62977.ACIAD0037 62977.ACIAD0039 369
62977.ACIAD0037 62977.ACIAD0040 274
62977.ACIAD0037 62977.ACIAD0041 206
62977.ACIAD0037 62977.ACIAD0042 167
62977.ACIAD0037 62977.ACIAD0043 163
62977.ACIAD0037 62977.ACIAD0044 163
62977.ACIAD0037 62977.ACIAD0045 154
62977.ACIAD0037 62977.ACIAD0108 213
62977.ACIAD0037 62977.ACIAD0228 152
62977.ACIAD0037 62977.ACIAD0247 188
62977.ACIAD0037 62977.ACIAD0428 202
62977.ACIAD0037 62977.ACIAD0469 157
62977.ACIAD0037 62977.ACIAD0604 169
62977.ACIAD0037 62977.ACIAD0647 155
62977.ACIAD0037 62977.ACIAD0679 158
62977.ACIAD0037 62977.ACIAD0768 160
62977.ACIAD0037 62977.ACIAD0871 151
62977.ACIAD0037 62977.ACIAD0875 176
62977.ACIAD0037 62977.ACIAD1044 191
62977.ACIAD0037 62977.ACIAD1293 322
62977.ACIAD0037 62977.ACIAD1308 172
62977.ACIAD0037 62977.ACIAD1321 151
62977.ACIAD0037 62977.ACIAD1445 156
62977.ACIAD0037 62977.ACIAD1464 865
62977.ACIAD0037 62977.ACIAD1465 854
62977.ACIAD0037 62977.ACIAD1505 371
62977.ACIAD0037 62977.ACIAD1516 246
62977.ACIAD0037 62977.ACIAD1518 229
62977.ACIAD0037 62977.ACIAD1523 882
62977.ACIAD0037 62977.ACIAD1524 406
62977.ACIAD0037 62977.ACIAD1525 621
62977.ACIAD0037 62977.ACIAD1526 319
62977.ACIAD0037 62977.ACIAD1535 205
62977.ACIAD0037 62977.ACIAD1586 867
62977.ACIAD0037 62977.ACIAD1587 882
62977.ACIAD0037 62977.ACIAD1593 342
62977.ACIAD0037 62977.ACIAD1594 280
62977.ACIAD0037 62977.ACIAD1595 587
62977.ACIAD0037 62977.ACIAD1596 360
62977.ACIAD0037 62977.ACIAD1597 280
62977.ACIAD0037 62977.ACIAD1601 280
62977.ACIAD0037 62977.ACIAD1827 342
62977.ACIAD0037 62977.ACIAD1909 201
62977.ACIAD0037 62977.ACIAD1913 207
62977.ACIAD0037 62977.ACIAD1914 800
62977.ACIAD0037 62977.ACIAD1953 178
62977.ACIAD0037 62977.ACIAD1955 192
62977.ACIAD0037 62977.ACIAD1957 192
62977.ACIAD0037 62977.ACIAD1971 202
62977.ACIAD0037 62977.ACIAD2007 174
62977.ACIAD0037 62977.ACIAD2236 255
62977.ACIAD0037 62977.ACIAD2261 423
62977.ACIAD0037 62977.ACIAD2537 177
62977.ACIAD0037 62977.ACIAD3008 162
62977.ACIAD0037 62977.ACIAD3041 163
62977.ACIAD0037 62977.ACIAD3245 191
62977.ACIAD0037 62977.ACIAD3452 176
62977.ACIAD0037 62977.ACIAD3470 549
62977.ACIAD0037 62977.ACIAD3638 172
62977.ACIAD0038 62977.ACIAD0019 172
62977.ACIAD0038 62977.ACIAD0026 260
62977.ACIAD0038 62977.ACIAD0034 996
62977.ACIAD0038 62977.ACIAD0035 995
62977.ACIAD0038 62977.ACIAD0036 960
62977.ACIAD0038 62977.ACIAD0037 782
62977.ACIAD0038 62977.ACIAD0039 413
62977.ACIAD0038 62977.ACIAD0040 298
62977.ACIAD0038 62977.ACIAD0041 218
62977.ACIAD0038 62977.ACIAD0042 172
62977.ACIAD0038 62977.ACIAD0043 167
62977.ACIAD0038 62977.ACIAD0044 167
62977.ACIAD0038 62977.ACIAD0045 156
62977.ACIAD0038 62977.ACIAD0214 232
62977.ACIAD0038 62977.ACIAD0247 168
62977.ACIAD0038 62977.ACIAD0445 159
62977.ACIAD0038 62977.ACIAD0510 202
62977.ACIAD0038 62977.ACIAD0513 165
62977.ACIAD0038 62977.ACIAD0647 247
62977.ACIAD0038 62977.ACIAD0768 160
62977.ACIAD0038 62977.ACIAD0875 176
62977.ACIAD0038 62977.ACIAD1308 172
62977.ACIAD0038 62977.ACIAD1416 192
62977.ACIAD0038 62977.ACIAD1464 865
62977.ACIAD0038 62977.ACIAD1465 854
62977.ACIAD0038 62977.ACIAD1481 212
62977.ACIAD0038 62977.ACIAD1505 514
62977.ACIAD0038 62977.ACIAD1518 299
62977.ACIAD0038 62977.ACIAD1523 882
62977.ACIAD0038 62977.ACIAD1524 420
62977.ACIAD0038 62977.ACIAD1525 550
62977.ACIAD0038 62977.ACIAD1526 364
62977.ACIAD0038 62977.ACIAD1527 201
62977.ACIAD0038 62977.ACIAD1535 176
62977.ACIAD0038 62977.ACIAD1586 874
62977.ACIAD0038 62977.ACIAD1587 926
62977.ACIAD0038 62977.ACIAD1593 374
62977.ACIAD0038 62977.ACIAD1595 203
62977.ACIAD0038 62977.ACIAD1596 173
62977.ACIAD0038 62977.ACIAD1599 176
62977.ACIAD0038 62977.ACIAD1601 314
62977.ACIAD0038 62977.ACIAD1783 167
62977.ACIAD0038 62977.ACIAD1827 342
62977.ACIAD0038 62977.ACIAD1909 201
62977.ACIAD0038 62977.ACIAD1913 207
62977.ACIAD0038 62977.ACIAD1914 800
62977.ACIAD0038 62977.ACIAD1955 151
62977.ACIAD0038 62977.ACIAD1957 151
62977.ACIAD0038 62977.ACIAD1966 168
62977.ACIAD0038 62977.ACIAD1970 169
62977.ACIAD0038 62977.ACIAD2079 224
62977.ACIAD0038 62977.ACIAD2236 290
62977.ACIAD0038 62977.ACIAD2261 352
62977.ACIAD0038 62977.ACIAD2357 153
62977.ACIAD0038 62977.ACIAD2370 156
62977.ACIAD0038 62977.ACIAD2572 154
62977.ACIAD0038 62977.ACIAD2964 155
62977.ACIAD0038 62977.ACIAD3041 163
62977.ACIAD0038 62977.ACIAD3270 172
62977.ACIAD0038 62977.ACIAD3452 176
62977.ACIAD0038 62977.ACIAD3470 172
62977.ACIAD0039 62977.ACIAD0013 236
62977.ACIAD0039 62977.ACIAD0023 171
62977.ACIAD0039 62977.ACIAD0026 232
62977.ACIAD0039 62977.ACIAD0034 339
62977.ACIAD0039 62977.ACIAD0035 340
62977.ACIAD0039 62977.ACIAD0036 340
62977.ACIAD0039 62977.ACIAD0037 369
62977.ACIAD0039 62977.ACIAD0038 413
62977.ACIAD0039 62977.ACIAD0040 567
62977.ACIAD0039 62977.ACIAD0041 352
62977.ACIAD0039 62977.ACIAD0042 252
62977.ACIAD0039 62977.ACIAD0043 223
62977.ACIAD0039 62977.ACIAD0044 217
62977.ACIAD0039 62977.ACIAD0045 188
62977.ACIAD0039 62977.ACIAD0062 163
62977.ACIAD0039 62977.ACIAD0063 157
62977.ACIAD0039 62977.ACIAD0096 196
62977.ACIAD0039 62977.ACIAD0142 265
62977.ACIAD0039 62977.ACIAD0198 167
62977.ACIAD0039 62977.ACIAD0244 622
62977.ACIAD0039 62977.ACIAD0249 158
62977.ACIAD0039 62977.ACIAD0252 234
62977.ACIAD0039 62977.ACIAD0263 275
62977.ACIAD0039 62977.ACIAD0264 302
62977.ACIAD0039 62977.ACIAD0270 196
62977.ACIAD0039 62977.ACIAD0273 155
62977.ACIAD0039 62977.ACIAD0274 364
62977.ACIAD0039 62977.ACIAD0279 153
62977.ACIAD0039 62977.ACIAD0282 469
62977.ACIAD0039 62977.ACIAD0283 887
62977.ACIAD0039 62977.ACIAD0314 213
62977.ACIAD0039 62977.ACIAD0318 800
62977.ACIAD0039 62977.ACIAD0324 334
62977.ACIAD0039 62977.ACIAD0354 319
62977.ACIAD0039 62977.ACIAD0380 618
62977.ACIAD0039 62977.ACIAD0394 176
62977.ACIAD0039 62977.ACIAD0418 155
62977.ACIAD0039 62977.ACIAD0424 192
62977.ACIAD0039 62977.ACIAD0463 216
62977.ACIAD0039 62977.ACIAD0466 231
62977.ACIAD0039 62977.ACIAD0469 173
62977.ACIAD0039 62977.ACIAD0476 800
62977.ACIAD0039 62977.ACIAD0479 382
62977.ACIAD0039 62977.ACIAD0480 158
62977.ACIAD0039 62977.ACIAD0501 152
62977.ACIAD0039 62977.ACIAD0502 151
62977.ACIAD0039 62977.ACIAD0514 242
62977.ACIAD0039 62977.ACIAD0515 327
62977.ACIAD0039 62977.ACIAD0518 156
62977.ACIAD0039 62977.ACIAD0530 179
62977.ACIAD0039 62977.ACIAD0542 316
62977.ACIAD0039 62977.ACIAD0545 192
62977.ACIAD0039 62977.ACIAD0547 159
62977.ACIAD0039 62977.ACIAD0561 206
62977.ACIAD0039 62977.ACIAD0563 220
62977.ACIAD0039 62977.ACIAD0580 155
62977.ACIAD0039 62977.ACIAD0583 155
62977.ACIAD0039 62977.ACIAD0596 287
62977.ACIAD0039 62977.ACIAD0609 156
62977.ACIAD0039 62977.ACIAD0648 265
62977.ACIAD0039 62977.ACIAD0650 974
62977.ACIAD0039 62977.ACIAD0663 183
62977.ACIAD0039 62977.ACIAD0664 184
62977.ACIAD0039 62977.ACIAD0679 361
62977.ACIAD0039 62977.ACIAD0768 230
62977.ACIAD0039 62977.ACIAD0782 195
62977.ACIAD0039 62977.ACIAD0791 464
62977.ACIAD0039 62977.ACIAD0799 156
62977.ACIAD0039 62977.ACIAD0801 296
62977.ACIAD0039 62977.ACIAD0840 196
62977.ACIAD0039 62977.ACIAD0846 200
62977.ACIAD0039 62977.ACIAD0856 365
62977.ACIAD0039 62977.ACIAD0863 167
62977.ACIAD0039 62977.ACIAD0864 171
62977.ACIAD0039 62977.ACIAD0879 155
62977.ACIAD0039 62977.ACIAD0887 316
62977.ACIAD0039 62977.ACIAD0901 243
62977.ACIAD0039 62977.ACIAD0903 995
62977.ACIAD0039 62977.ACIAD0913 172
62977.ACIAD0039 62977.ACIAD0922 207
62977.ACIAD0039 62977.ACIAD1017 153
62977.ACIAD0039 62977.ACIAD1045 423
62977.ACIAD0039 62977.ACIAD1047 307
62977.ACIAD0039 62977.ACIAD1051 151
62977.ACIAD0039 62977.ACIAD1059 171
62977.ACIAD0039 62977.ACIAD1060 151
62977.ACIAD0039 62977.ACIAD1061 170
62977.ACIAD0039 62977.ACIAD1062 161
62977.ACIAD0039 62977.ACIAD1069 222
62977.ACIAD0039 62977.ACIAD1073 150
62977.ACIAD0039 62977.ACIAD1101 232
62977.ACIAD0039 62977.ACIAD1105 169
62977.ACIAD0039 62977.ACIAD1110 899
62977.ACIAD0039 62977.ACIAD1115 232
62977.ACIAD0039 62977.ACIAD1138 201
62977.ACIAD0039 62977.ACIAD1149 538
62977.ACIAD0039 62977.ACIAD1150 325
62977.ACIAD0039 62977.ACIAD1151 980
62977.ACIAD0039 62977.ACIAD1197 360
62977.ACIAD0039 62977.ACIAD1199 161
62977.ACIAD0039 62977.ACIAD1210 437
62977.ACIAD0039 62977.ACIAD1231 894
62977.ACIAD0039 62977.ACIAD1252 255
62977.ACIAD0039 62977.ACIAD1253 223
62977.ACIAD0039 62977.ACIAD1257 214
62977.ACIAD0039 62977.ACIAD1258 821
62977.ACIAD0039 62977.ACIAD1266 468
62977.ACIAD0039 62977.ACIAD1268 221
62977.ACIAD0039 62977.ACIAD1270 811
62977.ACIAD0039 62977.ACIAD1284 958
62977.ACIAD0039 62977.ACIAD1289 899
62977.ACIAD0039 62977.ACIAD1295 171
62977.ACIAD0039 62977.ACIAD1308 423
62977.ACIAD0039 62977.ACIAD1318 232
62977.ACIAD0039 62977.ACIAD1321 270
62977.ACIAD0039 62977.ACIAD1335 159
62977.ACIAD0039 62977.ACIAD1360 985
62977.ACIAD0039 62977.ACIAD1366 954
62977.ACIAD0039 62977.ACIAD1374 377
62977.ACIAD0039 62977.ACIAD1378 500
62977.ACIAD0039 62977.ACIAD1400 164
62977.ACIAD0039 62977.ACIAD1417 172
62977.ACIAD0039 62977.ACIAD1418 150
62977.ACIAD0039 62977.ACIAD1452 365
62977.ACIAD0039 62977.ACIAD1454 154
62977.ACIAD0039 62977.ACIAD1483 336
62977.ACIAD0039 62977.ACIAD1485 337
62977.ACIAD0039 62977.ACIAD1646 907
62977.ACIAD0039 62977.ACIAD1663 201
62977.ACIAD0039 62977.ACIAD1670 195
62977.ACIAD0039 62977.ACIAD1713 156
62977.ACIAD0039 62977.ACIAD1743 154
62977.ACIAD0039 62977.ACIAD1744 800
62977.ACIAD0039 62977.ACIAD1782 161
62977.ACIAD0039 62977.ACIAD1870 405
62977.ACIAD0039 62977.ACIAD1882 409
62977.ACIAD0039 62977.ACIAD1921 176
62977.ACIAD0039 62977.ACIAD1990 235
62977.ACIAD0039 62977.ACIAD2042 246
62977.ACIAD0039 62977.ACIAD2088 800
62977.ACIAD0039 62977.ACIAD2089 189
62977.ACIAD0039 62977.ACIAD2102 445
62977.ACIAD0039 62977.ACIAD2117 171
62977.ACIAD0039 62977.ACIAD2206 168
62977.ACIAD0039 62977.ACIAD2222 220
62977.ACIAD0039 62977.ACIAD2231 320
62977.ACIAD0039 62977.ACIAD2234 170
62977.ACIAD0039 62977.ACIAD2241 249
62977.ACIAD0039 62977.ACIAD2265 335
62977.ACIAD0039 62977.ACIAD2284 537
62977.ACIAD0039 62977.ACIAD2296 192
62977.ACIAD0039 62977.ACIAD2359 264
62977.ACIAD0039 62977.ACIAD2362 235
62977.ACIAD0039 62977.ACIAD2363 260
62977.ACIAD0039 62977.ACIAD2372 310
62977.ACIAD0039 62977.ACIAD2418 224
62977.ACIAD0039 62977.ACIAD2444 204
62977.ACIAD0039 62977.ACIAD2463 177
62977.ACIAD0039 62977.ACIAD2552 174
62977.ACIAD0039 62977.ACIAD2560 933
62977.ACIAD0039 62977.ACIAD2561 332
62977.ACIAD0039 62977.ACIAD2574 800
62977.ACIAD0039 62977.ACIAD2581 285
62977.ACIAD0039 62977.ACIAD2584 157
62977.ACIAD0039 62977.ACIAD2587 811
62977.ACIAD0039 62977.ACIAD2597 211
62977.ACIAD0039 62977.ACIAD2599 294
62977.ACIAD0039 62977.ACIAD2612 242
62977.ACIAD0039 62977.ACIAD2622 165
62977.ACIAD0039 62977.ACIAD2637 160
62977.ACIAD0039 62977.ACIAD2639 173
62977.ACIAD0039 62977.ACIAD2649 353
62977.ACIAD0039 62977.ACIAD2651 235
62977.ACIAD0039 62977.ACIAD2664 266
62977.ACIAD0039 62977.ACIAD2680 899
62977.ACIAD0039 62977.ACIAD2738 154
62977.ACIAD0039 62977.ACIAD2767 171
62977.ACIAD0039 62977.ACIAD2820 179
62977.ACIAD0039 62977.ACIAD2832 201
62977.ACIAD0039 62977.ACIAD2838 216
62977.ACIAD0039 62977.ACIAD2840 196
62977.ACIAD0039 62977.ACIAD2844 159
62977.ACIAD0039 62977.ACIAD2860 781
62977.ACIAD0039 62977.ACIAD2861 618
62977.ACIAD0039 62977.ACIAD2888 240
62977.ACIAD0039 62977.ACIAD2892 180
62977.ACIAD0039 62977.ACIAD2894 188
62977.ACIAD0039 62977.ACIAD2901 157
62977.ACIAD0039 62977.ACIAD2903 188
62977.ACIAD0039 62977.ACIAD2911 212
62977.ACIAD0039 62977.ACIAD2941 507
62977.ACIAD0039 62977.ACIAD2987 150
62977.ACIAD0039 62977.ACIAD3008 217
62977.ACIAD0039 62977.ACIAD3032 191
62977.ACIAD0039 62977.ACIAD3036 383
62977.ACIAD0039 62977.ACIAD3041 392
62977.ACIAD0039 62977.ACIAD3042 261
62977.ACIAD0039 62977.ACIAD3050 220
62977.ACIAD0039 62977.ACIAD3053 172
62977.ACIAD0039 62977.ACIAD3058 247
62977.ACIAD0039 62977.ACIAD3091 264
62977.ACIAD0039 62977.ACIAD3103 446
62977.ACIAD0039 62977.ACIAD3104 216
62977.ACIAD0039 62977.ACIAD3122 479
62977.ACIAD0039 62977.ACIAD3125 340
62977.ACIAD0039 62977.ACIAD3132 192
62977.ACIAD0039 62977.ACIAD3133 323
62977.ACIAD0039 62977.ACIAD3145 161
62977.ACIAD0039 62977.ACIAD3157 309
62977.ACIAD0039 62977.ACIAD3179 151
62977.ACIAD0039 62977.ACIAD3228 532
62977.ACIAD0039 62977.ACIAD3271 248
62977.ACIAD0039 62977.ACIAD3272 248
62977.ACIAD0039 62977.ACIAD3291 283
62977.ACIAD0039 62977.ACIAD3311 223
62977.ACIAD0039 62977.ACIAD3344 150
62977.ACIAD0039 62977.ACIAD3350 258
62977.ACIAD0039 62977.ACIAD3354 250
62977.ACIAD0039 62977.ACIAD3366 480
62977.ACIAD0039 62977.ACIAD3391 316
62977.ACIAD0039 62977.ACIAD3395 432
62977.ACIAD0039 62977.ACIAD3446 510
62977.ACIAD0039 62977.ACIAD3447 186
62977.ACIAD0039 62977.ACIAD3478 316
62977.ACIAD0039 62977.ACIAD3489 733
62977.ACIAD0039 62977.ACIAD3516 167
62977.ACIAD0039 62977.ACIAD3518 432
62977.ACIAD0039 62977.ACIAD3525 191
62977.ACIAD0039 62977.ACIAD3557 215
62977.ACIAD0039 62977.ACIAD3558 268
62977.ACIAD0039 62977.ACIAD3573 176
62977.ACIAD0039 62977.ACIAD3636 468
62977.ACIAD0039 62977.ACIAD3647 176
62977.ACIAD0039 62977.ACIAD3663 167
62977.ACIAD0039 62977.ACIAD3669 272
62977.ACIAD0039 62977.ACIAD3681 294
62977.ACIAD0039 62977.ACIAD3682 234
62977.ACIAD0039 62977.ACIAD3683 184
62977.ACIAD0039 62977.ACIAD3684 230
62977.ACIAD0040 62977.ACIAD0005 222
62977.ACIAD0040 62977.ACIAD0034 257
62977.ACIAD0040 62977.ACIAD0035 257
62977.ACIAD0040 62977.ACIAD0036 257
62977.ACIAD0040 62977.ACIAD0037 274
62977.ACIAD0040 62977.ACIAD0038 298
62977.ACIAD0040 62977.ACIAD0039 567
62977.ACIAD0040 62977.ACIAD0041 530
62977.ACIAD0040 62977.ACIAD0042 291
62977.ACIAD0040 62977.ACIAD0043 266
62977.ACIAD0040 62977.ACIAD0044 266
62977.ACIAD0040 62977.ACIAD0045 335
62977.ACIAD0040 62977.ACIAD0134 192
62977.ACIAD0040 62977.ACIAD0162 218
62977.ACIAD0040 62977.ACIAD0178 183
62977.ACIAD0040 62977.ACIAD0180 489
62977.ACIAD0040 62977.ACIAD0289 163
62977.ACIAD0040 62977.ACIAD0294 300
62977.ACIAD0040 62977.ACIAD0349 214
62977.ACIAD0040 62977.ACIAD0381 201
62977.ACIAD0040 62977.ACIAD0431 225
62977.ACIAD0040 62977.ACIAD0452 382
62977.ACIAD0040 62977.ACIAD0471 202
62977.ACIAD0040 62977.ACIAD0618 188
62977.ACIAD0040 62977.ACIAD0620 699
62977.ACIAD0040 62977.ACIAD0631 198
62977.ACIAD0040 62977.ACIAD0669 188
62977.ACIAD0040 62977.ACIAD0679 172
62977.ACIAD0040 62977.ACIAD0711 165
62977.ACIAD0040 62977.ACIAD0714 164
62977.ACIAD0040 62977.ACIAD0769 242
62977.ACIAD0040 62977.ACIAD0777 207
62977.ACIAD0040 62977.ACIAD0792 151
62977.ACIAD0040 62977.ACIAD0809 223
62977.ACIAD0040 62977.ACIAD0835 211
62977.ACIAD0040 62977.ACIAD0853 302
62977.ACIAD0040 62977.ACIAD0909 766
62977.ACIAD0040 62977.ACIAD1059 337
62977.ACIAD0040 62977.ACIAD1154 187
62977.ACIAD0040 62977.ACIAD1164 177
62977.ACIAD0040 62977.ACIAD1174 162
62977.ACIAD0040 62977.ACIAD1238 166
62977.ACIAD0040 62977.ACIAD1319 192
62977.ACIAD0040 62977.ACIAD1433 263
62977.ACIAD0040 62977.ACIAD1439 164
62977.ACIAD0040 62977.ACIAD1461 162
62977.ACIAD0040 62977.ACIAD1615 199
62977.ACIAD0040 62977.ACIAD1620 163
62977.ACIAD0040 62977.ACIAD1701 164
62977.ACIAD0040 62977.ACIAD1717 150
62977.ACIAD0040 62977.ACIAD1727 200
62977.ACIAD0040 62977.ACIAD1794 192
62977.ACIAD0040 62977.ACIAD1836 159
62977.ACIAD0040 62977.ACIAD1874 174
62977.ACIAD0040 62977.ACIAD1900 214
62977.ACIAD0040 62977.ACIAD2031 165
62977.ACIAD0040 62977.ACIAD2056 282
62977.ACIAD0040 62977.ACIAD2081 271
62977.ACIAD0040 62977.ACIAD2083 318
62977.ACIAD0040 62977.ACIAD2137 166
62977.ACIAD0040 62977.ACIAD2182 151
62977.ACIAD0040 62977.ACIAD2192 224
62977.ACIAD0040 62977.ACIAD2343 190
62977.ACIAD0040 62977.ACIAD2344 288
62977.ACIAD0040 62977.ACIAD2353 154
62977.ACIAD0040 62977.ACIAD2355 155
62977.ACIAD0040 62977.ACIAD2368 689
62977.ACIAD0040 62977.ACIAD2378 317
62977.ACIAD0040 62977.ACIAD2511 197
62977.ACIAD0040 62977.ACIAD2535 194
62977.ACIAD0040 62977.ACIAD2572 195
62977.ACIAD0040 62977.ACIAD2595 226
62977.ACIAD0040 62977.ACIAD2607 152
62977.ACIAD0040 62977.ACIAD2686 197
62977.ACIAD0040 62977.ACIAD2721 173
62977.ACIAD0040 62977.ACIAD2734 251
62977.ACIAD0040 62977.ACIAD2827 161
62977.ACIAD0040 62977.ACIAD2870 179
62977.ACIAD0040 62977.ACIAD2921 162
62977.ACIAD0040 62977.ACIAD2968 159
62977.ACIAD0040 62977.ACIAD3041 153
62977.ACIAD0040 62977.ACIAD3082 229
62977.ACIAD0040 62977.ACIAD3099 281
62977.ACIAD0040 62977.ACIAD3116 178
62977.ACIAD0040 62977.ACIAD3123 708
62977.ACIAD0040 62977.ACIAD3183 764
62977.ACIAD0040 62977.ACIAD3225 163
62977.ACIAD0040 62977.ACIAD3250 294
62977.ACIAD0040 62977.ACIAD3296 191
62977.ACIAD0040 62977.ACIAD3442 165
62977.ACIAD0040 62977.ACIAD3521 388
62977.ACIAD0040 62977.ACIAD3539 172
62977.ACIAD0040 62977.ACIAD3588 173
62977.ACIAD0041 62977.ACIAD0034 198
62977.ACIAD0041 62977.ACIAD0035 198
62977.ACIAD0041 62977.ACIAD0036 198
62977.ACIAD0041 62977.ACIAD0037 206
62977.ACIAD0041 62977.ACIAD0038 218
62977.ACIAD0041 62977.ACIAD0039 352
62977.ACIAD0041 62977.ACIAD0040 530
62977.ACIAD0041 62977.ACIAD0042 444
62977.ACIAD0041 62977.ACIAD0043 393
62977.ACIAD0041 62977.ACIAD0044 393
62977.ACIAD0041 62977.ACIAD0045 296
62977.ACIAD0041 62977.ACIAD0110 153
62977.ACIAD0041 62977.ACIAD0152 295
62977.ACIAD0041 62977.ACIAD0221 297
62977.ACIAD0041 62977.ACIAD0243 417
62977.ACIAD0041 62977.ACIAD0267 153
62977.ACIAD0041 62977.ACIAD0349 263
62977.ACIAD0041 62977.ACIAD0383 160
62977.ACIAD0041 62977.ACIAD0397 369
62977.ACIAD0041 62977.ACIAD0616 766
62977.ACIAD0041 62977.ACIAD0618 766
62977.ACIAD0041 62977.ACIAD0620 346
62977.ACIAD0041 62977.ACIAD0705 252
62977.ACIAD0041 62977.ACIAD0716 162
62977.ACIAD0041 62977.ACIAD0755 163
62977.ACIAD0041 62977.ACIAD0756 259
62977.ACIAD0041 62977.ACIAD0793 178
62977.ACIAD0041 62977.ACIAD0809 182
62977.ACIAD0041 62977.ACIAD0815 166
62977.ACIAD0041 62977.ACIAD0979 157
62977.ACIAD0041 62977.ACIAD0980 330
62977.ACIAD0041 62977.ACIAD1162 280
62977.ACIAD0041 62977.ACIAD1195 301
62977.ACIAD0041 62977.ACIAD1287 349
62977.ACIAD0041 62977.ACIAD1289 204
62977.ACIAD0041 62977.ACIAD1297 151
62977.ACIAD0041 62977.ACIAD1324 163
62977.ACIAD0041 62977.ACIAD1334 166
62977.ACIAD0041 62977.ACIAD1341 165
62977.ACIAD0041 62977.ACIAD1365 302
62977.ACIAD0041 62977.ACIAD1378 164
62977.ACIAD0041 62977.ACIAD1436 412
62977.ACIAD0041 62977.ACIAD1452 230
62977.ACIAD0041 62977.ACIAD1625 178
62977.ACIAD0041 62977.ACIAD1652 167
62977.ACIAD0041 62977.ACIAD1678 180
62977.ACIAD0041 62977.ACIAD1714 340
62977.ACIAD0041 62977.ACIAD1722 175
62977.ACIAD0041 62977.ACIAD1755 381
62977.ACIAD0041 62977.ACIAD1764 221
62977.ACIAD0041 62977.ACIAD1779 244
62977.ACIAD0041 62977.ACIAD1783 252
62977.ACIAD0041 62977.ACIAD1806 318
62977.ACIAD0041 62977.ACIAD1828 254
62977.ACIAD0041 62977.ACIAD1830 217
62977.ACIAD0041 62977.ACIAD1852 154
62977.ACIAD0041 62977.ACIAD1909 158
62977.ACIAD0041 62977.ACIAD1914 200
62977.ACIAD0041 62977.ACIAD2010 186
62977.ACIAD0041 62977.ACIAD2080 209
62977.ACIAD0041 62977.ACIAD2081 278
62977.ACIAD0041 62977.ACIAD2149 172
62977.ACIAD0041 62977.ACIAD2190 291
62977.ACIAD0041 62977.ACIAD2248 191
62977.ACIAD0041 62977.ACIAD2349 503
62977.ACIAD0041 62977.ACIAD2444 224
62977.ACIAD0041 62977.ACIAD2508 331
62977.ACIAD0041 62977.ACIAD2659 207
62977.ACIAD0041 62977.ACIAD2695 184
62977.ACIAD0041 62977.ACIAD2727 241
62977.ACIAD0041 62977.ACIAD2734 388
62977.ACIAD0041 62977.ACIAD2746 154
62977.ACIAD0041 62977.ACIAD2926 257
62977.ACIAD0041 62977.ACIAD2930 178
62977.ACIAD0041 62977.ACIAD3332 160
62977.ACIAD0041 62977.ACIAD3333 175
62977.ACIAD0041 62977.ACIAD3334 175
62977.ACIAD0041 62977.ACIAD3335 192
62977.ACIAD0041 62977.ACIAD3418 194
62977.ACIAD0041 62977.ACIAD3425 347
62977.ACIAD0041 62977.ACIAD3441 154
62977.ACIAD0041 62977.ACIAD3459 222
62977.ACIAD0041 62977.ACIAD3499 347
62977.ACIAD0041 62977.ACIAD3537 205
62977.ACIAD0041 62977.ACIAD3564 407
62977.ACIAD0041 62977.ACIAD3568 205
62977.ACIAD0041 62977.ACIAD3572 295
62977.ACIAD0041 62977.ACIAD3586 248
62977.ACIAD0041 62977.ACIAD3629 324
62977.ACIAD0041 62977.ACIAD3630 488
62977.ACIAD0042 62977.ACIAD0026 202
62977.ACIAD0042 62977.ACIAD0034 164
62977.ACIAD0042 62977.ACIAD0035 164
62977.ACIAD0042 62977.ACIAD0036 164
62977.ACIAD0042 62977.ACIAD0037 167
62977.ACIAD0042 62977.ACIAD0038 172
62977.ACIAD0042 62977.ACIAD0039 252
62977.ACIAD0042 62977.ACIAD0040 291
62977.ACIAD0042 62977.ACIAD0041 444
62977.ACIAD0042 62977.ACIAD0043 860
62977.ACIAD0042 62977.ACIAD0044 860
62977.ACIAD0042 62977.ACIAD0045 513
62977.ACIAD0042 62977.ACIAD0063 319
62977.ACIAD0042 62977.ACIAD0064 609
62977.ACIAD0042 62977.ACIAD0075 202
62977.ACIAD0042 62977.ACIAD0084 202
62977.ACIAD0042 62977.ACIAD0086 202
62977.ACIAD0042 62977.ACIAD0099 202
62977.ACIAD0042 62977.ACIAD0116 383
62977.ACIAD0042 62977.ACIAD0137 468
62977.ACIAD0042 62977.ACIAD0253 151
62977.ACIAD0042 62977.ACIAD0275 244
62977.ACIAD0042 62977.ACIAD0278 269
62977.ACIAD0042 62977.ACIAD0282 609
62977.ACIAD0042 62977.ACIAD0307 423
62977.ACIAD0042 62977.ACIAD0313 173
62977.ACIAD0042 62977.ACIAD0319 194
62977.ACIAD0042 62977.ACIAD0334 439
62977.ACIAD0042 62977.ACIAD0335 183
62977.ACIAD0042 62977.ACIAD0380 221
62977.ACIAD0042 62977.ACIAD0399 319
62977.ACIAD0042 62977.ACIAD0415 150
62977.ACIAD0042 62977.ACIAD0455 152
62977.ACIAD0042 62977.ACIAD0456 225
62977.ACIAD0042 62977.ACIAD0462 198
62977.ACIAD0042 62977.ACIAD0479 155
62977.ACIAD0042 62977.ACIAD0481 194
62977.ACIAD0042 62977.ACIAD0484 151
62977.ACIAD0042 62977.ACIAD0493 245
62977.ACIAD0042 62977.ACIAD0527 207
62977.ACIAD0042 62977.ACIAD0555 177
62977.ACIAD0042 62977.ACIAD0568 174
62977.ACIAD0042 62977.ACIAD0569 174
62977.ACIAD0042 62977.ACIAD0580 183
62977.ACIAD0042 62977.ACIAD0582 293
62977.ACIAD0042 62977.ACIAD0583 183
62977.ACIAD0042 62977.ACIAD0674 321
62977.ACIAD0042 62977.ACIAD0677 268
62977.ACIAD0042 62977.ACIAD0691 150
62977.ACIAD0042 62977.ACIAD0702 151
62977.ACIAD0042 62977.ACIAD0711 300
62977.ACIAD0042 62977.ACIAD0761 468
62977.ACIAD0042 62977.ACIAD0794 166
62977.ACIAD0042 62977.ACIAD0795 609
62977.ACIAD0042 62977.ACIAD0804 267
62977.ACIAD0042 62977.ACIAD0837 262
62977.ACIAD0042 62977.ACIAD0855 245
62977.ACIAD0042 62977.ACIAD0865 150
62977.ACIAD0042 62977.ACIAD0868 167
62977.ACIAD0042 62977.ACIAD0869 156
62977.ACIAD0042 62977.ACIAD0870 212
62977.ACIAD0042 62977.ACIAD0871 479
62977.ACIAD0042 62977.ACIAD0872 174
62977.ACIAD0042 62977.ACIAD0879 422
62977.ACIAD0042 62977.ACIAD0909 151
62977.ACIAD0042 62977.ACIAD0922 309
62977.ACIAD0042 62977.ACIAD0989 260
62977.ACIAD0042 62977.ACIAD0995 283
62977.ACIAD0042 62977.ACIAD1022 354
62977.ACIAD0042 62977.ACIAD1026 150
62977.ACIAD0042 62977.ACIAD1070 168
62977.ACIAD0042 62977.ACIAD1072 246
62977.ACIAD0042 62977.ACIAD1073 232
62977.ACIAD0042 62977.ACIAD1125 175
62977.ACIAD0042 62977.ACIAD1149 234
62977.ACIAD0042 62977.ACIAD1175 202
62977.ACIAD0042 62977.ACIAD1193 272
62977.ACIAD0042 62977.ACIAD1216 538
62977.ACIAD0042 62977.ACIAD1232 452
62977.ACIAD0042 62977.ACIAD1243 214
62977.ACIAD0042 62977.ACIAD1265 224
62977.ACIAD0042 62977.ACIAD1284 284
62977.ACIAD0042 62977.ACIAD1323 579
62977.ACIAD0042 62977.ACIAD1339 194
62977.ACIAD0042 62977.ACIAD1346 168
62977.ACIAD0042 62977.ACIAD1362 168
62977.ACIAD0042 62977.ACIAD1381 455
62977.ACIAD0042 62977.ACIAD1383 214
62977.ACIAD0042 62977.ACIAD1439 164
62977.ACIAD0042 62977.ACIAD1450 167
62977.ACIAD0042 62977.ACIAD1457 271
62977.ACIAD0042 62977.ACIAD1655 311
62977.ACIAD0042 62977.ACIAD1670 219
62977.ACIAD0042 62977.ACIAD1689 167
62977.ACIAD0042 62977.ACIAD1691 274
62977.ACIAD0042 62977.ACIAD1706 167
62977.ACIAD0042 62977.ACIAD1717 253
62977.ACIAD0042 62977.ACIAD1731 286
62977.ACIAD0042 62977.ACIAD1745 151
62977.ACIAD0042 62977.ACIAD1759 212
62977.ACIAD0042 62977.ACIAD1824 349
62977.ACIAD0042 62977.ACIAD1828 252
62977.ACIAD0042 62977.ACIAD1868 175
62977.ACIAD0042 62977.ACIAD1873 152
62977.ACIAD0042 62977.ACIAD1883 233
62977.ACIAD0042 62977.ACIAD1892 312
62977.ACIAD0042 62977.ACIAD1895 191
62977.ACIAD0042 62977.ACIAD1943 167
62977.ACIAD0042 62977.ACIAD1977 214
62977.ACIAD0042 62977.ACIAD1983 171
62977.ACIAD0042 62977.ACIAD1999 159
62977.ACIAD0042 62977.ACIAD2012 245
62977.ACIAD0042 62977.ACIAD2026 383
62977.ACIAD0042 62977.ACIAD2052 196
62977.ACIAD0042 62977.ACIAD2080 170
62977.ACIAD0042 62977.ACIAD2101 471
62977.ACIAD0042 62977.ACIAD2104 468
62977.ACIAD0042 62977.ACIAD2185 315
62977.ACIAD0042 62977.ACIAD2212 321
62977.ACIAD0042 62977.ACIAD2218 360
62977.ACIAD0042 62977.ACIAD2222 230
62977.ACIAD0042 62977.ACIAD2223 267
62977.ACIAD0042 62977.ACIAD2227 194
62977.ACIAD0042 62977.ACIAD2230 698
62977.ACIAD0042 62977.ACIAD2236 154
62977.ACIAD0042 62977.ACIAD2322 359
62977.ACIAD0042 62977.ACIAD2327 163
62977.ACIAD0042 62977.ACIAD2341 202
62977.ACIAD0042 62977.ACIAD2346 231
62977.ACIAD0042 62977.ACIAD2347 232
62977.ACIAD0042 62977.ACIAD2348 246
62977.ACIAD0042 62977.ACIAD2374 153
62977.ACIAD0042 62977.ACIAD2418 423
62977.ACIAD0042 62977.ACIAD2431 160
62977.ACIAD0042 62977.ACIAD2432 200
62977.ACIAD0042 62977.ACIAD2433 315
62977.ACIAD0042 62977.ACIAD2434 383
62977.ACIAD0042 62977.ACIAD2444 157
62977.ACIAD0042 62977.ACIAD2456 400
62977.ACIAD0042 62977.ACIAD2475 609
62977.ACIAD0042 62977.ACIAD2509 173
62977.ACIAD0042 62977.ACIAD2537 151
62977.ACIAD0042 62977.ACIAD2565 190
62977.ACIAD0042 62977.ACIAD2607 216
62977.ACIAD0042 62977.ACIAD2614 161
62977.ACIAD0042 62977.ACIAD2623 184
62977.ACIAD0042 62977.ACIAD2626 167
62977.ACIAD0042 62977.ACIAD2640 152
62977.ACIAD0042 62977.ACIAD2641 152
62977.ACIAD0042 62977.ACIAD2647 232
62977.ACIAD0042 62977.ACIAD2652 332
62977.ACIAD0042 62977.ACIAD2664 475
62977.ACIAD0042 62977.ACIAD2667 313
62977.ACIAD0042 62977.ACIAD2676 326
62977.ACIAD0042 62977.ACIAD2745 251
62977.ACIAD0042 62977.ACIAD2774 266
62977.ACIAD0042 62977.ACIAD2827 163
62977.ACIAD0042 62977.ACIAD2838 207
62977.ACIAD0042 62977.ACIAD2839 151
62977.ACIAD0042 62977.ACIAD2935 276
62977.ACIAD0042 62977.ACIAD2946 609
62977.ACIAD0042 62977.ACIAD2948 330
62977.ACIAD0042 62977.ACIAD3021 168
62977.ACIAD0042 62977.ACIAD3036 314
62977.ACIAD0042 62977.ACIAD3064 229
62977.ACIAD0042 62977.ACIAD3067 228
62977.ACIAD0042 62977.ACIAD3071 189
62977.ACIAD0042 62977.ACIAD3073 156
62977.ACIAD0042 62977.ACIAD3105 198
62977.ACIAD0042 62977.ACIAD3135 170
62977.ACIAD0042 62977.ACIAD3163 495
62977.ACIAD0042 62977.ACIAD3183 208
62977.ACIAD0042 62977.ACIAD3189 207
62977.ACIAD0042 62977.ACIAD3223 151
62977.ACIAD0042 62977.ACIAD3230 150
62977.ACIAD0042 62977.ACIAD3231 170
62977.ACIAD0042 62977.ACIAD3243 249
62977.ACIAD0042 62977.ACIAD3254 224
62977.ACIAD0042 62977.ACIAD3298 184
62977.ACIAD0042 62977.ACIAD3319 150
62977.ACIAD0042 62977.ACIAD3383 187
62977.ACIAD0042 62977.ACIAD3392 165
62977.ACIAD0042 62977.ACIAD3404 553
62977.ACIAD0042 62977.ACIAD3518 177
62977.ACIAD0042 62977.ACIAD3548 398
62977.ACIAD0042 62977.ACIAD3549 327
62977.ACIAD0042 62977.ACIAD3553 163
62977.ACIAD0042 62977.ACIAD3555 234
62977.ACIAD0042 62977.ACIAD3644 173
62977.ACIAD0042 62977.ACIAD3663 312
62977.ACIAD0042 62977.ACIAD3665 609
62977.ACIAD0043 62977.ACIAD0004 164
62977.ACIAD0043 62977.ACIAD0026 202
62977.ACIAD0043 62977.ACIAD0034 160
62977.ACIAD0043 62977.ACIAD0035 160
62977.ACIAD0043 62977.ACIAD0036 160
62977.ACIAD0043 62977.ACIAD0037 163
62977.ACIAD0043 62977.ACIAD0038 167
62977.ACIAD0043 62977.ACIAD0039 223
62977.ACIAD0043 62977.ACIAD0040 266
62977.ACIAD0043 62977.ACIAD0041 393
62977.ACIAD0043 62977.ACIAD0042 860
62977.ACIAD0043 62977.ACIAD0044 927
62977.ACIAD0043 62977.ACIAD0045 588
62977.ACIAD0043 62977.ACIAD0063 178
62977.ACIAD0043 62977.ACIAD0069 198
62977.ACIAD0043 62977.ACIAD0075 202
62977.ACIAD0043 62977.ACIAD0084 202
62977.ACIAD0043 62977.ACIAD0086 202
62977.ACIAD0043 62977.ACIAD0094 199
62977.ACIAD0043 62977.ACIAD0099 202
62977.ACIAD0043 62977.ACIAD0101 216
62977.ACIAD0043 62977.ACIAD0137 474
62977.ACIAD0043 62977.ACIAD0163 155
62977.ACIAD0043 62977.ACIAD0211 190
62977.ACIAD0043 62977.ACIAD0257 151
62977.ACIAD0043 62977.ACIAD0296 266
62977.ACIAD0043 62977.ACIAD0340 150
62977.ACIAD0043 62977.ACIAD0342 207
62977.ACIAD0043 62977.ACIAD0370 157
62977.ACIAD0043 62977.ACIAD0380 187
62977.ACIAD0043 62977.ACIAD0404 170
62977.ACIAD0043 62977.ACIAD0443 345
62977.ACIAD0043 62977.ACIAD0518 301
62977.ACIAD0043 62977.ACIAD0533 283
62977.ACIAD0043 62977.ACIAD0572 223
62977.ACIAD0043 62977.ACIAD0644 165
62977.ACIAD0043 62977.ACIAD0657 195
62977.ACIAD0043 62977.ACIAD0661 202
62977.ACIAD0043 62977.ACIAD0663 191
62977.ACIAD0043 62977.ACIAD0664 237
62977.ACIAD0043 62977.ACIAD0677 261
62977.ACIAD0043 62977.ACIAD0685 450
62977.ACIAD0043 62977.ACIAD0722 289
62977.ACIAD0043 62977.ACIAD0724 361
62977.ACIAD0043 62977.ACIAD0756 161
62977.ACIAD0043 62977.ACIAD0761 488
62977.ACIAD0043 62977.ACIAD0786 150
62977.ACIAD0043 62977.ACIAD0804 247
62977.ACIAD0043 62977.ACIAD0828 304
62977.ACIAD0043 62977.ACIAD0829 373
62977.ACIAD0043 62977.ACIAD0840 212
62977.ACIAD0043 62977.ACIAD0876 448
62977.ACIAD0043 62977.ACIAD0891 199
62977.ACIAD0043 62977.ACIAD0924 191
62977.ACIAD0043 62977.ACIAD1038 170
62977.ACIAD0043 62977.ACIAD1060 179
62977.ACIAD0043 62977.ACIAD1065 155
62977.ACIAD0043 62977.ACIAD1072 267
62977.ACIAD0043 62977.ACIAD1073 232
62977.ACIAD0043 62977.ACIAD1109 160
62977.ACIAD0043 62977.ACIAD1137 166
62977.ACIAD0043 62977.ACIAD1175 202
62977.ACIAD0043 62977.ACIAD1216 176
62977.ACIAD0043 62977.ACIAD1227 633
62977.ACIAD0043 62977.ACIAD1252 199
62977.ACIAD0043 62977.ACIAD1301 899
62977.ACIAD0043 62977.ACIAD1316 196
62977.ACIAD0043 62977.ACIAD1347 172
62977.ACIAD0043 62977.ACIAD1348 151
62977.ACIAD0043 62977.ACIAD1357 200
62977.ACIAD0043 62977.ACIAD1358 202
62977.ACIAD0043 62977.ACIAD1387 416
62977.ACIAD0043 62977.ACIAD1392 176
62977.ACIAD0043 62977.ACIAD1395 163
62977.ACIAD0043 62977.ACIAD1409 192
62977.ACIAD0043 62977.ACIAD1442 216
62977.ACIAD0043 62977.ACIAD1467 153
62977.ACIAD0043 62977.ACIAD1482 308
62977.ACIAD0043 62977.ACIAD1485 195
62977.ACIAD0043 62977.ACIAD1486 195
62977.ACIAD0043 62977.ACIAD1487 190
62977.ACIAD0043 62977.ACIAD1491 199
62977.ACIAD0043 62977.ACIAD1672 288
62977.ACIAD0043 62977.ACIAD1821 164
62977.ACIAD0043 62977.ACIAD1891 193
62977.ACIAD0043 62977.ACIAD1930 227
62977.ACIAD0043 62977.ACIAD1946 198
62977.ACIAD0043 62977.ACIAD1993 211
62977.ACIAD0043 62977.ACIAD2001 202
62977.ACIAD0043 62977.ACIAD2035 318
62977.ACIAD0043 62977.ACIAD2153 153
62977.ACIAD0043 62977.ACIAD2206 308
62977.ACIAD0043 62977.ACIAD2207 180
62977.ACIAD0043 62977.ACIAD2214 208
62977.ACIAD0043 62977.ACIAD2218 191
62977.ACIAD0043 62977.ACIAD2222 311
62977.ACIAD0043 62977.ACIAD2223 441
62977.ACIAD0043 62977.ACIAD2230 182
62977.ACIAD0043 62977.ACIAD2264 191
62977.ACIAD0043 62977.ACIAD2341 202
62977.ACIAD0043 62977.ACIAD2346 265
62977.ACIAD0043 62977.ACIAD2347 272
62977.ACIAD0043 62977.ACIAD2348 343
62977.ACIAD0043 62977.ACIAD2370 151
62977.ACIAD0043 62977.ACIAD2422 176
62977.ACIAD0043 62977.ACIAD2461 172
62977.ACIAD0043 62977.ACIAD2474 159
62977.ACIAD0043 62977.ACIAD2588 168
62977.ACIAD0043 62977.ACIAD2609 170
62977.ACIAD0043 62977.ACIAD2633 244
62977.ACIAD0043 62977.ACIAD2635 247
62977.ACIAD0043 62977.ACIAD2637 362
62977.ACIAD0043 62977.ACIAD2647 442
62977.ACIAD0043 62977.ACIAD2652 587
62977.ACIAD0043 62977.ACIAD2667 178
62977.ACIAD0043 62977.ACIAD2844 150
62977.ACIAD0043 62977.ACIAD2871 216
62977.ACIAD0043 62977.ACIAD2911 221
62977.ACIAD0043 62977.ACIAD2968 267
62977.ACIAD0043 62977.ACIAD3030 180
62977.ACIAD0043 62977.ACIAD3064 229
62977.ACIAD0043 62977.ACIAD3163 154
62977.ACIAD0043 62977.ACIAD3189 228
62977.ACIAD0043 62977.ACIAD3278 899
62977.ACIAD0043 62977.ACIAD3286 155
62977.ACIAD0043 62977.ACIAD3302 198
62977.ACIAD0043 62977.ACIAD3344 162
62977.ACIAD0043 62977.ACIAD3345 318
62977.ACIAD0043 62977.ACIAD3347 318
62977.ACIAD0043 62977.ACIAD3353 239
62977.ACIAD0043 62977.ACIAD3374 330
62977.ACIAD0043 62977.ACIAD3395 288
62977.ACIAD0043 62977.ACIAD3396 277
62977.ACIAD0043 62977.ACIAD3398 172
62977.ACIAD0043 62977.ACIAD3404 275
62977.ACIAD0043 62977.ACIAD3534 167
62977.ACIAD0043 62977.ACIAD3575 222
62977.ACIAD0043 62977.ACIAD3576 201
62977.ACIAD0043 62977.ACIAD3644 256
62977.ACIAD0043 62977.ACIAD3668 227
62977.ACIAD0044 62977.ACIAD0026 202
62977.ACIAD0044 62977.ACIAD0034 160
62977.ACIAD0044 62977.ACIAD0035 160
62977.ACIAD0044 62977.ACIAD0036 192
62977.ACIAD0044 62977.ACIAD0037 163
62977.ACIAD0044 62977.ACIAD0038 167
62977.ACIAD0044 62977.ACIAD0039 217
62977.ACIAD0044 62977.ACIAD0040 266
62977.ACIAD0044 62977.ACIAD0041 393
62977.ACIAD0044 62977.ACIAD0042 860
62977.ACIAD0044 62977.ACIAD0043 927
62977.ACIAD0044 62977.ACIAD0045 588
62977.ACIAD0044 62977.ACIAD0075 202
62977.ACIAD0044 62977.ACIAD0082 301
62977.ACIAD0044 62977.ACIAD0083 196
62977.ACIAD0044 62977.ACIAD0084 202
62977.ACIAD0044 62977.ACIAD0086 299
62977.ACIAD0044 62977.ACIAD0089 202
62977.ACIAD0044 62977.ACIAD0099 202
62977.ACIAD0044 62977.ACIAD0112 272
62977.ACIAD0044 62977.ACIAD0127 198
62977.ACIAD0044 62977.ACIAD0137 506
62977.ACIAD0044 62977.ACIAD0139 293
62977.ACIAD0044 62977.ACIAD0174 220
62977.ACIAD0044 62977.ACIAD0184 160
62977.ACIAD0044 62977.ACIAD0186 249
62977.ACIAD0044 62977.ACIAD0187 161
62977.ACIAD0044 62977.ACIAD0188 180
62977.ACIAD0044 62977.ACIAD0203 256
62977.ACIAD0044 62977.ACIAD0208 150
62977.ACIAD0044 62977.ACIAD0220 238
62977.ACIAD0044 62977.ACIAD0234 275
62977.ACIAD0044 62977.ACIAD0249 179
62977.ACIAD0044 62977.ACIAD0274 151
62977.ACIAD0044 62977.ACIAD0286 152
62977.ACIAD0044 62977.ACIAD0296 249
62977.ACIAD0044 62977.ACIAD0304 153
62977.ACIAD0044 62977.ACIAD0324 237
62977.ACIAD0044 62977.ACIAD0370 160
62977.ACIAD0044 62977.ACIAD0381 309
62977.ACIAD0044 62977.ACIAD0382 985
62977.ACIAD0044 62977.ACIAD0383 156
62977.ACIAD0044 62977.ACIAD0384 549
62977.ACIAD0044 62977.ACIAD0417 154
62977.ACIAD0044 62977.ACIAD0425 157
62977.ACIAD0044 62977.ACIAD0426 532
62977.ACIAD0044 62977.ACIAD0443 249
62977.ACIAD0044 62977.ACIAD0454 388
62977.ACIAD0044 62977.ACIAD0524 157
62977.ACIAD0044 62977.ACIAD0533 152
62977.ACIAD0044 62977.ACIAD0556 177
62977.ACIAD0044 62977.ACIAD0560 156
62977.ACIAD0044 62977.ACIAD0561 439
62977.ACIAD0044 62977.ACIAD0562 152
62977.ACIAD0044 62977.ACIAD0578 271
62977.ACIAD0044 62977.ACIAD0589 151
62977.ACIAD0044 62977.ACIAD0609 159
62977.ACIAD0044 62977.ACIAD0611 154
62977.ACIAD0044 62977.ACIAD0648 158
62977.ACIAD0044 62977.ACIAD0657 195
62977.ACIAD0044 62977.ACIAD0664 151
62977.ACIAD0044 62977.ACIAD0685 182
62977.ACIAD0044 62977.ACIAD0722 366
62977.ACIAD0044 62977.ACIAD0724 487
62977.ACIAD0044 62977.ACIAD0734 156
62977.ACIAD0044 62977.ACIAD0737 157
62977.ACIAD0044 62977.ACIAD0761 536
62977.ACIAD0044 62977.ACIAD0787 152
62977.ACIAD0044 62977.ACIAD0791 156
62977.ACIAD0044 62977.ACIAD0804 247
62977.ACIAD0044 62977.ACIAD0826 192
62977.ACIAD0044 62977.ACIAD0838 322
62977.ACIAD0044 62977.ACIAD0841 217
62977.ACIAD0044 62977.ACIAD0854 455
62977.ACIAD0044 62977.ACIAD0858 298
62977.ACIAD0044 62977.ACIAD0876 249
62977.ACIAD0044 62977.ACIAD0884 221
62977.ACIAD0044 62977.ACIAD0888 153
62977.ACIAD0044 62977.ACIAD0921 154
62977.ACIAD0044 62977.ACIAD0984 309
62977.ACIAD0044 62977.ACIAD0986 155
62977.ACIAD0044 62977.ACIAD1066 157
62977.ACIAD0044 62977.ACIAD1072 246
62977.ACIAD0044 62977.ACIAD1073 262
62977.ACIAD0044 62977.ACIAD1100 163
62977.ACIAD0044 62977.ACIAD1119 301
62977.ACIAD0044 62977.ACIAD1127 994
62977.ACIAD0044 62977.ACIAD1128 906
62977.ACIAD0044 62977.ACIAD1149 552
62977.ACIAD0044 62977.ACIAD1175 202
62977.ACIAD0044 62977.ACIAD1182 151
62977.ACIAD0044 62977.ACIAD1221 168
62977.ACIAD0044 62977.ACIAD1229 201
62977.ACIAD0044 62977.ACIAD1232 182
62977.ACIAD0044 62977.ACIAD1248 168
62977.ACIAD0044 62977.ACIAD1252 520
62977.ACIAD0044 62977.ACIAD1350 155
62977.ACIAD0044 62977.ACIAD1373 152
62977.ACIAD0044 62977.ACIAD1376 164
62977.ACIAD0044 62977.ACIAD1381 191
62977.ACIAD0044 62977.ACIAD1392 152
62977.ACIAD0044 62977.ACIAD1395 367
62977.ACIAD0044 62977.ACIAD1414 366
62977.ACIAD0044 62977.ACIAD1424 309
62977.ACIAD0044 62977.ACIAD1467 268
62977.ACIAD0044 62977.ACIAD1482 308
62977.ACIAD0044 62977.ACIAD1485 195
62977.ACIAD0044 62977.ACIAD1486 195
62977.ACIAD0044 62977.ACIAD1556 164
62977.ACIAD0044 62977.ACIAD1570 388
62977.ACIAD0044 62977.ACIAD1587 173
62977.ACIAD0044 62977.ACIAD1673 153
62977.ACIAD0044 62977.ACIAD1680 271
62977.ACIAD0044 62977.ACIAD1719 319
62977.ACIAD0044 62977.ACIAD1806 155
62977.ACIAD0044 62977.ACIAD1808 309
62977.ACIAD0044 62977.ACIAD1876 154
62977.ACIAD0044 62977.ACIAD1909 155
62977.ACIAD0044 62977.ACIAD1921 194
62977.ACIAD0044 62977.ACIAD1922 213
62977.ACIAD0044 62977.ACIAD1977 154
62977.ACIAD0044 62977.ACIAD1990 388
62977.ACIAD0044 62977.ACIAD2000 151
62977.ACIAD0044 62977.ACIAD2031 165
62977.ACIAD0044 62977.ACIAD2035 392
62977.ACIAD0044 62977.ACIAD2206 320
62977.ACIAD0044 62977.ACIAD2207 183
62977.ACIAD0044 62977.ACIAD2210 227
62977.ACIAD0044 62977.ACIAD2218 191
62977.ACIAD0044 62977.ACIAD2222 414
62977.ACIAD0044 62977.ACIAD2223 451
62977.ACIAD0044 62977.ACIAD2235 150
62977.ACIAD0044 62977.ACIAD2264 314
62977.ACIAD0044 62977.ACIAD2324 352
62977.ACIAD0044 62977.ACIAD2341 202
62977.ACIAD0044 62977.ACIAD2346 249
62977.ACIAD0044 62977.ACIAD2347 364
62977.ACIAD0044 62977.ACIAD2348 360
62977.ACIAD0044 62977.ACIAD2365 214
62977.ACIAD0044 62977.ACIAD2373 235
62977.ACIAD0044 62977.ACIAD2405 986
62977.ACIAD0044 62977.ACIAD2409 548
62977.ACIAD0044 62977.ACIAD2417 360
62977.ACIAD0044 62977.ACIAD2418 472
62977.ACIAD0044 62977.ACIAD2429 352
62977.ACIAD0044 62977.ACIAD2432 155
62977.ACIAD0044 62977.ACIAD2443 150
62977.ACIAD0044 62977.ACIAD2455 861
62977.ACIAD0044 62977.ACIAD2474 419
62977.ACIAD0044 62977.ACIAD2550 156
62977.ACIAD0044 62977.ACIAD2552 209
62977.ACIAD0044 62977.ACIAD2584 336
62977.ACIAD0044 62977.ACIAD2603 455
62977.ACIAD0044 62977.ACIAD2647 442
62977.ACIAD0044 62977.ACIAD2652 647
62977.ACIAD0044 62977.ACIAD2721 309
62977.ACIAD0044 62977.ACIAD2746 198
62977.ACIAD0044 62977.ACIAD2774 327
62977.ACIAD0044 62977.ACIAD2814 154
62977.ACIAD0044 62977.ACIAD2834 180
62977.ACIAD0044 62977.ACIAD2871 351
62977.ACIAD0044 62977.ACIAD2899 176
62977.ACIAD0044 62977.ACIAD2909 316
62977.ACIAD0044 62977.ACIAD2938 152
62977.ACIAD0044 62977.ACIAD2939 156
62977.ACIAD0044 62977.ACIAD2940 418
62977.ACIAD0044 62977.ACIAD2941 159
62977.ACIAD0044 62977.ACIAD2968 215
62977.ACIAD0044 62977.ACIAD3005 482
62977.ACIAD0044 62977.ACIAD3007 153
62977.ACIAD0044 62977.ACIAD3008 354
62977.ACIAD0044 62977.ACIAD3012 152
62977.ACIAD0044 62977.ACIAD3018 276
62977.ACIAD0044 62977.ACIAD3061 224
62977.ACIAD0044 62977.ACIAD3064 230
62977.ACIAD0044 62977.ACIAD3105 152
62977.ACIAD0044 62977.ACIAD3159 176
62977.ACIAD0044 62977.ACIAD3193 152
62977.ACIAD0044 62977.ACIAD3247 167
62977.ACIAD0044 62977.ACIAD3250 360
62977.ACIAD0044 62977.ACIAD3255 379
62977.ACIAD0044 62977.ACIAD3259 271
62977.ACIAD0044 62977.ACIAD3302 204
62977.ACIAD0044 62977.ACIAD3307 167
62977.ACIAD0044 62977.ACIAD3310 192
62977.ACIAD0044 62977.ACIAD3311 164
62977.ACIAD0044 62977.ACIAD3312 190
62977.ACIAD0044 62977.ACIAD3345 156
62977.ACIAD0044 62977.ACIAD3371 406
62977.ACIAD0044 62977.ACIAD3374 261
62977.ACIAD0044 62977.ACIAD3393 318
62977.ACIAD0044 62977.ACIAD3403 222
62977.ACIAD0044 62977.ACIAD3479 355
62977.ACIAD0044 62977.ACIAD3534 269
62977.ACIAD0044 62977.ACIAD3540 309
62977.ACIAD0044 62977.ACIAD3549 293
62977.ACIAD0044 62977.ACIAD3550 360
62977.ACIAD0044 62977.ACIAD3647 160
62977.ACIAD0044 62977.ACIAD3659 276
62977.ACIAD0044 62977.ACIAD3668 268
62977.ACIAD0045 62977.ACIAD0021 151
62977.ACIAD0045 62977.ACIAD0026 202
62977.ACIAD0045 62977.ACIAD0034 152
62977.ACIAD0045 62977.ACIAD0035 152
62977.ACIAD0045 62977.ACIAD0036 152
62977.ACIAD0045 62977.ACIAD0037 154
62977.ACIAD0045 62977.ACIAD0038 156
62977.ACIAD0045 62977.ACIAD0039 188
62977.ACIAD0045 62977.ACIAD0040 335
62977.ACIAD0045 62977.ACIAD0041 296
62977.ACIAD0045 62977.ACIAD0042 513
62977.ACIAD0045 62977.ACIAD0043 588
62977.ACIAD0045 62977.ACIAD0044 588
62977.ACIAD0045 62977.ACIAD0050 212
62977.ACIAD0045 62977.ACIAD0065 418
62977.ACIAD0045 62977.ACIAD0066 388
62977.ACIAD0045 62977.ACIAD0069 155
62977.ACIAD0045 62977.ACIAD0134 185
62977.ACIAD0045 62977.ACIAD0163 463
62977.ACIAD0045 62977.ACIAD0164 557
62977.ACIAD0045 62977.ACIAD0177 815
62977.ACIAD0045 62977.ACIAD0180 423
62977.ACIAD0045 62977.ACIAD0187 312
62977.ACIAD0045 62977.ACIAD0193 277
62977.ACIAD0045 62977.ACIAD0239 218
62977.ACIAD0045 62977.ACIAD0242 176
62977.ACIAD0045 62977.ACIAD0251 157
62977.ACIAD0045 62977.ACIAD0255 190
62977.ACIAD0045 62977.ACIAD0260 211
62977.ACIAD0045 62977.ACIAD0265 709
62977.ACIAD0045 62977.ACIAD0273 304
62977.ACIAD0045 62977.ACIAD0283 165
62977.ACIAD0045 62977.ACIAD0294 150
62977.ACIAD0045 62977.ACIAD0316 415
62977.ACIAD0045 62977.ACIAD0359 215
62977.ACIAD0045 62977.ACIAD0360 426
62977.ACIAD0045 62977.ACIAD0370 181
62977.ACIAD0045 62977.ACIAD0378 173
62977.ACIAD0045 62977.ACIAD0384 215
62977.ACIAD0045 62977.ACIAD0398 176
62977.ACIAD0045 62977.ACIAD0402 211
62977.ACIAD0045 62977.ACIAD0408 174
62977.ACIAD0045 62977.ACIAD0409 200
62977.ACIAD0045 62977.ACIAD0412 229
62977.ACIAD0045 62977.ACIAD0415 151
62977.ACIAD0045 62977.ACIAD0418 193
62977.ACIAD0045 62977.ACIAD0436 339
62977.ACIAD0045 62977.ACIAD0451 176
62977.ACIAD0045 62977.ACIAD0455 210
62977.ACIAD0045 62977.ACIAD0493 359
62977.ACIAD0045 62977.ACIAD0510 339
62977.ACIAD0045 62977.ACIAD0526 184
62977.ACIAD0045 62977.ACIAD0533 211
62977.ACIAD0045 62977.ACIAD0534 171
62977.ACIAD0045 62977.ACIAD0556 286
62977.ACIAD0045 62977.ACIAD0562 189
62977.ACIAD0045 62977.ACIAD0564 395
62977.ACIAD0045 62977.ACIAD0570 164
62977.ACIAD0045 62977.ACIAD0587 150
62977.ACIAD0045 62977.ACIAD0588 228
62977.ACIAD0045 62977.ACIAD0618 237
62977.ACIAD0045 62977.ACIAD0621 209
62977.ACIAD0045 62977.ACIAD0647 339
62977.ACIAD0045 62977.ACIAD0648 220
62977.ACIAD0045 62977.ACIAD0651 160
62977.ACIAD0045 62977.ACIAD0657 227
62977.ACIAD0045 62977.ACIAD0658 202
62977.ACIAD0045 62977.ACIAD0664 320
62977.ACIAD0045 62977.ACIAD0675 152
62977.ACIAD0045 62977.ACIAD0677 174
62977.ACIAD0045 62977.ACIAD0678 275
62977.ACIAD0045 62977.ACIAD0683 291
62977.ACIAD0045 62977.ACIAD0713 781
62977.ACIAD0045 62977.ACIAD0718 165
62977.ACIAD0045 62977.ACIAD0722 259
62977.ACIAD0045 62977.ACIAD0724 303
62977.ACIAD0045 62977.ACIAD0768 389
62977.ACIAD0045 62977.ACIAD0772 181
62977.ACIAD0045 62977.ACIAD0782 174
62977.ACIAD0045 62977.ACIAD0784 155
62977.ACIAD0045 62977.ACIAD0826 416
62977.ACIAD0045 62977.ACIAD0833 280
62977.ACIAD0045 62977.ACIAD0839 171
62977.ACIAD0045 62977.ACIAD0875 454
62977.ACIAD0045 62977.ACIAD0881 172
62977.ACIAD0045 62977.ACIAD0884 493
62977.ACIAD0045 62977.ACIAD0890 586
62977.ACIAD0045 62977.ACIAD0909 249
62977.ACIAD0045 62977.ACIAD0923 268
62977.ACIAD0045 62977.ACIAD1020 290
62977.ACIAD0045 62977.ACIAD1028 316
62977.ACIAD0045 62977.ACIAD1062 213
62977.ACIAD0045 62977.ACIAD1065 187
62977.ACIAD0045 62977.ACIAD1072 280
62977.ACIAD0045 62977.ACIAD1085 270
62977.ACIAD0045 62977.ACIAD1151 151
62977.ACIAD0045 62977.ACIAD1195 175
62977.ACIAD0045 62977.ACIAD1204 195
62977.ACIAD0045 62977.ACIAD1220 190
62977.ACIAD0045 62977.ACIAD1224 152
62977.ACIAD0045 62977.ACIAD1232 165
62977.ACIAD0045 62977.ACIAD1246 188
62977.ACIAD0045 62977.ACIAD1255 360
62977.ACIAD0045 62977.ACIAD1263 227
62977.ACIAD0045 62977.ACIAD1268 151
62977.ACIAD0045 62977.ACIAD1336 281
62977.ACIAD0045 62977.ACIAD1347 485
62977.ACIAD0045 62977.ACIAD1348 193
62977.ACIAD0045 62977.ACIAD1399 229
62977.ACIAD0045 62977.ACIAD1405 215
62977.ACIAD0045 62977.ACIAD1408 279
62977.ACIAD0045 62977.ACIAD1420 152
62977.ACIAD0045 62977.ACIAD1450 161
62977.ACIAD0045 62977.ACIAD1474 151
62977.ACIAD0045 62977.ACIAD1486 304
62977.ACIAD0045 62977.ACIAD1528 172
62977.ACIAD0045 62977.ACIAD1585 199
62977.ACIAD0045 62977.ACIAD1642 194
62977.ACIAD0045 62977.ACIAD1681 178
62977.ACIAD0045 62977.ACIAD1694 244
62977.ACIAD0045 62977.ACIAD1701 166
62977.ACIAD0045 62977.ACIAD1706 166
62977.ACIAD0045 62977.ACIAD1748 181
62977.ACIAD0045 62977.ACIAD1765 284
62977.ACIAD0045 62977.ACIAD1782 213
62977.ACIAD0045 62977.ACIAD1806 158
62977.ACIAD0045 62977.ACIAD1869 150
62977.ACIAD0045 62977.ACIAD1880 156
62977.ACIAD0045 62977.ACIAD1883 468
62977.ACIAD0045 62977.ACIAD1900 247
62977.ACIAD0045 62977.ACIAD1907 194
62977.ACIAD0045 62977.ACIAD1921 172
62977.ACIAD0045 62977.ACIAD1922 282
62977.ACIAD0045 62977.ACIAD1925 178
62977.ACIAD0045 62977.ACIAD1927 275
62977.ACIAD0045 62977.ACIAD1946 155
62977.ACIAD0045 62977.ACIAD1964 281
62977.ACIAD0045 62977.ACIAD1980 283
62977.ACIAD0045 62977.ACIAD2001 350
62977.ACIAD0045 62977.ACIAD2035 152
62977.ACIAD0045 62977.ACIAD2040 172
62977.ACIAD0045 62977.ACIAD2061 795
62977.ACIAD0045 62977.ACIAD2081 173
62977.ACIAD0045 62977.ACIAD2084 162
62977.ACIAD0045 62977.ACIAD2085 277
62977.ACIAD0045 62977.ACIAD2089 179
62977.ACIAD0045 62977.ACIAD2092 208
62977.ACIAD0045 62977.ACIAD2103 339
62977.ACIAD0045 62977.ACIAD2225 211
62977.ACIAD0045 62977.ACIAD2268 162
62977.ACIAD0045 62977.ACIAD2274 309
62977.ACIAD0045 62977.ACIAD2296 209
62977.ACIAD0045 62977.ACIAD2354 609
62977.ACIAD0045 62977.ACIAD2360 153
62977.ACIAD0045 62977.ACIAD2369 367
62977.ACIAD0045 62977.ACIAD2370 367
62977.ACIAD0045 62977.ACIAD2371 848
62977.ACIAD0045 62977.ACIAD2372 317
62977.ACIAD0045 62977.ACIAD2398 156
62977.ACIAD0045 62977.ACIAD2408 331
62977.ACIAD0045 62977.ACIAD2413 229
62977.ACIAD0045 62977.ACIAD2429 167
62977.ACIAD0045 62977.ACIAD2468 231
62977.ACIAD0045 62977.ACIAD2474 416
62977.ACIAD0045 62977.ACIAD2565 360
62977.ACIAD0045 62977.ACIAD2583 160
62977.ACIAD0045 62977.ACIAD2586 193
62977.ACIAD0045 62977.ACIAD2599 151
62977.ACIAD0045 62977.ACIAD2603 161
62977.ACIAD0045 62977.ACIAD2608 191
62977.ACIAD0045 62977.ACIAD2613 200
62977.ACIAD0045 62977.ACIAD2630 182
62977.ACIAD0045 62977.ACIAD2637 158
62977.ACIAD0045 62977.ACIAD2648 175
62977.ACIAD0045 62977.ACIAD2654 318
62977.ACIAD0045 62977.ACIAD2655 318
62977.ACIAD0045 62977.ACIAD2763 154
62977.ACIAD0045 62977.ACIAD2829 194
62977.ACIAD0045 62977.ACIAD2838 451
62977.ACIAD0045 62977.ACIAD2839 171
62977.ACIAD0045 62977.ACIAD2853 162
62977.ACIAD0045 62977.ACIAD2872 153
62977.ACIAD0045 62977.ACIAD2873 150
62977.ACIAD0045 62977.ACIAD2874 290
62977.ACIAD0045 62977.ACIAD2901 466
62977.ACIAD0045 62977.ACIAD2903 197
62977.ACIAD0045 62977.ACIAD2937 151
62977.ACIAD0045 62977.ACIAD2943 250
62977.ACIAD0045 62977.ACIAD2982 357
62977.ACIAD0045 62977.ACIAD3030 161
62977.ACIAD0045 62977.ACIAD3037 317
62977.ACIAD0045 62977.ACIAD3038 267
62977.ACIAD0045 62977.ACIAD3053 164
62977.ACIAD0045 62977.ACIAD3063 174
62977.ACIAD0045 62977.ACIAD3065 160
62977.ACIAD0045 62977.ACIAD3071 193
62977.ACIAD0045 62977.ACIAD3075 196
62977.ACIAD0045 62977.ACIAD3080 159
62977.ACIAD0045 62977.ACIAD3110 360
62977.ACIAD0045 62977.ACIAD3111 493
62977.ACIAD0045 62977.ACIAD3116 163
62977.ACIAD0045 62977.ACIAD3121 202
62977.ACIAD0045 62977.ACIAD3122 304
62977.ACIAD0045 62977.ACIAD3132 174
62977.ACIAD0045 62977.ACIAD3145 290
62977.ACIAD0045 62977.ACIAD3155 196
62977.ACIAD0045 62977.ACIAD3179 165
62977.ACIAD0045 62977.ACIAD3199 297
62977.ACIAD0045 62977.ACIAD3213 279
62977.ACIAD0045 62977.ACIAD3228 558
62977.ACIAD0045 62977.ACIAD3307 216
62977.ACIAD0045 62977.ACIAD3312 197
62977.ACIAD0045 62977.ACIAD3325 404
62977.ACIAD0045 62977.ACIAD3330 232
62977.ACIAD0045 62977.ACIAD3337 174
62977.ACIAD0045 62977.ACIAD3371 319
62977.ACIAD0045 62977.ACIAD3402 173
62977.ACIAD0045 62977.ACIAD3441 174
62977.ACIAD0045 62977.ACIAD3500 450
62977.ACIAD0045 62977.ACIAD3525 199
62977.ACIAD0045 62977.ACIAD3532 683
62977.ACIAD0045 62977.ACIAD3548 765
62977.ACIAD0045 62977.ACIAD3558 210
62977.ACIAD0045 62977.ACIAD3573 211
62977.ACIAD0045 62977.ACIAD3574 214
62977.ACIAD0045 62977.ACIAD3582 282
62977.ACIAD0045 62977.ACIAD3621 327
62977.ACIAD0045 62977.ACIAD3637 246
62977.ACIAD0045 62977.ACIAD3647 640
62977.ACIAD0045 62977.ACIAD3654 258
62977.ACIAD0045 62977.ACIAD3673 372
62977.ACIAD0045 62977.ACIAD3681 234
62977.ACIAD0046 62977.ACIAD0047 594
62977.ACIAD0046 62977.ACIAD0048 411
62977.ACIAD0046 62977.ACIAD0049 360
62977.ACIAD0046 62977.ACIAD0050 293
62977.ACIAD0046 62977.ACIAD0051 208
62977.ACIAD0046 62977.ACIAD0052 208
62977.ACIAD0046 62977.ACIAD0053 208
62977.ACIAD0046 62977.ACIAD0054 208
62977.ACIAD0046 62977.ACIAD0055 168
62977.ACIAD0046 62977.ACIAD0056 160
62977.ACIAD0046 62977.ACIAD0057 152
62977.ACIAD0046 62977.ACIAD0105 155
62977.ACIAD0046 62977.ACIAD0201 173
62977.ACIAD0046 62977.ACIAD0340 187
62977.ACIAD0046 62977.ACIAD0341 165
62977.ACIAD0046 62977.ACIAD0420 269
62977.ACIAD0046 62977.ACIAD0498 160
62977.ACIAD0046 62977.ACIAD0762 151
62977.ACIAD0046 62977.ACIAD0784 171
62977.ACIAD0046 62977.ACIAD0835 162
62977.ACIAD0046 62977.ACIAD0837 158
62977.ACIAD0046 62977.ACIAD0903 164
62977.ACIAD0046 62977.ACIAD0922 156
62977.ACIAD0046 62977.ACIAD1001 196
62977.ACIAD0046 62977.ACIAD1004 183
62977.ACIAD0046 62977.ACIAD1021 160
62977.ACIAD0046 62977.ACIAD1082 156
62977.ACIAD0046 62977.ACIAD1138 155
62977.ACIAD0046 62977.ACIAD1203 196
62977.ACIAD0046 62977.ACIAD1223 260
62977.ACIAD0046 62977.ACIAD1273 199
62977.ACIAD0046 62977.ACIAD1334 166
62977.ACIAD0046 62977.ACIAD1359 208
62977.ACIAD0046 62977.ACIAD1412 177
62977.ACIAD0046 62977.ACIAD1413 176
62977.ACIAD0046 62977.ACIAD1439 193
62977.ACIAD0046 62977.ACIAD1506 194
62977.ACIAD0046 62977.ACIAD1516 155
62977.ACIAD0046 62977.ACIAD1572 159
62977.ACIAD0046 62977.ACIAD1713 262
62977.ACIAD0046 62977.ACIAD1764 157
62977.ACIAD0046 62977.ACIAD1776 152
62977.ACIAD0046 62977.ACIAD1781 266
62977.ACIAD0046 62977.ACIAD1831 489
62977.ACIAD0046 62977.ACIAD1864 152
62977.ACIAD0046 62977.ACIAD1945 182
62977.ACIAD0046 62977.ACIAD1974 196
62977.ACIAD0046 62977.ACIAD1995 471
62977.ACIAD0046 62977.ACIAD2235 236
62977.ACIAD0046 62977.ACIAD2306 161
62977.ACIAD0046 62977.ACIAD2353 189
62977.ACIAD0046 62977.ACIAD2411 155
62977.ACIAD0046 62977.ACIAD2447 348
62977.ACIAD0046 62977.ACIAD2456 173
62977.ACIAD0046 62977.ACIAD2564 273
62977.ACIAD0046 62977.ACIAD2576 190
62977.ACIAD0046 62977.ACIAD2650 175
62977.ACIAD0046 62977.ACIAD2678 261
62977.ACIAD0046 62977.ACIAD2828 163
62977.ACIAD0046 62977.ACIAD2840 266
62977.ACIAD0046 62977.ACIAD2867 241
62977.ACIAD0046 62977.ACIAD2936 218
62977.ACIAD0046 62977.ACIAD2980 151
62977.ACIAD0046 62977.ACIAD3013 156
62977.ACIAD0046 62977.ACIAD3018 151
62977.ACIAD0046 62977.ACIAD3063 220
62977.ACIAD0046 62977.ACIAD3073 164
62977.ACIAD0046 62977.ACIAD3088 153
62977.ACIAD0046 62977.ACIAD3092 217
62977.ACIAD0046 62977.ACIAD3126 274
62977.ACIAD0046 62977.ACIAD3389 182
62977.ACIAD0046 62977.ACIAD3434 197
62977.ACIAD0046 62977.ACIAD3448 217
62977.ACIAD0046 62977.ACIAD3481 161
62977.ACIAD0046 62977.ACIAD3488 206
62977.ACIAD0046 62977.ACIAD3525 186
62977.ACIAD0046 62977.ACIAD3602 158
62977.ACIAD0046 62977.ACIAD3626 317
62977.ACIAD0047 62977.ACIAD0046 594
62977.ACIAD0047 62977.ACIAD0048 894
62977.ACIAD0047 62977.ACIAD0049 874
62977.ACIAD0047 62977.ACIAD0050 384
62977.ACIAD0047 62977.ACIAD0051 250
62977.ACIAD0047 62977.ACIAD0052 250
62977.ACIAD0047 62977.ACIAD0053 250
62977.ACIAD0047 62977.ACIAD0054 250
62977.ACIAD0047 62977.ACIAD0055 185
62977.ACIAD0047 62977.ACIAD0056 173
62977.ACIAD0047 62977.ACIAD0057 160
62977.ACIAD0047 62977.ACIAD0058 153
62977.ACIAD0047 62977.ACIAD0059 153
62977.ACIAD0047 62977.ACIAD0163 163
62977.ACIAD0047 62977.ACIAD0341 227
62977.ACIAD0047 62977.ACIAD0355 194
62977.ACIAD0047 62977.ACIAD0385 236
62977.ACIAD0047 62977.ACIAD0402 526
62977.ACIAD0047 62977.ACIAD0493 150
62977.ACIAD0047 62977.ACIAD0549 153
62977.ACIAD0047 62977.ACIAD0552 164
62977.ACIAD0047 62977.ACIAD0565 445
62977.ACIAD0047 62977.ACIAD0701 157
62977.ACIAD0047 62977.ACIAD0832 314
62977.ACIAD0047 62977.ACIAD0838 150
62977.ACIAD0047 62977.ACIAD0849 151
62977.ACIAD0047 62977.ACIAD0879 416
62977.ACIAD0047 62977.ACIAD0913 169
62977.ACIAD0047 62977.ACIAD0935 183
62977.ACIAD0047 62977.ACIAD1033 234
62977.ACIAD0047 62977.ACIAD1094 323
62977.ACIAD0047 62977.ACIAD1095 323
62977.ACIAD0047 62977.ACIAD1096 322
62977.ACIAD0047 62977.ACIAD1115 191
62977.ACIAD0047 62977.ACIAD1117 150
62977.ACIAD0047 62977.ACIAD1165 158
62977.ACIAD0047 62977.ACIAD1206 261
62977.ACIAD0047 62977.ACIAD1207 530
62977.ACIAD0047 62977.ACIAD1208 740
62977.ACIAD0047 62977.ACIAD1227 216
62977.ACIAD0047 62977.ACIAD1358 173
62977.ACIAD0047 62977.ACIAD1407 325
62977.ACIAD0047 62977.ACIAD1467 209
62977.ACIAD0047 62977.ACIAD1576 154
62977.ACIAD0047 62977.ACIAD1671 163
62977.ACIAD0047 62977.ACIAD1731 325
62977.ACIAD0047 62977.ACIAD1933 162
62977.ACIAD0047 62977.ACIAD2029 391
62977.ACIAD0047 62977.ACIAD2053 175
62977.ACIAD0047 62977.ACIAD2071 278
62977.ACIAD0047 62977.ACIAD2277 352
62977.ACIAD0047 62977.ACIAD2293 172
62977.ACIAD0047 62977.ACIAD2525 160
62977.ACIAD0047 62977.ACIAD2587 176
62977.ACIAD0047 62977.ACIAD2613 355
62977.ACIAD0047 62977.ACIAD2889 206
62977.ACIAD0047 62977.ACIAD2964 169
62977.ACIAD0047 62977.ACIAD2979 162
62977.ACIAD0047 62977.ACIAD3125 213
62977.ACIAD0047 62977.ACIAD3138 217
62977.ACIAD0047 62977.ACIAD3232 163
62977.ACIAD0047 62977.ACIAD3350 211
62977.ACIAD0047 62977.ACIAD3376 230
62977.ACIAD0047 62977.ACIAD3383 453
62977.ACIAD0047 62977.ACIAD3511 153
62977.ACIAD0048 62977.ACIAD0046 411
62977.ACIAD0048 62977.ACIAD0047 894
62977.ACIAD0048 62977.ACIAD0049 982
62977.ACIAD0048 62977.ACIAD0050 549
62977.ACIAD0048 62977.ACIAD0051 325
62977.ACIAD0048 62977.ACIAD0052 325
62977.ACIAD0048 62977.ACIAD0053 325
62977.ACIAD0048 62977.ACIAD0054 325
62977.ACIAD0048 62977.ACIAD0055 216
62977.ACIAD0048 62977.ACIAD0056 195
62977.ACIAD0048 62977.ACIAD0057 175
62977.ACIAD0048 62977.ACIAD0058 163
62977.ACIAD0048 62977.ACIAD0059 163
62977.ACIAD0048 62977.ACIAD0089 190
62977.ACIAD0048 62977.ACIAD0124 177
62977.ACIAD0048 62977.ACIAD0201 237
62977.ACIAD0048 62977.ACIAD0239 245
62977.ACIAD0048 62977.ACIAD0289 151
62977.ACIAD0048 62977.ACIAD0363 182
62977.ACIAD0048 62977.ACIAD0418 281
62977.ACIAD0048 62977.ACIAD0476 240
62977.ACIAD0048 62977.ACIAD0514 212
62977.ACIAD0048 62977.ACIAD0560 178
62977.ACIAD0048 62977.ACIAD0747 510
62977.ACIAD0048 62977.ACIAD0823 150
62977.ACIAD0048 62977.ACIAD0979 318
62977.ACIAD0048 62977.ACIAD1033 153
62977.ACIAD0048 62977.ACIAD1094 247
62977.ACIAD0048 62977.ACIAD1095 247
62977.ACIAD0048 62977.ACIAD1096 246
62977.ACIAD0048 62977.ACIAD1138 199
62977.ACIAD0048 62977.ACIAD1155 376
62977.ACIAD0048 62977.ACIAD1206 530
62977.ACIAD0048 62977.ACIAD1207 227
62977.ACIAD0048 62977.ACIAD1208 935
62977.ACIAD0048 62977.ACIAD1232 211
62977.ACIAD0048 62977.ACIAD1246 166
62977.ACIAD0048 62977.ACIAD1258 172
62977.ACIAD0048 62977.ACIAD1268 157
62977.ACIAD0048 62977.ACIAD1367 166
62977.ACIAD0048 62977.ACIAD1377 164
62977.ACIAD0048 62977.ACIAD1382 161
62977.ACIAD0048 62977.ACIAD1385 279
62977.ACIAD0048 62977.ACIAD1405 193
62977.ACIAD0048 62977.ACIAD1407 181
62977.ACIAD0048 62977.ACIAD1411 152
62977.ACIAD0048 62977.ACIAD1438 377
62977.ACIAD0048 62977.ACIAD1456 197
62977.ACIAD0048 62977.ACIAD1498 353
62977.ACIAD0048 62977.ACIAD1554 164
62977.ACIAD0048 62977.ACIAD1556 167
62977.ACIAD0048 62977.ACIAD1602 150
62977.ACIAD0048 62977.ACIAD1654 376
62977.ACIAD0048 62977.ACIAD1701 346
62977.ACIAD0048 62977.ACIAD1713 281
62977.ACIAD0048 62977.ACIAD1794 180
62977.ACIAD0048 62977.ACIAD1811 151
62977.ACIAD0048 62977.ACIAD1829 346
62977.ACIAD0048 62977.ACIAD2010 333
62977.ACIAD0048 62977.ACIAD2062 224
62977.ACIAD0048 62977.ACIAD2086 277
62977.ACIAD0048 62977.ACIAD2222 281
62977.ACIAD0048 62977.ACIAD2244 549
62977.ACIAD0048 62977.ACIAD2329 194
62977.ACIAD0048 62977.ACIAD2340 254
62977.ACIAD0048 62977.ACIAD2468 245
62977.ACIAD0048 62977.ACIAD2471 150
62977.ACIAD0048 62977.ACIAD2607 356
62977.ACIAD0048 62977.ACIAD2650 165
62977.ACIAD0048 62977.ACIAD2651 173
62977.ACIAD0048 62977.ACIAD2671 460
62977.ACIAD0048 62977.ACIAD2909 190
62977.ACIAD0048 62977.ACIAD2934 150
62977.ACIAD0048 62977.ACIAD2981 168
62977.ACIAD0048 62977.ACIAD2982 195
62977.ACIAD0048 62977.ACIAD2986 190
62977.ACIAD0048 62977.ACIAD3030 174
62977.ACIAD0048 62977.ACIAD3073 320
62977.ACIAD0048 62977.ACIAD3120 327
62977.ACIAD0048 62977.ACIAD3145 157
62977.ACIAD0048 62977.ACIAD3226 220
62977.ACIAD0048 62977.ACIAD3227 193
62977.ACIAD0048 62977.ACIAD3353 281
62977.ACIAD0048 62977.ACIAD3354 281
62977.ACIAD0048 62977.ACIAD3380 246
62977.ACIAD0048 62977.ACIAD3472 277
62977.ACIAD0048 62977.ACIAD3525 259
62977.ACIAD0048 62977.ACIAD3578 227
62977.ACIAD0048 62977.ACIAD3581 250
62977.ACIAD0049 62977.ACIAD0009 150
62977.ACIAD0049 62977.ACIAD0046 360
62977.ACIAD0049 62977.ACIAD0047 874
62977.ACIAD0049 62977.ACIAD0048 982
62977.ACIAD0049 62977.ACIAD0050 643
62977.ACIAD0049 62977.ACIAD0051 367
62977.ACIAD0049 62977.ACIAD0052 367
62977.ACIAD0049 62977.ACIAD0053 367
62977.ACIAD0049 62977.ACIAD0054 367
62977.ACIAD0049 62977.ACIAD0055 234
62977.ACIAD0049 62977.ACIAD0056 208
62977.ACIAD0049 62977.ACIAD0057 183
62977.ACIAD0049 62977.ACIAD0058 169
62977.ACIAD0049 62977.ACIAD0059 169
62977.ACIAD0049 62977.ACIAD0060 151
62977.ACIAD0049 62977.ACIAD0061 150
62977.ACIAD0049 62977.ACIAD0162 152
62977.ACIAD0049 62977.ACIAD0437 701
62977.ACIAD0049 62977.ACIAD0473 153
62977.ACIAD0049 62977.ACIAD0630 169
62977.ACIAD0049 62977.ACIAD0669 172
62977.ACIAD0049 62977.ACIAD0747 184
62977.ACIAD0049 62977.ACIAD0832 158
62977.ACIAD0049 62977.ACIAD0960 178
62977.ACIAD0049 62977.ACIAD0979 184
62977.ACIAD0049 62977.ACIAD1014 156
62977.ACIAD0049 62977.ACIAD1088 158
62977.ACIAD0049 62977.ACIAD1094 216
62977.ACIAD0049 62977.ACIAD1095 216
62977.ACIAD0049 62977.ACIAD1096 214
62977.ACIAD0049 62977.ACIAD1103 190
62977.ACIAD0049 62977.ACIAD1121 157
62977.ACIAD0049 62977.ACIAD1206 219
62977.ACIAD0049 62977.ACIAD1207 849
62977.ACIAD0049 62977.ACIAD1411 257
62977.ACIAD0049 62977.ACIAD1554 348
62977.ACIAD0049 62977.ACIAD1627 169
62977.ACIAD0049 62977.ACIAD1821 164
62977.ACIAD0049 62977.ACIAD2017 165
62977.ACIAD0049 62977.ACIAD2244 184
62977.ACIAD0049 62977.ACIAD2351 223
62977.ACIAD0049 62977.ACIAD2352 167
62977.ACIAD0049 62977.ACIAD2360 169
62977.ACIAD0049 62977.ACIAD2582 173
62977.ACIAD0049 62977.ACIAD2770 233
62977.ACIAD0049 62977.ACIAD3380 202
62977.ACIAD0049 62977.ACIAD3504 202
62977.ACIAD0049 62977.ACIAD3581 280
62977.ACIAD0050 62977.ACIAD0028 152
62977.ACIAD0050 62977.ACIAD0029 370
62977.ACIAD0050 62977.ACIAD0045 212
62977.ACIAD0050 62977.ACIAD0046 293
62977.ACIAD0050 62977.ACIAD0047 384
62977.ACIAD0050 62977.ACIAD0048 549
62977.ACIAD0050 62977.ACIAD0049 643
62977.ACIAD0050 62977.ACIAD0051 468
62977.ACIAD0050 62977.ACIAD0052 468
62977.ACIAD0050 62977.ACIAD0053 468
62977.ACIAD0050 62977.ACIAD0054 468
62977.ACIAD0050 62977.ACIAD0055 276
62977.ACIAD0050 62977.ACIAD0056 239
62977.ACIAD0050 62977.ACIAD0057 202
62977.ACIAD0050 62977.ACIAD0058 182
62977.ACIAD0050 62977.ACIAD0059 182
62977.ACIAD0050 62977.ACIAD0060 156
62977.ACIAD0050 62977.ACIAD0061 155
62977.ACIAD0050 62977.ACIAD0072 157
62977.ACIAD0050 62977.ACIAD0102 173
62977.ACIAD0050 62977.ACIAD0117 182
62977.ACIAD0050 62977.ACIAD0151 154
62977.ACIAD0050 62977.ACIAD0164 277
62977.ACIAD0050 62977.ACIAD0208 179
62977.ACIAD0050 62977.ACIAD0222 182
62977.ACIAD0050 62977.ACIAD0225 206
62977.ACIAD0050 62977.ACIAD0235 232
62977.ACIAD0050 62977.ACIAD0242 172
62977.ACIAD0050 62977.ACIAD0262 360
62977.ACIAD0050 62977.ACIAD0264 219
62977.ACIAD0050 62977.ACIAD0297 167
62977.ACIAD0050 62977.ACIAD0299 607
62977.ACIAD0050 62977.ACIAD0305 349
62977.ACIAD0050 62977.ACIAD0307 183
62977.ACIAD0050 62977.ACIAD0340 307
62977.ACIAD0050 62977.ACIAD0357 176
62977.ACIAD0050 62977.ACIAD0402 236
62977.ACIAD0050 62977.ACIAD0417 156
62977.ACIAD0050 62977.ACIAD0432 579
62977.ACIAD0050 62977.ACIAD0438 354
62977.ACIAD0050 62977.ACIAD0455 160
62977.ACIAD0050 62977.ACIAD0472 154
62977.ACIAD0050 62977.ACIAD0474 225
62977.ACIAD0050 62977.ACIAD0496 150
62977.ACIAD0050 62977.ACIAD0515 301
62977.ACIAD0050 62977.ACIAD0526 956
62977.ACIAD0050 62977.ACIAD0533 302
62977.ACIAD0050 62977.ACIAD0538 364
62977.ACIAD0050 62977.ACIAD0539 156
62977.ACIAD0050 62977.ACIAD0547 150
62977.ACIAD0050 62977.ACIAD0557 274
62977.ACIAD0050 62977.ACIAD0560 154
62977.ACIAD0050 62977.ACIAD0591 232
62977.ACIAD0050 62977.ACIAD0660 173
62977.ACIAD0050 62977.ACIAD0722 151
62977.ACIAD0050 62977.ACIAD0776 306
62977.ACIAD0050 62977.ACIAD0785 191
62977.ACIAD0050 62977.ACIAD0794 331
62977.ACIAD0050 62977.ACIAD0825 283
62977.ACIAD0050 62977.ACIAD0830 160
62977.ACIAD0050 62977.ACIAD0837 250
62977.ACIAD0050 62977.ACIAD0841 193
62977.ACIAD0050 62977.ACIAD0856 163
62977.ACIAD0050 62977.ACIAD0864 157
62977.ACIAD0050 62977.ACIAD0865 179
62977.ACIAD0050 62977.ACIAD0881 179
62977.ACIAD0050 62977.ACIAD0884 292
62977.ACIAD0050 62977.ACIAD0885 607
62977.ACIAD0050 62977.ACIAD0901 168
62977.ACIAD0050 62977.ACIAD0963 275
62977.ACIAD0050 62977.ACIAD0980 169
62977.ACIAD0050 62977.ACIAD1028 158
62977.ACIAD0050 62977.ACIAD1051 231
62977.ACIAD0050 62977.ACIAD1060 231
62977.ACIAD0050 62977.ACIAD1101 156
62977.ACIAD0050 62977.ACIAD1130 196
62977.ACIAD0050 62977.ACIAD1137 218
62977.ACIAD0050 62977.ACIAD1140 318
62977.ACIAD0050 62977.ACIAD1149 463
62977.ACIAD0050 62977.ACIAD1182 160
62977.ACIAD0050 62977.ACIAD1184 198
62977.ACIAD0050 62977.ACIAD1204 163
62977.ACIAD0050 62977.ACIAD1215 472
62977.ACIAD0050 62977.ACIAD1225 198
62977.ACIAD0050 62977.ACIAD1227 229
62977.ACIAD0050 62977.ACIAD1251 162
62977.ACIAD0050 62977.ACIAD1258 350
62977.ACIAD0050 62977.ACIAD1302 196
62977.ACIAD0050 62977.ACIAD1310 181
62977.ACIAD0050 62977.ACIAD1314 155
62977.ACIAD0050 62977.ACIAD1336 243
62977.ACIAD0050 62977.ACIAD1362 412
62977.ACIAD0050 62977.ACIAD1371 414
62977.ACIAD0050 62977.ACIAD1375 158
62977.ACIAD0050 62977.ACIAD1378 153
62977.ACIAD0050 62977.ACIAD1385 472
62977.ACIAD0050 62977.ACIAD1445 160
62977.ACIAD0050 62977.ACIAD1479 343
62977.ACIAD0050 62977.ACIAD1507 192
62977.ACIAD0050 62977.ACIAD1508 192
62977.ACIAD0050 62977.ACIAD1662 192
62977.ACIAD0050 62977.ACIAD1874 152
62977.ACIAD0050 62977.ACIAD1891 173
62977.ACIAD0050 62977.ACIAD1897 274
62977.ACIAD0050 62977.ACIAD1903 618
62977.ACIAD0050 62977.ACIAD1925 185
62977.ACIAD0050 62977.ACIAD1945 194
62977.ACIAD0050 62977.ACIAD1964 243
62977.ACIAD0050 62977.ACIAD1987 294
62977.ACIAD0050 62977.ACIAD2001 243
62977.ACIAD0050 62977.ACIAD2003 250
62977.ACIAD0050 62977.ACIAD2005 156
62977.ACIAD0050 62977.ACIAD2037 236
62977.ACIAD0050 62977.ACIAD2042 322
62977.ACIAD0050 62977.ACIAD2069 153
62977.ACIAD0050 62977.ACIAD2071 272
62977.ACIAD0050 62977.ACIAD2102 170
62977.ACIAD0050 62977.ACIAD2117 157
62977.ACIAD0050 62977.ACIAD2220 155
62977.ACIAD0050 62977.ACIAD2223 205
62977.ACIAD0050 62977.ACIAD2234 319
62977.ACIAD0050 62977.ACIAD2255 344
62977.ACIAD0050 62977.ACIAD2257 153
62977.ACIAD0050 62977.ACIAD2271 294
62977.ACIAD0050 62977.ACIAD2296 238
62977.ACIAD0050 62977.ACIAD2310 799
62977.ACIAD0050 62977.ACIAD2347 192
62977.ACIAD0050 62977.ACIAD2352 211
62977.ACIAD0050 62977.ACIAD2374 197
62977.ACIAD0050 62977.ACIAD2423 196
62977.ACIAD0050 62977.ACIAD2455 315
62977.ACIAD0050 62977.ACIAD2461 150
62977.ACIAD0050 62977.ACIAD2465 192
62977.ACIAD0050 62977.ACIAD2528 212
62977.ACIAD0050 62977.ACIAD2578 161
62977.ACIAD0050 62977.ACIAD2581 160
62977.ACIAD0050 62977.ACIAD2589 150
62977.ACIAD0050 62977.ACIAD2591 609
62977.ACIAD0050 62977.ACIAD2615 367
62977.ACIAD0050 62977.ACIAD2625 193
62977.ACIAD0050 62977.ACIAD2633 198
62977.ACIAD0050 62977.ACIAD2657 244
62977.ACIAD0050 62977.ACIAD2723 152
62977.ACIAD0050 62977.ACIAD2729 151
62977.ACIAD0050 62977.ACIAD2767 157
62977.ACIAD0050 62977.ACIAD2837 194
62977.ACIAD0050 62977.ACIAD2838 262
62977.ACIAD0050 62977.ACIAD2854 227
62977.ACIAD0050 62977.ACIAD2863 156
62977.ACIAD0050 62977.ACIAD2894 302
62977.ACIAD0050 62977.ACIAD2899 237
62977.ACIAD0050 62977.ACIAD2901 200
62977.ACIAD0050 62977.ACIAD2938 191
62977.ACIAD0050 62977.ACIAD2991 151
62977.ACIAD0050 62977.ACIAD3009 347
62977.ACIAD0050 62977.ACIAD3038 160
62977.ACIAD0050 62977.ACIAD3041 166
62977.ACIAD0050 62977.ACIAD3042 172
62977.ACIAD0050 62977.ACIAD3055 172
62977.ACIAD0050 62977.ACIAD3063 215
62977.ACIAD0050 62977.ACIAD3068 410
62977.ACIAD0050 62977.ACIAD3071 192
62977.ACIAD0050 62977.ACIAD3083 182
62977.ACIAD0050 62977.ACIAD3089 182
62977.ACIAD0050 62977.ACIAD3095 155
62977.ACIAD0050 62977.ACIAD3104 229
62977.ACIAD0050 62977.ACIAD3131 219
62977.ACIAD0050 62977.ACIAD3158 424
62977.ACIAD0050 62977.ACIAD3164 308
62977.ACIAD0050 62977.ACIAD3179 899
62977.ACIAD0050 62977.ACIAD3194 199
62977.ACIAD0050 62977.ACIAD3195 236
62977.ACIAD0050 62977.ACIAD3201 195
62977.ACIAD0050 62977.ACIAD3208 154
62977.ACIAD0050 62977.ACIAD3218 191
62977.ACIAD0050 62977.ACIAD3222 216
62977.ACIAD0050 62977.ACIAD3235 271
62977.ACIAD0050 62977.ACIAD3245 155
62977.ACIAD0050 62977.ACIAD3257 681
62977.ACIAD0050 62977.ACIAD3292 198
62977.ACIAD0050 62977.ACIAD3307 319
62977.ACIAD0050 62977.ACIAD3324 574
62977.ACIAD0050 62977.ACIAD3325 543
62977.ACIAD0050 62977.ACIAD3326 410
62977.ACIAD0050 62977.ACIAD3327 382
62977.ACIAD0050 62977.ACIAD3361 364
62977.ACIAD0050 62977.ACIAD3366 329
62977.ACIAD0050 62977.ACIAD3368 301
62977.ACIAD0050 62977.ACIAD3388 176
62977.ACIAD0050 62977.ACIAD3408 211
62977.ACIAD0050 62977.ACIAD3449 206
62977.ACIAD0050 62977.ACIAD3473 152
62977.ACIAD0050 62977.ACIAD3493 182
62977.ACIAD0050 62977.ACIAD3511 352
62977.ACIAD0050 62977.ACIAD3515 201
62977.ACIAD0050 62977.ACIAD3517 155
62977.ACIAD0050 62977.ACIAD3525 688
62977.ACIAD0050 62977.ACIAD3526 327
62977.ACIAD0050 62977.ACIAD3562 275
62977.ACIAD0050 62977.ACIAD3572 151
62977.ACIAD0050 62977.ACIAD3576 208
62977.ACIAD0050 62977.ACIAD3584 361
62977.ACIAD0050 62977.ACIAD3592 184
62977.ACIAD0050 62977.ACIAD3596 352
62977.ACIAD0050 62977.ACIAD3621 294
62977.ACIAD0050 62977.ACIAD3627 238
62977.ACIAD0050 62977.ACIAD3638 231
62977.ACIAD0050 62977.ACIAD3652 529
62977.ACIAD0050 62977.ACIAD3654 284
62977.ACIAD0051 62977.ACIAD0046 208
62977.ACIAD0051 62977.ACIAD0047 250
62977.ACIAD0051 62977.ACIAD0048 325
62977.ACIAD0051 62977.ACIAD0049 367
62977.ACIAD0051 62977.ACIAD0050 468
62977.ACIAD0051 62977.ACIAD0052 865
62977.ACIAD0051 62977.ACIAD0053 865
62977.ACIAD0051 62977.ACIAD0054 865
62977.ACIAD0051 62977.ACIAD0055 441
62977.ACIAD0051 62977.ACIAD0056 359
62977.ACIAD0051 62977.ACIAD0057 279
62977.ACIAD0051 62977.ACIAD0058 234
62977.ACIAD0051 62977.ACIAD0059 234
62977.ACIAD0051 62977.ACIAD0060 177
62977.ACIAD0051 62977.ACIAD0061 175
62977.ACIAD0052 62977.ACIAD0046 208
62977.ACIAD0052 62977.ACIAD0047 250
62977.ACIAD0052 62977.ACIAD0048 325
62977.ACIAD0052 62977.ACIAD0049 367
62977.ACIAD0052 62977.ACIAD0050 468
62977.ACIAD0052 62977.ACIAD0051 865
62977.ACIAD0052 62977.ACIAD0053 865
62977.ACIAD0052 62977.ACIAD0054 865
62977.ACIAD0052 62977.ACIAD0055 441
62977.ACIAD0052 62977.ACIAD0056 359
62977.ACIAD0052 62977.ACIAD0057 279
62977.ACIAD0052 62977.ACIAD0058 234
62977.ACIAD0052 62977.ACIAD0059 234
62977.ACIAD0052 62977.ACIAD0060 177
62977.ACIAD0052 62977.ACIAD0061 175
62977.ACIAD0052 62977.ACIAD0068 176
62977.ACIAD0052 62977.ACIAD0137 169
62977.ACIAD0052 62977.ACIAD0156 378
62977.ACIAD0052 62977.ACIAD0160 211
62977.ACIAD0052 62977.ACIAD0201 217
62977.ACIAD0052 62977.ACIAD0291 351
62977.ACIAD0052 62977.ACIAD0307 305
62977.ACIAD0052 62977.ACIAD0339 350
62977.ACIAD0052 62977.ACIAD0378 380
62977.ACIAD0052 62977.ACIAD0428 293
62977.ACIAD0052 62977.ACIAD0500 150
62977.ACIAD0052 62977.ACIAD0513 188
62977.ACIAD0052 62977.ACIAD0610 226
62977.ACIAD0052 62977.ACIAD0640 202
62977.ACIAD0052 62977.ACIAD0679 193
62977.ACIAD0052 62977.ACIAD0868 201
62977.ACIAD0052 62977.ACIAD0907 150
62977.ACIAD0052 62977.ACIAD0926 167
62977.ACIAD0052 62977.ACIAD0940 205
62977.ACIAD0052 62977.ACIAD0969 375
62977.ACIAD0052 62977.ACIAD1047 156
62977.ACIAD0052 62977.ACIAD1176 165
62977.ACIAD0052 62977.ACIAD1195 264
62977.ACIAD0052 62977.ACIAD1319 236
62977.ACIAD0052 62977.ACIAD1443 281
62977.ACIAD0052 62977.ACIAD1444 179
62977.ACIAD0052 62977.ACIAD1469 160
62977.ACIAD0052 62977.ACIAD1471 190
62977.ACIAD0052 62977.ACIAD1472 614
62977.ACIAD0052 62977.ACIAD1473 256
62977.ACIAD0052 62977.ACIAD1474 559
62977.ACIAD0052 62977.ACIAD1477 251
62977.ACIAD0052 62977.ACIAD1478 173
62977.ACIAD0052 62977.ACIAD1504 184
62977.ACIAD0052 62977.ACIAD1534 274
62977.ACIAD0052 62977.ACIAD1539 164
62977.ACIAD0052 62977.ACIAD1580 197
62977.ACIAD0052 62977.ACIAD1640 196
62977.ACIAD0052 62977.ACIAD1760 181
62977.ACIAD0052 62977.ACIAD1795 688
62977.ACIAD0052 62977.ACIAD1796 420
62977.ACIAD0052 62977.ACIAD1806 158
62977.ACIAD0052 62977.ACIAD1816 154
62977.ACIAD0052 62977.ACIAD1938 176
62977.ACIAD0052 62977.ACIAD1970 201
62977.ACIAD0052 62977.ACIAD1974 172
62977.ACIAD0052 62977.ACIAD2024 375
62977.ACIAD0052 62977.ACIAD2107 195
62977.ACIAD0052 62977.ACIAD2145 156
62977.ACIAD0052 62977.ACIAD2166 168
62977.ACIAD0052 62977.ACIAD2204 151
62977.ACIAD0052 62977.ACIAD2218 171
62977.ACIAD0052 62977.ACIAD2293 215
62977.ACIAD0052 62977.ACIAD2370 154
62977.ACIAD0052 62977.ACIAD2535 184
62977.ACIAD0052 62977.ACIAD2541 217
62977.ACIAD0052 62977.ACIAD2592 176
62977.ACIAD0052 62977.ACIAD2665 217
62977.ACIAD0052 62977.ACIAD2681 237
62977.ACIAD0052 62977.ACIAD2682 322
62977.ACIAD0052 62977.ACIAD2683 778
62977.ACIAD0052 62977.ACIAD2684 665
62977.ACIAD0052 62977.ACIAD2688 649
62977.ACIAD0052 62977.ACIAD2689 417
62977.ACIAD0052 62977.ACIAD2694 213
62977.ACIAD0052 62977.ACIAD2695 523
62977.ACIAD0052 62977.ACIAD2696 324
62977.ACIAD0052 62977.ACIAD2697 684
62977.ACIAD0052 62977.ACIAD2699 639
62977.ACIAD0052 62977.ACIAD2722 169
62977.ACIAD0052 62977.ACIAD2784 705
62977.ACIAD0052 62977.ACIAD2785 154
62977.ACIAD0052 62977.ACIAD2789 236
62977.ACIAD0052 62977.ACIAD2863 155
62977.ACIAD0052 62977.ACIAD2921 242
62977.ACIAD0052 62977.ACIAD3087 571
62977.ACIAD0052 62977.ACIAD3166 185
62977.ACIAD0052 62977.ACIAD3280 207
62977.ACIAD0052 62977.ACIAD3318 182
62977.ACIAD0052 62977.ACIAD3459 233
62977.ACIAD0052 62977.ACIAD3469 161
62977.ACIAD0052 62977.ACIAD3602 158
62977.ACIAD0052 62977.ACIAD3626 184
62977.ACIAD0052 62977.ACIAD3676 168
62977.ACIAD0053 62977.ACIAD0046 208
62977.ACIAD0053 62977.ACIAD0047 250
62977.ACIAD0053 62977.ACIAD0048 325
62977.ACIAD0053 62977.ACIAD0049 367
62977.ACIAD0053 62977.ACIAD0050 468
62977.ACIAD0053 62977.ACIAD0051 865
62977.ACIAD0053 62977.ACIAD0052 865
62977.ACIAD0053 62977.ACIAD0054 865
62977.ACIAD0053 62977.ACIAD0055 441
62977.ACIAD0053 62977.ACIAD0056 359
62977.ACIAD0053 62977.ACIAD0057 279
62977.ACIAD0053 62977.ACIAD0058 234
62977.ACIAD0053 62977.ACIAD0059 234
62977.ACIAD0053 62977.ACIAD0060 177
62977.ACIAD0053 62977.ACIAD0061 175
62977.ACIAD0053 62977.ACIAD0076 184
62977.ACIAD0053 62977.ACIAD0119 201
62977.ACIAD0053 62977.ACIAD0121 251
62977.ACIAD0053 62977.ACIAD0123 168
62977.ACIAD0053 62977.ACIAD0202 160
62977.ACIAD0053 62977.ACIAD0209 192
62977.ACIAD0053 62977.ACIAD0323 238
62977.ACIAD0053 62977.ACIAD0339 226
62977.ACIAD0053 62977.ACIAD0383 176
62977.ACIAD0053 62977.ACIAD0387 163
62977.ACIAD0053 62977.ACIAD0457 156
62977.ACIAD0053 62977.ACIAD0488 150
62977.ACIAD0053 62977.ACIAD0532 241
62977.ACIAD0053 62977.ACIAD0563 165
62977.ACIAD0053 62977.ACIAD0618 164
62977.ACIAD0053 62977.ACIAD0688 348
62977.ACIAD0053 62977.ACIAD0708 193
62977.ACIAD0053 62977.ACIAD0815 150
62977.ACIAD0053 62977.ACIAD0877 301
62977.ACIAD0053 62977.ACIAD0897 196
62977.ACIAD0053 62977.ACIAD0907 163
62977.ACIAD0053 62977.ACIAD1047 169
62977.ACIAD0053 62977.ACIAD1059 324
62977.ACIAD0053 62977.ACIAD1176 167
62977.ACIAD0053 62977.ACIAD1217 163
62977.ACIAD0053 62977.ACIAD1319 272
62977.ACIAD0053 62977.ACIAD1359 163
62977.ACIAD0053 62977.ACIAD1390 173
62977.ACIAD0053 62977.ACIAD1425 249
62977.ACIAD0053 62977.ACIAD1427 300
62977.ACIAD0053 62977.ACIAD1653 247
62977.ACIAD0053 62977.ACIAD1671 181
62977.ACIAD0053 62977.ACIAD1745 151
62977.ACIAD0053 62977.ACIAD1753 234
62977.ACIAD0053 62977.ACIAD1756 159
62977.ACIAD0053 62977.ACIAD1757 268
62977.ACIAD0053 62977.ACIAD1794 334
62977.ACIAD0053 62977.ACIAD1795 713
62977.ACIAD0053 62977.ACIAD1796 585
62977.ACIAD0053 62977.ACIAD1798 193
62977.ACIAD0053 62977.ACIAD1836 151
62977.ACIAD0053 62977.ACIAD2002 197
62977.ACIAD0053 62977.ACIAD2113 206
62977.ACIAD0053 62977.ACIAD2137 262
62977.ACIAD0053 62977.ACIAD2181 226
62977.ACIAD0053 62977.ACIAD2204 291
62977.ACIAD0053 62977.ACIAD2272 162
62977.ACIAD0053 62977.ACIAD2334 199
62977.ACIAD0053 62977.ACIAD2357 206
62977.ACIAD0053 62977.ACIAD2535 254
62977.ACIAD0053 62977.ACIAD2550 167
62977.ACIAD0053 62977.ACIAD2582 158
62977.ACIAD0053 62977.ACIAD2639 163
62977.ACIAD0053 62977.ACIAD2681 572
62977.ACIAD0053 62977.ACIAD2689 570
62977.ACIAD0053 62977.ACIAD2691 207
62977.ACIAD0053 62977.ACIAD2695 350
62977.ACIAD0053 62977.ACIAD2696 180
62977.ACIAD0053 62977.ACIAD2697 243
62977.ACIAD0053 62977.ACIAD2722 161
62977.ACIAD0053 62977.ACIAD2789 338
62977.ACIAD0053 62977.ACIAD2887 273
62977.ACIAD0053 62977.ACIAD2981 157
62977.ACIAD0053 62977.ACIAD2988 288
62977.ACIAD0053 62977.ACIAD2989 258
62977.ACIAD0053 62977.ACIAD3087 249
62977.ACIAD0053 62977.ACIAD3105 170
62977.ACIAD0053 62977.ACIAD3114 234
62977.ACIAD0053 62977.ACIAD3142 152
62977.ACIAD0053 62977.ACIAD3183 169
62977.ACIAD0053 62977.ACIAD3189 154
62977.ACIAD0053 62977.ACIAD3229 196
62977.ACIAD0053 62977.ACIAD3302 170
62977.ACIAD0053 62977.ACIAD3332 500
62977.ACIAD0053 62977.ACIAD3333 530
62977.ACIAD0053 62977.ACIAD3334 315
62977.ACIAD0053 62977.ACIAD3336 175
62977.ACIAD0053 62977.ACIAD3371 150
62977.ACIAD0053 62977.ACIAD3418 182
62977.ACIAD0053 62977.ACIAD3425 152
62977.ACIAD0053 62977.ACIAD3427 344
62977.ACIAD0053 62977.ACIAD3464 179
62977.ACIAD0053 62977.ACIAD3586 256
62977.ACIAD0054 62977.ACIAD0046 208
62977.ACIAD0054 62977.ACIAD0047 250
62977.ACIAD0054 62977.ACIAD0048 325
62977.ACIAD0054 62977.ACIAD0049 367
62977.ACIAD0054 62977.ACIAD0050 468
62977.ACIAD0054 62977.ACIAD0051 865
62977.ACIAD0054 62977.ACIAD0052 865
62977.ACIAD0054 62977.ACIAD0053 865
62977.ACIAD0054 62977.ACIAD0055 441
62977.ACIAD0054 62977.ACIAD0056 359
62977.ACIAD0054 62977.ACIAD0057 279
62977.ACIAD0054 62977.ACIAD0058 234
62977.ACIAD0054 62977.ACIAD0059 234
62977.ACIAD0054 62977.ACIAD0060 177
62977.ACIAD0054 62977.ACIAD0061 175
62977.ACIAD0055 62977.ACIAD0046 168
62977.ACIAD0055 62977.ACIAD0047 185
62977.ACIAD0055 62977.ACIAD0048 216
62977.ACIAD0055 62977.ACIAD0049 234
62977.ACIAD0055 62977.ACIAD0050 276
62977.ACIAD0055 62977.ACIAD0051 441
62977.ACIAD0055 62977.ACIAD0052 441
62977.ACIAD0055 62977.ACIAD0053 441
62977.ACIAD0055 62977.ACIAD0054 441
62977.ACIAD0055 62977.ACIAD0056 668
62977.ACIAD0055 62977.ACIAD0057 475
62977.ACIAD0055 62977.ACIAD0058 366
62977.ACIAD0055 62977.ACIAD0059 366
62977.ACIAD0055 62977.ACIAD0060 230
62977.ACIAD0055 62977.ACIAD0061 226
62977.ACIAD0056 62977.ACIAD0046 160
62977.ACIAD0056 62977.ACIAD0047 173
62977.ACIAD0056 62977.ACIAD0048 195
62977.ACIAD0056 62977.ACIAD0049 208
62977.ACIAD0056 62977.ACIAD0050 239
62977.ACIAD0056 62977.ACIAD0051 359
62977.ACIAD0056 62977.ACIAD0052 359
62977.ACIAD0056 62977.ACIAD0053 359
62977.ACIAD0056 62977.ACIAD0054 359
62977.ACIAD0056 62977.ACIAD0055 668
62977.ACIAD0056 62977.ACIAD0057 601
62977.ACIAD0056 62977.ACIAD0058 451
62977.ACIAD0056 62977.ACIAD0059 451
62977.ACIAD0056 62977.ACIAD0060 263
62977.ACIAD0056 62977.ACIAD0061 258
62977.ACIAD0057 62977.ACIAD0046 152
62977.ACIAD0057 62977.ACIAD0047 160
62977.ACIAD0057 62977.ACIAD0048 175
62977.ACIAD0057 62977.ACIAD0049 183
62977.ACIAD0057 62977.ACIAD0050 202
62977.ACIAD0057 62977.ACIAD0051 279
62977.ACIAD0057 62977.ACIAD0052 279
62977.ACIAD0057 62977.ACIAD0053 279
62977.ACIAD0057 62977.ACIAD0054 279
62977.ACIAD0057 62977.ACIAD0055 475
62977.ACIAD0057 62977.ACIAD0056 601
62977.ACIAD0057 62977.ACIAD0058 630
62977.ACIAD0057 62977.ACIAD0059 630
62977.ACIAD0057 62977.ACIAD0060 335
62977.ACIAD0057 62977.ACIAD0061 326
62977.ACIAD0057 62977.ACIAD0101 236
62977.ACIAD0057 62977.ACIAD0134 319
62977.ACIAD0058 62977.ACIAD0047 153
62977.ACIAD0058 62977.ACIAD0048 163
62977.ACIAD0058 62977.ACIAD0049 169
62977.ACIAD0058 62977.ACIAD0050 182
62977.ACIAD0058 62977.ACIAD0051 234
62977.ACIAD0058 62977.ACIAD0052 234
62977.ACIAD0058 62977.ACIAD0053 234
62977.ACIAD0058 62977.ACIAD0054 234
62977.ACIAD0058 62977.ACIAD0055 366
62977.ACIAD0058 62977.ACIAD0056 451
62977.ACIAD0058 62977.ACIAD0057 630
62977.ACIAD0058 62977.ACIAD0059 865
62977.ACIAD0058 62977.ACIAD0060 428
62977.ACIAD0058 62977.ACIAD0061 415
62977.ACIAD0059 62977.ACIAD0047 153
62977.ACIAD0059 62977.ACIAD0048 163
62977.ACIAD0059 62977.ACIAD0049 169
62977.ACIAD0059 62977.ACIAD0050 182
62977.ACIAD0059 62977.ACIAD0051 234
62977.ACIAD0059 62977.ACIAD0052 234
62977.ACIAD0059 62977.ACIAD0053 234
62977.ACIAD0059 62977.ACIAD0054 234
62977.ACIAD0059 62977.ACIAD0055 366
62977.ACIAD0059 62977.ACIAD0056 451
62977.ACIAD0059 62977.ACIAD0057 630
62977.ACIAD0059 62977.ACIAD0058 865
62977.ACIAD0059 62977.ACIAD0060 428
62977.ACIAD0059 62977.ACIAD0061 415
62977.ACIAD0060 62977.ACIAD0049 151
62977.ACIAD0060 62977.ACIAD0050 156
62977.ACIAD0060 62977.ACIAD0051 177
62977.ACIAD0060 62977.ACIAD0052 177
62977.ACIAD0060 62977.ACIAD0053 177
62977.ACIAD0060 62977.ACIAD0054 177
62977.ACIAD0060 62977.ACIAD0055 230
62977.ACIAD0060 62977.ACIAD0056 263
62977.ACIAD0060 62977.ACIAD0057 335
62977.ACIAD0060 62977.ACIAD0058 428
62977.ACIAD0060 62977.ACIAD0059 428
62977.ACIAD0060 62977.ACIAD0061 832
62977.ACIAD0061 62977.ACIAD0049 150
62977.ACIAD0061 62977.ACIAD0050 155
62977.ACIAD0061 62977.ACIAD0051 175
62977.ACIAD0061 62977.ACIAD0052 175
62977.ACIAD0061 62977.ACIAD0053 175
62977.ACIAD0061 62977.ACIAD0054 175
62977.ACIAD0061 62977.ACIAD0055 226
62977.ACIAD0061 62977.ACIAD0056 258
62977.ACIAD0061 62977.ACIAD0057 326
62977.ACIAD0061 62977.ACIAD0058 415
62977.ACIAD0061 62977.ACIAD0059 415
62977.ACIAD0061 62977.ACIAD0060 832
62977.ACIAD0062 62977.ACIAD0015 899
62977.ACIAD0062 62977.ACIAD0023 238
62977.ACIAD0062 62977.ACIAD0039 163
62977.ACIAD0062 62977.ACIAD0063 798
62977.ACIAD0062 62977.ACIAD0064 576
62977.ACIAD0062 62977.ACIAD0089 229
62977.ACIAD0062 62977.ACIAD0118 158
62977.ACIAD0062 62977.ACIAD0164 436
62977.ACIAD0062 62977.ACIAD0191 156
62977.ACIAD0062 62977.ACIAD0233 179
62977.ACIAD0062 62977.ACIAD0247 244
62977.ACIAD0062 62977.ACIAD0252 243
62977.ACIAD0062 62977.ACIAD0253 251
62977.ACIAD0062 62977.ACIAD0254 151
62977.ACIAD0062 62977.ACIAD0256 224
62977.ACIAD0062 62977.ACIAD0264 188
62977.ACIAD0062 62977.ACIAD0273 181
62977.ACIAD0062 62977.ACIAD0359 492
62977.ACIAD0062 62977.ACIAD0360 313
62977.ACIAD0062 62977.ACIAD0361 289
62977.ACIAD0062 62977.ACIAD0362 313
62977.ACIAD0062 62977.ACIAD0367 152
62977.ACIAD0062 62977.ACIAD0369 315
62977.ACIAD0062 62977.ACIAD0371 267
62977.ACIAD0062 62977.ACIAD0373 235
62977.ACIAD0062 62977.ACIAD0374 235
62977.ACIAD0062 62977.ACIAD0376 253
62977.ACIAD0062 62977.ACIAD0407 311
62977.ACIAD0062 62977.ACIAD0408 319
62977.ACIAD0062 62977.ACIAD0409 343
62977.ACIAD0062 62977.ACIAD0411 239
62977.ACIAD0062 62977.ACIAD0419 365
62977.ACIAD0062 62977.ACIAD0469 508
62977.ACIAD0062 62977.ACIAD0472 197
62977.ACIAD0062 62977.ACIAD0476 169
62977.ACIAD0062 62977.ACIAD0479 236
62977.ACIAD0062 62977.ACIAD0493 155
62977.ACIAD0062 62977.ACIAD0500 255
62977.ACIAD0062 62977.ACIAD0526 404
62977.ACIAD0062 62977.ACIAD0540 243
62977.ACIAD0062 62977.ACIAD0541 367
62977.ACIAD0062 62977.ACIAD0547 150
62977.ACIAD0062 62977.ACIAD0590 224
62977.ACIAD0062 62977.ACIAD0591 274
62977.ACIAD0062 62977.ACIAD0596 171
62977.ACIAD0062 62977.ACIAD0648 379
62977.ACIAD0062 62977.ACIAD0651 998
62977.ACIAD0062 62977.ACIAD0663 359
62977.ACIAD0062 62977.ACIAD0664 224
62977.ACIAD0062 62977.ACIAD0665 278
62977.ACIAD0062 62977.ACIAD0673 352
62977.ACIAD0062 62977.ACIAD0677 192
62977.ACIAD0062 62977.ACIAD0685 161
62977.ACIAD0062 62977.ACIAD0703 254
62977.ACIAD0062 62977.ACIAD0741 204
62977.ACIAD0062 62977.ACIAD0774 198
62977.ACIAD0062 62977.ACIAD0805 283
62977.ACIAD0062 62977.ACIAD0840 562
62977.ACIAD0062 62977.ACIAD0841 585
62977.ACIAD0062 62977.ACIAD0857 201
62977.ACIAD0062 62977.ACIAD0859 184
62977.ACIAD0062 62977.ACIAD0878 231
62977.ACIAD0062 62977.ACIAD0888 320
62977.ACIAD0062 62977.ACIAD0912 211
62977.ACIAD0062 62977.ACIAD0930 211
62977.ACIAD0062 62977.ACIAD0962 593
62977.ACIAD0062 62977.ACIAD0963 746
62977.ACIAD0062 62977.ACIAD0970 224
62977.ACIAD0062 62977.ACIAD0997 536
62977.ACIAD0062 62977.ACIAD1033 609
62977.ACIAD0062 62977.ACIAD1069 349
62977.ACIAD0062 62977.ACIAD1070 154
62977.ACIAD0062 62977.ACIAD1113 227
62977.ACIAD0062 62977.ACIAD1135 899
62977.ACIAD0062 62977.ACIAD1139 195
62977.ACIAD0062 62977.ACIAD1150 152
62977.ACIAD0062 62977.ACIAD1204 240
62977.ACIAD0062 62977.ACIAD1206 151
62977.ACIAD0062 62977.ACIAD1227 900
62977.ACIAD0062 62977.ACIAD1232 211
62977.ACIAD0062 62977.ACIAD1245 247
62977.ACIAD0062 62977.ACIAD1260 274
62977.ACIAD0062 62977.ACIAD1265 193
62977.ACIAD0062 62977.ACIAD1268 192
62977.ACIAD0062 62977.ACIAD1317 196
62977.ACIAD0062 62977.ACIAD1343 158
62977.ACIAD0062 62977.ACIAD1346 154
62977.ACIAD0062 62977.ACIAD1371 170
62977.ACIAD0062 62977.ACIAD1381 221
62977.ACIAD0062 62977.ACIAD1404 490
62977.ACIAD0062 62977.ACIAD1540 275
62977.ACIAD0062 62977.ACIAD1593 319
62977.ACIAD0062 62977.ACIAD1601 319
62977.ACIAD0062 62977.ACIAD1709 179
62977.ACIAD0062 62977.ACIAD1737 169
62977.ACIAD0062 62977.ACIAD1815 179
62977.ACIAD0062 62977.ACIAD1830 152
62977.ACIAD0062 62977.ACIAD1869 156
62977.ACIAD0062 62977.ACIAD1881 194
62977.ACIAD0062 62977.ACIAD1897 301
62977.ACIAD0062 62977.ACIAD1899 218
62977.ACIAD0062 62977.ACIAD1900 225
62977.ACIAD0062 62977.ACIAD1901 414
62977.ACIAD0062 62977.ACIAD1907 197
62977.ACIAD0062 62977.ACIAD1934 308
62977.ACIAD0062 62977.ACIAD1946 177
62977.ACIAD0062 62977.ACIAD1954 247
62977.ACIAD0062 62977.ACIAD1987 207
62977.ACIAD0062 62977.ACIAD2026 196
62977.ACIAD0062 62977.ACIAD2037 276
62977.ACIAD0062 62977.ACIAD2042 436
62977.ACIAD0062 62977.ACIAD2045 170
62977.ACIAD0062 62977.ACIAD2087 224
62977.ACIAD0062 62977.ACIAD2088 307
62977.ACIAD0062 62977.ACIAD2185 243
62977.ACIAD0062 62977.ACIAD2206 151
62977.ACIAD0062 62977.ACIAD2223 245
62977.ACIAD0062 62977.ACIAD2241 220
62977.ACIAD0062 62977.ACIAD2271 207
62977.ACIAD0062 62977.ACIAD2299 198
62977.ACIAD0062 62977.ACIAD2324 454
62977.ACIAD0062 62977.ACIAD2352 170
62977.ACIAD0062 62977.ACIAD2368 432
62977.ACIAD0062 62977.ACIAD2408 272
62977.ACIAD0062 62977.ACIAD2423 165
62977.ACIAD0062 62977.ACIAD2426 303
62977.ACIAD0062 62977.ACIAD2427 192
62977.ACIAD0062 62977.ACIAD2433 243
62977.ACIAD0062 62977.ACIAD2455 312
62977.ACIAD0062 62977.ACIAD2458 151
62977.ACIAD0062 62977.ACIAD2462 301
62977.ACIAD0062 62977.ACIAD2474 150
62977.ACIAD0062 62977.ACIAD2525 277
62977.ACIAD0062 62977.ACIAD2557 354
62977.ACIAD0062 62977.ACIAD2587 934
62977.ACIAD0062 62977.ACIAD2590 222
62977.ACIAD0062 62977.ACIAD2594 291
62977.ACIAD0062 62977.ACIAD2596 254
62977.ACIAD0062 62977.ACIAD2606 482
62977.ACIAD0062 62977.ACIAD2612 281
62977.ACIAD0062 62977.ACIAD2614 276
62977.ACIAD0062 62977.ACIAD2615 274
62977.ACIAD0062 62977.ACIAD2618 274
62977.ACIAD0062 62977.ACIAD2634 343
62977.ACIAD0062 62977.ACIAD2635 189
62977.ACIAD0062 62977.ACIAD2639 206
62977.ACIAD0062 62977.ACIAD2660 454
62977.ACIAD0062 62977.ACIAD2662 158
62977.ACIAD0062 62977.ACIAD2768 172
62977.ACIAD0062 62977.ACIAD2829 170
62977.ACIAD0062 62977.ACIAD2835 360
62977.ACIAD0062 62977.ACIAD2852 366
62977.ACIAD0062 62977.ACIAD2855 331
62977.ACIAD0062 62977.ACIAD2880 717
62977.ACIAD0062 62977.ACIAD2888 688
62977.ACIAD0062 62977.ACIAD2892 216
62977.ACIAD0062 62977.ACIAD2907 165
62977.ACIAD0062 62977.ACIAD2911 337
62977.ACIAD0062 62977.ACIAD2950 517
62977.ACIAD0062 62977.ACIAD2968 272
62977.ACIAD0062 62977.ACIAD3014 161
62977.ACIAD0062 62977.ACIAD3021 160
62977.ACIAD0062 62977.ACIAD3024 313
62977.ACIAD0062 62977.ACIAD3026 156
62977.ACIAD0062 62977.ACIAD3034 170
62977.ACIAD0062 62977.ACIAD3035 158
62977.ACIAD0062 62977.ACIAD3060 523
62977.ACIAD0062 62977.ACIAD3061 584
62977.ACIAD0062 62977.ACIAD3062 459
62977.ACIAD0062 62977.ACIAD3064 181
62977.ACIAD0062 62977.ACIAD3067 316
62977.ACIAD0062 62977.ACIAD3068 390
62977.ACIAD0062 62977.ACIAD3122 164
62977.ACIAD0062 62977.ACIAD3149 367
62977.ACIAD0062 62977.ACIAD3156 443
62977.ACIAD0062 62977.ACIAD3158 224
62977.ACIAD0062 62977.ACIAD3168 231
62977.ACIAD0062 62977.ACIAD3241 156
62977.ACIAD0062 62977.ACIAD3311 164
62977.ACIAD0062 62977.ACIAD3313 192
62977.ACIAD0062 62977.ACIAD3324 308
62977.ACIAD0062 62977.ACIAD3326 229
62977.ACIAD0062 62977.ACIAD3338 152
62977.ACIAD0062 62977.ACIAD3340 251
62977.ACIAD0062 62977.ACIAD3395 276
62977.ACIAD0062 62977.ACIAD3441 319
62977.ACIAD0062 62977.ACIAD3477 156
62977.ACIAD0062 62977.ACIAD3501 238
62977.ACIAD0062 62977.ACIAD3506 324
62977.ACIAD0062 62977.ACIAD3507 410
62977.ACIAD0062 62977.ACIAD3510 395
62977.ACIAD0062 62977.ACIAD3517 367
62977.ACIAD0062 62977.ACIAD3529 272
62977.ACIAD0062 62977.ACIAD3560 458
62977.ACIAD0062 62977.ACIAD3562 989
62977.ACIAD0062 62977.ACIAD3567 226
62977.ACIAD0062 62977.ACIAD3573 395
62977.ACIAD0062 62977.ACIAD3584 198
62977.ACIAD0062 62977.ACIAD3658 321
62977.ACIAD0062 62977.ACIAD3659 242
62977.ACIAD0062 62977.ACIAD3680 455
62977.ACIAD0063 62977.ACIAD0011 327
62977.ACIAD0063 62977.ACIAD0039 157
62977.ACIAD0063 62977.ACIAD0042 319
62977.ACIAD0063 62977.ACIAD0043 178
62977.ACIAD0063 62977.ACIAD0062 798
62977.ACIAD0063 62977.ACIAD0064 868
62977.ACIAD0063 62977.ACIAD0089 396
62977.ACIAD0063 62977.ACIAD0183 155
62977.ACIAD0063 62977.ACIAD0245 198
62977.ACIAD0063 62977.ACIAD0259 473
62977.ACIAD0063 62977.ACIAD0265 414
62977.ACIAD0063 62977.ACIAD0266 289
62977.ACIAD0063 62977.ACIAD0278 174
62977.ACIAD0063 62977.ACIAD0282 319
62977.ACIAD0063 62977.ACIAD0359 360
62977.ACIAD0063 62977.ACIAD0360 266
62977.ACIAD0063 62977.ACIAD0361 360
62977.ACIAD0063 62977.ACIAD0362 313
62977.ACIAD0063 62977.ACIAD0368 253
62977.ACIAD0063 62977.ACIAD0385 152
62977.ACIAD0063 62977.ACIAD0399 159
62977.ACIAD0063 62977.ACIAD0408 168
62977.ACIAD0063 62977.ACIAD0411 213
62977.ACIAD0063 62977.ACIAD0419 455
62977.ACIAD0063 62977.ACIAD0455 387
62977.ACIAD0063 62977.ACIAD0533 160
62977.ACIAD0063 62977.ACIAD0540 321
62977.ACIAD0063 62977.ACIAD0551 656
62977.ACIAD0063 62977.ACIAD0564 195
62977.ACIAD0063 62977.ACIAD0611 201
62977.ACIAD0063 62977.ACIAD0612 236
62977.ACIAD0063 62977.ACIAD0622 193
62977.ACIAD0063 62977.ACIAD0627 329
62977.ACIAD0063 62977.ACIAD0660 310
62977.ACIAD0063 62977.ACIAD0673 170
62977.ACIAD0063 62977.ACIAD0713 283
62977.ACIAD0063 62977.ACIAD0722 205
62977.ACIAD0063 62977.ACIAD0724 224
62977.ACIAD0063 62977.ACIAD0746 160
62977.ACIAD0063 62977.ACIAD0795 319
62977.ACIAD0063 62977.ACIAD0798 192
62977.ACIAD0063 62977.ACIAD0823 386
62977.ACIAD0063 62977.ACIAD0824 444
62977.ACIAD0063 62977.ACIAD0825 243
62977.ACIAD0063 62977.ACIAD0838 468
62977.ACIAD0063 62977.ACIAD0839 441
62977.ACIAD0063 62977.ACIAD0849 157
62977.ACIAD0063 62977.ACIAD0868 183
62977.ACIAD0063 62977.ACIAD0869 183
62977.ACIAD0063 62977.ACIAD0881 216
62977.ACIAD0063 62977.ACIAD0888 319
62977.ACIAD0063 62977.ACIAD0910 150
62977.ACIAD0063 62977.ACIAD0962 181
62977.ACIAD0063 62977.ACIAD1052 155
62977.ACIAD0063 62977.ACIAD1059 154
62977.ACIAD0063 62977.ACIAD1101 392
62977.ACIAD0063 62977.ACIAD1133 167
62977.ACIAD0063 62977.ACIAD1160 151
62977.ACIAD0063 62977.ACIAD1225 277
62977.ACIAD0063 62977.ACIAD1253 222
62977.ACIAD0063 62977.ACIAD1263 165
62977.ACIAD0063 62977.ACIAD1311 259
62977.ACIAD0063 62977.ACIAD1351 192
62977.ACIAD0063 62977.ACIAD1359 171
62977.ACIAD0063 62977.ACIAD1362 168
62977.ACIAD0063 62977.ACIAD1400 335
62977.ACIAD0063 62977.ACIAD1405 283
62977.ACIAD0063 62977.ACIAD1423 260
62977.ACIAD0063 62977.ACIAD1500 310
62977.ACIAD0063 62977.ACIAD1585 340
62977.ACIAD0063 62977.ACIAD1618 482
62977.ACIAD0063 62977.ACIAD1659 150
62977.ACIAD0063 62977.ACIAD1954 202
62977.ACIAD0063 62977.ACIAD2008 199
62977.ACIAD0063 62977.ACIAD2029 160
62977.ACIAD0063 62977.ACIAD2078 151
62977.ACIAD0063 62977.ACIAD2090 250
62977.ACIAD0063 62977.ACIAD2106 159
62977.ACIAD0063 62977.ACIAD2214 874
62977.ACIAD0063 62977.ACIAD2241 201
62977.ACIAD0063 62977.ACIAD2264 252
62977.ACIAD0063 62977.ACIAD2298 162
62977.ACIAD0063 62977.ACIAD2299 218
62977.ACIAD0063 62977.ACIAD2310 318
62977.ACIAD0063 62977.ACIAD2369 217
62977.ACIAD0063 62977.ACIAD2370 556
62977.ACIAD0063 62977.ACIAD2375 303
62977.ACIAD0063 62977.ACIAD2405 345
62977.ACIAD0063 62977.ACIAD2439 159
62977.ACIAD0063 62977.ACIAD2475 319
62977.ACIAD0063 62977.ACIAD2534 198
62977.ACIAD0063 62977.ACIAD2551 158
62977.ACIAD0063 62977.ACIAD2588 316
62977.ACIAD0063 62977.ACIAD2589 216
62977.ACIAD0063 62977.ACIAD2597 216
62977.ACIAD0063 62977.ACIAD2599 313
62977.ACIAD0063 62977.ACIAD2627 152
62977.ACIAD0063 62977.ACIAD2640 271
62977.ACIAD0063 62977.ACIAD2641 312
62977.ACIAD0063 62977.ACIAD2657 216
62977.ACIAD0063 62977.ACIAD2664 427
62977.ACIAD0063 62977.ACIAD2832 342
62977.ACIAD0063 62977.ACIAD2837 422
62977.ACIAD0063 62977.ACIAD2855 164
62977.ACIAD0063 62977.ACIAD2874 152
62977.ACIAD0063 62977.ACIAD2875 172
62977.ACIAD0063 62977.ACIAD2894 220
62977.ACIAD0063 62977.ACIAD2927 304
62977.ACIAD0063 62977.ACIAD2945 151
62977.ACIAD0063 62977.ACIAD2946 407
62977.ACIAD0063 62977.ACIAD2958 178
62977.ACIAD0063 62977.ACIAD2963 456
62977.ACIAD0063 62977.ACIAD3018 266
62977.ACIAD0063 62977.ACIAD3024 313
62977.ACIAD0063 62977.ACIAD3085 266
62977.ACIAD0063 62977.ACIAD3106 152
62977.ACIAD0063 62977.ACIAD3108 192
62977.ACIAD0063 62977.ACIAD3118 173
62977.ACIAD0063 62977.ACIAD3133 157
62977.ACIAD0063 62977.ACIAD3137 196
62977.ACIAD0063 62977.ACIAD3150 243
62977.ACIAD0063 62977.ACIAD3157 375
62977.ACIAD0063 62977.ACIAD3216 354
62977.ACIAD0063 62977.ACIAD3365 362
62977.ACIAD0063 62977.ACIAD3366 200
62977.ACIAD0063 62977.ACIAD3368 227
62977.ACIAD0063 62977.ACIAD3404 319
62977.ACIAD0063 62977.ACIAD3441 168
62977.ACIAD0063 62977.ACIAD3449 166
62977.ACIAD0063 62977.ACIAD3490 170
62977.ACIAD0063 62977.ACIAD3502 236
62977.ACIAD0063 62977.ACIAD3506 363
62977.ACIAD0063 62977.ACIAD3507 472
62977.ACIAD0063 62977.ACIAD3511 303
62977.ACIAD0063 62977.ACIAD3512 286
62977.ACIAD0063 62977.ACIAD3515 420
62977.ACIAD0063 62977.ACIAD3516 241
62977.ACIAD0063 62977.ACIAD3517 440
62977.ACIAD0063 62977.ACIAD3518 276
62977.ACIAD0063 62977.ACIAD3525 246
62977.ACIAD0063 62977.ACIAD3547 246
62977.ACIAD0063 62977.ACIAD3548 267
62977.ACIAD0063 62977.ACIAD3549 312
62977.ACIAD0063 62977.ACIAD3575 328
62977.ACIAD0063 62977.ACIAD3581 183
62977.ACIAD0063 62977.ACIAD3597 793
62977.ACIAD0063 62977.ACIAD3663 548
62977.ACIAD0063 62977.ACIAD3665 319
62977.ACIAD0063 62977.ACIAD3669 274
62977.ACIAD0063 62977.ACIAD3673 360
62977.ACIAD0063 62977.ACIAD3681 311
62977.ACIAD0063 62977.ACIAD3682 238
62977.ACIAD0063 62977.ACIAD3684 194
62977.ACIAD0064 62977.ACIAD0002 354
62977.ACIAD0064 62977.ACIAD0004 239
62977.ACIAD0064 62977.ACIAD0020 432
62977.ACIAD0064 62977.ACIAD0021 498
62977.ACIAD0064 62977.ACIAD0022 762
62977.ACIAD0064 62977.ACIAD0023 813
62977.ACIAD0064 62977.ACIAD0042 609
62977.ACIAD0064 62977.ACIAD0062 576
62977.ACIAD0064 62977.ACIAD0063 868
62977.ACIAD0064 62977.ACIAD0065 160
62977.ACIAD0064 62977.ACIAD0068 213
62977.ACIAD0064 62977.ACIAD0084 280
62977.ACIAD0064 62977.ACIAD0086 443
62977.ACIAD0064 62977.ACIAD0087 274
62977.ACIAD0064 62977.ACIAD0088 234
62977.ACIAD0064 62977.ACIAD0089 398
62977.ACIAD0064 62977.ACIAD0091 301
62977.ACIAD0064 62977.ACIAD0092 327
62977.ACIAD0064 62977.ACIAD0093 261
62977.ACIAD0064 62977.ACIAD0095 161
62977.ACIAD0064 62977.ACIAD0098 478
62977.ACIAD0064 62977.ACIAD0099 225
62977.ACIAD0064 62977.ACIAD0123 259
62977.ACIAD0064 62977.ACIAD0130 232
62977.ACIAD0064 62977.ACIAD0139 297
62977.ACIAD0064 62977.ACIAD0166 170
62977.ACIAD0064 62977.ACIAD0211 199
62977.ACIAD0064 62977.ACIAD0239 307
62977.ACIAD0064 62977.ACIAD0245 215
62977.ACIAD0064 62977.ACIAD0248 226
62977.ACIAD0064 62977.ACIAD0252 792
62977.ACIAD0064 62977.ACIAD0258 272
62977.ACIAD0064 62977.ACIAD0263 220
62977.ACIAD0064 62977.ACIAD0270 291
62977.ACIAD0064 62977.ACIAD0271 427
62977.ACIAD0064 62977.ACIAD0273 153
62977.ACIAD0064 62977.ACIAD0278 269
62977.ACIAD0064 62977.ACIAD0282 721
62977.ACIAD0064 62977.ACIAD0283 164
62977.ACIAD0064 62977.ACIAD0285 236
62977.ACIAD0064 62977.ACIAD0295 279
62977.ACIAD0064 62977.ACIAD0296 166
62977.ACIAD0064 62977.ACIAD0299 246
62977.ACIAD0064 62977.ACIAD0313 154
62977.ACIAD0064 62977.ACIAD0340 421
62977.ACIAD0064 62977.ACIAD0342 453
62977.ACIAD0064 62977.ACIAD0344 316
62977.ACIAD0064 62977.ACIAD0353 156
62977.ACIAD0064 62977.ACIAD0360 192
62977.ACIAD0064 62977.ACIAD0368 242
62977.ACIAD0064 62977.ACIAD0369 220
62977.ACIAD0064 62977.ACIAD0370 154
62977.ACIAD0064 62977.ACIAD0399 319
62977.ACIAD0064 62977.ACIAD0401 205
62977.ACIAD0064 62977.ACIAD0402 308
62977.ACIAD0064 62977.ACIAD0429 191
62977.ACIAD0064 62977.ACIAD0432 305
62977.ACIAD0064 62977.ACIAD0455 191
62977.ACIAD0064 62977.ACIAD0474 487
62977.ACIAD0064 62977.ACIAD0487 194
62977.ACIAD0064 62977.ACIAD0518 316
62977.ACIAD0064 62977.ACIAD0534 274
62977.ACIAD0064 62977.ACIAD0535 498
62977.ACIAD0064 62977.ACIAD0551 218
62977.ACIAD0064 62977.ACIAD0565 333
62977.ACIAD0064 62977.ACIAD0588 416
62977.ACIAD0064 62977.ACIAD0590 316
62977.ACIAD0064 62977.ACIAD0595 154
62977.ACIAD0064 62977.ACIAD0596 419
62977.ACIAD0064 62977.ACIAD0600 304
62977.ACIAD0064 62977.ACIAD0602 160
62977.ACIAD0064 62977.ACIAD0609 240
62977.ACIAD0064 62977.ACIAD0643 151
62977.ACIAD0064 62977.ACIAD0644 448
62977.ACIAD0064 62977.ACIAD0648 164
62977.ACIAD0064 62977.ACIAD0660 254
62977.ACIAD0064 62977.ACIAD0692 328
62977.ACIAD0064 62977.ACIAD0707 368
62977.ACIAD0064 62977.ACIAD0710 168
62977.ACIAD0064 62977.ACIAD0724 301
62977.ACIAD0064 62977.ACIAD0736 246
62977.ACIAD0064 62977.ACIAD0744 260
62977.ACIAD0064 62977.ACIAD0773 153
62977.ACIAD0064 62977.ACIAD0782 214
62977.ACIAD0064 62977.ACIAD0791 268
62977.ACIAD0064 62977.ACIAD0795 609
62977.ACIAD0064 62977.ACIAD0825 282
62977.ACIAD0064 62977.ACIAD0826 365
62977.ACIAD0064 62977.ACIAD0840 328
62977.ACIAD0064 62977.ACIAD0841 424
62977.ACIAD0064 62977.ACIAD0847 229
62977.ACIAD0064 62977.ACIAD0862 209
62977.ACIAD0064 62977.ACIAD0863 459
62977.ACIAD0064 62977.ACIAD0874 167
62977.ACIAD0064 62977.ACIAD0878 185
62977.ACIAD0064 62977.ACIAD0885 246
62977.ACIAD0064 62977.ACIAD0890 306
62977.ACIAD0064 62977.ACIAD0891 468
62977.ACIAD0064 62977.ACIAD0902 151
62977.ACIAD0064 62977.ACIAD0908 163
62977.ACIAD0064 62977.ACIAD0913 320
62977.ACIAD0064 62977.ACIAD0916 196
62977.ACIAD0064 62977.ACIAD0917 159
62977.ACIAD0064 62977.ACIAD0933 183
62977.ACIAD0064 62977.ACIAD1047 203
62977.ACIAD0064 62977.ACIAD1052 261
62977.ACIAD0064 62977.ACIAD1066 152
62977.ACIAD0064 62977.ACIAD1070 208
62977.ACIAD0064 62977.ACIAD1101 389
62977.ACIAD0064 62977.ACIAD1105 151
62977.ACIAD0064 62977.ACIAD1110 163
62977.ACIAD0064 62977.ACIAD1113 153
62977.ACIAD0064 62977.ACIAD1115 498
62977.ACIAD0064 62977.ACIAD1119 344
62977.ACIAD0064 62977.ACIAD1130 432
62977.ACIAD0064 62977.ACIAD1132 153
62977.ACIAD0064 62977.ACIAD1150 252
62977.ACIAD0064 62977.ACIAD1157 186
62977.ACIAD0064 62977.ACIAD1159 186
62977.ACIAD0064 62977.ACIAD1194 385
62977.ACIAD0064 62977.ACIAD1234 283
62977.ACIAD0064 62977.ACIAD1252 230
62977.ACIAD0064 62977.ACIAD1268 196
62977.ACIAD0064 62977.ACIAD1279 257
62977.ACIAD0064 62977.ACIAD1284 214
62977.ACIAD0064 62977.ACIAD1293 169
62977.ACIAD0064 62977.ACIAD1311 252
62977.ACIAD0064 62977.ACIAD1314 171
62977.ACIAD0064 62977.ACIAD1321 390
62977.ACIAD0064 62977.ACIAD1346 208
62977.ACIAD0064 62977.ACIAD1350 180
62977.ACIAD0064 62977.ACIAD1354 175
62977.ACIAD0064 62977.ACIAD1362 154
62977.ACIAD0064 62977.ACIAD1368 272
62977.ACIAD0064 62977.ACIAD1369 198
62977.ACIAD0064 62977.ACIAD1371 207
62977.ACIAD0064 62977.ACIAD1374 318
62977.ACIAD0064 62977.ACIAD1377 438
62977.ACIAD0064 62977.ACIAD1378 264
62977.ACIAD0064 62977.ACIAD1380 285
62977.ACIAD0064 62977.ACIAD1381 424
62977.ACIAD0064 62977.ACIAD1382 315
62977.ACIAD0064 62977.ACIAD1384 154
62977.ACIAD0064 62977.ACIAD1385 307
62977.ACIAD0064 62977.ACIAD1389 521
62977.ACIAD0064 62977.ACIAD1395 192
62977.ACIAD0064 62977.ACIAD1431 223
62977.ACIAD0064 62977.ACIAD1481 704
62977.ACIAD0064 62977.ACIAD1486 307
62977.ACIAD0064 62977.ACIAD1488 436
62977.ACIAD0064 62977.ACIAD1500 467
62977.ACIAD0064 62977.ACIAD1514 233
62977.ACIAD0064 62977.ACIAD1515 436
62977.ACIAD0064 62977.ACIAD1565 200
62977.ACIAD0064 62977.ACIAD1624 272
62977.ACIAD0064 62977.ACIAD1669 232
62977.ACIAD0064 62977.ACIAD1670 301
62977.ACIAD0064 62977.ACIAD1697 181
62977.ACIAD0064 62977.ACIAD1717 237
62977.ACIAD0064 62977.ACIAD1743 251
62977.ACIAD0064 62977.ACIAD1790 377
62977.ACIAD0064 62977.ACIAD1794 228
62977.ACIAD0064 62977.ACIAD1798 211
62977.ACIAD0064 62977.ACIAD1817 354
62977.ACIAD0064 62977.ACIAD1873 436
62977.ACIAD0064 62977.ACIAD2003 288
62977.ACIAD0064 62977.ACIAD2041 302
62977.ACIAD0064 62977.ACIAD2045 416
62977.ACIAD0064 62977.ACIAD2072 208
62977.ACIAD0064 62977.ACIAD2079 656
62977.ACIAD0064 62977.ACIAD2089 615
62977.ACIAD0064 62977.ACIAD2090 296
62977.ACIAD0064 62977.ACIAD2192 190
62977.ACIAD0064 62977.ACIAD2231 279
62977.ACIAD0064 62977.ACIAD2250 283
62977.ACIAD0064 62977.ACIAD2254 172
62977.ACIAD0064 62977.ACIAD2261 268
62977.ACIAD0064 62977.ACIAD2263 371
62977.ACIAD0064 62977.ACIAD2283 356
62977.ACIAD0064 62977.ACIAD2287 307
62977.ACIAD0064 62977.ACIAD2288 307
62977.ACIAD0064 62977.ACIAD2298 385
62977.ACIAD0064 62977.ACIAD2299 158
62977.ACIAD0064 62977.ACIAD2324 244
62977.ACIAD0064 62977.ACIAD2347 522
62977.ACIAD0064 62977.ACIAD2360 198
62977.ACIAD0064 62977.ACIAD2363 385
62977.ACIAD0064 62977.ACIAD2365 436
62977.ACIAD0064 62977.ACIAD2371 517
62977.ACIAD0064 62977.ACIAD2380 233
62977.ACIAD0064 62977.ACIAD2400 276
62977.ACIAD0064 62977.ACIAD2402 168
62977.ACIAD0064 62977.ACIAD2403 320
62977.ACIAD0064 62977.ACIAD2416 200
62977.ACIAD0064 62977.ACIAD2426 352
62977.ACIAD0064 62977.ACIAD2433 184
62977.ACIAD0064 62977.ACIAD2463 343
62977.ACIAD0064 62977.ACIAD2475 615
62977.ACIAD0064 62977.ACIAD2534 215
62977.ACIAD0064 62977.ACIAD2564 172
62977.ACIAD0064 62977.ACIAD2569 464
62977.ACIAD0064 62977.ACIAD2577 320
62977.ACIAD0064 62977.ACIAD2581 360
62977.ACIAD0064 62977.ACIAD2584 319
62977.ACIAD0064 62977.ACIAD2614 469
62977.ACIAD0064 62977.ACIAD2619 245
62977.ACIAD0064 62977.ACIAD2634 245
62977.ACIAD0064 62977.ACIAD2637 154
62977.ACIAD0064 62977.ACIAD2664 352
62977.ACIAD0064 62977.ACIAD2665 155
62977.ACIAD0064 62977.ACIAD2678 355
62977.ACIAD0064 62977.ACIAD2680 163
62977.ACIAD0064 62977.ACIAD2745 237
62977.ACIAD0064 62977.ACIAD2761 264
62977.ACIAD0064 62977.ACIAD2824 262
62977.ACIAD0064 62977.ACIAD2832 156
62977.ACIAD0064 62977.ACIAD2838 220
62977.ACIAD0064 62977.ACIAD2839 196
62977.ACIAD0064 62977.ACIAD2853 329
62977.ACIAD0064 62977.ACIAD2871 522
62977.ACIAD0064 62977.ACIAD2898 211
62977.ACIAD0064 62977.ACIAD2908 150
62977.ACIAD0064 62977.ACIAD2927 274
62977.ACIAD0064 62977.ACIAD2934 167
62977.ACIAD0064 62977.ACIAD2935 241
62977.ACIAD0064 62977.ACIAD2946 609
62977.ACIAD0064 62977.ACIAD2950 279
62977.ACIAD0064 62977.ACIAD2956 168
62977.ACIAD0064 62977.ACIAD2958 215
62977.ACIAD0064 62977.ACIAD3000 168
62977.ACIAD0064 62977.ACIAD3018 156
62977.ACIAD0064 62977.ACIAD3030 265
62977.ACIAD0064 62977.ACIAD3034 177
62977.ACIAD0064 62977.ACIAD3037 237
62977.ACIAD0064 62977.ACIAD3060 180
62977.ACIAD0064 62977.ACIAD3063 307
62977.ACIAD0064 62977.ACIAD3095 151
62977.ACIAD0064 62977.ACIAD3122 264
62977.ACIAD0064 62977.ACIAD3125 511
62977.ACIAD0064 62977.ACIAD3157 332
62977.ACIAD0064 62977.ACIAD3170 151
62977.ACIAD0064 62977.ACIAD3176 153
62977.ACIAD0064 62977.ACIAD3182 289
62977.ACIAD0064 62977.ACIAD3203 180
62977.ACIAD0064 62977.ACIAD3234 320
62977.ACIAD0064 62977.ACIAD3242 155
62977.ACIAD0064 62977.ACIAD3243 156
62977.ACIAD0064 62977.ACIAD3244 265
62977.ACIAD0064 62977.ACIAD3245 171
62977.ACIAD0064 62977.ACIAD3247 165
62977.ACIAD0064 62977.ACIAD3254 301
62977.ACIAD0064 62977.ACIAD3266 296
62977.ACIAD0064 62977.ACIAD3300 276
62977.ACIAD0064 62977.ACIAD3311 158
62977.ACIAD0064 62977.ACIAD3316 205
62977.ACIAD0064 62977.ACIAD3322 488
62977.ACIAD0064 62977.ACIAD3324 484
62977.ACIAD0064 62977.ACIAD3350 160
62977.ACIAD0064 62977.ACIAD3363 574
62977.ACIAD0064 62977.ACIAD3364 368
62977.ACIAD0064 62977.ACIAD3365 250
62977.ACIAD0064 62977.ACIAD3366 376
62977.ACIAD0064 62977.ACIAD3368 297
62977.ACIAD0064 62977.ACIAD3404 563
62977.ACIAD0064 62977.ACIAD3421 201
62977.ACIAD0064 62977.ACIAD3422 186
62977.ACIAD0064 62977.ACIAD3423 214
62977.ACIAD0064 62977.ACIAD3424 186
62977.ACIAD0064 62977.ACIAD3455 301
62977.ACIAD0064 62977.ACIAD3479 180
62977.ACIAD0064 62977.ACIAD3485 169
62977.ACIAD0064 62977.ACIAD3510 222
62977.ACIAD0064 62977.ACIAD3515 469
62977.ACIAD0064 62977.ACIAD3516 519
62977.ACIAD0064 62977.ACIAD3517 413
62977.ACIAD0064 62977.ACIAD3518 246
62977.ACIAD0064 62977.ACIAD3525 202
62977.ACIAD0064 62977.ACIAD3526 349
62977.ACIAD0064 62977.ACIAD3528 208
62977.ACIAD0064 62977.ACIAD3544 239
62977.ACIAD0064 62977.ACIAD3548 327
62977.ACIAD0064 62977.ACIAD3549 433
62977.ACIAD0064 62977.ACIAD3575 586
62977.ACIAD0064 62977.ACIAD3585 442
62977.ACIAD0064 62977.ACIAD3598 213
62977.ACIAD0064 62977.ACIAD3603 163
62977.ACIAD0064 62977.ACIAD3619 331
62977.ACIAD0064 62977.ACIAD3621 347
62977.ACIAD0064 62977.ACIAD3654 277
62977.ACIAD0064 62977.ACIAD3663 312
62977.ACIAD0064 62977.ACIAD3665 609
62977.ACIAD0065 62977.ACIAD0020 244
62977.ACIAD0065 62977.ACIAD0021 244
62977.ACIAD0065 62977.ACIAD0045 418
62977.ACIAD0065 62977.ACIAD0064 160
62977.ACIAD0065 62977.ACIAD0066 772
62977.ACIAD0065 62977.ACIAD0068 420
62977.ACIAD0065 62977.ACIAD0069 446
62977.ACIAD0065 62977.ACIAD0070 399
62977.ACIAD0065 62977.ACIAD0087 229
62977.ACIAD0065 62977.ACIAD0088 228
62977.ACIAD0065 62977.ACIAD0089 160
62977.ACIAD0065 62977.ACIAD0091 228
62977.ACIAD0065 62977.ACIAD0092 202
62977.ACIAD0065 62977.ACIAD0093 202
62977.ACIAD0065 62977.ACIAD0094 229
62977.ACIAD0065 62977.ACIAD0095 202
62977.ACIAD0065 62977.ACIAD0096 202
62977.ACIAD0065 62977.ACIAD0099 202
62977.ACIAD0065 62977.ACIAD0100 315
62977.ACIAD0065 62977.ACIAD0101 202
62977.ACIAD0065 62977.ACIAD0151 191
62977.ACIAD0065 62977.ACIAD0185 150
62977.ACIAD0065 62977.ACIAD0187 231
62977.ACIAD0065 62977.ACIAD0239 366
62977.ACIAD0065 62977.ACIAD0255 152
62977.ACIAD0065 62977.ACIAD0304 156
62977.ACIAD0065 62977.ACIAD0305 193
62977.ACIAD0065 62977.ACIAD0307 183
62977.ACIAD0065 62977.ACIAD0308 251
62977.ACIAD0065 62977.ACIAD0316 284
62977.ACIAD0065 62977.ACIAD0383 153
62977.ACIAD0065 62977.ACIAD0415 286
62977.ACIAD0065 62977.ACIAD0438 165
62977.ACIAD0065 62977.ACIAD0472 224
62977.ACIAD0065 62977.ACIAD0474 222
62977.ACIAD0065 62977.ACIAD0496 308
62977.ACIAD0065 62977.ACIAD0521 161
62977.ACIAD0065 62977.ACIAD0533 224
62977.ACIAD0065 62977.ACIAD0534 151
62977.ACIAD0065 62977.ACIAD0556 269
62977.ACIAD0065 62977.ACIAD0562 267
62977.ACIAD0065 62977.ACIAD0570 159
62977.ACIAD0065 62977.ACIAD0609 318
62977.ACIAD0065 62977.ACIAD0674 151
62977.ACIAD0065 62977.ACIAD0706 228
62977.ACIAD0065 62977.ACIAD0768 159
62977.ACIAD0065 62977.ACIAD0782 197
62977.ACIAD0065 62977.ACIAD0890 184
62977.ACIAD0065 62977.ACIAD0901 204
62977.ACIAD0065 62977.ACIAD1028 195
62977.ACIAD0065 62977.ACIAD1108 151
62977.ACIAD0065 62977.ACIAD1151 155
62977.ACIAD0065 62977.ACIAD1183 335
62977.ACIAD0065 62977.ACIAD1219 298
62977.ACIAD0065 62977.ACIAD1252 309
62977.ACIAD0065 62977.ACIAD1302 257
62977.ACIAD0065 62977.ACIAD1321 154
62977.ACIAD0065 62977.ACIAD1322 162
62977.ACIAD0065 62977.ACIAD1336 157
62977.ACIAD0065 62977.ACIAD1347 154
62977.ACIAD0065 62977.ACIAD1348 257
62977.ACIAD0065 62977.ACIAD1353 210
62977.ACIAD0065 62977.ACIAD1357 318
62977.ACIAD0065 62977.ACIAD1358 158
62977.ACIAD0065 62977.ACIAD1376 155
62977.ACIAD0065 62977.ACIAD1397 197
62977.ACIAD0065 62977.ACIAD1481 152
62977.ACIAD0065 62977.ACIAD1520 161
62977.ACIAD0065 62977.ACIAD1646 193
62977.ACIAD0065 62977.ACIAD1707 200
62977.ACIAD0065 62977.ACIAD1740 160
62977.ACIAD0065 62977.ACIAD1892 328
62977.ACIAD0065 62977.ACIAD1921 272
62977.ACIAD0065 62977.ACIAD1987 156
62977.ACIAD0065 62977.ACIAD2003 159
62977.ACIAD0065 62977.ACIAD2035 167
62977.ACIAD0065 62977.ACIAD2050 195
62977.ACIAD0065 62977.ACIAD2071 152
62977.ACIAD0065 62977.ACIAD2206 338
62977.ACIAD0065 62977.ACIAD2231 175
62977.ACIAD0065 62977.ACIAD2271 156
62977.ACIAD0065 62977.ACIAD2312 226
62977.ACIAD0065 62977.ACIAD2324 173
62977.ACIAD0065 62977.ACIAD2347 217
62977.ACIAD0065 62977.ACIAD2372 419
62977.ACIAD0065 62977.ACIAD2378 158
62977.ACIAD0065 62977.ACIAD2431 154
62977.ACIAD0065 62977.ACIAD2446 161
62977.ACIAD0065 62977.ACIAD2447 228
62977.ACIAD0065 62977.ACIAD2553 153
62977.ACIAD0065 62977.ACIAD2586 257
62977.ACIAD0065 62977.ACIAD2612 283
62977.ACIAD0065 62977.ACIAD2613 161
62977.ACIAD0065 62977.ACIAD2618 241
62977.ACIAD0065 62977.ACIAD2635 270
62977.ACIAD0065 62977.ACIAD2666 211
62977.ACIAD0065 62977.ACIAD2829 360
62977.ACIAD0065 62977.ACIAD2838 178
62977.ACIAD0065 62977.ACIAD2839 166
62977.ACIAD0065 62977.ACIAD2847 153
62977.ACIAD0065 62977.ACIAD2854 156
62977.ACIAD0065 62977.ACIAD2871 162
62977.ACIAD0065 62977.ACIAD2901 290
62977.ACIAD0065 62977.ACIAD2933 216
62977.ACIAD0065 62977.ACIAD3007 160
62977.ACIAD0065 62977.ACIAD3008 286
62977.ACIAD0065 62977.ACIAD3009 196
62977.ACIAD0065 62977.ACIAD3012 159
62977.ACIAD0065 62977.ACIAD3020 198
62977.ACIAD0065 62977.ACIAD3037 279
62977.ACIAD0065 62977.ACIAD3041 192
62977.ACIAD0065 62977.ACIAD3120 153
62977.ACIAD0065 62977.ACIAD3132 156
62977.ACIAD0065 62977.ACIAD3164 154
62977.ACIAD0065 62977.ACIAD3194 214
62977.ACIAD0065 62977.ACIAD3195 154
62977.ACIAD0065 62977.ACIAD3197 156
62977.ACIAD0065 62977.ACIAD3201 230
62977.ACIAD0065 62977.ACIAD3203 377
62977.ACIAD0065 62977.ACIAD3204 162
62977.ACIAD0065 62977.ACIAD3206 153
62977.ACIAD0065 62977.ACIAD3207 162
62977.ACIAD0065 62977.ACIAD3215 152
62977.ACIAD0065 62977.ACIAD3217 323
62977.ACIAD0065 62977.ACIAD3219 298
62977.ACIAD0065 62977.ACIAD3220 157
62977.ACIAD0065 62977.ACIAD3267 154
62977.ACIAD0065 62977.ACIAD3291 152
62977.ACIAD0065 62977.ACIAD3307 199
62977.ACIAD0065 62977.ACIAD3366 162
62977.ACIAD0065 62977.ACIAD3453 201
62977.ACIAD0065 62977.ACIAD3475 152
62977.ACIAD0065 62977.ACIAD3478 191
62977.ACIAD0065 62977.ACIAD3479 211
62977.ACIAD0065 62977.ACIAD3489 216
62977.ACIAD0065 62977.ACIAD3501 318
62977.ACIAD0065 62977.ACIAD3638 382
62977.ACIAD0065 62977.ACIAD3647 249
62977.ACIAD0065 62977.ACIAD3654 171
62977.ACIAD0065 62977.ACIAD3676 168
62977.ACIAD0066 62977.ACIAD0007 152
62977.ACIAD0066 62977.ACIAD0021 244
62977.ACIAD0066 62977.ACIAD0045 388
62977.ACIAD0066 62977.ACIAD0065 772
62977.ACIAD0066 62977.ACIAD0068 505
62977.ACIAD0066 62977.ACIAD0069 518
62977.ACIAD0066 62977.ACIAD0070 477
62977.ACIAD0066 62977.ACIAD0072 213
62977.ACIAD0066 62977.ACIAD0087 231
62977.ACIAD0066 62977.ACIAD0088 230
62977.ACIAD0066 62977.ACIAD0091 230
62977.ACIAD0066 62977.ACIAD0092 202
62977.ACIAD0066 62977.ACIAD0093 228
62977.ACIAD0066 62977.ACIAD0094 231
62977.ACIAD0066 62977.ACIAD0095 204
62977.ACIAD0066 62977.ACIAD0096 202
62977.ACIAD0066 62977.ACIAD0099 202
62977.ACIAD0066 62977.ACIAD0100 314
62977.ACIAD0066 62977.ACIAD0101 202
62977.ACIAD0066 62977.ACIAD0151 191
62977.ACIAD0066 62977.ACIAD0187 224
62977.ACIAD0066 62977.ACIAD0239 316
62977.ACIAD0066 62977.ACIAD0258 152
62977.ACIAD0066 62977.ACIAD0304 386
62977.ACIAD0066 62977.ACIAD0305 193
62977.ACIAD0066 62977.ACIAD0307 182
62977.ACIAD0066 62977.ACIAD0308 237
62977.ACIAD0066 62977.ACIAD0316 297
62977.ACIAD0066 62977.ACIAD0415 286
62977.ACIAD0066 62977.ACIAD0443 182
62977.ACIAD0066 62977.ACIAD0472 224
62977.ACIAD0066 62977.ACIAD0474 222
62977.ACIAD0066 62977.ACIAD0484 329
62977.ACIAD0066 62977.ACIAD0485 356
62977.ACIAD0066 62977.ACIAD0496 325
62977.ACIAD0066 62977.ACIAD0521 285
62977.ACIAD0066 62977.ACIAD0533 274
62977.ACIAD0066 62977.ACIAD0534 151
62977.ACIAD0066 62977.ACIAD0556 269
62977.ACIAD0066 62977.ACIAD0562 267
62977.ACIAD0066 62977.ACIAD0570 186
62977.ACIAD0066 62977.ACIAD0609 305
62977.ACIAD0066 62977.ACIAD0679 155
62977.ACIAD0066 62977.ACIAD0701 416
62977.ACIAD0066 62977.ACIAD0768 159
62977.ACIAD0066 62977.ACIAD0782 177
62977.ACIAD0066 62977.ACIAD0824 221
62977.ACIAD0066 62977.ACIAD0856 180
62977.ACIAD0066 62977.ACIAD0857 180
62977.ACIAD0066 62977.ACIAD0869 356
62977.ACIAD0066 62977.ACIAD0901 204
62977.ACIAD0066 62977.ACIAD0909 322
62977.ACIAD0066 62977.ACIAD0929 197
62977.ACIAD0066 62977.ACIAD1008 152
62977.ACIAD0066 62977.ACIAD1028 188
62977.ACIAD0066 62977.ACIAD1151 155
62977.ACIAD0066 62977.ACIAD1183 374
62977.ACIAD0066 62977.ACIAD1219 200
62977.ACIAD0066 62977.ACIAD1252 309
62977.ACIAD0066 62977.ACIAD1302 159
62977.ACIAD0066 62977.ACIAD1321 154
62977.ACIAD0066 62977.ACIAD1336 157
62977.ACIAD0066 62977.ACIAD1348 257
62977.ACIAD0066 62977.ACIAD1353 151
62977.ACIAD0066 62977.ACIAD1358 158
62977.ACIAD0066 62977.ACIAD1376 155
62977.ACIAD0066 62977.ACIAD1385 178
62977.ACIAD0066 62977.ACIAD1387 181
62977.ACIAD0066 62977.ACIAD1397 177
62977.ACIAD0066 62977.ACIAD1408 230
62977.ACIAD0066 62977.ACIAD1409 150
62977.ACIAD0066 62977.ACIAD1481 152
62977.ACIAD0066 62977.ACIAD1520 285
62977.ACIAD0066 62977.ACIAD1707 200
62977.ACIAD0066 62977.ACIAD1776 205
62977.ACIAD0066 62977.ACIAD1868 192
62977.ACIAD0066 62977.ACIAD1892 268
62977.ACIAD0066 62977.ACIAD1921 262
62977.ACIAD0066 62977.ACIAD1987 156
62977.ACIAD0066 62977.ACIAD2003 159
62977.ACIAD0066 62977.ACIAD2035 160
62977.ACIAD0066 62977.ACIAD2071 152
62977.ACIAD0066 62977.ACIAD2206 315
62977.ACIAD0066 62977.ACIAD2210 319
62977.ACIAD0066 62977.ACIAD2216 232
62977.ACIAD0066 62977.ACIAD2234 316
62977.ACIAD0066 62977.ACIAD2271 156
62977.ACIAD0066 62977.ACIAD2312 167
62977.ACIAD0066 62977.ACIAD2347 217
62977.ACIAD0066 62977.ACIAD2372 646
62977.ACIAD0066 62977.ACIAD2446 192
62977.ACIAD0066 62977.ACIAD2447 228
62977.ACIAD0066 62977.ACIAD2553 153
62977.ACIAD0066 62977.ACIAD2583 150
62977.ACIAD0066 62977.ACIAD2586 257
62977.ACIAD0066 62977.ACIAD2612 203
62977.ACIAD0066 62977.ACIAD2635 175
62977.ACIAD0066 62977.ACIAD2643 252
62977.ACIAD0066 62977.ACIAD2666 186
62977.ACIAD0066 62977.ACIAD2697 150
62977.ACIAD0066 62977.ACIAD2829 239
62977.ACIAD0066 62977.ACIAD2838 189
62977.ACIAD0066 62977.ACIAD2839 165
62977.ACIAD0066 62977.ACIAD2847 153
62977.ACIAD0066 62977.ACIAD2854 156
62977.ACIAD0066 62977.ACIAD2860 218
62977.ACIAD0066 62977.ACIAD2871 162
62977.ACIAD0066 62977.ACIAD2901 290
62977.ACIAD0066 62977.ACIAD2933 216
62977.ACIAD0066 62977.ACIAD2971 247
62977.ACIAD0066 62977.ACIAD3007 160
62977.ACIAD0066 62977.ACIAD3008 286
62977.ACIAD0066 62977.ACIAD3009 196
62977.ACIAD0066 62977.ACIAD3012 159
62977.ACIAD0066 62977.ACIAD3020 210
62977.ACIAD0066 62977.ACIAD3041 192
62977.ACIAD0066 62977.ACIAD3056 150
62977.ACIAD0066 62977.ACIAD3164 154
62977.ACIAD0066 62977.ACIAD3194 214
62977.ACIAD0066 62977.ACIAD3195 154
62977.ACIAD0066 62977.ACIAD3197 156
62977.ACIAD0066 62977.ACIAD3201 230
62977.ACIAD0066 62977.ACIAD3203 377
62977.ACIAD0066 62977.ACIAD3204 158
62977.ACIAD0066 62977.ACIAD3207 159
62977.ACIAD0066 62977.ACIAD3215 152
62977.ACIAD0066 62977.ACIAD3217 312
62977.ACIAD0066 62977.ACIAD3219 292
62977.ACIAD0066 62977.ACIAD3220 194
62977.ACIAD0066 62977.ACIAD3289 160
62977.ACIAD0066 62977.ACIAD3307 199
62977.ACIAD0066 62977.ACIAD3364 182
62977.ACIAD0066 62977.ACIAD3366 213
62977.ACIAD0066 62977.ACIAD3453 150
62977.ACIAD0066 62977.ACIAD3455 254
62977.ACIAD0066 62977.ACIAD3489 193
62977.ACIAD0066 62977.ACIAD3501 244
62977.ACIAD0066 62977.ACIAD3532 312
62977.ACIAD0066 62977.ACIAD3548 152
62977.ACIAD0066 62977.ACIAD3560 366
62977.ACIAD0066 62977.ACIAD3619 362
62977.ACIAD0066 62977.ACIAD3627 150
62977.ACIAD0066 62977.ACIAD3638 382
62977.ACIAD0066 62977.ACIAD3647 640
62977.ACIAD0066 62977.ACIAD3654 220
62977.ACIAD0068 62977.ACIAD0009 158
62977.ACIAD0068 62977.ACIAD0052 176
62977.ACIAD0068 62977.ACIAD0064 213
62977.ACIAD0068 62977.ACIAD0065 420
62977.ACIAD0068 62977.ACIAD0066 505
62977.ACIAD0068 62977.ACIAD0069 993
62977.ACIAD0068 62977.ACIAD0070 996
62977.ACIAD0068 62977.ACIAD0072 741
62977.ACIAD0068 62977.ACIAD0074 439
62977.ACIAD0068 62977.ACIAD0075 735
62977.ACIAD0068 62977.ACIAD0076 450
62977.ACIAD0068 62977.ACIAD0078 363
62977.ACIAD0068 62977.ACIAD0079 448
62977.ACIAD0068 62977.ACIAD0080 336
62977.ACIAD0068 62977.ACIAD0082 276
62977.ACIAD0068 62977.ACIAD0084 270
62977.ACIAD0068 62977.ACIAD0085 276
62977.ACIAD0068 62977.ACIAD0086 447
62977.ACIAD0068 62977.ACIAD0087 628
62977.ACIAD0068 62977.ACIAD0088 448
62977.ACIAD0068 62977.ACIAD0090 361
62977.ACIAD0068 62977.ACIAD0091 361
62977.ACIAD0068 62977.ACIAD0092 484
62977.ACIAD0068 62977.ACIAD0093 675
62977.ACIAD0068 62977.ACIAD0094 626
62977.ACIAD0068 62977.ACIAD0095 412
62977.ACIAD0068 62977.ACIAD0096 712
62977.ACIAD0068 62977.ACIAD0098 682
62977.ACIAD0068 62977.ACIAD0099 390
62977.ACIAD0068 62977.ACIAD0100 506
62977.ACIAD0068 62977.ACIAD0101 202
62977.ACIAD0068 62977.ACIAD0102 571
62977.ACIAD0068 62977.ACIAD0104 276
62977.ACIAD0068 62977.ACIAD0110 767
62977.ACIAD0068 62977.ACIAD0175 168
62977.ACIAD0068 62977.ACIAD0210 168
62977.ACIAD0068 62977.ACIAD0260 269
62977.ACIAD0068 62977.ACIAD0271 164
62977.ACIAD0068 62977.ACIAD0274 191
62977.ACIAD0068 62977.ACIAD0276 260
62977.ACIAD0068 62977.ACIAD0278 161
62977.ACIAD0068 62977.ACIAD0378 215
62977.ACIAD0068 62977.ACIAD0418 191
62977.ACIAD0068 62977.ACIAD0424 156
62977.ACIAD0068 62977.ACIAD0463 168
62977.ACIAD0068 62977.ACIAD0466 171
62977.ACIAD0068 62977.ACIAD0482 337
62977.ACIAD0068 62977.ACIAD0503 163
62977.ACIAD0068 62977.ACIAD0528 167
62977.ACIAD0068 62977.ACIAD0533 156
62977.ACIAD0068 62977.ACIAD0574 169
62977.ACIAD0068 62977.ACIAD0597 158
62977.ACIAD0068 62977.ACIAD0598 179
62977.ACIAD0068 62977.ACIAD0601 341
62977.ACIAD0068 62977.ACIAD0703 160
62977.ACIAD0068 62977.ACIAD0705 175
62977.ACIAD0068 62977.ACIAD0727 163
62977.ACIAD0068 62977.ACIAD0731 216
62977.ACIAD0068 62977.ACIAD0768 511
62977.ACIAD0068 62977.ACIAD0769 417
62977.ACIAD0068 62977.ACIAD0772 275
62977.ACIAD0068 62977.ACIAD0776 330
62977.ACIAD0068 62977.ACIAD0783 245
62977.ACIAD0068 62977.ACIAD0792 166
62977.ACIAD0068 62977.ACIAD0798 160
62977.ACIAD0068 62977.ACIAD0852 319
62977.ACIAD0068 62977.ACIAD0854 493
62977.ACIAD0068 62977.ACIAD0866 232
62977.ACIAD0068 62977.ACIAD0873 152
62977.ACIAD0068 62977.ACIAD0894 198
62977.ACIAD0068 62977.ACIAD0895 166
62977.ACIAD0068 62977.ACIAD0902 276
62977.ACIAD0068 62977.ACIAD0903 164
62977.ACIAD0068 62977.ACIAD0921 152
62977.ACIAD0068 62977.ACIAD0959 160
62977.ACIAD0068 62977.ACIAD0964 165
62977.ACIAD0068 62977.ACIAD1051 256
62977.ACIAD0068 62977.ACIAD1052 250
62977.ACIAD0068 62977.ACIAD1053 683
62977.ACIAD0068 62977.ACIAD1054 532
62977.ACIAD0068 62977.ACIAD1060 256
62977.ACIAD0068 62977.ACIAD1077 153
62977.ACIAD0068 62977.ACIAD1078 271
62977.ACIAD0068 62977.ACIAD1096 171
62977.ACIAD0068 62977.ACIAD1120 249
62977.ACIAD0068 62977.ACIAD1126 170
62977.ACIAD0068 62977.ACIAD1158 245
62977.ACIAD0068 62977.ACIAD1175 496
62977.ACIAD0068 62977.ACIAD1184 198
62977.ACIAD0068 62977.ACIAD1204 176
62977.ACIAD0068 62977.ACIAD1205 386
62977.ACIAD0068 62977.ACIAD1217 186
62977.ACIAD0068 62977.ACIAD1225 198
62977.ACIAD0068 62977.ACIAD1272 223
62977.ACIAD0068 62977.ACIAD1345 359
62977.ACIAD0068 62977.ACIAD1348 162
62977.ACIAD0068 62977.ACIAD1369 211
62977.ACIAD0068 62977.ACIAD1403 163
62977.ACIAD0068 62977.ACIAD1404 256
62977.ACIAD0068 62977.ACIAD1491 440
62977.ACIAD0068 62977.ACIAD1517 198
62977.ACIAD0068 62977.ACIAD1559 214
62977.ACIAD0068 62977.ACIAD1575 245
62977.ACIAD0068 62977.ACIAD1609 212
62977.ACIAD0068 62977.ACIAD1638 214
62977.ACIAD0068 62977.ACIAD1640 167
62977.ACIAD0068 62977.ACIAD1728 214
62977.ACIAD0068 62977.ACIAD1802 214
62977.ACIAD0068 62977.ACIAD1811 214
62977.ACIAD0068 62977.ACIAD1891 409
62977.ACIAD0068 62977.ACIAD1897 270
62977.ACIAD0068 62977.ACIAD1906 167
62977.ACIAD0068 62977.ACIAD1907 218
62977.ACIAD0068 62977.ACIAD1908 165
62977.ACIAD0068 62977.ACIAD1945 185
62977.ACIAD0068 62977.ACIAD1946 813
62977.ACIAD0068 62977.ACIAD1980 388
62977.ACIAD0068 62977.ACIAD1996 271
62977.ACIAD0068 62977.ACIAD1999 253
62977.ACIAD0068 62977.ACIAD2011 178
62977.ACIAD0068 62977.ACIAD2032 214
62977.ACIAD0068 62977.ACIAD2116 171
62977.ACIAD0068 62977.ACIAD2119 168
62977.ACIAD0068 62977.ACIAD2206 166
62977.ACIAD0068 62977.ACIAD2219 155
62977.ACIAD0068 62977.ACIAD2229 229
62977.ACIAD0068 62977.ACIAD2256 198
62977.ACIAD0068 62977.ACIAD2263 235
62977.ACIAD0068 62977.ACIAD2310 160
62977.ACIAD0068 62977.ACIAD2340 209
62977.ACIAD0068 62977.ACIAD2342 214
62977.ACIAD0068 62977.ACIAD2351 159
62977.ACIAD0068 62977.ACIAD2353 217
62977.ACIAD0068 62977.ACIAD2432 191
62977.ACIAD0068 62977.ACIAD2443 194
62977.ACIAD0068 62977.ACIAD2474 152
62977.ACIAD0068 62977.ACIAD2530 214
62977.ACIAD0068 62977.ACIAD2550 152
62977.ACIAD0068 62977.ACIAD2553 210
62977.ACIAD0068 62977.ACIAD2576 258
62977.ACIAD0068 62977.ACIAD2586 162
62977.ACIAD0068 62977.ACIAD2599 194
62977.ACIAD0068 62977.ACIAD2601 196
62977.ACIAD0068 62977.ACIAD2603 493
62977.ACIAD0068 62977.ACIAD2681 199
62977.ACIAD0068 62977.ACIAD2734 152
62977.ACIAD0068 62977.ACIAD2828 223
62977.ACIAD0068 62977.ACIAD2835 293
62977.ACIAD0068 62977.ACIAD2836 245
62977.ACIAD0068 62977.ACIAD2840 191
62977.ACIAD0068 62977.ACIAD2847 211
62977.ACIAD0068 62977.ACIAD2860 190
62977.ACIAD0068 62977.ACIAD2867 234
62977.ACIAD0068 62977.ACIAD2871 176
62977.ACIAD0068 62977.ACIAD2907 165
62977.ACIAD0068 62977.ACIAD2925 354
62977.ACIAD0068 62977.ACIAD2943 160
62977.ACIAD0068 62977.ACIAD2944 245
62977.ACIAD0068 62977.ACIAD2984 153
62977.ACIAD0068 62977.ACIAD3005 238
62977.ACIAD0068 62977.ACIAD3012 201
62977.ACIAD0068 62977.ACIAD3013 194
62977.ACIAD0068 62977.ACIAD3022 214
62977.ACIAD0068 62977.ACIAD3041 268
62977.ACIAD0068 62977.ACIAD3059 169
62977.ACIAD0068 62977.ACIAD3076 152
62977.ACIAD0068 62977.ACIAD3131 227
62977.ACIAD0068 62977.ACIAD3135 254
62977.ACIAD0068 62977.ACIAD3226 214
62977.ACIAD0068 62977.ACIAD3232 307
62977.ACIAD0068 62977.ACIAD3250 234
62977.ACIAD0068 62977.ACIAD3344 207
62977.ACIAD0068 62977.ACIAD3357 168
62977.ACIAD0068 62977.ACIAD3363 175
62977.ACIAD0068 62977.ACIAD3378 173
62977.ACIAD0068 62977.ACIAD3425 248
62977.ACIAD0068 62977.ACIAD3447 214
62977.ACIAD0068 62977.ACIAD3463 354
62977.ACIAD0068 62977.ACIAD3464 163
62977.ACIAD0068 62977.ACIAD3469 163
62977.ACIAD0068 62977.ACIAD3517 181
62977.ACIAD0068 62977.ACIAD3570 246
62977.ACIAD0068 62977.ACIAD3574 234
62977.ACIAD0068 62977.ACIAD3596 229
62977.ACIAD0068 62977.ACIAD3613 214
62977.ACIAD0068 62977.ACIAD3627 165
62977.ACIAD0068 62977.ACIAD3638 173
62977.ACIAD0068 62977.ACIAD3639 192
62977.ACIAD0068 62977.ACIAD3666 166
62977.ACIAD0069 62977.ACIAD0001 201
62977.ACIAD0069 62977.ACIAD0019 302
62977.ACIAD0069 62977.ACIAD0043 198
62977.ACIAD0069 62977.ACIAD0045 155
62977.ACIAD0069 62977.ACIAD0065 446
62977.ACIAD0069 62977.ACIAD0066 518
62977.ACIAD0069 62977.ACIAD0068 993
62977.ACIAD0069 62977.ACIAD0070 980
62977.ACIAD0069 62977.ACIAD0072 301
62977.ACIAD0069 62977.ACIAD0075 339
62977.ACIAD0069 62977.ACIAD0076 228
62977.ACIAD0069 62977.ACIAD0078 228
62977.ACIAD0069 62977.ACIAD0079 240
62977.ACIAD0069 62977.ACIAD0082 246
62977.ACIAD0069 62977.ACIAD0084 232
62977.ACIAD0069 62977.ACIAD0086 335
62977.ACIAD0069 62977.ACIAD0087 507
62977.ACIAD0069 62977.ACIAD0088 484
62977.ACIAD0069 62977.ACIAD0090 202
62977.ACIAD0069 62977.ACIAD0091 253
62977.ACIAD0069 62977.ACIAD0092 255
62977.ACIAD0069 62977.ACIAD0093 267
62977.ACIAD0069 62977.ACIAD0094 275
62977.ACIAD0069 62977.ACIAD0095 246
62977.ACIAD0069 62977.ACIAD0096 352
62977.ACIAD0069 62977.ACIAD0098 496
62977.ACIAD0069 62977.ACIAD0099 252
62977.ACIAD0069 62977.ACIAD0100 267
62977.ACIAD0069 62977.ACIAD0101 202
62977.ACIAD0069 62977.ACIAD0110 752
62977.ACIAD0069 62977.ACIAD0184 164
62977.ACIAD0069 62977.ACIAD0208 291
62977.ACIAD0069 62977.ACIAD0279 227
62977.ACIAD0069 62977.ACIAD0287 170
62977.ACIAD0069 62977.ACIAD0296 198
62977.ACIAD0069 62977.ACIAD0340 231
62977.ACIAD0069 62977.ACIAD0367 160
62977.ACIAD0069 62977.ACIAD0418 274
62977.ACIAD0069 62977.ACIAD0425 202
62977.ACIAD0069 62977.ACIAD0443 198
62977.ACIAD0069 62977.ACIAD0472 196
62977.ACIAD0069 62977.ACIAD0482 318
62977.ACIAD0069 62977.ACIAD0487 463
62977.ACIAD0069 62977.ACIAD0601 246
62977.ACIAD0069 62977.ACIAD0660 307
62977.ACIAD0069 62977.ACIAD0663 255
62977.ACIAD0069 62977.ACIAD0744 618
62977.ACIAD0069 62977.ACIAD0769 158
62977.ACIAD0069 62977.ACIAD0772 347
62977.ACIAD0069 62977.ACIAD0795 224
62977.ACIAD0069 62977.ACIAD0865 291
62977.ACIAD0069 62977.ACIAD0873 176
62977.ACIAD0069 62977.ACIAD0875 159
62977.ACIAD0069 62977.ACIAD0876 198
62977.ACIAD0069 62977.ACIAD0877 163
62977.ACIAD0069 62977.ACIAD0890 158
62977.ACIAD0069 62977.ACIAD0935 191
62977.ACIAD0069 62977.ACIAD1004 160
62977.ACIAD0069 62977.ACIAD1032 163
62977.ACIAD0069 62977.ACIAD1108 359
62977.ACIAD0069 62977.ACIAD1127 158
62977.ACIAD0069 62977.ACIAD1137 174
62977.ACIAD0069 62977.ACIAD1175 412
62977.ACIAD0069 62977.ACIAD1212 194
62977.ACIAD0069 62977.ACIAD1213 239
62977.ACIAD0069 62977.ACIAD1214 237
62977.ACIAD0069 62977.ACIAD1215 232
62977.ACIAD0069 62977.ACIAD1234 158
62977.ACIAD0069 62977.ACIAD1255 168
62977.ACIAD0069 62977.ACIAD1311 609
62977.ACIAD0069 62977.ACIAD1347 172
62977.ACIAD0069 62977.ACIAD1798 163
62977.ACIAD0069 62977.ACIAD1816 165
62977.ACIAD0069 62977.ACIAD1865 264
62977.ACIAD0069 62977.ACIAD1945 246
62977.ACIAD0069 62977.ACIAD1946 371
62977.ACIAD0069 62977.ACIAD1980 246
62977.ACIAD0069 62977.ACIAD2001 323
62977.ACIAD0069 62977.ACIAD2029 242
62977.ACIAD0069 62977.ACIAD2210 432
62977.ACIAD0069 62977.ACIAD2250 158
62977.ACIAD0069 62977.ACIAD2255 856
62977.ACIAD0069 62977.ACIAD2313 159
62977.ACIAD0069 62977.ACIAD2340 157
62977.ACIAD0069 62977.ACIAD2353 160
62977.ACIAD0069 62977.ACIAD2362 262
62977.ACIAD0069 62977.ACIAD2363 301
62977.ACIAD0069 62977.ACIAD2386 609
62977.ACIAD0069 62977.ACIAD2417 779
62977.ACIAD0069 62977.ACIAD2418 469
62977.ACIAD0069 62977.ACIAD2553 176
62977.ACIAD0069 62977.ACIAD2565 168
62977.ACIAD0069 62977.ACIAD2569 169
62977.ACIAD0069 62977.ACIAD2609 354
62977.ACIAD0069 62977.ACIAD2632 201
62977.ACIAD0069 62977.ACIAD2634 167
62977.ACIAD0069 62977.ACIAD2639 341
62977.ACIAD0069 62977.ACIAD2734 228
62977.ACIAD0069 62977.ACIAD2847 176
62977.ACIAD0069 62977.ACIAD2925 354
62977.ACIAD0069 62977.ACIAD3036 235
62977.ACIAD0069 62977.ACIAD3037 155
62977.ACIAD0069 62977.ACIAD3140 155
62977.ACIAD0069 62977.ACIAD3228 193
62977.ACIAD0069 62977.ACIAD3297 237
62977.ACIAD0069 62977.ACIAD3470 302
62977.ACIAD0069 62977.ACIAD3497 264
62977.ACIAD0069 62977.ACIAD3506 174
62977.ACIAD0069 62977.ACIAD3528 249
62977.ACIAD0069 62977.ACIAD3550 167
62977.ACIAD0069 62977.ACIAD3570 246
62977.ACIAD0069 62977.ACIAD3596 232
62977.ACIAD0069 62977.ACIAD3606 200
62977.ACIAD0069 62977.ACIAD3639 194
62977.ACIAD0070 62977.ACIAD0065 399
62977.ACIAD0070 62977.ACIAD0066 477
62977.ACIAD0070 62977.ACIAD0068 996
62977.ACIAD0070 62977.ACIAD0069 980
62977.ACIAD0070 62977.ACIAD0072 262
62977.ACIAD0070 62977.ACIAD0075 459
62977.ACIAD0070 62977.ACIAD0076 288
62977.ACIAD0070 62977.ACIAD0078 157
62977.ACIAD0070 62977.ACIAD0079 316
62977.ACIAD0070 62977.ACIAD0080 268
62977.ACIAD0070 62977.ACIAD0082 332
62977.ACIAD0070 62977.ACIAD0084 265
62977.ACIAD0070 62977.ACIAD0085 172
62977.ACIAD0070 62977.ACIAD0086 363
62977.ACIAD0070 62977.ACIAD0087 499
62977.ACIAD0070 62977.ACIAD0088 260
62977.ACIAD0070 62977.ACIAD0090 241
62977.ACIAD0070 62977.ACIAD0091 169
62977.ACIAD0070 62977.ACIAD0092 222
62977.ACIAD0070 62977.ACIAD0093 517
62977.ACIAD0070 62977.ACIAD0094 266
62977.ACIAD0070 62977.ACIAD0095 296
62977.ACIAD0070 62977.ACIAD0096 458
62977.ACIAD0070 62977.ACIAD0098 517
62977.ACIAD0070 62977.ACIAD0099 617
62977.ACIAD0070 62977.ACIAD0100 262
62977.ACIAD0070 62977.ACIAD0101 330
62977.ACIAD0070 62977.ACIAD0102 235
62977.ACIAD0070 62977.ACIAD0110 663
62977.ACIAD0070 62977.ACIAD0210 161
62977.ACIAD0070 62977.ACIAD0278 235
62977.ACIAD0070 62977.ACIAD0301 209
62977.ACIAD0070 62977.ACIAD0355 252
62977.ACIAD0070 62977.ACIAD0378 491
62977.ACIAD0070 62977.ACIAD0397 181
62977.ACIAD0070 62977.ACIAD0422 251
62977.ACIAD0070 62977.ACIAD0424 153
62977.ACIAD0070 62977.ACIAD0438 160
62977.ACIAD0070 62977.ACIAD0451 160
62977.ACIAD0070 62977.ACIAD0518 211
62977.ACIAD0070 62977.ACIAD0683 179
62977.ACIAD0070 62977.ACIAD0689 213
62977.ACIAD0070 62977.ACIAD0708 205
62977.ACIAD0070 62977.ACIAD0718 184
62977.ACIAD0070 62977.ACIAD0769 151
62977.ACIAD0070 62977.ACIAD0772 570
62977.ACIAD0070 62977.ACIAD0775 158
62977.ACIAD0070 62977.ACIAD0818 203
62977.ACIAD0070 62977.ACIAD0829 154
62977.ACIAD0070 62977.ACIAD0830 160
62977.ACIAD0070 62977.ACIAD0846 155
62977.ACIAD0070 62977.ACIAD0853 150
62977.ACIAD0070 62977.ACIAD0894 327
62977.ACIAD0070 62977.ACIAD0896 189
62977.ACIAD0070 62977.ACIAD0966 167
62977.ACIAD0070 62977.ACIAD1000 175
62977.ACIAD0070 62977.ACIAD1077 153
62977.ACIAD0070 62977.ACIAD1140 161
62977.ACIAD0070 62977.ACIAD1175 471
62977.ACIAD0070 62977.ACIAD1199 161
62977.ACIAD0070 62977.ACIAD1210 179
62977.ACIAD0070 62977.ACIAD1217 301
62977.ACIAD0070 62977.ACIAD1253 187
62977.ACIAD0070 62977.ACIAD1272 211
62977.ACIAD0070 62977.ACIAD1311 302
62977.ACIAD0070 62977.ACIAD1318 198
62977.ACIAD0070 62977.ACIAD1367 171
62977.ACIAD0070 62977.ACIAD1369 214
62977.ACIAD0070 62977.ACIAD1376 187
62977.ACIAD0070 62977.ACIAD1387 339
62977.ACIAD0070 62977.ACIAD1427 187
62977.ACIAD0070 62977.ACIAD1482 302
62977.ACIAD0070 62977.ACIAD1487 178
62977.ACIAD0070 62977.ACIAD1491 266
62977.ACIAD0070 62977.ACIAD1672 196
62977.ACIAD0070 62977.ACIAD1679 156
62977.ACIAD0070 62977.ACIAD1882 312
62977.ACIAD0070 62977.ACIAD1891 235
62977.ACIAD0070 62977.ACIAD1946 667
62977.ACIAD0070 62977.ACIAD2091 246
62977.ACIAD0070 62977.ACIAD2119 229
62977.ACIAD0070 62977.ACIAD2292 186
62977.ACIAD0070 62977.ACIAD2310 516
62977.ACIAD0070 62977.ACIAD2340 191
62977.ACIAD0070 62977.ACIAD2354 270
62977.ACIAD0070 62977.ACIAD2356 182
62977.ACIAD0070 62977.ACIAD2369 156
62977.ACIAD0070 62977.ACIAD2424 152
62977.ACIAD0070 62977.ACIAD2439 178
62977.ACIAD0070 62977.ACIAD2474 234
62977.ACIAD0070 62977.ACIAD2501 160
62977.ACIAD0070 62977.ACIAD2576 305
62977.ACIAD0070 62977.ACIAD2648 322
62977.ACIAD0070 62977.ACIAD2683 221
62977.ACIAD0070 62977.ACIAD2684 290
62977.ACIAD0070 62977.ACIAD2686 216
62977.ACIAD0070 62977.ACIAD2687 216
62977.ACIAD0070 62977.ACIAD2690 216
62977.ACIAD0070 62977.ACIAD2691 216
62977.ACIAD0070 62977.ACIAD2734 260
62977.ACIAD0070 62977.ACIAD2785 168
62977.ACIAD0070 62977.ACIAD2788 336
62977.ACIAD0070 62977.ACIAD2814 155
62977.ACIAD0070 62977.ACIAD2828 183
62977.ACIAD0070 62977.ACIAD2853 164
62977.ACIAD0070 62977.ACIAD2866 162
62977.ACIAD0070 62977.ACIAD2890 203
62977.ACIAD0070 62977.ACIAD2941 158
62977.ACIAD0070 62977.ACIAD3008 162
62977.ACIAD0070 62977.ACIAD3041 172
62977.ACIAD0070 62977.ACIAD3072 160
62977.ACIAD0070 62977.ACIAD3103 192
62977.ACIAD0070 62977.ACIAD3110 320
62977.ACIAD0070 62977.ACIAD3119 164
62977.ACIAD0070 62977.ACIAD3226 229
62977.ACIAD0070 62977.ACIAD3258 186
62977.ACIAD0070 62977.ACIAD3267 221
62977.ACIAD0070 62977.ACIAD3289 169
62977.ACIAD0070 62977.ACIAD3334 159
62977.ACIAD0070 62977.ACIAD3335 164
62977.ACIAD0070 62977.ACIAD3344 176
62977.ACIAD0070 62977.ACIAD3359 231
62977.ACIAD0070 62977.ACIAD3363 156
62977.ACIAD0070 62977.ACIAD3378 260
62977.ACIAD0070 62977.ACIAD3392 192
62977.ACIAD0070 62977.ACIAD3407 159
62977.ACIAD0070 62977.ACIAD3425 183
62977.ACIAD0070 62977.ACIAD3504 195
62977.ACIAD0070 62977.ACIAD3506 162
62977.ACIAD0070 62977.ACIAD3564 159
62977.ACIAD0070 62977.ACIAD3572 178
62977.ACIAD0072 62977.ACIAD0023 195
62977.ACIAD0072 62977.ACIAD0050 157
62977.ACIAD0072 62977.ACIAD0066 213
62977.ACIAD0072 62977.ACIAD0068 741
62977.ACIAD0072 62977.ACIAD0069 301
62977.ACIAD0072 62977.ACIAD0070 262
62977.ACIAD0072 62977.ACIAD0073 792
62977.ACIAD0072 62977.ACIAD0074 821
62977.ACIAD0072 62977.ACIAD0075 851
62977.ACIAD0072 62977.ACIAD0076 846
62977.ACIAD0072 62977.ACIAD0078 803
62977.ACIAD0072 62977.ACIAD0079 898
62977.ACIAD0072 62977.ACIAD0080 686
62977.ACIAD0072 62977.ACIAD0081 496
62977.ACIAD0072 62977.ACIAD0082 543
62977.ACIAD0072 62977.ACIAD0083 417
62977.ACIAD0072 62977.ACIAD0084 451
62977.ACIAD0072 62977.ACIAD0085 570
62977.ACIAD0072 62977.ACIAD0086 573
62977.ACIAD0072 62977.ACIAD0087 475
62977.ACIAD0072 62977.ACIAD0088 972
62977.ACIAD0072 62977.ACIAD0090 443
62977.ACIAD0072 62977.ACIAD0091 298
62977.ACIAD0072 62977.ACIAD0092 477
62977.ACIAD0072 62977.ACIAD0093 492
62977.ACIAD0072 62977.ACIAD0094 424
62977.ACIAD0072 62977.ACIAD0095 362
62977.ACIAD0072 62977.ACIAD0096 497
62977.ACIAD0072 62977.ACIAD0098 492
62977.ACIAD0072 62977.ACIAD0099 973
62977.ACIAD0072 62977.ACIAD0100 403
62977.ACIAD0072 62977.ACIAD0101 399
62977.ACIAD0072 62977.ACIAD0102 949
62977.ACIAD0072 62977.ACIAD0104 426
62977.ACIAD0072 62977.ACIAD0116 205
62977.ACIAD0072 62977.ACIAD0164 302
62977.ACIAD0072 62977.ACIAD0180 246
62977.ACIAD0072 62977.ACIAD0247 159
62977.ACIAD0072 62977.ACIAD0253 279
62977.ACIAD0072 62977.ACIAD0268 256
62977.ACIAD0072 62977.ACIAD0285 160
62977.ACIAD0072 62977.ACIAD0339 196
62977.ACIAD0072 62977.ACIAD0360 198
62977.ACIAD0072 62977.ACIAD0482 310
62977.ACIAD0072 62977.ACIAD0521 180
62977.ACIAD0072 62977.ACIAD0530 219
62977.ACIAD0072 62977.ACIAD0553 313
62977.ACIAD0072 62977.ACIAD0562 394
62977.ACIAD0072 62977.ACIAD0572 199
62977.ACIAD0072 62977.ACIAD0590 274
62977.ACIAD0072 62977.ACIAD0600 152
62977.ACIAD0072 62977.ACIAD0601 302
62977.ACIAD0072 62977.ACIAD0604 274
62977.ACIAD0072 62977.ACIAD0703 198
62977.ACIAD0072 62977.ACIAD0716 199
62977.ACIAD0072 62977.ACIAD0744 152
62977.ACIAD0072 62977.ACIAD0772 191
62977.ACIAD0072 62977.ACIAD0776 232
62977.ACIAD0072 62977.ACIAD0791 254
62977.ACIAD0072 62977.ACIAD0822 274
62977.ACIAD0072 62977.ACIAD0825 160
62977.ACIAD0072 62977.ACIAD0849 331
62977.ACIAD0072 62977.ACIAD0875 344
62977.ACIAD0072 62977.ACIAD0902 426
62977.ACIAD0072 62977.ACIAD0911 160
62977.ACIAD0072 62977.ACIAD0912 160
62977.ACIAD0072 62977.ACIAD0923 274
62977.ACIAD0072 62977.ACIAD0939 160
62977.ACIAD0072 62977.ACIAD1029 152
62977.ACIAD0072 62977.ACIAD1030 166
62977.ACIAD0072 62977.ACIAD1078 256
62977.ACIAD0072 62977.ACIAD1117 458
62977.ACIAD0072 62977.ACIAD1119 199
62977.ACIAD0072 62977.ACIAD1130 327
62977.ACIAD0072 62977.ACIAD1175 637
62977.ACIAD0072 62977.ACIAD1178 200
62977.ACIAD0072 62977.ACIAD1248 301
62977.ACIAD0072 62977.ACIAD1252 228
62977.ACIAD0072 62977.ACIAD1258 349
62977.ACIAD0072 62977.ACIAD1323 219
62977.ACIAD0072 62977.ACIAD1332 315
62977.ACIAD0072 62977.ACIAD1374 229
62977.ACIAD0072 62977.ACIAD1396 274
62977.ACIAD0072 62977.ACIAD1403 158
62977.ACIAD0072 62977.ACIAD1404 197
62977.ACIAD0072 62977.ACIAD1421 166
62977.ACIAD0072 62977.ACIAD1422 162
62977.ACIAD0072 62977.ACIAD1423 398
62977.ACIAD0072 62977.ACIAD1482 412
62977.ACIAD0072 62977.ACIAD1491 227
62977.ACIAD0072 62977.ACIAD1500 224
62977.ACIAD0072 62977.ACIAD1520 180
62977.ACIAD0072 62977.ACIAD1565 239
62977.ACIAD0072 62977.ACIAD1582 238
62977.ACIAD0072 62977.ACIAD1662 298
62977.ACIAD0072 62977.ACIAD1774 899
62977.ACIAD0072 62977.ACIAD1798 172
62977.ACIAD0072 62977.ACIAD1868 168
62977.ACIAD0072 62977.ACIAD1891 949
62977.ACIAD0072 62977.ACIAD1927 380
62977.ACIAD0072 62977.ACIAD1946 216
62977.ACIAD0072 62977.ACIAD1980 188
62977.ACIAD0072 62977.ACIAD2012 160
62977.ACIAD0072 62977.ACIAD2037 150
62977.ACIAD0072 62977.ACIAD2042 424
62977.ACIAD0072 62977.ACIAD2045 301
62977.ACIAD0072 62977.ACIAD2052 306
62977.ACIAD0072 62977.ACIAD2185 196
62977.ACIAD0072 62977.ACIAD2202 234
62977.ACIAD0072 62977.ACIAD2203 200
62977.ACIAD0072 62977.ACIAD2222 224
62977.ACIAD0072 62977.ACIAD2238 166
62977.ACIAD0072 62977.ACIAD2239 162
62977.ACIAD0072 62977.ACIAD2255 353
62977.ACIAD0072 62977.ACIAD2307 200
62977.ACIAD0072 62977.ACIAD2314 194
62977.ACIAD0072 62977.ACIAD2341 393
62977.ACIAD0072 62977.ACIAD2346 292
62977.ACIAD0072 62977.ACIAD2347 353
62977.ACIAD0072 62977.ACIAD2348 220
62977.ACIAD0072 62977.ACIAD2350 235
62977.ACIAD0072 62977.ACIAD2369 299
62977.ACIAD0072 62977.ACIAD2416 239
62977.ACIAD0072 62977.ACIAD2433 196
62977.ACIAD0072 62977.ACIAD2434 205
62977.ACIAD0072 62977.ACIAD2577 350
62977.ACIAD0072 62977.ACIAD2664 307
62977.ACIAD0072 62977.ACIAD2835 154
62977.ACIAD0072 62977.ACIAD2850 509
62977.ACIAD0072 62977.ACIAD2853 205
62977.ACIAD0072 62977.ACIAD2888 158
62977.ACIAD0072 62977.ACIAD2933 308
62977.ACIAD0072 62977.ACIAD2935 195
62977.ACIAD0072 62977.ACIAD2960 166
62977.ACIAD0072 62977.ACIAD2961 162
62977.ACIAD0072 62977.ACIAD3008 192
62977.ACIAD0072 62977.ACIAD3009 373
62977.ACIAD0072 62977.ACIAD3041 304
62977.ACIAD0072 62977.ACIAD3057 196
62977.ACIAD0072 62977.ACIAD3060 188
62977.ACIAD0072 62977.ACIAD3070 424
62977.ACIAD0072 62977.ACIAD3071 298
62977.ACIAD0072 62977.ACIAD3087 196
62977.ACIAD0072 62977.ACIAD3109 356
62977.ACIAD0072 62977.ACIAD3149 274
62977.ACIAD0072 62977.ACIAD3155 176
62977.ACIAD0072 62977.ACIAD3234 331
62977.ACIAD0072 62977.ACIAD3249 301
62977.ACIAD0072 62977.ACIAD3296 151
62977.ACIAD0072 62977.ACIAD3309 168
62977.ACIAD0072 62977.ACIAD3322 160
62977.ACIAD0072 62977.ACIAD3364 152
62977.ACIAD0072 62977.ACIAD3382 194
62977.ACIAD0072 62977.ACIAD3390 160
62977.ACIAD0072 62977.ACIAD3396 244
62977.ACIAD0072 62977.ACIAD3398 219
62977.ACIAD0072 62977.ACIAD3475 150
62977.ACIAD0072 62977.ACIAD3498 206
62977.ACIAD0072 62977.ACIAD3502 221
62977.ACIAD0072 62977.ACIAD3536 152
62977.ACIAD0072 62977.ACIAD3575 237
62977.ACIAD0072 62977.ACIAD3576 206
62977.ACIAD0072 62977.ACIAD3637 218
62977.ACIAD0073 62977.ACIAD0072 792
62977.ACIAD0073 62977.ACIAD0074 911
62977.ACIAD0073 62977.ACIAD0075 912
62977.ACIAD0073 62977.ACIAD0076 761
62977.ACIAD0073 62977.ACIAD0078 769
62977.ACIAD0073 62977.ACIAD0079 718
62977.ACIAD0073 62977.ACIAD0080 565
62977.ACIAD0073 62977.ACIAD0081 486
62977.ACIAD0073 62977.ACIAD0082 486
62977.ACIAD0073 62977.ACIAD0083 449
62977.ACIAD0073 62977.ACIAD0084 497
62977.ACIAD0073 62977.ACIAD0085 397
62977.ACIAD0073 62977.ACIAD0110 770
62977.ACIAD0073 62977.ACIAD0122 160
62977.ACIAD0073 62977.ACIAD0240 220
62977.ACIAD0073 62977.ACIAD0251 154
62977.ACIAD0073 62977.ACIAD0252 204
62977.ACIAD0073 62977.ACIAD0795 153
62977.ACIAD0073 62977.ACIAD0986 160
62977.ACIAD0073 62977.ACIAD0988 203
62977.ACIAD0073 62977.ACIAD0995 208
62977.ACIAD0073 62977.ACIAD0997 177
62977.ACIAD0073 62977.ACIAD0998 165
62977.ACIAD0073 62977.ACIAD0999 247
62977.ACIAD0073 62977.ACIAD1175 280
62977.ACIAD0073 62977.ACIAD1295 151
62977.ACIAD0073 62977.ACIAD1433 216
62977.ACIAD0073 62977.ACIAD1533 159
62977.ACIAD0073 62977.ACIAD1559 386
62977.ACIAD0073 62977.ACIAD1599 179
62977.ACIAD0073 62977.ACIAD1773 154
62977.ACIAD0073 62977.ACIAD1790 159
62977.ACIAD0073 62977.ACIAD1836 152
62977.ACIAD0073 62977.ACIAD2087 165
62977.ACIAD0073 62977.ACIAD2118 185
62977.ACIAD0073 62977.ACIAD2120 394
62977.ACIAD0073 62977.ACIAD2121 272
62977.ACIAD0073 62977.ACIAD2170 376
62977.ACIAD0073 62977.ACIAD2280 188
62977.ACIAD0073 62977.ACIAD2355 153
62977.ACIAD0073 62977.ACIAD2356 169
62977.ACIAD0073 62977.ACIAD2357 217
62977.ACIAD0073 62977.ACIAD2368 205
62977.ACIAD0073 62977.ACIAD2686 317
62977.ACIAD0073 62977.ACIAD2696 277
62977.ACIAD0073 62977.ACIAD2983 151
62977.ACIAD0073 62977.ACIAD3072 150
62977.ACIAD0073 62977.ACIAD3093 166
62977.ACIAD0073 62977.ACIAD3104 203
62977.ACIAD0073 62977.ACIAD3123 488
62977.ACIAD0073 62977.ACIAD3156 201
62977.ACIAD0073 62977.ACIAD3208 152
62977.ACIAD0073 62977.ACIAD3424 271
62977.ACIAD0073 62977.ACIAD3434 246
62977.ACIAD0073 62977.ACIAD3436 151
62977.ACIAD0073 62977.ACIAD3470 160
62977.ACIAD0073 62977.ACIAD3489 154
62977.ACIAD0073 62977.ACIAD3537 261
62977.ACIAD0073 62977.ACIAD3657 173
62977.ACIAD0074 62977.ACIAD0068 439
62977.ACIAD0074 62977.ACIAD0072 821
62977.ACIAD0074 62977.ACIAD0073 911
62977.ACIAD0074 62977.ACIAD0075 909
62977.ACIAD0074 62977.ACIAD0076 852
62977.ACIAD0074 62977.ACIAD0078 832
62977.ACIAD0074 62977.ACIAD0079 820
62977.ACIAD0074 62977.ACIAD0080 725
62977.ACIAD0074 62977.ACIAD0081 512
62977.ACIAD0074 62977.ACIAD0082 612
62977.ACIAD0074 62977.ACIAD0083 449
62977.ACIAD0074 62977.ACIAD0084 542
62977.ACIAD0074 62977.ACIAD0085 650
62977.ACIAD0074 62977.ACIAD0086 335
62977.ACIAD0074 62977.ACIAD0087 184
62977.ACIAD0074 62977.ACIAD0088 235
62977.ACIAD0074 62977.ACIAD0091 587
62977.ACIAD0074 62977.ACIAD0092 491
62977.ACIAD0074 62977.ACIAD0093 505
62977.ACIAD0074 62977.ACIAD0094 491
62977.ACIAD0074 62977.ACIAD0095 379
62977.ACIAD0074 62977.ACIAD0096 248
62977.ACIAD0074 62977.ACIAD0098 416
62977.ACIAD0074 62977.ACIAD0099 299
62977.ACIAD0074 62977.ACIAD0100 233
62977.ACIAD0074 62977.ACIAD0101 151
62977.ACIAD0074 62977.ACIAD0144 151
62977.ACIAD0074 62977.ACIAD0156 153
62977.ACIAD0074 62977.ACIAD0205 176
62977.ACIAD0074 62977.ACIAD0318 159
62977.ACIAD0074 62977.ACIAD0354 156
62977.ACIAD0074 62977.ACIAD0379 163
62977.ACIAD0074 62977.ACIAD0415 204
62977.ACIAD0074 62977.ACIAD0495 163
62977.ACIAD0074 62977.ACIAD0566 155
62977.ACIAD0074 62977.ACIAD0570 186
62977.ACIAD0074 62977.ACIAD0577 166
62977.ACIAD0074 62977.ACIAD0600 185
62977.ACIAD0074 62977.ACIAD0605 451
62977.ACIAD0074 62977.ACIAD0627 164
62977.ACIAD0074 62977.ACIAD0689 261
62977.ACIAD0074 62977.ACIAD0718 150
62977.ACIAD0074 62977.ACIAD0849 160
62977.ACIAD0074 62977.ACIAD0855 167
62977.ACIAD0074 62977.ACIAD0857 150
62977.ACIAD0074 62977.ACIAD0900 163
62977.ACIAD0074 62977.ACIAD1029 185
62977.ACIAD0074 62977.ACIAD1038 160
62977.ACIAD0074 62977.ACIAD1072 224
62977.ACIAD0074 62977.ACIAD1073 230
62977.ACIAD0074 62977.ACIAD1117 252
62977.ACIAD0074 62977.ACIAD1119 228
62977.ACIAD0074 62977.ACIAD1175 166
62977.ACIAD0074 62977.ACIAD1272 221
62977.ACIAD0074 62977.ACIAD1374 173
62977.ACIAD0074 62977.ACIAD1387 274
62977.ACIAD0074 62977.ACIAD1434 156
62977.ACIAD0074 62977.ACIAD1491 301
62977.ACIAD0074 62977.ACIAD1550 241
62977.ACIAD0074 62977.ACIAD1788 180
62977.ACIAD0074 62977.ACIAD1973 282
62977.ACIAD0074 62977.ACIAD2145 154
62977.ACIAD0074 62977.ACIAD2207 180
62977.ACIAD0074 62977.ACIAD2234 191
62977.ACIAD0074 62977.ACIAD2244 152
62977.ACIAD0074 62977.ACIAD2254 156
62977.ACIAD0074 62977.ACIAD2288 174
62977.ACIAD0074 62977.ACIAD2369 282
62977.ACIAD0074 62977.ACIAD2511 188
62977.ACIAD0074 62977.ACIAD2535 175
62977.ACIAD0074 62977.ACIAD2630 176
62977.ACIAD0074 62977.ACIAD2633 165
62977.ACIAD0074 62977.ACIAD2762 150
62977.ACIAD0074 62977.ACIAD2955 232
62977.ACIAD0074 62977.ACIAD3008 219
62977.ACIAD0074 62977.ACIAD3030 186
62977.ACIAD0074 62977.ACIAD3123 175
62977.ACIAD0074 62977.ACIAD3199 207
62977.ACIAD0074 62977.ACIAD3234 160
62977.ACIAD0074 62977.ACIAD3363 202
62977.ACIAD0074 62977.ACIAD3437 155
62977.ACIAD0074 62977.ACIAD3534 158
62977.ACIAD0074 62977.ACIAD3536 185
62977.ACIAD0074 62977.ACIAD3637 179
62977.ACIAD0074 62977.ACIAD3657 194
62977.ACIAD0075 62977.ACIAD0042 202
62977.ACIAD0075 62977.ACIAD0043 202
62977.ACIAD0075 62977.ACIAD0044 202
62977.ACIAD0075 62977.ACIAD0068 735
62977.ACIAD0075 62977.ACIAD0069 339
62977.ACIAD0075 62977.ACIAD0070 459
62977.ACIAD0075 62977.ACIAD0072 851
62977.ACIAD0075 62977.ACIAD0073 912
62977.ACIAD0075 62977.ACIAD0074 909
62977.ACIAD0075 62977.ACIAD0076 903
62977.ACIAD0075 62977.ACIAD0078 881
62977.ACIAD0075 62977.ACIAD0079 890
62977.ACIAD0075 62977.ACIAD0080 915
62977.ACIAD0075 62977.ACIAD0081 522
62977.ACIAD0075 62977.ACIAD0082 622
62977.ACIAD0075 62977.ACIAD0083 510
62977.ACIAD0075 62977.ACIAD0084 462
62977.ACIAD0075 62977.ACIAD0085 400
62977.ACIAD0075 62977.ACIAD0087 192
62977.ACIAD0075 62977.ACIAD0090 367
62977.ACIAD0075 62977.ACIAD0091 152
62977.ACIAD0075 62977.ACIAD0092 308
62977.ACIAD0075 62977.ACIAD0093 203
62977.ACIAD0075 62977.ACIAD0096 249
62977.ACIAD0075 62977.ACIAD0098 270
62977.ACIAD0075 62977.ACIAD0099 375
62977.ACIAD0075 62977.ACIAD0102 184
62977.ACIAD0075 62977.ACIAD0104 169
62977.ACIAD0075 62977.ACIAD0134 341
62977.ACIAD0075 62977.ACIAD0152 500
62977.ACIAD0075 62977.ACIAD0155 210
62977.ACIAD0075 62977.ACIAD0472 206
62977.ACIAD0075 62977.ACIAD0484 232
62977.ACIAD0075 62977.ACIAD0605 391
62977.ACIAD0075 62977.ACIAD0804 202
62977.ACIAD0075 62977.ACIAD0872 176
62977.ACIAD0075 62977.ACIAD0902 169
62977.ACIAD0075 62977.ACIAD0948 164
62977.ACIAD0075 62977.ACIAD1039 174
62977.ACIAD0075 62977.ACIAD1119 236
62977.ACIAD0075 62977.ACIAD1137 197
62977.ACIAD0075 62977.ACIAD1149 187
62977.ACIAD0075 62977.ACIAD1152 195
62977.ACIAD0075 62977.ACIAD1175 342
62977.ACIAD0075 62977.ACIAD1195 153
62977.ACIAD0075 62977.ACIAD1359 150
62977.ACIAD0075 62977.ACIAD1399 159
62977.ACIAD0075 62977.ACIAD1446 204
62977.ACIAD0075 62977.ACIAD1481 176
62977.ACIAD0075 62977.ACIAD1745 207
62977.ACIAD0075 62977.ACIAD1780 155
62977.ACIAD0075 62977.ACIAD1783 303
62977.ACIAD0075 62977.ACIAD1875 179
62977.ACIAD0075 62977.ACIAD1891 184
62977.ACIAD0075 62977.ACIAD2121 151
62977.ACIAD0075 62977.ACIAD2192 178
62977.ACIAD0075 62977.ACIAD2222 202
62977.ACIAD0075 62977.ACIAD2223 202
62977.ACIAD0075 62977.ACIAD2240 281
62977.ACIAD0075 62977.ACIAD2246 168
62977.ACIAD0075 62977.ACIAD2335 163
62977.ACIAD0075 62977.ACIAD2338 198
62977.ACIAD0075 62977.ACIAD2346 246
62977.ACIAD0075 62977.ACIAD2347 227
62977.ACIAD0075 62977.ACIAD2348 202
62977.ACIAD0075 62977.ACIAD2412 160
62977.ACIAD0075 62977.ACIAD2647 202
62977.ACIAD0075 62977.ACIAD2652 202
62977.ACIAD0075 62977.ACIAD2882 165
62977.ACIAD0075 62977.ACIAD2933 183
62977.ACIAD0075 62977.ACIAD2987 196
62977.ACIAD0075 62977.ACIAD3081 194
62977.ACIAD0075 62977.ACIAD3270 150
62977.ACIAD0075 62977.ACIAD3273 159
62977.ACIAD0075 62977.ACIAD3274 155
62977.ACIAD0075 62977.ACIAD3356 158
62977.ACIAD0075 62977.ACIAD3425 181
62977.ACIAD0075 62977.ACIAD3431 157
62977.ACIAD0075 62977.ACIAD3479 162
62977.ACIAD0075 62977.ACIAD3514 171
62977.ACIAD0075 62977.ACIAD3525 164
62977.ACIAD0076 62977.ACIAD0001 161
62977.ACIAD0076 62977.ACIAD0010 284
62977.ACIAD0076 62977.ACIAD0053 184
62977.ACIAD0076 62977.ACIAD0068 450
62977.ACIAD0076 62977.ACIAD0069 228
62977.ACIAD0076 62977.ACIAD0070 288
62977.ACIAD0076 62977.ACIAD0072 846
62977.ACIAD0076 62977.ACIAD0073 761
62977.ACIAD0076 62977.ACIAD0074 852
62977.ACIAD0076 62977.ACIAD0075 903
62977.ACIAD0076 62977.ACIAD0078 987
62977.ACIAD0076 62977.ACIAD0079 999
62977.ACIAD0076 62977.ACIAD0080 997
62977.ACIAD0076 62977.ACIAD0081 586
62977.ACIAD0076 62977.ACIAD0082 762
62977.ACIAD0076 62977.ACIAD0083 555
62977.ACIAD0076 62977.ACIAD0084 634
62977.ACIAD0076 62977.ACIAD0085 659
62977.ACIAD0076 62977.ACIAD0086 582
62977.ACIAD0076 62977.ACIAD0087 734
62977.ACIAD0076 62977.ACIAD0088 580
62977.ACIAD0076 62977.ACIAD0090 247
62977.ACIAD0076 62977.ACIAD0091 397
62977.ACIAD0076 62977.ACIAD0092 428
62977.ACIAD0076 62977.ACIAD0093 535
62977.ACIAD0076 62977.ACIAD0094 501
62977.ACIAD0076 62977.ACIAD0095 705
62977.ACIAD0076 62977.ACIAD0096 483
62977.ACIAD0076 62977.ACIAD0098 579
62977.ACIAD0076 62977.ACIAD0099 715
62977.ACIAD0076 62977.ACIAD0100 520
62977.ACIAD0076 62977.ACIAD0101 288
62977.ACIAD0076 62977.ACIAD0102 482
62977.ACIAD0076 62977.ACIAD0104 287
62977.ACIAD0076 62977.ACIAD0110 202
62977.ACIAD0076 62977.ACIAD0228 274
62977.ACIAD0076 62977.ACIAD0286 238
62977.ACIAD0076 62977.ACIAD0369 179
62977.ACIAD0076 62977.ACIAD0442 239
62977.ACIAD0076 62977.ACIAD0472 268
62977.ACIAD0076 62977.ACIAD0482 156
62977.ACIAD0076 62977.ACIAD0484 202
62977.ACIAD0076 62977.ACIAD0503 158
62977.ACIAD0076 62977.ACIAD0505 216
62977.ACIAD0076 62977.ACIAD0521 172
62977.ACIAD0076 62977.ACIAD0528 159
62977.ACIAD0076 62977.ACIAD0532 163
62977.ACIAD0076 62977.ACIAD0539 159
62977.ACIAD0076 62977.ACIAD0556 195
62977.ACIAD0076 62977.ACIAD0572 165
62977.ACIAD0076 62977.ACIAD0601 318
62977.ACIAD0076 62977.ACIAD0610 161
62977.ACIAD0076 62977.ACIAD0626 195
62977.ACIAD0076 62977.ACIAD0633 220
62977.ACIAD0076 62977.ACIAD0644 228
62977.ACIAD0076 62977.ACIAD0679 159
62977.ACIAD0076 62977.ACIAD0758 159
62977.ACIAD0076 62977.ACIAD0772 220
62977.ACIAD0076 62977.ACIAD0837 160
62977.ACIAD0076 62977.ACIAD0839 169
62977.ACIAD0076 62977.ACIAD0849 260
62977.ACIAD0076 62977.ACIAD0855 444
62977.ACIAD0076 62977.ACIAD0858 159
62977.ACIAD0076 62977.ACIAD0864 175
62977.ACIAD0076 62977.ACIAD0877 185
62977.ACIAD0076 62977.ACIAD0902 459
62977.ACIAD0076 62977.ACIAD0926 216
62977.ACIAD0076 62977.ACIAD0927 176
62977.ACIAD0076 62977.ACIAD1032 185
62977.ACIAD0076 62977.ACIAD1072 224
62977.ACIAD0076 62977.ACIAD1073 220
62977.ACIAD0076 62977.ACIAD1119 480
62977.ACIAD0076 62977.ACIAD1125 156
62977.ACIAD0076 62977.ACIAD1137 431
62977.ACIAD0076 62977.ACIAD1175 743
62977.ACIAD0076 62977.ACIAD1253 291
62977.ACIAD0076 62977.ACIAD1274 159
62977.ACIAD0076 62977.ACIAD1303 167
62977.ACIAD0076 62977.ACIAD1314 164
62977.ACIAD0076 62977.ACIAD1319 172
62977.ACIAD0076 62977.ACIAD1331 161
62977.ACIAD0076 62977.ACIAD1452 345
62977.ACIAD0076 62977.ACIAD1464 157
62977.ACIAD0076 62977.ACIAD1491 325
62977.ACIAD0076 62977.ACIAD1520 172
62977.ACIAD0076 62977.ACIAD1557 159
62977.ACIAD0076 62977.ACIAD1668 159
62977.ACIAD0076 62977.ACIAD1716 164
62977.ACIAD0076 62977.ACIAD1736 282
62977.ACIAD0076 62977.ACIAD1798 360
62977.ACIAD0076 62977.ACIAD1866 224
62977.ACIAD0076 62977.ACIAD1891 490
62977.ACIAD0076 62977.ACIAD1987 613
62977.ACIAD0076 62977.ACIAD2035 227
62977.ACIAD0076 62977.ACIAD2080 156
62977.ACIAD0076 62977.ACIAD2117 175
62977.ACIAD0076 62977.ACIAD2222 202
62977.ACIAD0076 62977.ACIAD2223 202
62977.ACIAD0076 62977.ACIAD2271 613
62977.ACIAD0076 62977.ACIAD2324 339
62977.ACIAD0076 62977.ACIAD2330 150
62977.ACIAD0076 62977.ACIAD2335 151
62977.ACIAD0076 62977.ACIAD2346 232
62977.ACIAD0076 62977.ACIAD2347 280
62977.ACIAD0076 62977.ACIAD2348 205
62977.ACIAD0076 62977.ACIAD2362 183
62977.ACIAD0076 62977.ACIAD2369 555
62977.ACIAD0076 62977.ACIAD2371 330
62977.ACIAD0076 62977.ACIAD2375 152
62977.ACIAD0076 62977.ACIAD2452 151
62977.ACIAD0076 62977.ACIAD2458 183
62977.ACIAD0076 62977.ACIAD2513 150
62977.ACIAD0076 62977.ACIAD2514 150
62977.ACIAD0076 62977.ACIAD2517 163
62977.ACIAD0076 62977.ACIAD2553 176
62977.ACIAD0076 62977.ACIAD2554 216
62977.ACIAD0076 62977.ACIAD2557 161
62977.ACIAD0076 62977.ACIAD2561 180
62977.ACIAD0076 62977.ACIAD2584 199
62977.ACIAD0076 62977.ACIAD2638 202
62977.ACIAD0076 62977.ACIAD2647 240
62977.ACIAD0076 62977.ACIAD2652 215
62977.ACIAD0076 62977.ACIAD2654 352
62977.ACIAD0076 62977.ACIAD2655 243
62977.ACIAD0076 62977.ACIAD2722 216
62977.ACIAD0076 62977.ACIAD2767 175
62977.ACIAD0076 62977.ACIAD2837 195
62977.ACIAD0076 62977.ACIAD2847 176
62977.ACIAD0076 62977.ACIAD2892 274
62977.ACIAD0076 62977.ACIAD2922 183
62977.ACIAD0076 62977.ACIAD2933 316
62977.ACIAD0076 62977.ACIAD2995 159
62977.ACIAD0076 62977.ACIAD3008 224
62977.ACIAD0076 62977.ACIAD3019 192
62977.ACIAD0076 62977.ACIAD3034 318
62977.ACIAD0076 62977.ACIAD3035 151
62977.ACIAD0076 62977.ACIAD3036 274
62977.ACIAD0076 62977.ACIAD3038 289
62977.ACIAD0076 62977.ACIAD3070 224
62977.ACIAD0076 62977.ACIAD3103 156
62977.ACIAD0076 62977.ACIAD3116 196
62977.ACIAD0076 62977.ACIAD3155 198
62977.ACIAD0076 62977.ACIAD3234 260
62977.ACIAD0076 62977.ACIAD3239 170
62977.ACIAD0076 62977.ACIAD3245 164
62977.ACIAD0076 62977.ACIAD3283 159
62977.ACIAD0076 62977.ACIAD3311 151
62977.ACIAD0076 62977.ACIAD3340 246
62977.ACIAD0076 62977.ACIAD3349 191
62977.ACIAD0076 62977.ACIAD3350 152
62977.ACIAD0076 62977.ACIAD3353 247
62977.ACIAD0076 62977.ACIAD3362 159
62977.ACIAD0076 62977.ACIAD3363 249
62977.ACIAD0076 62977.ACIAD3386 163
62977.ACIAD0076 62977.ACIAD3393 159
62977.ACIAD0076 62977.ACIAD3472 155
62977.ACIAD0076 62977.ACIAD3479 362
62977.ACIAD0076 62977.ACIAD3526 152
62977.ACIAD0076 62977.ACIAD3571 274
62977.ACIAD0076 62977.ACIAD3576 365
62977.ACIAD0076 62977.ACIAD3637 160
62977.ACIAD0076 62977.ACIAD3652 266
62977.ACIAD0076 62977.ACIAD3654 184
62977.ACIAD0076 62977.ACIAD3657 193
62977.ACIAD0076 62977.ACIAD3678 176
62977.ACIAD0078 62977.ACIAD0001 161
62977.ACIAD0078 62977.ACIAD0013 155
62977.ACIAD0078 62977.ACIAD0068 363
62977.ACIAD0078 62977.ACIAD0069 228
62977.ACIAD0078 62977.ACIAD0070 157
62977.ACIAD0078 62977.ACIAD0072 803
62977.ACIAD0078 62977.ACIAD0073 769
62977.ACIAD0078 62977.ACIAD0074 832
62977.ACIAD0078 62977.ACIAD0075 881
62977.ACIAD0078 62977.ACIAD0076 987
62977.ACIAD0078 62977.ACIAD0079 988
62977.ACIAD0078 62977.ACIAD0080 999
62977.ACIAD0078 62977.ACIAD0081 629
62977.ACIAD0078 62977.ACIAD0082 766
62977.ACIAD0078 62977.ACIAD0083 551
62977.ACIAD0078 62977.ACIAD0084 684
62977.ACIAD0078 62977.ACIAD0085 767
62977.ACIAD0078 62977.ACIAD0086 605
62977.ACIAD0078 62977.ACIAD0087 549
62977.ACIAD0078 62977.ACIAD0088 463
62977.ACIAD0078 62977.ACIAD0091 261
62977.ACIAD0078 62977.ACIAD0092 256
62977.ACIAD0078 62977.ACIAD0093 544
62977.ACIAD0078 62977.ACIAD0094 360
62977.ACIAD0078 62977.ACIAD0095 487
62977.ACIAD0078 62977.ACIAD0096 555
62977.ACIAD0078 62977.ACIAD0098 510
62977.ACIAD0078 62977.ACIAD0099 521
62977.ACIAD0078 62977.ACIAD0100 489
62977.ACIAD0078 62977.ACIAD0101 288
62977.ACIAD0078 62977.ACIAD0102 434
62977.ACIAD0078 62977.ACIAD0104 194
62977.ACIAD0078 62977.ACIAD0110 302
62977.ACIAD0078 62977.ACIAD0133 188
62977.ACIAD0078 62977.ACIAD0183 159
62977.ACIAD0078 62977.ACIAD0184 155
62977.ACIAD0078 62977.ACIAD0185 160
62977.ACIAD0078 62977.ACIAD0214 272
62977.ACIAD0078 62977.ACIAD0228 271
62977.ACIAD0078 62977.ACIAD0242 151
62977.ACIAD0078 62977.ACIAD0272 150
62977.ACIAD0078 62977.ACIAD0286 224
62977.ACIAD0078 62977.ACIAD0304 154
62977.ACIAD0078 62977.ACIAD0363 190
62977.ACIAD0078 62977.ACIAD0402 160
62977.ACIAD0078 62977.ACIAD0521 173
62977.ACIAD0078 62977.ACIAD0533 183
62977.ACIAD0078 62977.ACIAD0551 159
62977.ACIAD0078 62977.ACIAD0556 313
62977.ACIAD0078 62977.ACIAD0572 170
62977.ACIAD0078 62977.ACIAD0601 170
62977.ACIAD0078 62977.ACIAD0605 345
62977.ACIAD0078 62977.ACIAD0626 224
62977.ACIAD0078 62977.ACIAD0633 224
62977.ACIAD0078 62977.ACIAD0644 220
62977.ACIAD0078 62977.ACIAD0672 174
62977.ACIAD0078 62977.ACIAD0768 207
62977.ACIAD0078 62977.ACIAD0833 160
62977.ACIAD0078 62977.ACIAD0849 177
62977.ACIAD0078 62977.ACIAD0877 212
62977.ACIAD0078 62977.ACIAD0902 409
62977.ACIAD0078 62977.ACIAD0926 216
62977.ACIAD0078 62977.ACIAD0927 176
62977.ACIAD0078 62977.ACIAD0963 160
62977.ACIAD0078 62977.ACIAD1032 212
62977.ACIAD0078 62977.ACIAD1045 328
62977.ACIAD0078 62977.ACIAD1072 360
62977.ACIAD0078 62977.ACIAD1073 358
62977.ACIAD0078 62977.ACIAD1105 202
62977.ACIAD0078 62977.ACIAD1119 287
62977.ACIAD0078 62977.ACIAD1137 364
62977.ACIAD0078 62977.ACIAD1175 465
62977.ACIAD0078 62977.ACIAD1253 522
62977.ACIAD0078 62977.ACIAD1279 167
62977.ACIAD0078 62977.ACIAD1301 188
62977.ACIAD0078 62977.ACIAD1356 150
62977.ACIAD0078 62977.ACIAD1372 167
62977.ACIAD0078 62977.ACIAD1374 158
62977.ACIAD0078 62977.ACIAD1387 274
62977.ACIAD0078 62977.ACIAD1429 177
62977.ACIAD0078 62977.ACIAD1452 345
62977.ACIAD0078 62977.ACIAD1491 204
62977.ACIAD0078 62977.ACIAD1520 173
62977.ACIAD0078 62977.ACIAD1578 177
62977.ACIAD0078 62977.ACIAD1737 155
62977.ACIAD0078 62977.ACIAD1798 343
62977.ACIAD0078 62977.ACIAD1879 177
62977.ACIAD0078 62977.ACIAD1891 434
62977.ACIAD0078 62977.ACIAD1903 260
62977.ACIAD0078 62977.ACIAD1921 198
62977.ACIAD0078 62977.ACIAD1927 209
62977.ACIAD0078 62977.ACIAD1980 152
62977.ACIAD0078 62977.ACIAD2037 328
62977.ACIAD0078 62977.ACIAD2071 159
62977.ACIAD0078 62977.ACIAD2079 152
62977.ACIAD0078 62977.ACIAD2222 207
62977.ACIAD0078 62977.ACIAD2223 202
62977.ACIAD0078 62977.ACIAD2244 167
62977.ACIAD0078 62977.ACIAD2268 170
62977.ACIAD0078 62977.ACIAD2324 332
62977.ACIAD0078 62977.ACIAD2335 165
62977.ACIAD0078 62977.ACIAD2346 272
62977.ACIAD0078 62977.ACIAD2347 312
62977.ACIAD0078 62977.ACIAD2348 215
62977.ACIAD0078 62977.ACIAD2369 327
62977.ACIAD0078 62977.ACIAD2371 320
62977.ACIAD0078 62977.ACIAD2431 154
62977.ACIAD0078 62977.ACIAD2513 150
62977.ACIAD0078 62977.ACIAD2514 150
62977.ACIAD0078 62977.ACIAD2550 156
62977.ACIAD0078 62977.ACIAD2553 176
62977.ACIAD0078 62977.ACIAD2557 286
62977.ACIAD0078 62977.ACIAD2612 150
62977.ACIAD0078 62977.ACIAD2647 246
62977.ACIAD0078 62977.ACIAD2652 216
62977.ACIAD0078 62977.ACIAD2654 273
62977.ACIAD0078 62977.ACIAD2655 197
62977.ACIAD0078 62977.ACIAD2722 216
62977.ACIAD0078 62977.ACIAD2847 176
62977.ACIAD0078 62977.ACIAD2855 307
62977.ACIAD0078 62977.ACIAD2861 178
62977.ACIAD0078 62977.ACIAD2895 158
62977.ACIAD0078 62977.ACIAD2899 161
62977.ACIAD0078 62977.ACIAD2907 153
62977.ACIAD0078 62977.ACIAD2931 158
62977.ACIAD0078 62977.ACIAD2933 316
62977.ACIAD0078 62977.ACIAD2935 156
62977.ACIAD0078 62977.ACIAD3008 224
62977.ACIAD0078 62977.ACIAD3034 196
62977.ACIAD0078 62977.ACIAD3035 177
62977.ACIAD0078 62977.ACIAD3042 159
62977.ACIAD0078 62977.ACIAD3095 287
62977.ACIAD0078 62977.ACIAD3116 272
62977.ACIAD0078 62977.ACIAD3155 217
62977.ACIAD0078 62977.ACIAD3163 150
62977.ACIAD0078 62977.ACIAD3167 158
62977.ACIAD0078 62977.ACIAD3207 158
62977.ACIAD0078 62977.ACIAD3215 158
62977.ACIAD0078 62977.ACIAD3234 177
62977.ACIAD0078 62977.ACIAD3270 170
62977.ACIAD0078 62977.ACIAD3278 416
62977.ACIAD0078 62977.ACIAD3280 214
62977.ACIAD0078 62977.ACIAD3311 191
62977.ACIAD0078 62977.ACIAD3312 183
62977.ACIAD0078 62977.ACIAD3340 246
62977.ACIAD0078 62977.ACIAD3347 157
62977.ACIAD0078 62977.ACIAD3363 228
62977.ACIAD0078 62977.ACIAD3371 218
62977.ACIAD0078 62977.ACIAD3431 159
62977.ACIAD0078 62977.ACIAD3479 312
62977.ACIAD0078 62977.ACIAD3498 155
62977.ACIAD0078 62977.ACIAD3507 165
62977.ACIAD0078 62977.ACIAD3511 238
62977.ACIAD0078 62977.ACIAD3512 274
62977.ACIAD0078 62977.ACIAD3515 301
62977.ACIAD0078 62977.ACIAD3526 156
62977.ACIAD0078 62977.ACIAD3562 173
62977.ACIAD0078 62977.ACIAD3571 301
62977.ACIAD0078 62977.ACIAD3576 440
62977.ACIAD0078 62977.ACIAD3587 238
62977.ACIAD0078 62977.ACIAD3621 151
62977.ACIAD0078 62977.ACIAD3652 266
62977.ACIAD0078 62977.ACIAD3663 280
62977.ACIAD0078 62977.ACIAD3678 176
62977.ACIAD0079 62977.ACIAD0010 216
62977.ACIAD0079 62977.ACIAD0013 155
62977.ACIAD0079 62977.ACIAD0068 448
62977.ACIAD0079 62977.ACIAD0069 240
62977.ACIAD0079 62977.ACIAD0070 316
62977.ACIAD0079 62977.ACIAD0072 898
62977.ACIAD0079 62977.ACIAD0073 718
62977.ACIAD0079 62977.ACIAD0074 820
62977.ACIAD0079 62977.ACIAD0075 890
62977.ACIAD0079 62977.ACIAD0076 999
62977.ACIAD0079 62977.ACIAD0078 988
62977.ACIAD0079 62977.ACIAD0080 983
62977.ACIAD0079 62977.ACIAD0081 664
62977.ACIAD0079 62977.ACIAD0082 753
62977.ACIAD0079 62977.ACIAD0083 551
62977.ACIAD0079 62977.ACIAD0084 707
62977.ACIAD0079 62977.ACIAD0085 722
62977.ACIAD0079 62977.ACIAD0086 671
62977.ACIAD0079 62977.ACIAD0087 725
62977.ACIAD0079 62977.ACIAD0088 722
62977.ACIAD0079 62977.ACIAD0090 311
62977.ACIAD0079 62977.ACIAD0091 599
62977.ACIAD0079 62977.ACIAD0092 570
62977.ACIAD0079 62977.ACIAD0093 535
62977.ACIAD0079 62977.ACIAD0094 465
62977.ACIAD0079 62977.ACIAD0095 501
62977.ACIAD0079 62977.ACIAD0096 695
62977.ACIAD0079 62977.ACIAD0098 533
62977.ACIAD0079 62977.ACIAD0099 872
62977.ACIAD0079 62977.ACIAD0100 672
62977.ACIAD0079 62977.ACIAD0101 599
62977.ACIAD0079 62977.ACIAD0102 608
62977.ACIAD0079 62977.ACIAD0104 945
62977.ACIAD0079 62977.ACIAD0110 202
62977.ACIAD0079 62977.ACIAD0151 202
62977.ACIAD0079 62977.ACIAD0164 307
62977.ACIAD0079 62977.ACIAD0225 214
62977.ACIAD0079 62977.ACIAD0228 318
62977.ACIAD0079 62977.ACIAD0239 165
62977.ACIAD0079 62977.ACIAD0276 194
62977.ACIAD0079 62977.ACIAD0357 610
62977.ACIAD0079 62977.ACIAD0407 214
62977.ACIAD0079 62977.ACIAD0412 151
62977.ACIAD0079 62977.ACIAD0442 239
62977.ACIAD0079 62977.ACIAD0482 211
62977.ACIAD0079 62977.ACIAD0484 270
62977.ACIAD0079 62977.ACIAD0521 173
62977.ACIAD0079 62977.ACIAD0553 211
62977.ACIAD0079 62977.ACIAD0556 252
62977.ACIAD0079 62977.ACIAD0562 339
62977.ACIAD0079 62977.ACIAD0572 178
62977.ACIAD0079 62977.ACIAD0585 155
62977.ACIAD0079 62977.ACIAD0601 360
62977.ACIAD0079 62977.ACIAD0602 211
62977.ACIAD0079 62977.ACIAD0605 160
62977.ACIAD0079 62977.ACIAD0626 163
62977.ACIAD0079 62977.ACIAD0772 220
62977.ACIAD0079 62977.ACIAD0826 317
62977.ACIAD0079 62977.ACIAD0841 263
62977.ACIAD0079 62977.ACIAD0849 309
62977.ACIAD0079 62977.ACIAD0864 172
62977.ACIAD0079 62977.ACIAD0877 216
62977.ACIAD0079 62977.ACIAD0881 214
62977.ACIAD0079 62977.ACIAD0884 151
62977.ACIAD0079 62977.ACIAD0901 222
62977.ACIAD0079 62977.ACIAD0902 787
62977.ACIAD0079 62977.ACIAD0926 216
62977.ACIAD0079 62977.ACIAD0927 176
62977.ACIAD0079 62977.ACIAD1032 216
62977.ACIAD0079 62977.ACIAD1038 326
62977.ACIAD0079 62977.ACIAD1072 150
62977.ACIAD0079 62977.ACIAD1078 150
62977.ACIAD0079 62977.ACIAD1101 274
62977.ACIAD0079 62977.ACIAD1119 445
62977.ACIAD0079 62977.ACIAD1137 431
62977.ACIAD0079 62977.ACIAD1175 550
62977.ACIAD0079 62977.ACIAD1178 168
62977.ACIAD0079 62977.ACIAD1201 170
62977.ACIAD0079 62977.ACIAD1251 181
62977.ACIAD0079 62977.ACIAD1253 169
62977.ACIAD0079 62977.ACIAD1262 150
62977.ACIAD0079 62977.ACIAD1347 156
62977.ACIAD0079 62977.ACIAD1357 227
62977.ACIAD0079 62977.ACIAD1366 198
62977.ACIAD0079 62977.ACIAD1452 345
62977.ACIAD0079 62977.ACIAD1491 354
62977.ACIAD0079 62977.ACIAD1520 173
62977.ACIAD0079 62977.ACIAD1798 369
62977.ACIAD0079 62977.ACIAD1891 608
62977.ACIAD0079 62977.ACIAD1903 244
62977.ACIAD0079 62977.ACIAD1921 198
62977.ACIAD0079 62977.ACIAD1927 158
62977.ACIAD0079 62977.ACIAD1980 152
62977.ACIAD0079 62977.ACIAD2002 155
62977.ACIAD0079 62977.ACIAD2037 151
62977.ACIAD0079 62977.ACIAD2117 172
62977.ACIAD0079 62977.ACIAD2222 202
62977.ACIAD0079 62977.ACIAD2223 202
62977.ACIAD0079 62977.ACIAD2263 272
62977.ACIAD0079 62977.ACIAD2296 156
62977.ACIAD0079 62977.ACIAD2335 214
62977.ACIAD0079 62977.ACIAD2346 232
62977.ACIAD0079 62977.ACIAD2347 215
62977.ACIAD0079 62977.ACIAD2348 202
62977.ACIAD0079 62977.ACIAD2350 198
62977.ACIAD0079 62977.ACIAD2362 188
62977.ACIAD0079 62977.ACIAD2369 333
62977.ACIAD0079 62977.ACIAD2447 208
62977.ACIAD0079 62977.ACIAD2452 151
62977.ACIAD0079 62977.ACIAD2513 150
62977.ACIAD0079 62977.ACIAD2514 150
62977.ACIAD0079 62977.ACIAD2553 176
62977.ACIAD0079 62977.ACIAD2557 274
62977.ACIAD0079 62977.ACIAD2584 186
62977.ACIAD0079 62977.ACIAD2638 202
62977.ACIAD0079 62977.ACIAD2647 208
62977.ACIAD0079 62977.ACIAD2652 204
62977.ACIAD0079 62977.ACIAD2654 272
62977.ACIAD0079 62977.ACIAD2655 197
62977.ACIAD0079 62977.ACIAD2722 216
62977.ACIAD0079 62977.ACIAD2767 172
62977.ACIAD0079 62977.ACIAD2837 162
62977.ACIAD0079 62977.ACIAD2838 161
62977.ACIAD0079 62977.ACIAD2847 176
62977.ACIAD0079 62977.ACIAD2861 178
62977.ACIAD0079 62977.ACIAD2892 274
62977.ACIAD0079 62977.ACIAD2897 152
62977.ACIAD0079 62977.ACIAD3008 152
62977.ACIAD0079 62977.ACIAD3036 274
62977.ACIAD0079 62977.ACIAD3038 194
62977.ACIAD0079 62977.ACIAD3069 274
62977.ACIAD0079 62977.ACIAD3070 224
62977.ACIAD0079 62977.ACIAD3137 224
62977.ACIAD0079 62977.ACIAD3155 197
62977.ACIAD0079 62977.ACIAD3234 309
62977.ACIAD0079 62977.ACIAD3340 246
62977.ACIAD0079 62977.ACIAD3349 164
62977.ACIAD0079 62977.ACIAD3350 152
62977.ACIAD0079 62977.ACIAD3362 150
62977.ACIAD0079 62977.ACIAD3363 462
62977.ACIAD0079 62977.ACIAD3479 164
62977.ACIAD0079 62977.ACIAD3502 557
62977.ACIAD0079 62977.ACIAD3571 372
62977.ACIAD0079 62977.ACIAD3575 698
62977.ACIAD0079 62977.ACIAD3576 507
62977.ACIAD0079 62977.ACIAD3637 155
62977.ACIAD0079 62977.ACIAD3678 176
62977.ACIAD0080 62977.ACIAD0021 274
62977.ACIAD0080 62977.ACIAD0068 336
62977.ACIAD0080 62977.ACIAD0070 268
62977.ACIAD0080 62977.ACIAD0072 686
62977.ACIAD0080 62977.ACIAD0073 565
62977.ACIAD0080 62977.ACIAD0074 725
62977.ACIAD0080 62977.ACIAD0075 915
62977.ACIAD0080 62977.ACIAD0076 997
62977.ACIAD0080 62977.ACIAD0078 999
62977.ACIAD0080 62977.ACIAD0079 983
62977.ACIAD0080 62977.ACIAD0081 833
62977.ACIAD0080 62977.ACIAD0082 891
62977.ACIAD0080 62977.ACIAD0083 740
62977.ACIAD0080 62977.ACIAD0084 778
62977.ACIAD0080 62977.ACIAD0085 802
62977.ACIAD0080 62977.ACIAD0086 527
62977.ACIAD0080 62977.ACIAD0087 489
62977.ACIAD0080 62977.ACIAD0088 651
62977.ACIAD0080 62977.ACIAD0090 169
62977.ACIAD0080 62977.ACIAD0091 315
62977.ACIAD0080 62977.ACIAD0092 498
62977.ACIAD0080 62977.ACIAD0093 453
62977.ACIAD0080 62977.ACIAD0094 432
62977.ACIAD0080 62977.ACIAD0095 485
62977.ACIAD0080 62977.ACIAD0096 780
62977.ACIAD0080 62977.ACIAD0098 453
62977.ACIAD0080 62977.ACIAD0099 442
62977.ACIAD0080 62977.ACIAD0100 368
62977.ACIAD0080 62977.ACIAD0101 272
62977.ACIAD0080 62977.ACIAD0102 421
62977.ACIAD0080 62977.ACIAD0104 388
62977.ACIAD0080 62977.ACIAD0228 318
62977.ACIAD0080 62977.ACIAD0286 224
62977.ACIAD0080 62977.ACIAD0412 267
62977.ACIAD0080 62977.ACIAD0442 151
62977.ACIAD0080 62977.ACIAD0482 163
62977.ACIAD0080 62977.ACIAD0528 156
62977.ACIAD0080 62977.ACIAD0539 156
62977.ACIAD0080 62977.ACIAD0553 163
62977.ACIAD0080 62977.ACIAD0556 176
62977.ACIAD0080 62977.ACIAD0561 265
62977.ACIAD0080 62977.ACIAD0572 191
62977.ACIAD0080 62977.ACIAD0601 201
62977.ACIAD0080 62977.ACIAD0602 163
62977.ACIAD0080 62977.ACIAD0605 162
62977.ACIAD0080 62977.ACIAD0633 222
62977.ACIAD0080 62977.ACIAD0679 156
62977.ACIAD0080 62977.ACIAD0758 156
62977.ACIAD0080 62977.ACIAD0772 251
62977.ACIAD0080 62977.ACIAD0826 154
62977.ACIAD0080 62977.ACIAD0833 158
62977.ACIAD0080 62977.ACIAD0849 491
62977.ACIAD0080 62977.ACIAD0858 156
62977.ACIAD0080 62977.ACIAD0864 179
62977.ACIAD0080 62977.ACIAD0865 238
62977.ACIAD0080 62977.ACIAD0877 234
62977.ACIAD0080 62977.ACIAD0902 388
62977.ACIAD0080 62977.ACIAD0921 354
62977.ACIAD0080 62977.ACIAD0930 243
62977.ACIAD0080 62977.ACIAD1007 267
62977.ACIAD0080 62977.ACIAD1032 234
62977.ACIAD0080 62977.ACIAD1072 332
62977.ACIAD0080 62977.ACIAD1073 332
62977.ACIAD0080 62977.ACIAD1119 419
62977.ACIAD0080 62977.ACIAD1137 431
62977.ACIAD0080 62977.ACIAD1175 536
62977.ACIAD0080 62977.ACIAD1251 192
62977.ACIAD0080 62977.ACIAD1274 156
62977.ACIAD0080 62977.ACIAD1347 154
62977.ACIAD0080 62977.ACIAD1357 151
62977.ACIAD0080 62977.ACIAD1387 224
62977.ACIAD0080 62977.ACIAD1482 183
62977.ACIAD0080 62977.ACIAD1489 168
62977.ACIAD0080 62977.ACIAD1491 386
62977.ACIAD0080 62977.ACIAD1536 197
62977.ACIAD0080 62977.ACIAD1557 156
62977.ACIAD0080 62977.ACIAD1668 156
62977.ACIAD0080 62977.ACIAD1798 442
62977.ACIAD0080 62977.ACIAD1891 421
62977.ACIAD0080 62977.ACIAD1921 198
62977.ACIAD0080 62977.ACIAD1987 205
62977.ACIAD0080 62977.ACIAD2087 160
62977.ACIAD0080 62977.ACIAD2117 179
62977.ACIAD0080 62977.ACIAD2222 224
62977.ACIAD0080 62977.ACIAD2244 166
62977.ACIAD0080 62977.ACIAD2271 205
62977.ACIAD0080 62977.ACIAD2335 211
62977.ACIAD0080 62977.ACIAD2369 363
62977.ACIAD0080 62977.ACIAD2452 151
62977.ACIAD0080 62977.ACIAD2474 307
62977.ACIAD0080 62977.ACIAD2574 160
62977.ACIAD0080 62977.ACIAD2654 221
62977.ACIAD0080 62977.ACIAD2655 188
62977.ACIAD0080 62977.ACIAD2660 198
62977.ACIAD0080 62977.ACIAD2758 274
62977.ACIAD0080 62977.ACIAD2767 179
62977.ACIAD0080 62977.ACIAD2838 182
62977.ACIAD0080 62977.ACIAD2860 153
62977.ACIAD0080 62977.ACIAD2861 250
62977.ACIAD0080 62977.ACIAD2922 156
62977.ACIAD0080 62977.ACIAD2995 156
62977.ACIAD0080 62977.ACIAD3005 160
62977.ACIAD0080 62977.ACIAD3008 197
62977.ACIAD0080 62977.ACIAD3106 246
62977.ACIAD0080 62977.ACIAD3116 164
62977.ACIAD0080 62977.ACIAD3234 321
62977.ACIAD0080 62977.ACIAD3283 156
62977.ACIAD0080 62977.ACIAD3362 156
62977.ACIAD0080 62977.ACIAD3363 302
62977.ACIAD0080 62977.ACIAD3393 156
62977.ACIAD0080 62977.ACIAD3396 238
62977.ACIAD0080 62977.ACIAD3404 222
62977.ACIAD0080 62977.ACIAD3479 238
62977.ACIAD0080 62977.ACIAD3502 187
62977.ACIAD0080 62977.ACIAD3570 165
62977.ACIAD0080 62977.ACIAD3571 223
62977.ACIAD0080 62977.ACIAD3575 161
62977.ACIAD0080 62977.ACIAD3576 360
62977.ACIAD0081 62977.ACIAD0072 496
62977.ACIAD0081 62977.ACIAD0073 486
62977.ACIAD0081 62977.ACIAD0074 512
62977.ACIAD0081 62977.ACIAD0075 522
62977.ACIAD0081 62977.ACIAD0076 586
62977.ACIAD0081 62977.ACIAD0078 629
62977.ACIAD0081 62977.ACIAD0079 664
62977.ACIAD0081 62977.ACIAD0080 833
62977.ACIAD0081 62977.ACIAD0082 872
62977.ACIAD0081 62977.ACIAD0083 787
62977.ACIAD0081 62977.ACIAD0084 781
62977.ACIAD0081 62977.ACIAD0085 735
62977.ACIAD0081 62977.ACIAD0086 460
62977.ACIAD0081 62977.ACIAD0087 169
62977.ACIAD0081 62977.ACIAD0090 329
62977.ACIAD0081 62977.ACIAD0091 599
62977.ACIAD0081 62977.ACIAD0093 192
62977.ACIAD0081 62977.ACIAD0095 169
62977.ACIAD0081 62977.ACIAD0096 207
62977.ACIAD0081 62977.ACIAD0098 192
62977.ACIAD0081 62977.ACIAD0100 303
62977.ACIAD0081 62977.ACIAD0103 186
62977.ACIAD0081 62977.ACIAD0185 177
62977.ACIAD0081 62977.ACIAD0257 150
62977.ACIAD0081 62977.ACIAD0400 195
62977.ACIAD0081 62977.ACIAD0409 156
62977.ACIAD0081 62977.ACIAD0482 189
62977.ACIAD0081 62977.ACIAD0553 378
62977.ACIAD0081 62977.ACIAD0602 488
62977.ACIAD0081 62977.ACIAD0657 157
62977.ACIAD0081 62977.ACIAD0713 169
62977.ACIAD0081 62977.ACIAD0768 172
62977.ACIAD0081 62977.ACIAD0777 160
62977.ACIAD0081 62977.ACIAD0855 193
62977.ACIAD0081 62977.ACIAD0924 181
62977.ACIAD0081 62977.ACIAD0934 178
62977.ACIAD0081 62977.ACIAD0970 163
62977.ACIAD0081 62977.ACIAD1041 154
62977.ACIAD0081 62977.ACIAD1119 216
62977.ACIAD0081 62977.ACIAD1175 169
62977.ACIAD0081 62977.ACIAD1302 161
62977.ACIAD0081 62977.ACIAD1336 159
62977.ACIAD0081 62977.ACIAD1409 155
62977.ACIAD0081 62977.ACIAD1556 198
62977.ACIAD0081 62977.ACIAD1699 181
62977.ACIAD0081 62977.ACIAD1721 181
62977.ACIAD0081 62977.ACIAD1734 178
62977.ACIAD0081 62977.ACIAD1805 179
62977.ACIAD0081 62977.ACIAD1806 278
62977.ACIAD0081 62977.ACIAD1870 198
62977.ACIAD0081 62977.ACIAD1958 153
62977.ACIAD0081 62977.ACIAD1964 159
62977.ACIAD0081 62977.ACIAD2005 208
62977.ACIAD0081 62977.ACIAD2192 244
62977.ACIAD0081 62977.ACIAD2271 262
62977.ACIAD0081 62977.ACIAD2336 163
62977.ACIAD0081 62977.ACIAD2369 297
62977.ACIAD0081 62977.ACIAD2376 150
62977.ACIAD0081 62977.ACIAD2405 153
62977.ACIAD0081 62977.ACIAD2434 153
62977.ACIAD0081 62977.ACIAD2541 165
62977.ACIAD0081 62977.ACIAD2657 215
62977.ACIAD0081 62977.ACIAD2659 173
62977.ACIAD0081 62977.ACIAD2671 234
62977.ACIAD0081 62977.ACIAD2731 181
62977.ACIAD0081 62977.ACIAD2772 155
62977.ACIAD0081 62977.ACIAD2814 152
62977.ACIAD0081 62977.ACIAD2862 152
62977.ACIAD0081 62977.ACIAD2950 160
62977.ACIAD0081 62977.ACIAD2968 162
62977.ACIAD0081 62977.ACIAD3055 164
62977.ACIAD0081 62977.ACIAD3093 181
62977.ACIAD0081 62977.ACIAD3119 191
62977.ACIAD0081 62977.ACIAD3138 275
62977.ACIAD0081 62977.ACIAD3407 158
62977.ACIAD0081 62977.ACIAD3414 158
62977.ACIAD0081 62977.ACIAD3680 202
62977.ACIAD0082 62977.ACIAD0022 301
62977.ACIAD0082 62977.ACIAD0044 301
62977.ACIAD0082 62977.ACIAD0068 276
62977.ACIAD0082 62977.ACIAD0069 246
62977.ACIAD0082 62977.ACIAD0070 332
62977.ACIAD0082 62977.ACIAD0072 543
62977.ACIAD0082 62977.ACIAD0073 486
62977.ACIAD0082 62977.ACIAD0074 612
62977.ACIAD0082 62977.ACIAD0075 622
62977.ACIAD0082 62977.ACIAD0076 762
62977.ACIAD0082 62977.ACIAD0078 766
62977.ACIAD0082 62977.ACIAD0079 753
62977.ACIAD0082 62977.ACIAD0080 891
62977.ACIAD0082 62977.ACIAD0081 872
62977.ACIAD0082 62977.ACIAD0083 787
62977.ACIAD0082 62977.ACIAD0084 806
62977.ACIAD0082 62977.ACIAD0085 798
62977.ACIAD0082 62977.ACIAD0086 388
62977.ACIAD0082 62977.ACIAD0087 234
62977.ACIAD0082 62977.ACIAD0092 344
62977.ACIAD0082 62977.ACIAD0093 334
62977.ACIAD0082 62977.ACIAD0094 338
62977.ACIAD0082 62977.ACIAD0096 393
62977.ACIAD0082 62977.ACIAD0098 334
62977.ACIAD0082 62977.ACIAD0100 220
62977.ACIAD0082 62977.ACIAD0155 153
62977.ACIAD0082 62977.ACIAD0192 207
62977.ACIAD0082 62977.ACIAD0203 295
62977.ACIAD0082 62977.ACIAD0252 152
62977.ACIAD0082 62977.ACIAD0285 150
62977.ACIAD0082 62977.ACIAD0368 158
62977.ACIAD0082 62977.ACIAD0398 151
62977.ACIAD0082 62977.ACIAD0480 210
62977.ACIAD0082 62977.ACIAD0482 301
62977.ACIAD0082 62977.ACIAD0572 175
62977.ACIAD0082 62977.ACIAD0601 375
62977.ACIAD0082 62977.ACIAD0658 212
62977.ACIAD0082 62977.ACIAD0772 215
62977.ACIAD0082 62977.ACIAD0877 334
62977.ACIAD0082 62977.ACIAD1030 155
62977.ACIAD0082 62977.ACIAD1032 197
62977.ACIAD0082 62977.ACIAD1068 154
62977.ACIAD0082 62977.ACIAD1119 175
62977.ACIAD0082 62977.ACIAD1175 192
62977.ACIAD0082 62977.ACIAD1178 155
62977.ACIAD0082 62977.ACIAD1200 164
62977.ACIAD0082 62977.ACIAD1290 219
62977.ACIAD0082 62977.ACIAD1341 150
62977.ACIAD0082 62977.ACIAD1387 216
62977.ACIAD0082 62977.ACIAD1433 178
62977.ACIAD0082 62977.ACIAD1443 152
62977.ACIAD0082 62977.ACIAD1487 171
62977.ACIAD0082 62977.ACIAD1491 250
62977.ACIAD0082 62977.ACIAD1556 172
62977.ACIAD0082 62977.ACIAD1764 172
62977.ACIAD0082 62977.ACIAD1794 154
62977.ACIAD0082 62977.ACIAD1864 248
62977.ACIAD0082 62977.ACIAD1999 167
62977.ACIAD0082 62977.ACIAD2002 247
62977.ACIAD0082 62977.ACIAD2059 163
62977.ACIAD0082 62977.ACIAD2091 163
62977.ACIAD0082 62977.ACIAD2234 194
62977.ACIAD0082 62977.ACIAD2236 171
62977.ACIAD0082 62977.ACIAD2313 180
62977.ACIAD0082 62977.ACIAD2340 150
62977.ACIAD0082 62977.ACIAD2369 229
62977.ACIAD0082 62977.ACIAD2448 152
62977.ACIAD0082 62977.ACIAD2455 170
62977.ACIAD0082 62977.ACIAD2540 204
62977.ACIAD0082 62977.ACIAD2549 152
62977.ACIAD0082 62977.ACIAD2561 393
62977.ACIAD0082 62977.ACIAD2651 188
62977.ACIAD0082 62977.ACIAD2766 194
62977.ACIAD0082 62977.ACIAD2772 328
62977.ACIAD0082 62977.ACIAD2896 176
62977.ACIAD0082 62977.ACIAD3093 153
62977.ACIAD0082 62977.ACIAD3363 267
62977.ACIAD0082 62977.ACIAD3366 151
62977.ACIAD0082 62977.ACIAD3479 318
62977.ACIAD0082 62977.ACIAD3483 171
62977.ACIAD0082 62977.ACIAD3521 156
62977.ACIAD0082 62977.ACIAD3665 166
62977.ACIAD0083 62977.ACIAD0002 259
62977.ACIAD0083 62977.ACIAD0044 196
62977.ACIAD0083 62977.ACIAD0072 417
62977.ACIAD0083 62977.ACIAD0073 449
62977.ACIAD0083 62977.ACIAD0074 449
62977.ACIAD0083 62977.ACIAD0075 510
62977.ACIAD0083 62977.ACIAD0076 555
62977.ACIAD0083 62977.ACIAD0078 551
62977.ACIAD0083 62977.ACIAD0079 551
62977.ACIAD0083 62977.ACIAD0080 740
62977.ACIAD0083 62977.ACIAD0081 787
62977.ACIAD0083 62977.ACIAD0082 787
62977.ACIAD0083 62977.ACIAD0084 787
62977.ACIAD0083 62977.ACIAD0085 744
62977.ACIAD0083 62977.ACIAD0164 189
62977.ACIAD0083 62977.ACIAD0209 183
62977.ACIAD0083 62977.ACIAD0299 152
62977.ACIAD0083 62977.ACIAD0331 155
62977.ACIAD0083 62977.ACIAD0495 164
62977.ACIAD0083 62977.ACIAD0526 236
62977.ACIAD0083 62977.ACIAD0533 295
62977.ACIAD0083 62977.ACIAD0566 177
62977.ACIAD0083 62977.ACIAD0641 186
62977.ACIAD0083 62977.ACIAD0645 153
62977.ACIAD0083 62977.ACIAD0666 152
62977.ACIAD0083 62977.ACIAD0753 157
62977.ACIAD0083 62977.ACIAD0755 205
62977.ACIAD0083 62977.ACIAD0779 241
62977.ACIAD0083 62977.ACIAD0856 170
62977.ACIAD0083 62977.ACIAD0860 157
62977.ACIAD0083 62977.ACIAD0885 152
62977.ACIAD0083 62977.ACIAD0900 170
62977.ACIAD0083 62977.ACIAD0943 374
62977.ACIAD0083 62977.ACIAD1055 243
62977.ACIAD0083 62977.ACIAD1152 168
62977.ACIAD0083 62977.ACIAD1270 244
62977.ACIAD0083 62977.ACIAD1317 184
62977.ACIAD0083 62977.ACIAD1375 152
62977.ACIAD0083 62977.ACIAD1397 157
62977.ACIAD0083 62977.ACIAD1591 208
62977.ACIAD0083 62977.ACIAD1636 158
62977.ACIAD0083 62977.ACIAD1681 170
62977.ACIAD0083 62977.ACIAD1684 177
62977.ACIAD0083 62977.ACIAD1802 154
62977.ACIAD0083 62977.ACIAD1821 191
62977.ACIAD0083 62977.ACIAD2094 157
62977.ACIAD0083 62977.ACIAD2156 357
62977.ACIAD0083 62977.ACIAD2185 235
62977.ACIAD0083 62977.ACIAD2192 676
62977.ACIAD0083 62977.ACIAD2200 261
62977.ACIAD0083 62977.ACIAD2235 184
62977.ACIAD0083 62977.ACIAD2240 184
62977.ACIAD0083 62977.ACIAD2296 152
62977.ACIAD0083 62977.ACIAD2313 168
62977.ACIAD0083 62977.ACIAD2353 158
62977.ACIAD0083 62977.ACIAD2372 165
62977.ACIAD0083 62977.ACIAD2377 176
62977.ACIAD0083 62977.ACIAD2412 309
62977.ACIAD0083 62977.ACIAD2433 235
62977.ACIAD0083 62977.ACIAD2509 211
62977.ACIAD0083 62977.ACIAD2564 310
62977.ACIAD0083 62977.ACIAD2607 224
62977.ACIAD0083 62977.ACIAD2664 152
62977.ACIAD0083 62977.ACIAD2764 162
62977.ACIAD0083 62977.ACIAD2838 191
62977.ACIAD0083 62977.ACIAD2846 154
62977.ACIAD0083 62977.ACIAD2923 174
62977.ACIAD0083 62977.ACIAD2927 156
62977.ACIAD0083 62977.ACIAD2936 151
62977.ACIAD0083 62977.ACIAD2950 182
62977.ACIAD0083 62977.ACIAD3083 153
62977.ACIAD0083 62977.ACIAD3185 241
62977.ACIAD0083 62977.ACIAD3236 189
62977.ACIAD0083 62977.ACIAD3449 177
62977.ACIAD0083 62977.ACIAD3499 191
62977.ACIAD0083 62977.ACIAD3545 311
62977.ACIAD0083 62977.ACIAD3558 155
62977.ACIAD0083 62977.ACIAD3562 153
62977.ACIAD0084 62977.ACIAD0005 182
62977.ACIAD0084 62977.ACIAD0034 171
62977.ACIAD0084 62977.ACIAD0042 202
62977.ACIAD0084 62977.ACIAD0043 202
62977.ACIAD0084 62977.ACIAD0044 202
62977.ACIAD0084 62977.ACIAD0064 280
62977.ACIAD0084 62977.ACIAD0068 270
62977.ACIAD0084 62977.ACIAD0069 232
62977.ACIAD0084 62977.ACIAD0070 265
62977.ACIAD0084 62977.ACIAD0072 451
62977.ACIAD0084 62977.ACIAD0073 497
62977.ACIAD0084 62977.ACIAD0074 542
62977.ACIAD0084 62977.ACIAD0075 462
62977.ACIAD0084 62977.ACIAD0076 634
62977.ACIAD0084 62977.ACIAD0078 684
62977.ACIAD0084 62977.ACIAD0079 707
62977.ACIAD0084 62977.ACIAD0080 778
62977.ACIAD0084 62977.ACIAD0081 781
62977.ACIAD0084 62977.ACIAD0082 806
62977.ACIAD0084 62977.ACIAD0083 787
62977.ACIAD0084 62977.ACIAD0085 828
62977.ACIAD0084 62977.ACIAD0086 745
62977.ACIAD0084 62977.ACIAD0087 285
62977.ACIAD0084 62977.ACIAD0089 280
62977.ACIAD0084 62977.ACIAD0090 200
62977.ACIAD0084 62977.ACIAD0091 418
62977.ACIAD0084 62977.ACIAD0093 494
62977.ACIAD0084 62977.ACIAD0095 169
62977.ACIAD0084 62977.ACIAD0096 207
62977.ACIAD0084 62977.ACIAD0098 604
62977.ACIAD0084 62977.ACIAD0100 160
62977.ACIAD0084 62977.ACIAD0102 281
62977.ACIAD0084 62977.ACIAD0104 281
62977.ACIAD0084 62977.ACIAD0295 178
62977.ACIAD0084 62977.ACIAD0390 183
62977.ACIAD0084 62977.ACIAD0482 169
62977.ACIAD0084 62977.ACIAD0524 234
62977.ACIAD0084 62977.ACIAD0527 163
62977.ACIAD0084 62977.ACIAD0532 155
62977.ACIAD0084 62977.ACIAD0553 218
62977.ACIAD0084 62977.ACIAD0602 488
62977.ACIAD0084 62977.ACIAD0605 254
62977.ACIAD0084 62977.ACIAD0660 168
62977.ACIAD0084 62977.ACIAD0672 373
62977.ACIAD0084 62977.ACIAD0677 186
62977.ACIAD0084 62977.ACIAD0685 288
62977.ACIAD0084 62977.ACIAD0768 172
62977.ACIAD0084 62977.ACIAD0801 151
62977.ACIAD0084 62977.ACIAD0847 228
62977.ACIAD0084 62977.ACIAD0877 322
62977.ACIAD0084 62977.ACIAD0902 281
62977.ACIAD0084 62977.ACIAD0924 181
62977.ACIAD0084 62977.ACIAD1003 158
62977.ACIAD0084 62977.ACIAD1025 167
62977.ACIAD0084 62977.ACIAD1100 170
62977.ACIAD0084 62977.ACIAD1117 152
62977.ACIAD0084 62977.ACIAD1175 250
62977.ACIAD0084 62977.ACIAD1332 186
62977.ACIAD0084 62977.ACIAD1336 159
62977.ACIAD0084 62977.ACIAD1371 232
62977.ACIAD0084 62977.ACIAD1405 154
62977.ACIAD0084 62977.ACIAD1423 168
62977.ACIAD0084 62977.ACIAD1482 414
62977.ACIAD0084 62977.ACIAD1491 221
62977.ACIAD0084 62977.ACIAD1523 222
62977.ACIAD0084 62977.ACIAD1539 155
62977.ACIAD0084 62977.ACIAD1543 158
62977.ACIAD0084 62977.ACIAD1556 198
62977.ACIAD0084 62977.ACIAD1559 160
62977.ACIAD0084 62977.ACIAD1584 242
62977.ACIAD0084 62977.ACIAD1587 187
62977.ACIAD0084 62977.ACIAD1657 209
62977.ACIAD0084 62977.ACIAD1672 154
62977.ACIAD0084 62977.ACIAD1699 181
62977.ACIAD0084 62977.ACIAD1721 181
62977.ACIAD0084 62977.ACIAD1763 242
62977.ACIAD0084 62977.ACIAD1811 156
62977.ACIAD0084 62977.ACIAD1891 281
62977.ACIAD0084 62977.ACIAD1903 164
62977.ACIAD0084 62977.ACIAD1964 159
62977.ACIAD0084 62977.ACIAD1978 159
62977.ACIAD0084 62977.ACIAD1979 215
62977.ACIAD0084 62977.ACIAD2014 189
62977.ACIAD0084 62977.ACIAD2091 242
62977.ACIAD0084 62977.ACIAD2120 169
62977.ACIAD0084 62977.ACIAD2122 308
62977.ACIAD0084 62977.ACIAD2129 153
62977.ACIAD0084 62977.ACIAD2222 202
62977.ACIAD0084 62977.ACIAD2223 202
62977.ACIAD0084 62977.ACIAD2230 152
62977.ACIAD0084 62977.ACIAD2234 179
62977.ACIAD0084 62977.ACIAD2309 207
62977.ACIAD0084 62977.ACIAD2346 231
62977.ACIAD0084 62977.ACIAD2347 202
62977.ACIAD0084 62977.ACIAD2348 202
62977.ACIAD0084 62977.ACIAD2362 246
62977.ACIAD0084 62977.ACIAD2369 219
62977.ACIAD0084 62977.ACIAD2376 269
62977.ACIAD0084 62977.ACIAD2599 424
62977.ACIAD0084 62977.ACIAD2647 202
62977.ACIAD0084 62977.ACIAD2652 202
62977.ACIAD0084 62977.ACIAD2688 205
62977.ACIAD0084 62977.ACIAD2731 181
62977.ACIAD0084 62977.ACIAD2814 152
62977.ACIAD0084 62977.ACIAD2862 152
62977.ACIAD0084 62977.ACIAD2866 184
62977.ACIAD0084 62977.ACIAD2899 263
62977.ACIAD0084 62977.ACIAD2911 197
62977.ACIAD0084 62977.ACIAD2955 322
62977.ACIAD0084 62977.ACIAD3083 152
62977.ACIAD0084 62977.ACIAD3089 256
62977.ACIAD0084 62977.ACIAD3176 155
62977.ACIAD0084 62977.ACIAD3244 162
62977.ACIAD0084 62977.ACIAD3246 185
62977.ACIAD0084 62977.ACIAD3376 251
62977.ACIAD0084 62977.ACIAD3389 153
62977.ACIAD0084 62977.ACIAD3396 224
62977.ACIAD0084 62977.ACIAD3398 229
62977.ACIAD0084 62977.ACIAD3404 224
62977.ACIAD0084 62977.ACIAD3515 157
62977.ACIAD0084 62977.ACIAD3549 174
62977.ACIAD0084 62977.ACIAD3573 352
62977.ACIAD0084 62977.ACIAD3650 165
62977.ACIAD0085 62977.ACIAD0068 276
62977.ACIAD0085 62977.ACIAD0070 172
62977.ACIAD0085 62977.ACIAD0072 570
62977.ACIAD0085 62977.ACIAD0073 397
62977.ACIAD0085 62977.ACIAD0074 650
62977.ACIAD0085 62977.ACIAD0075 400
62977.ACIAD0085 62977.ACIAD0076 659
62977.ACIAD0085 62977.ACIAD0078 767
62977.ACIAD0085 62977.ACIAD0079 722
62977.ACIAD0085 62977.ACIAD0080 802
62977.ACIAD0085 62977.ACIAD0081 735
62977.ACIAD0085 62977.ACIAD0082 798
62977.ACIAD0085 62977.ACIAD0083 744
62977.ACIAD0085 62977.ACIAD0084 828
62977.ACIAD0085 62977.ACIAD0086 388
62977.ACIAD0085 62977.ACIAD0087 234
62977.ACIAD0085 62977.ACIAD0093 332
62977.ACIAD0085 62977.ACIAD0094 218
62977.ACIAD0085 62977.ACIAD0096 604
62977.ACIAD0085 62977.ACIAD0098 332
62977.ACIAD0085 62977.ACIAD0099 230
62977.ACIAD0085 62977.ACIAD0100 256
62977.ACIAD0085 62977.ACIAD0102 214
62977.ACIAD0085 62977.ACIAD0104 151
62977.ACIAD0085 62977.ACIAD0254 183
62977.ACIAD0085 62977.ACIAD0418 173
62977.ACIAD0085 62977.ACIAD0513 160
62977.ACIAD0085 62977.ACIAD0537 168
62977.ACIAD0085 62977.ACIAD0572 175
62977.ACIAD0085 62977.ACIAD0601 175
62977.ACIAD0085 62977.ACIAD0772 215
62977.ACIAD0085 62977.ACIAD0880 159
62977.ACIAD0085 62977.ACIAD0898 247
62977.ACIAD0085 62977.ACIAD0902 151
62977.ACIAD0085 62977.ACIAD0997 276
62977.ACIAD0085 62977.ACIAD1030 155
62977.ACIAD0085 62977.ACIAD1060 248
62977.ACIAD0085 62977.ACIAD1068 160
62977.ACIAD0085 62977.ACIAD1119 175
62977.ACIAD0085 62977.ACIAD1175 192
62977.ACIAD0085 62977.ACIAD1178 155
62977.ACIAD0085 62977.ACIAD1341 165
62977.ACIAD0085 62977.ACIAD1433 163
62977.ACIAD0085 62977.ACIAD1491 218
62977.ACIAD0085 62977.ACIAD1556 172
62977.ACIAD0085 62977.ACIAD1891 214
62977.ACIAD0085 62977.ACIAD1953 198
62977.ACIAD0085 62977.ACIAD1999 167
62977.ACIAD0085 62977.ACIAD2313 180
62977.ACIAD0085 62977.ACIAD2356 219
62977.ACIAD0085 62977.ACIAD2363 160
62977.ACIAD0085 62977.ACIAD2369 229
62977.ACIAD0085 62977.ACIAD2371 233
62977.ACIAD0085 62977.ACIAD2406 151
62977.ACIAD0085 62977.ACIAD2455 170
62977.ACIAD0085 62977.ACIAD2766 194
62977.ACIAD0085 62977.ACIAD3018 152
62977.ACIAD0085 62977.ACIAD3026 165
62977.ACIAD0085 62977.ACIAD3119 168
62977.ACIAD0085 62977.ACIAD3286 152
62977.ACIAD0085 62977.ACIAD3363 280
62977.ACIAD0085 62977.ACIAD3524 156
62977.ACIAD0086 62977.ACIAD0023 404
62977.ACIAD0086 62977.ACIAD0042 202
62977.ACIAD0086 62977.ACIAD0043 202
62977.ACIAD0086 62977.ACIAD0044 299
62977.ACIAD0086 62977.ACIAD0064 443
62977.ACIAD0086 62977.ACIAD0068 447
62977.ACIAD0086 62977.ACIAD0069 335
62977.ACIAD0086 62977.ACIAD0070 363
62977.ACIAD0086 62977.ACIAD0072 573
62977.ACIAD0086 62977.ACIAD0074 335
62977.ACIAD0086 62977.ACIAD0076 582
62977.ACIAD0086 62977.ACIAD0078 605
62977.ACIAD0086 62977.ACIAD0079 671
62977.ACIAD0086 62977.ACIAD0080 527
62977.ACIAD0086 62977.ACIAD0081 460
62977.ACIAD0086 62977.ACIAD0082 388
62977.ACIAD0086 62977.ACIAD0084 745
62977.ACIAD0086 62977.ACIAD0085 388
62977.ACIAD0086 62977.ACIAD0087 612
62977.ACIAD0086 62977.ACIAD0088 725
62977.ACIAD0086 62977.ACIAD0089 431
62977.ACIAD0086 62977.ACIAD0090 588
62977.ACIAD0086 62977.ACIAD0091 582
62977.ACIAD0086 62977.ACIAD0092 712
62977.ACIAD0086 62977.ACIAD0093 630
62977.ACIAD0086 62977.ACIAD0094 461
62977.ACIAD0086 62977.ACIAD0095 586
62977.ACIAD0086 62977.ACIAD0096 688
62977.ACIAD0086 62977.ACIAD0098 650
62977.ACIAD0086 62977.ACIAD0099 715
62977.ACIAD0086 62977.ACIAD0100 515
62977.ACIAD0086 62977.ACIAD0101 969
62977.ACIAD0086 62977.ACIAD0102 648
62977.ACIAD0086 62977.ACIAD0104 996
62977.ACIAD0086 62977.ACIAD0164 153
62977.ACIAD0086 62977.ACIAD0198 220
62977.ACIAD0086 62977.ACIAD0206 225
62977.ACIAD0086 62977.ACIAD0209 316
62977.ACIAD0086 62977.ACIAD0229 160
62977.ACIAD0086 62977.ACIAD0235 162
62977.ACIAD0086 62977.ACIAD0242 308
62977.ACIAD0086 62977.ACIAD0244 271
62977.ACIAD0086 62977.ACIAD0249 274
62977.ACIAD0086 62977.ACIAD0257 160
62977.ACIAD0086 62977.ACIAD0264 269
62977.ACIAD0086 62977.ACIAD0270 167
62977.ACIAD0086 62977.ACIAD0272 151
62977.ACIAD0086 62977.ACIAD0285 416
62977.ACIAD0086 62977.ACIAD0352 193
62977.ACIAD0086 62977.ACIAD0361 275
62977.ACIAD0086 62977.ACIAD0369 245
62977.ACIAD0086 62977.ACIAD0371 211
62977.ACIAD0086 62977.ACIAD0408 256
62977.ACIAD0086 62977.ACIAD0451 164
62977.ACIAD0086 62977.ACIAD0482 460
62977.ACIAD0086 62977.ACIAD0493 327
62977.ACIAD0086 62977.ACIAD0500 256
62977.ACIAD0086 62977.ACIAD0538 160
62977.ACIAD0086 62977.ACIAD0542 277
62977.ACIAD0086 62977.ACIAD0552 160
62977.ACIAD0086 62977.ACIAD0553 949
62977.ACIAD0086 62977.ACIAD0554 161
62977.ACIAD0086 62977.ACIAD0556 272
62977.ACIAD0086 62977.ACIAD0560 416
62977.ACIAD0086 62977.ACIAD0565 150
62977.ACIAD0086 62977.ACIAD0572 213
62977.ACIAD0086 62977.ACIAD0601 269
62977.ACIAD0086 62977.ACIAD0602 460
62977.ACIAD0086 62977.ACIAD0643 249
62977.ACIAD0086 62977.ACIAD0661 180
62977.ACIAD0086 62977.ACIAD0674 329
62977.ACIAD0086 62977.ACIAD0678 264
62977.ACIAD0086 62977.ACIAD0707 196
62977.ACIAD0086 62977.ACIAD0761 187
62977.ACIAD0086 62977.ACIAD0776 249
62977.ACIAD0086 62977.ACIAD0839 197
62977.ACIAD0086 62977.ACIAD0841 264
62977.ACIAD0086 62977.ACIAD0849 416
62977.ACIAD0086 62977.ACIAD0881 150
62977.ACIAD0086 62977.ACIAD0895 151
62977.ACIAD0086 62977.ACIAD0902 989
62977.ACIAD0086 62977.ACIAD0914 307
62977.ACIAD0086 62977.ACIAD0965 161
62977.ACIAD0086 62977.ACIAD1017 307
62977.ACIAD0086 62977.ACIAD1021 248
62977.ACIAD0086 62977.ACIAD1072 228
62977.ACIAD0086 62977.ACIAD1073 230
62977.ACIAD0086 62977.ACIAD1089 416
62977.ACIAD0086 62977.ACIAD1119 213
62977.ACIAD0086 62977.ACIAD1175 424
62977.ACIAD0086 62977.ACIAD1192 152
62977.ACIAD0086 62977.ACIAD1204 158
62977.ACIAD0086 62977.ACIAD1221 195
62977.ACIAD0086 62977.ACIAD1253 160
62977.ACIAD0086 62977.ACIAD1258 224
62977.ACIAD0086 62977.ACIAD1266 326
62977.ACIAD0086 62977.ACIAD1321 307
62977.ACIAD0086 62977.ACIAD1323 192
62977.ACIAD0086 62977.ACIAD1332 163
62977.ACIAD0086 62977.ACIAD1366 235
62977.ACIAD0086 62977.ACIAD1374 223
62977.ACIAD0086 62977.ACIAD1378 223
62977.ACIAD0086 62977.ACIAD1380 220
62977.ACIAD0086 62977.ACIAD1381 171
62977.ACIAD0086 62977.ACIAD1382 169
62977.ACIAD0086 62977.ACIAD1387 340
62977.ACIAD0086 62977.ACIAD1423 355
62977.ACIAD0086 62977.ACIAD1431 155
62977.ACIAD0086 62977.ACIAD1438 215
62977.ACIAD0086 62977.ACIAD1448 209
62977.ACIAD0086 62977.ACIAD1482 424
62977.ACIAD0086 62977.ACIAD1491 318
62977.ACIAD0086 62977.ACIAD1537 172
62977.ACIAD0086 62977.ACIAD1584 223
62977.ACIAD0086 62977.ACIAD1607 181
62977.ACIAD0086 62977.ACIAD1613 181
62977.ACIAD0086 62977.ACIAD1642 264
62977.ACIAD0086 62977.ACIAD1650 901
62977.ACIAD0086 62977.ACIAD1667 161
62977.ACIAD0086 62977.ACIAD1693 181
62977.ACIAD0086 62977.ACIAD1695 209
62977.ACIAD0086 62977.ACIAD1704 209
62977.ACIAD0086 62977.ACIAD1756 249
62977.ACIAD0086 62977.ACIAD1763 223
62977.ACIAD0086 62977.ACIAD1775 229
62977.ACIAD0086 62977.ACIAD1891 648
62977.ACIAD0086 62977.ACIAD1920 151
62977.ACIAD0086 62977.ACIAD1946 203
62977.ACIAD0086 62977.ACIAD1970 206
62977.ACIAD0086 62977.ACIAD1980 396
62977.ACIAD0086 62977.ACIAD2002 192
62977.ACIAD0086 62977.ACIAD2017 416
62977.ACIAD0086 62977.ACIAD2035 224
62977.ACIAD0086 62977.ACIAD2052 150
62977.ACIAD0086 62977.ACIAD2071 360
62977.ACIAD0086 62977.ACIAD2089 198
62977.ACIAD0086 62977.ACIAD2091 223
62977.ACIAD0086 62977.ACIAD2214 202
62977.ACIAD0086 62977.ACIAD2223 202
62977.ACIAD0086 62977.ACIAD2263 156
62977.ACIAD0086 62977.ACIAD2282 274
62977.ACIAD0086 62977.ACIAD2309 272
62977.ACIAD0086 62977.ACIAD2324 210
62977.ACIAD0086 62977.ACIAD2341 246
62977.ACIAD0086 62977.ACIAD2346 270
62977.ACIAD0086 62977.ACIAD2347 322
62977.ACIAD0086 62977.ACIAD2348 247
62977.ACIAD0086 62977.ACIAD2350 244
62977.ACIAD0086 62977.ACIAD2352 151
62977.ACIAD0086 62977.ACIAD2353 156
62977.ACIAD0086 62977.ACIAD2368 184
62977.ACIAD0086 62977.ACIAD2369 761
62977.ACIAD0086 62977.ACIAD2371 180
62977.ACIAD0086 62977.ACIAD2373 228
62977.ACIAD0086 62977.ACIAD2374 308
62977.ACIAD0086 62977.ACIAD2432 240
62977.ACIAD0086 62977.ACIAD2474 270
62977.ACIAD0086 62977.ACIAD2513 289
62977.ACIAD0086 62977.ACIAD2514 305
62977.ACIAD0086 62977.ACIAD2576 191
62977.ACIAD0086 62977.ACIAD2577 198
62977.ACIAD0086 62977.ACIAD2583 355
62977.ACIAD0086 62977.ACIAD2584 245
62977.ACIAD0086 62977.ACIAD2587 208
62977.ACIAD0086 62977.ACIAD2594 416
62977.ACIAD0086 62977.ACIAD2601 434
62977.ACIAD0086 62977.ACIAD2612 307
62977.ACIAD0086 62977.ACIAD2623 152
62977.ACIAD0086 62977.ACIAD2625 918
62977.ACIAD0086 62977.ACIAD2638 318
62977.ACIAD0086 62977.ACIAD2641 172
62977.ACIAD0086 62977.ACIAD2652 202
62977.ACIAD0086 62977.ACIAD2654 310
62977.ACIAD0086 62977.ACIAD2655 231
62977.ACIAD0086 62977.ACIAD2671 215
62977.ACIAD0086 62977.ACIAD2694 160
62977.ACIAD0086 62977.ACIAD2746 152
62977.ACIAD0086 62977.ACIAD2814 151
62977.ACIAD0086 62977.ACIAD2879 340
62977.ACIAD0086 62977.ACIAD2880 208
62977.ACIAD0086 62977.ACIAD2881 266
62977.ACIAD0086 62977.ACIAD2882 290
62977.ACIAD0086 62977.ACIAD2888 152
62977.ACIAD0086 62977.ACIAD2893 153
62977.ACIAD0086 62977.ACIAD2901 159
62977.ACIAD0086 62977.ACIAD2911 158
62977.ACIAD0086 62977.ACIAD2942 161
62977.ACIAD0086 62977.ACIAD2950 318
62977.ACIAD0086 62977.ACIAD2963 191
62977.ACIAD0086 62977.ACIAD3030 373
62977.ACIAD0086 62977.ACIAD3060 274
62977.ACIAD0086 62977.ACIAD3062 301
62977.ACIAD0086 62977.ACIAD3064 232
62977.ACIAD0086 62977.ACIAD3108 246
62977.ACIAD0086 62977.ACIAD3131 158
62977.ACIAD0086 62977.ACIAD3234 416
62977.ACIAD0086 62977.ACIAD3238 160
62977.ACIAD0086 62977.ACIAD3307 160
62977.ACIAD0086 62977.ACIAD3312 339
62977.ACIAD0086 62977.ACIAD3337 318
62977.ACIAD0086 62977.ACIAD3363 404
62977.ACIAD0086 62977.ACIAD3371 151
62977.ACIAD0086 62977.ACIAD3396 195
62977.ACIAD0086 62977.ACIAD3430 356
62977.ACIAD0086 62977.ACIAD3441 256
62977.ACIAD0086 62977.ACIAD3479 437
62977.ACIAD0086 62977.ACIAD3501 152
62977.ACIAD0086 62977.ACIAD3502 801
62977.ACIAD0086 62977.ACIAD3525 160
62977.ACIAD0086 62977.ACIAD3558 151
62977.ACIAD0086 62977.ACIAD3575 152
62977.ACIAD0086 62977.ACIAD3576 939
62977.ACIAD0086 62977.ACIAD3636 326
62977.ACIAD0086 62977.ACIAD3665 161
62977.ACIAD0086 62977.ACIAD3680 168
62977.ACIAD0087 62977.ACIAD0007 195
62977.ACIAD0087 62977.ACIAD0013 307
62977.ACIAD0087 62977.ACIAD0064 274
62977.ACIAD0087 62977.ACIAD0065 229
62977.ACIAD0087 62977.ACIAD0066 231
62977.ACIAD0087 62977.ACIAD0068 628
62977.ACIAD0087 62977.ACIAD0069 507
62977.ACIAD0087 62977.ACIAD0070 499
62977.ACIAD0087 62977.ACIAD0072 475
62977.ACIAD0087 62977.ACIAD0074 184
62977.ACIAD0087 62977.ACIAD0075 192
62977.ACIAD0087 62977.ACIAD0076 734
62977.ACIAD0087 62977.ACIAD0078 549
62977.ACIAD0087 62977.ACIAD0079 725
62977.ACIAD0087 62977.ACIAD0080 489
62977.ACIAD0087 62977.ACIAD0081 169
62977.ACIAD0087 62977.ACIAD0082 234
62977.ACIAD0087 62977.ACIAD0084 285
62977.ACIAD0087 62977.ACIAD0085 234
62977.ACIAD0087 62977.ACIAD0086 612
62977.ACIAD0087 62977.ACIAD0088 975
62977.ACIAD0087 62977.ACIAD0089 807
62977.ACIAD0087 62977.ACIAD0090 828
62977.ACIAD0087 62977.ACIAD0091 833
62977.ACIAD0087 62977.ACIAD0092 825
62977.ACIAD0087 62977.ACIAD0093 828
62977.ACIAD0087 62977.ACIAD0094 829
62977.ACIAD0087 62977.ACIAD0095 873
62977.ACIAD0087 62977.ACIAD0096 928
62977.ACIAD0087 62977.ACIAD0098 474
62977.ACIAD0087 62977.ACIAD0099 584
62977.ACIAD0087 62977.ACIAD0100 524
62977.ACIAD0087 62977.ACIAD0101 256
62977.ACIAD0087 62977.ACIAD0102 300
62977.ACIAD0087 62977.ACIAD0104 152
62977.ACIAD0087 62977.ACIAD0110 224
62977.ACIAD0087 62977.ACIAD0133 154
62977.ACIAD0087 62977.ACIAD0287 195
62977.ACIAD0087 62977.ACIAD0379 198
62977.ACIAD0087 62977.ACIAD0384 152
62977.ACIAD0087 62977.ACIAD0476 245
62977.ACIAD0087 62977.ACIAD0482 169
62977.ACIAD0087 62977.ACIAD0484 151
62977.ACIAD0087 62977.ACIAD0526 198
62977.ACIAD0087 62977.ACIAD0553 169
62977.ACIAD0087 62977.ACIAD0561 151
62977.ACIAD0087 62977.ACIAD0601 224
62977.ACIAD0087 62977.ACIAD0602 169
62977.ACIAD0087 62977.ACIAD0604 274
62977.ACIAD0087 62977.ACIAD0663 160
62977.ACIAD0087 62977.ACIAD0772 281
62977.ACIAD0087 62977.ACIAD0773 234
62977.ACIAD0087 62977.ACIAD0823 154
62977.ACIAD0087 62977.ACIAD0849 320
62977.ACIAD0087 62977.ACIAD0877 156
62977.ACIAD0087 62977.ACIAD0887 167
62977.ACIAD0087 62977.ACIAD0902 152
62977.ACIAD0087 62977.ACIAD0974 167
62977.ACIAD0087 62977.ACIAD1002 167
62977.ACIAD0087 62977.ACIAD1021 196
62977.ACIAD0087 62977.ACIAD1029 274
62977.ACIAD0087 62977.ACIAD1030 232
62977.ACIAD0087 62977.ACIAD1032 156
62977.ACIAD0087 62977.ACIAD1061 308
62977.ACIAD0087 62977.ACIAD1069 224
62977.ACIAD0087 62977.ACIAD1151 157
62977.ACIAD0087 62977.ACIAD1175 978
62977.ACIAD0087 62977.ACIAD1178 232
62977.ACIAD0087 62977.ACIAD1264 167
62977.ACIAD0087 62977.ACIAD1301 154
62977.ACIAD0087 62977.ACIAD1380 322
62977.ACIAD0087 62977.ACIAD1491 435
62977.ACIAD0087 62977.ACIAD1556 253
62977.ACIAD0087 62977.ACIAD1618 154
62977.ACIAD0087 62977.ACIAD1798 268
62977.ACIAD0087 62977.ACIAD1891 300
62977.ACIAD0087 62977.ACIAD1904 151
62977.ACIAD0087 62977.ACIAD1934 288
62977.ACIAD0087 62977.ACIAD1946 232
62977.ACIAD0087 62977.ACIAD2028 301
62977.ACIAD0087 62977.ACIAD2088 169
62977.ACIAD0087 62977.ACIAD2255 198
62977.ACIAD0087 62977.ACIAD2293 167
62977.ACIAD0087 62977.ACIAD2330 150
62977.ACIAD0087 62977.ACIAD2346 339
62977.ACIAD0087 62977.ACIAD2369 312
62977.ACIAD0087 62977.ACIAD2379 167
62977.ACIAD0087 62977.ACIAD2416 191
62977.ACIAD0087 62977.ACIAD2525 188
62977.ACIAD0087 62977.ACIAD2553 176
62977.ACIAD0087 62977.ACIAD2612 468
62977.ACIAD0087 62977.ACIAD2659 224
62977.ACIAD0087 62977.ACIAD2766 206
62977.ACIAD0087 62977.ACIAD2832 174
62977.ACIAD0087 62977.ACIAD2847 176
62977.ACIAD0087 62977.ACIAD2853 363
62977.ACIAD0087 62977.ACIAD2867 291
62977.ACIAD0087 62977.ACIAD2940 468
62977.ACIAD0087 62977.ACIAD2946 224
62977.ACIAD0087 62977.ACIAD2968 172
62977.ACIAD0087 62977.ACIAD2994 167
62977.ACIAD0087 62977.ACIAD3038 242
62977.ACIAD0087 62977.ACIAD3064 202
62977.ACIAD0087 62977.ACIAD3070 230
62977.ACIAD0087 62977.ACIAD3135 198
62977.ACIAD0087 62977.ACIAD3146 234
62977.ACIAD0087 62977.ACIAD3157 246
62977.ACIAD0087 62977.ACIAD3158 198
62977.ACIAD0087 62977.ACIAD3234 320
62977.ACIAD0087 62977.ACIAD3278 154
62977.ACIAD0087 62977.ACIAD3307 154
62977.ACIAD0087 62977.ACIAD3315 165
62977.ACIAD0087 62977.ACIAD3363 287
62977.ACIAD0087 62977.ACIAD3388 150
62977.ACIAD0087 62977.ACIAD3389 166
62977.ACIAD0087 62977.ACIAD3391 167
62977.ACIAD0087 62977.ACIAD3396 356
62977.ACIAD0087 62977.ACIAD3398 252
62977.ACIAD0087 62977.ACIAD3404 167
62977.ACIAD0087 62977.ACIAD3500 214
62977.ACIAD0087 62977.ACIAD3510 238
62977.ACIAD0087 62977.ACIAD3570 231
62977.ACIAD0087 62977.ACIAD3572 192
62977.ACIAD0087 62977.ACIAD3576 156
62977.ACIAD0087 62977.ACIAD3596 202
62977.ACIAD0087 62977.ACIAD3598 205
62977.ACIAD0087 62977.ACIAD3619 156
62977.ACIAD0087 62977.ACIAD3637 155
62977.ACIAD0088 62977.ACIAD0064 234
62977.ACIAD0088 62977.ACIAD0065 228
62977.ACIAD0088 62977.ACIAD0066 230
62977.ACIAD0088 62977.ACIAD0068 448
62977.ACIAD0088 62977.ACIAD0069 484
62977.ACIAD0088 62977.ACIAD0070 260
62977.ACIAD0088 62977.ACIAD0072 972
62977.ACIAD0088 62977.ACIAD0074 235
62977.ACIAD0088 62977.ACIAD0076 580
62977.ACIAD0088 62977.ACIAD0078 463
62977.ACIAD0088 62977.ACIAD0079 722
62977.ACIAD0088 62977.ACIAD0080 651
62977.ACIAD0088 62977.ACIAD0086 725
62977.ACIAD0088 62977.ACIAD0087 975
62977.ACIAD0088 62977.ACIAD0089 894
62977.ACIAD0088 62977.ACIAD0090 896
62977.ACIAD0088 62977.ACIAD0091 901
62977.ACIAD0088 62977.ACIAD0092 898
62977.ACIAD0088 62977.ACIAD0093 876
62977.ACIAD0088 62977.ACIAD0094 870
62977.ACIAD0088 62977.ACIAD0095 910
62977.ACIAD0088 62977.ACIAD0096 881
62977.ACIAD0088 62977.ACIAD0098 441
62977.ACIAD0088 62977.ACIAD0099 960
62977.ACIAD0088 62977.ACIAD0100 970
62977.ACIAD0088 62977.ACIAD0101 259
62977.ACIAD0088 62977.ACIAD0102 430
62977.ACIAD0088 62977.ACIAD0104 233
62977.ACIAD0088 62977.ACIAD0110 226
62977.ACIAD0088 62977.ACIAD0144 159
62977.ACIAD0088 62977.ACIAD0151 411
62977.ACIAD0088 62977.ACIAD0164 229
62977.ACIAD0088 62977.ACIAD0301 157
62977.ACIAD0088 62977.ACIAD0419 318
62977.ACIAD0088 62977.ACIAD0424 208
62977.ACIAD0088 62977.ACIAD0472 192
62977.ACIAD0088 62977.ACIAD0484 324
62977.ACIAD0088 62977.ACIAD0556 151
62977.ACIAD0088 62977.ACIAD0572 160
62977.ACIAD0088 62977.ACIAD0600 274
62977.ACIAD0088 62977.ACIAD0601 441
62977.ACIAD0088 62977.ACIAD0604 151
62977.ACIAD0088 62977.ACIAD0609 238
62977.ACIAD0088 62977.ACIAD0657 200
62977.ACIAD0088 62977.ACIAD0857 409
62977.ACIAD0088 62977.ACIAD0862 281
62977.ACIAD0088 62977.ACIAD0902 233
62977.ACIAD0088 62977.ACIAD1035 156
62977.ACIAD0088 62977.ACIAD1073 207
62977.ACIAD0088 62977.ACIAD1078 156
62977.ACIAD0088 62977.ACIAD1117 329
62977.ACIAD0088 62977.ACIAD1119 160
62977.ACIAD0088 62977.ACIAD1133 152
62977.ACIAD0088 62977.ACIAD1175 463
62977.ACIAD0088 62977.ACIAD1357 316
62977.ACIAD0088 62977.ACIAD1390 176
62977.ACIAD0088 62977.ACIAD1491 187
62977.ACIAD0088 62977.ACIAD1500 274
62977.ACIAD0088 62977.ACIAD1575 217
62977.ACIAD0088 62977.ACIAD1798 201
62977.ACIAD0088 62977.ACIAD1891 438
62977.ACIAD0088 62977.ACIAD1902 219
62977.ACIAD0088 62977.ACIAD2045 305
62977.ACIAD0088 62977.ACIAD2101 154
62977.ACIAD0088 62977.ACIAD2222 247
62977.ACIAD0088 62977.ACIAD2231 223
62977.ACIAD0088 62977.ACIAD2259 307
62977.ACIAD0088 62977.ACIAD2324 154
62977.ACIAD0088 62977.ACIAD2335 163
62977.ACIAD0088 62977.ACIAD2366 197
62977.ACIAD0088 62977.ACIAD2367 316
62977.ACIAD0088 62977.ACIAD2369 501
62977.ACIAD0088 62977.ACIAD2374 196
62977.ACIAD0088 62977.ACIAD2440 352
62977.ACIAD0088 62977.ACIAD2443 216
62977.ACIAD0088 62977.ACIAD2458 151
62977.ACIAD0088 62977.ACIAD2507 274
62977.ACIAD0088 62977.ACIAD2509 272
62977.ACIAD0088 62977.ACIAD2615 198
62977.ACIAD0088 62977.ACIAD2619 219
62977.ACIAD0088 62977.ACIAD2620 219
62977.ACIAD0088 62977.ACIAD2660 224
62977.ACIAD0088 62977.ACIAD2853 216
62977.ACIAD0088 62977.ACIAD2861 177
62977.ACIAD0088 62977.ACIAD2897 216
62977.ACIAD0088 62977.ACIAD2967 164
62977.ACIAD0088 62977.ACIAD3008 332
62977.ACIAD0088 62977.ACIAD3064 202
62977.ACIAD0088 62977.ACIAD3070 393
62977.ACIAD0088 62977.ACIAD3075 521
62977.ACIAD0088 62977.ACIAD3125 435
62977.ACIAD0088 62977.ACIAD3149 216
62977.ACIAD0088 62977.ACIAD3254 304
62977.ACIAD0088 62977.ACIAD3324 295
62977.ACIAD0088 62977.ACIAD3371 201
62977.ACIAD0088 62977.ACIAD3396 220
62977.ACIAD0088 62977.ACIAD3398 458
62977.ACIAD0088 62977.ACIAD3475 220
62977.ACIAD0088 62977.ACIAD3479 342
62977.ACIAD0088 62977.ACIAD3489 163
62977.ACIAD0088 62977.ACIAD3503 208
62977.ACIAD0088 62977.ACIAD3570 250
62977.ACIAD0088 62977.ACIAD3576 356
62977.ACIAD0088 62977.ACIAD3587 153
62977.ACIAD0088 62977.ACIAD3596 469
62977.ACIAD0088 62977.ACIAD3606 151
62977.ACIAD0088 62977.ACIAD3644 246
62977.ACIAD0088 62977.ACIAD3663 150
62977.ACIAD0089 62977.ACIAD0020 426
62977.ACIAD0089 62977.ACIAD0021 545
62977.ACIAD0089 62977.ACIAD0022 508
62977.ACIAD0089 62977.ACIAD0023 682
62977.ACIAD0089 62977.ACIAD0044 202
62977.ACIAD0089 62977.ACIAD0048 190
62977.ACIAD0089 62977.ACIAD0062 229
62977.ACIAD0089 62977.ACIAD0063 396
62977.ACIAD0089 62977.ACIAD0064 398
62977.ACIAD0089 62977.ACIAD0065 160
62977.ACIAD0089 62977.ACIAD0084 280
62977.ACIAD0089 62977.ACIAD0086 431
62977.ACIAD0089 62977.ACIAD0087 807
62977.ACIAD0089 62977.ACIAD0088 894
62977.ACIAD0089 62977.ACIAD0090 900
62977.ACIAD0089 62977.ACIAD0091 864
62977.ACIAD0089 62977.ACIAD0092 849
62977.ACIAD0089 62977.ACIAD0093 799
62977.ACIAD0089 62977.ACIAD0094 792
62977.ACIAD0089 62977.ACIAD0095 791
62977.ACIAD0089 62977.ACIAD0096 799
62977.ACIAD0089 62977.ACIAD0098 462
62977.ACIAD0089 62977.ACIAD0139 265
62977.ACIAD0089 62977.ACIAD0252 219
62977.ACIAD0089 62977.ACIAD0271 298
62977.ACIAD0089 62977.ACIAD0285 235
62977.ACIAD0089 62977.ACIAD0295 252
62977.ACIAD0089 62977.ACIAD0299 246
62977.ACIAD0089 62977.ACIAD0370 157
62977.ACIAD0089 62977.ACIAD0399 173
62977.ACIAD0089 62977.ACIAD0408 168
62977.ACIAD0089 62977.ACIAD0429 189
62977.ACIAD0089 62977.ACIAD0446 151
62977.ACIAD0089 62977.ACIAD0487 162
62977.ACIAD0089 62977.ACIAD0535 202
62977.ACIAD0089 62977.ACIAD0551 218
62977.ACIAD0089 62977.ACIAD0595 157
62977.ACIAD0089 62977.ACIAD0631 155
62977.ACIAD0089 62977.ACIAD0642 175
62977.ACIAD0089 62977.ACIAD0685 166
62977.ACIAD0089 62977.ACIAD0753 185
62977.ACIAD0089 62977.ACIAD0791 268
62977.ACIAD0089 62977.ACIAD0798 190
62977.ACIAD0089 62977.ACIAD0813 172
62977.ACIAD0089 62977.ACIAD0841 156
62977.ACIAD0089 62977.ACIAD0847 178
62977.ACIAD0089 62977.ACIAD0878 166
62977.ACIAD0089 62977.ACIAD0885 246
62977.ACIAD0089 62977.ACIAD1039 160
62977.ACIAD0089 62977.ACIAD1101 208
62977.ACIAD0089 62977.ACIAD1115 352
62977.ACIAD0089 62977.ACIAD1150 252
62977.ACIAD0089 62977.ACIAD1157 186
62977.ACIAD0089 62977.ACIAD1159 186
62977.ACIAD0089 62977.ACIAD1311 252
62977.ACIAD0089 62977.ACIAD1321 168
62977.ACIAD0089 62977.ACIAD1332 223
62977.ACIAD0089 62977.ACIAD1356 153
62977.ACIAD0089 62977.ACIAD1369 174
62977.ACIAD0089 62977.ACIAD1377 158
62977.ACIAD0089 62977.ACIAD1378 212
62977.ACIAD0089 62977.ACIAD1380 253
62977.ACIAD0089 62977.ACIAD1382 313
62977.ACIAD0089 62977.ACIAD1389 547
62977.ACIAD0089 62977.ACIAD1409 182
62977.ACIAD0089 62977.ACIAD1507 172
62977.ACIAD0089 62977.ACIAD1717 237
62977.ACIAD0089 62977.ACIAD1783 163
62977.ACIAD0089 62977.ACIAD1794 216
62977.ACIAD0089 62977.ACIAD1817 354
62977.ACIAD0089 62977.ACIAD1990 192
62977.ACIAD0089 62977.ACIAD2045 416
62977.ACIAD0089 62977.ACIAD2050 163
62977.ACIAD0089 62977.ACIAD2079 355
62977.ACIAD0089 62977.ACIAD2089 261
62977.ACIAD0089 62977.ACIAD2166 153
62977.ACIAD0089 62977.ACIAD2210 186
62977.ACIAD0089 62977.ACIAD2235 152
62977.ACIAD0089 62977.ACIAD2263 259
62977.ACIAD0089 62977.ACIAD2283 320
62977.ACIAD0089 62977.ACIAD2360 198
62977.ACIAD0089 62977.ACIAD2402 168
62977.ACIAD0089 62977.ACIAD2403 320
62977.ACIAD0089 62977.ACIAD2409 152
62977.ACIAD0089 62977.ACIAD2417 285
62977.ACIAD0089 62977.ACIAD2462 155
62977.ACIAD0089 62977.ACIAD2577 320
62977.ACIAD0089 62977.ACIAD2578 150
62977.ACIAD0089 62977.ACIAD2622 217
62977.ACIAD0089 62977.ACIAD2637 153
62977.ACIAD0089 62977.ACIAD2678 355
62977.ACIAD0089 62977.ACIAD2745 237
62977.ACIAD0089 62977.ACIAD2761 264
62977.ACIAD0089 62977.ACIAD2838 205
62977.ACIAD0089 62977.ACIAD2853 156
62977.ACIAD0089 62977.ACIAD2898 197
62977.ACIAD0089 62977.ACIAD2909 166
62977.ACIAD0089 62977.ACIAD2950 183
62977.ACIAD0089 62977.ACIAD3072 170
62977.ACIAD0089 62977.ACIAD3157 223
62977.ACIAD0089 62977.ACIAD3170 182
62977.ACIAD0089 62977.ACIAD3234 320
62977.ACIAD0089 62977.ACIAD3280 157
62977.ACIAD0089 62977.ACIAD3316 205
62977.ACIAD0089 62977.ACIAD3322 472
62977.ACIAD0089 62977.ACIAD3324 424
62977.ACIAD0089 62977.ACIAD3350 160
62977.ACIAD0089 62977.ACIAD3363 501
62977.ACIAD0089 62977.ACIAD3364 175
62977.ACIAD0089 62977.ACIAD3365 378
62977.ACIAD0089 62977.ACIAD3366 213
62977.ACIAD0089 62977.ACIAD3368 245
62977.ACIAD0089 62977.ACIAD3375 188
62977.ACIAD0089 62977.ACIAD3389 231
62977.ACIAD0089 62977.ACIAD3421 201
62977.ACIAD0089 62977.ACIAD3422 186
62977.ACIAD0089 62977.ACIAD3423 214
62977.ACIAD0089 62977.ACIAD3424 186
62977.ACIAD0089 62977.ACIAD3436 186
62977.ACIAD0089 62977.ACIAD3473 151
62977.ACIAD0089 62977.ACIAD3515 176
62977.ACIAD0089 62977.ACIAD3516 176
62977.ACIAD0089 62977.ACIAD3517 176
62977.ACIAD0089 62977.ACIAD3518 280
62977.ACIAD0089 62977.ACIAD3520 159
62977.ACIAD0089 62977.ACIAD3525 202
62977.ACIAD0089 62977.ACIAD3528 208
62977.ACIAD0089 62977.ACIAD3549 211
62977.ACIAD0089 62977.ACIAD3575 438
62977.ACIAD0089 62977.ACIAD3654 245
62977.ACIAD0090 62977.ACIAD0003 169
62977.ACIAD0090 62977.ACIAD0068 361
62977.ACIAD0090 62977.ACIAD0069 202
62977.ACIAD0090 62977.ACIAD0070 241
62977.ACIAD0090 62977.ACIAD0072 443
62977.ACIAD0090 62977.ACIAD0075 367
62977.ACIAD0090 62977.ACIAD0076 247
62977.ACIAD0090 62977.ACIAD0079 311
62977.ACIAD0090 62977.ACIAD0080 169
62977.ACIAD0090 62977.ACIAD0081 329
62977.ACIAD0090 62977.ACIAD0084 200
62977.ACIAD0090 62977.ACIAD0086 588
62977.ACIAD0090 62977.ACIAD0087 828
62977.ACIAD0090 62977.ACIAD0088 896
62977.ACIAD0090 62977.ACIAD0089 900
62977.ACIAD0090 62977.ACIAD0091 926
62977.ACIAD0090 62977.ACIAD0092 921
62977.ACIAD0090 62977.ACIAD0093 884
62977.ACIAD0090 62977.ACIAD0094 880
62977.ACIAD0090 62977.ACIAD0095 833
62977.ACIAD0090 62977.ACIAD0096 880
62977.ACIAD0090 62977.ACIAD0098 480
62977.ACIAD0090 62977.ACIAD0099 156
62977.ACIAD0090 62977.ACIAD0100 439
62977.ACIAD0090 62977.ACIAD0102 434
62977.ACIAD0090 62977.ACIAD0104 164
62977.ACIAD0090 62977.ACIAD0110 232
62977.ACIAD0090 62977.ACIAD0237 193
62977.ACIAD0090 62977.ACIAD0245 197
62977.ACIAD0090 62977.ACIAD0278 153
62977.ACIAD0090 62977.ACIAD0282 150
62977.ACIAD0090 62977.ACIAD0398 152
62977.ACIAD0090 62977.ACIAD0409 151
62977.ACIAD0090 62977.ACIAD0482 252
62977.ACIAD0090 62977.ACIAD0484 159
62977.ACIAD0090 62977.ACIAD0553 191
62977.ACIAD0090 62977.ACIAD0562 172
62977.ACIAD0090 62977.ACIAD0564 280
62977.ACIAD0090 62977.ACIAD0600 151
62977.ACIAD0090 62977.ACIAD0601 227
62977.ACIAD0090 62977.ACIAD0602 404
62977.ACIAD0090 62977.ACIAD0659 207
62977.ACIAD0090 62977.ACIAD0695 156
62977.ACIAD0090 62977.ACIAD0768 172
62977.ACIAD0090 62977.ACIAD0902 164
62977.ACIAD0090 62977.ACIAD0905 170
62977.ACIAD0090 62977.ACIAD0914 159
62977.ACIAD0090 62977.ACIAD0924 181
62977.ACIAD0090 62977.ACIAD1078 196
62977.ACIAD0090 62977.ACIAD1175 169
62977.ACIAD0090 62977.ACIAD1198 150
62977.ACIAD0090 62977.ACIAD1257 185
62977.ACIAD0090 62977.ACIAD1277 206
62977.ACIAD0090 62977.ACIAD1336 159
62977.ACIAD0090 62977.ACIAD1556 199
62977.ACIAD0090 62977.ACIAD1581 157
62977.ACIAD0090 62977.ACIAD1652 241
62977.ACIAD0090 62977.ACIAD1663 173
62977.ACIAD0090 62977.ACIAD1699 181
62977.ACIAD0090 62977.ACIAD1721 181
62977.ACIAD0090 62977.ACIAD1748 210
62977.ACIAD0090 62977.ACIAD1798 318
62977.ACIAD0090 62977.ACIAD1891 434
62977.ACIAD0090 62977.ACIAD1964 159
62977.ACIAD0090 62977.ACIAD1974 155
62977.ACIAD0090 62977.ACIAD2091 194
62977.ACIAD0090 62977.ACIAD2312 188
62977.ACIAD0090 62977.ACIAD2315 251
62977.ACIAD0090 62977.ACIAD2369 319
62977.ACIAD0090 62977.ACIAD2376 152
62977.ACIAD0090 62977.ACIAD2507 164
62977.ACIAD0090 62977.ACIAD2534 197
62977.ACIAD0090 62977.ACIAD2544 176
62977.ACIAD0090 62977.ACIAD2638 155
62977.ACIAD0090 62977.ACIAD2674 162
62977.ACIAD0090 62977.ACIAD2681 163
62977.ACIAD0090 62977.ACIAD2731 181
62977.ACIAD0090 62977.ACIAD2814 152
62977.ACIAD0090 62977.ACIAD2833 154
62977.ACIAD0090 62977.ACIAD2846 212
62977.ACIAD0090 62977.ACIAD2862 152
62977.ACIAD0090 62977.ACIAD2899 352
62977.ACIAD0090 62977.ACIAD2930 173
62977.ACIAD0090 62977.ACIAD2934 212
62977.ACIAD0090 62977.ACIAD2958 197
62977.ACIAD0090 62977.ACIAD3010 223
62977.ACIAD0090 62977.ACIAD3018 223
62977.ACIAD0090 62977.ACIAD3070 224
62977.ACIAD0090 62977.ACIAD3081 287
62977.ACIAD0090 62977.ACIAD3241 159
62977.ACIAD0090 62977.ACIAD3242 209
62977.ACIAD0090 62977.ACIAD3326 201
62977.ACIAD0090 62977.ACIAD3396 402
62977.ACIAD0090 62977.ACIAD3461 205
62977.ACIAD0090 62977.ACIAD3479 200
62977.ACIAD0091 62977.ACIAD0064 301
62977.ACIAD0091 62977.ACIAD0065 228
62977.ACIAD0091 62977.ACIAD0066 230
62977.ACIAD0091 62977.ACIAD0068 361
62977.ACIAD0091 62977.ACIAD0069 253
62977.ACIAD0091 62977.ACIAD0070 169
62977.ACIAD0091 62977.ACIAD0072 298
62977.ACIAD0091 62977.ACIAD0074 587
62977.ACIAD0091 62977.ACIAD0075 152
62977.ACIAD0091 62977.ACIAD0076 397
62977.ACIAD0091 62977.ACIAD0078 261
62977.ACIAD0091 62977.ACIAD0079 599
62977.ACIAD0091 62977.ACIAD0080 315
62977.ACIAD0091 62977.ACIAD0081 599
62977.ACIAD0091 62977.ACIAD0084 418
62977.ACIAD0091 62977.ACIAD0086 582
62977.ACIAD0091 62977.ACIAD0087 833
62977.ACIAD0091 62977.ACIAD0088 901
62977.ACIAD0091 62977.ACIAD0089 864
62977.ACIAD0091 62977.ACIAD0090 926
62977.ACIAD0091 62977.ACIAD0092 948
62977.ACIAD0091 62977.ACIAD0093 895
62977.ACIAD0091 62977.ACIAD0094 892
62977.ACIAD0091 62977.ACIAD0095 883
62977.ACIAD0091 62977.ACIAD0096 895
62977.ACIAD0091 62977.ACIAD0098 370
62977.ACIAD0091 62977.ACIAD0099 410
62977.ACIAD0091 62977.ACIAD0100 268
62977.ACIAD0091 62977.ACIAD0101 259
62977.ACIAD0091 62977.ACIAD0102 272
62977.ACIAD0091 62977.ACIAD0110 232
62977.ACIAD0091 62977.ACIAD0132 226
62977.ACIAD0091 62977.ACIAD0264 150
62977.ACIAD0091 62977.ACIAD0323 163
62977.ACIAD0091 62977.ACIAD0390 240
62977.ACIAD0091 62977.ACIAD0480 150
62977.ACIAD0091 62977.ACIAD0482 424
62977.ACIAD0091 62977.ACIAD0553 350
62977.ACIAD0091 62977.ACIAD0602 416
62977.ACIAD0091 62977.ACIAD0693 162
62977.ACIAD0091 62977.ACIAD0768 172
62977.ACIAD0091 62977.ACIAD0914 153
62977.ACIAD0091 62977.ACIAD0924 181
62977.ACIAD0091 62977.ACIAD1109 197
62977.ACIAD0091 62977.ACIAD1175 169
62977.ACIAD0091 62977.ACIAD1178 180
62977.ACIAD0091 62977.ACIAD1336 159
62977.ACIAD0091 62977.ACIAD1473 159
62977.ACIAD0091 62977.ACIAD1479 205
62977.ACIAD0091 62977.ACIAD1556 198
62977.ACIAD0091 62977.ACIAD1577 178
62977.ACIAD0091 62977.ACIAD1657 186
62977.ACIAD0091 62977.ACIAD1699 181
62977.ACIAD0091 62977.ACIAD1711 162
62977.ACIAD0091 62977.ACIAD1721 181
62977.ACIAD0091 62977.ACIAD1745 206
62977.ACIAD0091 62977.ACIAD1847 231
62977.ACIAD0091 62977.ACIAD1858 231
62977.ACIAD0091 62977.ACIAD1891 272
62977.ACIAD0091 62977.ACIAD1914 153
62977.ACIAD0091 62977.ACIAD1952 156
62977.ACIAD0091 62977.ACIAD1964 159
62977.ACIAD0091 62977.ACIAD1995 185
62977.ACIAD0091 62977.ACIAD2001 154
62977.ACIAD0091 62977.ACIAD2005 198
62977.ACIAD0091 62977.ACIAD2186 396
62977.ACIAD0091 62977.ACIAD2208 163
62977.ACIAD0091 62977.ACIAD2369 170
62977.ACIAD0091 62977.ACIAD2583 301
62977.ACIAD0091 62977.ACIAD2610 154
62977.ACIAD0091 62977.ACIAD2627 212
62977.ACIAD0091 62977.ACIAD2731 181
62977.ACIAD0091 62977.ACIAD2814 152
62977.ACIAD0091 62977.ACIAD2820 175
62977.ACIAD0091 62977.ACIAD2862 152
62977.ACIAD0091 62977.ACIAD2963 176
62977.ACIAD0091 62977.ACIAD3009 196
62977.ACIAD0091 62977.ACIAD3064 232
62977.ACIAD0091 62977.ACIAD3123 271
62977.ACIAD0091 62977.ACIAD3216 375
62977.ACIAD0091 62977.ACIAD3280 155
62977.ACIAD0091 62977.ACIAD3326 161
62977.ACIAD0091 62977.ACIAD3669 320
62977.ACIAD0091 62977.ACIAD3678 168
62977.ACIAD0092 62977.ACIAD0064 327
62977.ACIAD0092 62977.ACIAD0065 202
62977.ACIAD0092 62977.ACIAD0066 202
62977.ACIAD0092 62977.ACIAD0068 484
62977.ACIAD0092 62977.ACIAD0069 255
62977.ACIAD0092 62977.ACIAD0070 222
62977.ACIAD0092 62977.ACIAD0072 477
62977.ACIAD0092 62977.ACIAD0074 491
62977.ACIAD0092 62977.ACIAD0075 308
62977.ACIAD0092 62977.ACIAD0076 428
62977.ACIAD0092 62977.ACIAD0078 256
62977.ACIAD0092 62977.ACIAD0079 570
62977.ACIAD0092 62977.ACIAD0080 498
62977.ACIAD0092 62977.ACIAD0082 344
62977.ACIAD0092 62977.ACIAD0086 712
62977.ACIAD0092 62977.ACIAD0087 825
62977.ACIAD0092 62977.ACIAD0088 898
62977.ACIAD0092 62977.ACIAD0089 849
62977.ACIAD0092 62977.ACIAD0090 921
62977.ACIAD0092 62977.ACIAD0091 948
62977.ACIAD0092 62977.ACIAD0093 964
62977.ACIAD0092 62977.ACIAD0094 936
62977.ACIAD0092 62977.ACIAD0095 910
62977.ACIAD0092 62977.ACIAD0096 938
62977.ACIAD0092 62977.ACIAD0098 551
62977.ACIAD0092 62977.ACIAD0099 263
62977.ACIAD0092 62977.ACIAD0100 414
62977.ACIAD0092 62977.ACIAD0102 492
62977.ACIAD0092 62977.ACIAD0104 279
62977.ACIAD0092 62977.ACIAD0110 252
62977.ACIAD0092 62977.ACIAD0116 160
62977.ACIAD0092 62977.ACIAD0135 157
62977.ACIAD0092 62977.ACIAD0144 231
62977.ACIAD0092 62977.ACIAD0150 179
62977.ACIAD0092 62977.ACIAD0195 165
62977.ACIAD0092 62977.ACIAD0243 261
62977.ACIAD0092 62977.ACIAD0287 195
62977.ACIAD0092 62977.ACIAD0429 159
62977.ACIAD0092 62977.ACIAD0484 177
62977.ACIAD0092 62977.ACIAD0511 169
62977.ACIAD0092 62977.ACIAD0553 257
62977.ACIAD0092 62977.ACIAD0601 152
62977.ACIAD0092 62977.ACIAD0602 152
62977.ACIAD0092 62977.ACIAD0604 318
62977.ACIAD0092 62977.ACIAD0685 307
62977.ACIAD0092 62977.ACIAD0768 172
62977.ACIAD0092 62977.ACIAD0902 279
62977.ACIAD0092 62977.ACIAD0911 160
62977.ACIAD0092 62977.ACIAD0923 164
62977.ACIAD0092 62977.ACIAD0924 181
62977.ACIAD0092 62977.ACIAD1017 246
62977.ACIAD0092 62977.ACIAD1093 179
62977.ACIAD0092 62977.ACIAD1175 359
62977.ACIAD0092 62977.ACIAD1201 164
62977.ACIAD0092 62977.ACIAD1336 159
62977.ACIAD0092 62977.ACIAD1491 224
62977.ACIAD0092 62977.ACIAD1556 198
62977.ACIAD0092 62977.ACIAD1636 275
62977.ACIAD0092 62977.ACIAD1699 181
62977.ACIAD0092 62977.ACIAD1721 181
62977.ACIAD0092 62977.ACIAD1798 390
62977.ACIAD0092 62977.ACIAD1891 492
62977.ACIAD0092 62977.ACIAD1911 153
62977.ACIAD0092 62977.ACIAD1941 173
62977.ACIAD0092 62977.ACIAD1958 192
62977.ACIAD0092 62977.ACIAD1964 159
62977.ACIAD0092 62977.ACIAD2022 180
62977.ACIAD0092 62977.ACIAD2097 234
62977.ACIAD0092 62977.ACIAD2120 169
62977.ACIAD0092 62977.ACIAD2124 157
62977.ACIAD0092 62977.ACIAD2170 169
62977.ACIAD0092 62977.ACIAD2240 171
62977.ACIAD0092 62977.ACIAD2245 166
62977.ACIAD0092 62977.ACIAD2264 188
62977.ACIAD0092 62977.ACIAD2369 170
62977.ACIAD0092 62977.ACIAD2389 150
62977.ACIAD0092 62977.ACIAD2401 178
62977.ACIAD0092 62977.ACIAD2434 160
62977.ACIAD0092 62977.ACIAD2443 200
62977.ACIAD0092 62977.ACIAD2447 318
62977.ACIAD0092 62977.ACIAD2533 178
62977.ACIAD0092 62977.ACIAD2559 152
62977.ACIAD0092 62977.ACIAD2580 154
62977.ACIAD0092 62977.ACIAD2596 191
62977.ACIAD0092 62977.ACIAD2598 151
62977.ACIAD0092 62977.ACIAD2634 167
62977.ACIAD0092 62977.ACIAD2638 172
62977.ACIAD0092 62977.ACIAD2731 181
62977.ACIAD0092 62977.ACIAD2785 352
62977.ACIAD0092 62977.ACIAD2814 152
62977.ACIAD0092 62977.ACIAD2853 205
62977.ACIAD0092 62977.ACIAD2862 152
62977.ACIAD0092 62977.ACIAD2933 286
62977.ACIAD0092 62977.ACIAD3005 160
62977.ACIAD0092 62977.ACIAD3008 441
62977.ACIAD0092 62977.ACIAD3018 179
62977.ACIAD0092 62977.ACIAD3057 175
62977.ACIAD0092 62977.ACIAD3064 232
62977.ACIAD0092 62977.ACIAD3070 274
62977.ACIAD0092 62977.ACIAD3149 205
62977.ACIAD0092 62977.ACIAD3267 164
62977.ACIAD0092 62977.ACIAD3393 163
62977.ACIAD0092 62977.ACIAD3396 274
62977.ACIAD0092 62977.ACIAD3398 224
62977.ACIAD0092 62977.ACIAD3479 207
62977.ACIAD0092 62977.ACIAD3558 153
62977.ACIAD0092 62977.ACIAD3669 356
62977.ACIAD0093 62977.ACIAD0064 261
62977.ACIAD0093 62977.ACIAD0065 202
62977.ACIAD0093 62977.ACIAD0066 228
62977.ACIAD0093 62977.ACIAD0068 675
62977.ACIAD0093 62977.ACIAD0069 267
62977.ACIAD0093 62977.ACIAD0070 517
62977.ACIAD0093 62977.ACIAD0072 492
62977.ACIAD0093 62977.ACIAD0074 505
62977.ACIAD0093 62977.ACIAD0075 203
62977.ACIAD0093 62977.ACIAD0076 535
62977.ACIAD0093 62977.ACIAD0078 544
62977.ACIAD0093 62977.ACIAD0079 535
62977.ACIAD0093 62977.ACIAD0080 453
62977.ACIAD0093 62977.ACIAD0081 192
62977.ACIAD0093 62977.ACIAD0082 334
62977.ACIAD0093 62977.ACIAD0084 494
62977.ACIAD0093 62977.ACIAD0085 332
62977.ACIAD0093 62977.ACIAD0086 630
62977.ACIAD0093 62977.ACIAD0087 828
62977.ACIAD0093 62977.ACIAD0088 876
62977.ACIAD0093 62977.ACIAD0089 799
62977.ACIAD0093 62977.ACIAD0090 884
62977.ACIAD0093 62977.ACIAD0091 895
62977.ACIAD0093 62977.ACIAD0092 964
62977.ACIAD0093 62977.ACIAD0094 985
62977.ACIAD0093 62977.ACIAD0095 935
62977.ACIAD0093 62977.ACIAD0096 955
62977.ACIAD0093 62977.ACIAD0098 175
62977.ACIAD0093 62977.ACIAD0099 674
62977.ACIAD0093 62977.ACIAD0100 436
62977.ACIAD0093 62977.ACIAD0101 412
62977.ACIAD0093 62977.ACIAD0102 454
62977.ACIAD0093 62977.ACIAD0104 355
62977.ACIAD0093 62977.ACIAD0110 333
62977.ACIAD0093 62977.ACIAD0119 214
62977.ACIAD0093 62977.ACIAD0242 262
62977.ACIAD0093 62977.ACIAD0247 275
62977.ACIAD0093 62977.ACIAD0258 213
62977.ACIAD0093 62977.ACIAD0286 239
62977.ACIAD0093 62977.ACIAD0387 246
62977.ACIAD0093 62977.ACIAD0482 192
62977.ACIAD0093 62977.ACIAD0550 183
62977.ACIAD0093 62977.ACIAD0553 192
62977.ACIAD0093 62977.ACIAD0572 198
62977.ACIAD0093 62977.ACIAD0600 196
62977.ACIAD0093 62977.ACIAD0601 230
62977.ACIAD0093 62977.ACIAD0602 192
62977.ACIAD0093 62977.ACIAD0604 277
62977.ACIAD0093 62977.ACIAD0678 230
62977.ACIAD0093 62977.ACIAD0685 278
62977.ACIAD0093 62977.ACIAD0718 285
62977.ACIAD0093 62977.ACIAD0731 167
62977.ACIAD0093 62977.ACIAD0772 330
62977.ACIAD0093 62977.ACIAD0823 233
62977.ACIAD0093 62977.ACIAD0824 191
62977.ACIAD0093 62977.ACIAD0833 191
62977.ACIAD0093 62977.ACIAD0840 180
62977.ACIAD0093 62977.ACIAD0841 180
62977.ACIAD0093 62977.ACIAD0849 242
62977.ACIAD0093 62977.ACIAD0877 187
62977.ACIAD0093 62977.ACIAD0902 355
62977.ACIAD0093 62977.ACIAD0914 215
62977.ACIAD0093 62977.ACIAD0923 268
62977.ACIAD0093 62977.ACIAD0940 246
62977.ACIAD0093 62977.ACIAD1030 188
62977.ACIAD0093 62977.ACIAD1032 187
62977.ACIAD0093 62977.ACIAD1119 332
62977.ACIAD0093 62977.ACIAD1175 592
62977.ACIAD0093 62977.ACIAD1178 188
62977.ACIAD0093 62977.ACIAD1201 244
62977.ACIAD0093 62977.ACIAD1270 367
62977.ACIAD0093 62977.ACIAD1368 213
62977.ACIAD0093 62977.ACIAD1387 251
62977.ACIAD0093 62977.ACIAD1491 353
62977.ACIAD0093 62977.ACIAD1584 160
62977.ACIAD0093 62977.ACIAD1618 233
62977.ACIAD0093 62977.ACIAD1624 213
62977.ACIAD0093 62977.ACIAD1642 230
62977.ACIAD0093 62977.ACIAD1717 193
62977.ACIAD0093 62977.ACIAD1763 160
62977.ACIAD0093 62977.ACIAD1798 187
62977.ACIAD0093 62977.ACIAD1891 454
62977.ACIAD0093 62977.ACIAD1897 216
62977.ACIAD0093 62977.ACIAD1945 180
62977.ACIAD0093 62977.ACIAD1946 290
62977.ACIAD0093 62977.ACIAD2091 160
62977.ACIAD0093 62977.ACIAD2369 193
62977.ACIAD0093 62977.ACIAD2501 160
62977.ACIAD0093 62977.ACIAD2553 203
62977.ACIAD0093 62977.ACIAD2639 167
62977.ACIAD0093 62977.ACIAD2745 193
62977.ACIAD0093 62977.ACIAD2847 203
62977.ACIAD0093 62977.ACIAD2850 200
62977.ACIAD0093 62977.ACIAD2861 234
62977.ACIAD0093 62977.ACIAD2900 239
62977.ACIAD0093 62977.ACIAD2934 239
62977.ACIAD0093 62977.ACIAD3060 264
62977.ACIAD0093 62977.ACIAD3070 215
62977.ACIAD0093 62977.ACIAD3072 160
62977.ACIAD0093 62977.ACIAD3149 156
62977.ACIAD0093 62977.ACIAD3219 156
62977.ACIAD0093 62977.ACIAD3234 242
62977.ACIAD0093 62977.ACIAD3357 246
62977.ACIAD0093 62977.ACIAD3363 273
62977.ACIAD0093 62977.ACIAD3404 268
62977.ACIAD0093 62977.ACIAD3502 218
62977.ACIAD0093 62977.ACIAD3575 202
62977.ACIAD0093 62977.ACIAD3576 168
62977.ACIAD0093 62977.ACIAD3587 239
62977.ACIAD0094 62977.ACIAD0043 199
62977.ACIAD0094 62977.ACIAD0065 229
62977.ACIAD0094 62977.ACIAD0066 231
62977.ACIAD0094 62977.ACIAD0068 626
62977.ACIAD0094 62977.ACIAD0069 275
62977.ACIAD0094 62977.ACIAD0070 266
62977.ACIAD0094 62977.ACIAD0072 424
62977.ACIAD0094 62977.ACIAD0074 491
62977.ACIAD0094 62977.ACIAD0076 501
62977.ACIAD0094 62977.ACIAD0078 360
62977.ACIAD0094 62977.ACIAD0079 465
62977.ACIAD0094 62977.ACIAD0080 432
62977.ACIAD0094 62977.ACIAD0082 338
62977.ACIAD0094 62977.ACIAD0085 218
62977.ACIAD0094 62977.ACIAD0086 461
62977.ACIAD0094 62977.ACIAD0087 829
62977.ACIAD0094 62977.ACIAD0088 870
62977.ACIAD0094 62977.ACIAD0089 792
62977.ACIAD0094 62977.ACIAD0090 880
62977.ACIAD0094 62977.ACIAD0091 892
62977.ACIAD0094 62977.ACIAD0092 936
62977.ACIAD0094 62977.ACIAD0093 985
62977.ACIAD0094 62977.ACIAD0095 952
62977.ACIAD0094 62977.ACIAD0096 959
62977.ACIAD0094 62977.ACIAD0098 656
62977.ACIAD0094 62977.ACIAD0099 416
62977.ACIAD0094 62977.ACIAD0100 382
62977.ACIAD0094 62977.ACIAD0101 260
62977.ACIAD0094 62977.ACIAD0102 441
62977.ACIAD0094 62977.ACIAD0104 263
62977.ACIAD0094 62977.ACIAD0110 256
62977.ACIAD0094 62977.ACIAD0122 663
62977.ACIAD0094 62977.ACIAD0209 167
62977.ACIAD0094 62977.ACIAD0235 194
62977.ACIAD0094 62977.ACIAD0241 234
62977.ACIAD0094 62977.ACIAD0246 164
62977.ACIAD0094 62977.ACIAD0247 276
62977.ACIAD0094 62977.ACIAD0265 189
62977.ACIAD0094 62977.ACIAD0278 172
62977.ACIAD0094 62977.ACIAD0296 199
62977.ACIAD0094 62977.ACIAD0341 899
62977.ACIAD0094 62977.ACIAD0345 227
62977.ACIAD0094 62977.ACIAD0380 184
62977.ACIAD0094 62977.ACIAD0443 199
62977.ACIAD0094 62977.ACIAD0484 200
62977.ACIAD0094 62977.ACIAD0518 259
62977.ACIAD0094 62977.ACIAD0550 165
62977.ACIAD0094 62977.ACIAD0564 168
62977.ACIAD0094 62977.ACIAD0565 191
62977.ACIAD0094 62977.ACIAD0572 174
62977.ACIAD0094 62977.ACIAD0601 307
62977.ACIAD0094 62977.ACIAD0604 318
62977.ACIAD0094 62977.ACIAD0623 176
62977.ACIAD0094 62977.ACIAD0657 167
62977.ACIAD0094 62977.ACIAD0672 167
62977.ACIAD0094 62977.ACIAD0772 224
62977.ACIAD0094 62977.ACIAD0840 180
62977.ACIAD0094 62977.ACIAD0841 180
62977.ACIAD0094 62977.ACIAD0849 187
62977.ACIAD0094 62977.ACIAD0864 153
62977.ACIAD0094 62977.ACIAD0868 150
62977.ACIAD0094 62977.ACIAD0876 199
62977.ACIAD0094 62977.ACIAD0902 263
62977.ACIAD0094 62977.ACIAD1019 247
62977.ACIAD0094 62977.ACIAD1023 899
62977.ACIAD0094 62977.ACIAD1057 188
62977.ACIAD0094 62977.ACIAD1088 168
62977.ACIAD0094 62977.ACIAD1119 174
62977.ACIAD0094 62977.ACIAD1134 152
62977.ACIAD0094 62977.ACIAD1175 590
62977.ACIAD0094 62977.ACIAD1240 155
62977.ACIAD0094 62977.ACIAD1351 165
62977.ACIAD0094 62977.ACIAD1377 172
62977.ACIAD0094 62977.ACIAD1380 186
62977.ACIAD0094 62977.ACIAD1382 221
62977.ACIAD0094 62977.ACIAD1436 156
62977.ACIAD0094 62977.ACIAD1487 163
62977.ACIAD0094 62977.ACIAD1489 238
62977.ACIAD0094 62977.ACIAD1491 889
62977.ACIAD0094 62977.ACIAD1556 231
62977.ACIAD0094 62977.ACIAD1568 899
62977.ACIAD0094 62977.ACIAD1606 194
62977.ACIAD0094 62977.ACIAD1608 899
62977.ACIAD0094 62977.ACIAD1609 899
62977.ACIAD0094 62977.ACIAD1636 151
62977.ACIAD0094 62977.ACIAD1659 167
62977.ACIAD0094 62977.ACIAD1660 899
62977.ACIAD0094 62977.ACIAD1662 329
62977.ACIAD0094 62977.ACIAD1665 800
62977.ACIAD0094 62977.ACIAD1692 899
62977.ACIAD0094 62977.ACIAD1701 899
62977.ACIAD0094 62977.ACIAD1726 899
62977.ACIAD0094 62977.ACIAD1814 204
62977.ACIAD0094 62977.ACIAD1820 899
62977.ACIAD0094 62977.ACIAD1829 899
62977.ACIAD0094 62977.ACIAD1891 441
62977.ACIAD0094 62977.ACIAD1936 180
62977.ACIAD0094 62977.ACIAD1945 180
62977.ACIAD0094 62977.ACIAD2050 800
62977.ACIAD0094 62977.ACIAD2106 166
62977.ACIAD0094 62977.ACIAD2117 153
62977.ACIAD0094 62977.ACIAD2149 177
62977.ACIAD0094 62977.ACIAD2152 150
62977.ACIAD0094 62977.ACIAD2243 158
62977.ACIAD0094 62977.ACIAD2314 319
62977.ACIAD0094 62977.ACIAD2327 166
62977.ACIAD0094 62977.ACIAD2351 899
62977.ACIAD0094 62977.ACIAD2369 484
62977.ACIAD0094 62977.ACIAD2426 168
62977.ACIAD0094 62977.ACIAD2427 150
62977.ACIAD0094 62977.ACIAD2439 169
62977.ACIAD0094 62977.ACIAD2443 200
62977.ACIAD0094 62977.ACIAD2477 175
62977.ACIAD0094 62977.ACIAD2504 180
62977.ACIAD0094 62977.ACIAD2514 899
62977.ACIAD0094 62977.ACIAD2553 203
62977.ACIAD0094 62977.ACIAD2583 187
62977.ACIAD0094 62977.ACIAD2607 899
62977.ACIAD0094 62977.ACIAD2636 152
62977.ACIAD0094 62977.ACIAD2638 212
62977.ACIAD0094 62977.ACIAD2669 366
62977.ACIAD0094 62977.ACIAD2767 153
62977.ACIAD0094 62977.ACIAD2840 154
62977.ACIAD0094 62977.ACIAD2847 203
62977.ACIAD0094 62977.ACIAD2853 200
62977.ACIAD0094 62977.ACIAD2861 194
62977.ACIAD0094 62977.ACIAD2866 279
62977.ACIAD0094 62977.ACIAD2875 247
62977.ACIAD0094 62977.ACIAD2917 274
62977.ACIAD0094 62977.ACIAD2940 168
62977.ACIAD0094 62977.ACIAD2968 168
62977.ACIAD0094 62977.ACIAD2994 800
62977.ACIAD0094 62977.ACIAD3037 161
62977.ACIAD0094 62977.ACIAD3059 219
62977.ACIAD0094 62977.ACIAD3064 246
62977.ACIAD0094 62977.ACIAD3070 247
62977.ACIAD0094 62977.ACIAD3071 329
62977.ACIAD0094 62977.ACIAD3073 899
62977.ACIAD0094 62977.ACIAD3149 200
62977.ACIAD0094 62977.ACIAD3234 187
62977.ACIAD0094 62977.ACIAD3324 238
62977.ACIAD0094 62977.ACIAD3334 153
62977.ACIAD0094 62977.ACIAD3353 190
62977.ACIAD0094 62977.ACIAD3354 162
62977.ACIAD0094 62977.ACIAD3360 224
62977.ACIAD0094 62977.ACIAD3390 899
62977.ACIAD0094 62977.ACIAD3396 450
62977.ACIAD0094 62977.ACIAD3398 266
62977.ACIAD0094 62977.ACIAD3404 307
62977.ACIAD0094 62977.ACIAD3436 191
62977.ACIAD0094 62977.ACIAD3461 262
62977.ACIAD0094 62977.ACIAD3479 161
62977.ACIAD0094 62977.ACIAD3502 182
62977.ACIAD0094 62977.ACIAD3506 440
62977.ACIAD0094 62977.ACIAD3510 201
62977.ACIAD0094 62977.ACIAD3533 247
62977.ACIAD0094 62977.ACIAD3570 150
62977.ACIAD0094 62977.ACIAD3575 152
62977.ACIAD0094 62977.ACIAD3576 237
62977.ACIAD0094 62977.ACIAD3598 899
62977.ACIAD0094 62977.ACIAD3630 159
62977.ACIAD0094 62977.ACIAD3637 194
62977.ACIAD0095 62977.ACIAD0064 161
62977.ACIAD0095 62977.ACIAD0065 202
62977.ACIAD0095 62977.ACIAD0066 204
62977.ACIAD0095 62977.ACIAD0068 412
62977.ACIAD0095 62977.ACIAD0069 246
62977.ACIAD0095 62977.ACIAD0070 296
62977.ACIAD0095 62977.ACIAD0072 362
62977.ACIAD0095 62977.ACIAD0074 379
62977.ACIAD0095 62977.ACIAD0076 705
62977.ACIAD0095 62977.ACIAD0078 487
62977.ACIAD0095 62977.ACIAD0079 501
62977.ACIAD0095 62977.ACIAD0080 485
62977.ACIAD0095 62977.ACIAD0081 169
62977.ACIAD0095 62977.ACIAD0084 169
62977.ACIAD0095 62977.ACIAD0086 586
62977.ACIAD0095 62977.ACIAD0087 873
62977.ACIAD0095 62977.ACIAD0088 910
62977.ACIAD0095 62977.ACIAD0089 791
62977.ACIAD0095 62977.ACIAD0090 833
62977.ACIAD0095 62977.ACIAD0091 883
62977.ACIAD0095 62977.ACIAD0092 910
62977.ACIAD0095 62977.ACIAD0093 935
62977.ACIAD0095 62977.ACIAD0094 952
62977.ACIAD0095 62977.ACIAD0096 959
62977.ACIAD0095 62977.ACIAD0098 415
62977.ACIAD0095 62977.ACIAD0099 432
62977.ACIAD0095 62977.ACIAD0100 362
62977.ACIAD0095 62977.ACIAD0101 527
62977.ACIAD0095 62977.ACIAD0102 414
62977.ACIAD0095 62977.ACIAD0104 509
62977.ACIAD0095 62977.ACIAD0110 353
62977.ACIAD0095 62977.ACIAD0164 216
62977.ACIAD0095 62977.ACIAD0266 200
62977.ACIAD0095 62977.ACIAD0394 166
62977.ACIAD0095 62977.ACIAD0406 180
62977.ACIAD0095 62977.ACIAD0415 188
62977.ACIAD0095 62977.ACIAD0482 169
62977.ACIAD0095 62977.ACIAD0484 202
62977.ACIAD0095 62977.ACIAD0553 169
62977.ACIAD0095 62977.ACIAD0572 222
62977.ACIAD0095 62977.ACIAD0600 191
62977.ACIAD0095 62977.ACIAD0601 335
62977.ACIAD0095 62977.ACIAD0602 169
62977.ACIAD0095 62977.ACIAD0651 189
62977.ACIAD0095 62977.ACIAD0772 228
62977.ACIAD0095 62977.ACIAD0776 200
62977.ACIAD0095 62977.ACIAD0829 199
62977.ACIAD0095 62977.ACIAD0840 176
62977.ACIAD0095 62977.ACIAD0841 178
62977.ACIAD0095 62977.ACIAD0849 313
62977.ACIAD0095 62977.ACIAD0864 308
62977.ACIAD0095 62977.ACIAD0902 509
62977.ACIAD0095 62977.ACIAD0974 309
62977.ACIAD0095 62977.ACIAD1002 309
62977.ACIAD0095 62977.ACIAD1029 191
62977.ACIAD0095 62977.ACIAD1069 151
62977.ACIAD0095 62977.ACIAD1072 176
62977.ACIAD0095 62977.ACIAD1073 151
62977.ACIAD0095 62977.ACIAD1117 273
62977.ACIAD0095 62977.ACIAD1119 222
62977.ACIAD0095 62977.ACIAD1175 444
62977.ACIAD0095 62977.ACIAD1201 155
62977.ACIAD0095 62977.ACIAD1227 230
62977.ACIAD0095 62977.ACIAD1248 320
62977.ACIAD0095 62977.ACIAD1252 328
62977.ACIAD0095 62977.ACIAD1253 217
62977.ACIAD0095 62977.ACIAD1261 164
62977.ACIAD0095 62977.ACIAD1264 309
62977.ACIAD0095 62977.ACIAD1265 174
62977.ACIAD0095 62977.ACIAD1271 193
62977.ACIAD0095 62977.ACIAD1360 160
62977.ACIAD0095 62977.ACIAD1372 250
62977.ACIAD0095 62977.ACIAD1373 222
62977.ACIAD0095 62977.ACIAD1374 216
62977.ACIAD0095 62977.ACIAD1375 216
62977.ACIAD0095 62977.ACIAD1376 197
62977.ACIAD0095 62977.ACIAD1377 216
62977.ACIAD0095 62977.ACIAD1378 265
62977.ACIAD0095 62977.ACIAD1380 333
62977.ACIAD0095 62977.ACIAD1381 268
62977.ACIAD0095 62977.ACIAD1382 462
62977.ACIAD0095 62977.ACIAD1419 193
62977.ACIAD0095 62977.ACIAD1491 515
62977.ACIAD0095 62977.ACIAD1556 272
62977.ACIAD0095 62977.ACIAD1596 164
62977.ACIAD0095 62977.ACIAD1646 151
62977.ACIAD0095 62977.ACIAD1736 230
62977.ACIAD0095 62977.ACIAD1742 182
62977.ACIAD0095 62977.ACIAD1798 459
62977.ACIAD0095 62977.ACIAD1867 162
62977.ACIAD0095 62977.ACIAD1891 414
62977.ACIAD0095 62977.ACIAD1945 178
62977.ACIAD0095 62977.ACIAD2089 318
62977.ACIAD0095 62977.ACIAD2105 188
62977.ACIAD0095 62977.ACIAD2107 151
62977.ACIAD0095 62977.ACIAD2117 308
62977.ACIAD0095 62977.ACIAD2218 156
62977.ACIAD0095 62977.ACIAD2234 174
62977.ACIAD0095 62977.ACIAD2268 247
62977.ACIAD0095 62977.ACIAD2269 216
62977.ACIAD0095 62977.ACIAD2293 309
62977.ACIAD0095 62977.ACIAD2324 489
62977.ACIAD0095 62977.ACIAD2341 318
62977.ACIAD0095 62977.ACIAD2359 156
62977.ACIAD0095 62977.ACIAD2362 207
62977.ACIAD0095 62977.ACIAD2363 216
62977.ACIAD0095 62977.ACIAD2369 405
62977.ACIAD0095 62977.ACIAD2379 309
62977.ACIAD0095 62977.ACIAD2507 301
62977.ACIAD0095 62977.ACIAD2553 214
62977.ACIAD0095 62977.ACIAD2584 155
62977.ACIAD0095 62977.ACIAD2767 308
62977.ACIAD0095 62977.ACIAD2847 214
62977.ACIAD0095 62977.ACIAD2861 291
62977.ACIAD0095 62977.ACIAD2862 200
62977.ACIAD0095 62977.ACIAD2994 309
62977.ACIAD0095 62977.ACIAD3034 216
62977.ACIAD0095 62977.ACIAD3035 216
62977.ACIAD0095 62977.ACIAD3038 156
62977.ACIAD0095 62977.ACIAD3062 160
62977.ACIAD0095 62977.ACIAD3064 246
62977.ACIAD0095 62977.ACIAD3088 222
62977.ACIAD0095 62977.ACIAD3128 164
62977.ACIAD0095 62977.ACIAD3213 150
62977.ACIAD0095 62977.ACIAD3234 313
62977.ACIAD0095 62977.ACIAD3255 331
62977.ACIAD0095 62977.ACIAD3283 244
62977.ACIAD0095 62977.ACIAD3324 151
62977.ACIAD0095 62977.ACIAD3342 230
62977.ACIAD0095 62977.ACIAD3353 254
62977.ACIAD0095 62977.ACIAD3361 174
62977.ACIAD0095 62977.ACIAD3363 179
62977.ACIAD0095 62977.ACIAD3396 292
62977.ACIAD0095 62977.ACIAD3398 196
62977.ACIAD0095 62977.ACIAD3404 183
62977.ACIAD0095 62977.ACIAD3479 359
62977.ACIAD0095 62977.ACIAD3502 208
62977.ACIAD0095 62977.ACIAD3518 192
62977.ACIAD0095 62977.ACIAD3536 191
62977.ACIAD0095 62977.ACIAD3571 155
62977.ACIAD0095 62977.ACIAD3572 154
62977.ACIAD0095 62977.ACIAD3575 158
62977.ACIAD0095 62977.ACIAD3576 250
62977.ACIAD0095 62977.ACIAD3637 439
62977.ACIAD0096 62977.ACIAD0039 196
62977.ACIAD0096 62977.ACIAD0065 202
62977.ACIAD0096 62977.ACIAD0066 202
62977.ACIAD0096 62977.ACIAD0068 712
62977.ACIAD0096 62977.ACIAD0069 352
62977.ACIAD0096 62977.ACIAD0070 458
62977.ACIAD0096 62977.ACIAD0072 497
62977.ACIAD0096 62977.ACIAD0074 248
62977.ACIAD0096 62977.ACIAD0075 249
62977.ACIAD0096 62977.ACIAD0076 483
62977.ACIAD0096 62977.ACIAD0078 555
62977.ACIAD0096 62977.ACIAD0079 695
62977.ACIAD0096 62977.ACIAD0080 780
62977.ACIAD0096 62977.ACIAD0081 207
62977.ACIAD0096 62977.ACIAD0082 393
62977.ACIAD0096 62977.ACIAD0084 207
62977.ACIAD0096 62977.ACIAD0085 604
62977.ACIAD0096 62977.ACIAD0086 688
62977.ACIAD0096 62977.ACIAD0087 928
62977.ACIAD0096 62977.ACIAD0088 881
62977.ACIAD0096 62977.ACIAD0089 799
62977.ACIAD0096 62977.ACIAD0090 880
62977.ACIAD0096 62977.ACIAD0091 895
62977.ACIAD0096 62977.ACIAD0092 938
62977.ACIAD0096 62977.ACIAD0093 955
62977.ACIAD0096 62977.ACIAD0094 959
62977.ACIAD0096 62977.ACIAD0095 959
62977.ACIAD0096 62977.ACIAD0098 656
62977.ACIAD0096 62977.ACIAD0099 839
62977.ACIAD0096 62977.ACIAD0100 413
62977.ACIAD0096 62977.ACIAD0101 452
62977.ACIAD0096 62977.ACIAD0102 421
62977.ACIAD0096 62977.ACIAD0104 325
62977.ACIAD0096 62977.ACIAD0110 222
62977.ACIAD0096 62977.ACIAD0234 289
62977.ACIAD0096 62977.ACIAD0278 202
62977.ACIAD0096 62977.ACIAD0286 274
62977.ACIAD0096 62977.ACIAD0482 207
62977.ACIAD0096 62977.ACIAD0529 289
62977.ACIAD0096 62977.ACIAD0530 152
62977.ACIAD0096 62977.ACIAD0553 207
62977.ACIAD0096 62977.ACIAD0560 170
62977.ACIAD0096 62977.ACIAD0572 224
62977.ACIAD0096 62977.ACIAD0601 224
62977.ACIAD0096 62977.ACIAD0602 207
62977.ACIAD0096 62977.ACIAD0660 385
62977.ACIAD0096 62977.ACIAD0685 361
62977.ACIAD0096 62977.ACIAD0772 368
62977.ACIAD0096 62977.ACIAD0776 156
62977.ACIAD0096 62977.ACIAD0825 160
62977.ACIAD0096 62977.ACIAD0840 220
62977.ACIAD0096 62977.ACIAD0841 195
62977.ACIAD0096 62977.ACIAD0849 273
62977.ACIAD0096 62977.ACIAD0864 310
62977.ACIAD0096 62977.ACIAD0902 325
62977.ACIAD0096 62977.ACIAD0903 206
62977.ACIAD0096 62977.ACIAD0923 301
62977.ACIAD0096 62977.ACIAD1089 352
62977.ACIAD0096 62977.ACIAD1119 224
62977.ACIAD0096 62977.ACIAD1175 808
62977.ACIAD0096 62977.ACIAD1201 307
62977.ACIAD0096 62977.ACIAD1253 344
62977.ACIAD0096 62977.ACIAD1261 211
62977.ACIAD0096 62977.ACIAD1324 239
62977.ACIAD0096 62977.ACIAD1373 308
62977.ACIAD0096 62977.ACIAD1374 328
62977.ACIAD0096 62977.ACIAD1375 308
62977.ACIAD0096 62977.ACIAD1380 219
62977.ACIAD0096 62977.ACIAD1482 248
62977.ACIAD0096 62977.ACIAD1491 481
62977.ACIAD0096 62977.ACIAD1556 269
62977.ACIAD0096 62977.ACIAD1596 211
62977.ACIAD0096 62977.ACIAD1646 151
62977.ACIAD0096 62977.ACIAD1707 150
62977.ACIAD0096 62977.ACIAD1719 270
62977.ACIAD0096 62977.ACIAD1736 167
62977.ACIAD0096 62977.ACIAD1798 226
62977.ACIAD0096 62977.ACIAD1891 424
62977.ACIAD0096 62977.ACIAD1902 151
62977.ACIAD0096 62977.ACIAD1945 195
62977.ACIAD0096 62977.ACIAD1999 402
62977.ACIAD0096 62977.ACIAD2001 150
62977.ACIAD0096 62977.ACIAD2080 230
62977.ACIAD0096 62977.ACIAD2102 291
62977.ACIAD0096 62977.ACIAD2117 310
62977.ACIAD0096 62977.ACIAD2346 387
62977.ACIAD0096 62977.ACIAD2347 274
62977.ACIAD0096 62977.ACIAD2362 178
62977.ACIAD0096 62977.ACIAD2369 267
62977.ACIAD0096 62977.ACIAD2411 151
62977.ACIAD0096 62977.ACIAD2443 392
62977.ACIAD0096 62977.ACIAD2447 442
62977.ACIAD0096 62977.ACIAD2467 278
62977.ACIAD0096 62977.ACIAD2596 180
62977.ACIAD0096 62977.ACIAD2654 211
62977.ACIAD0096 62977.ACIAD2767 310
62977.ACIAD0096 62977.ACIAD2793 161
62977.ACIAD0096 62977.ACIAD2833 239
62977.ACIAD0096 62977.ACIAD2839 152
62977.ACIAD0096 62977.ACIAD2853 383
62977.ACIAD0096 62977.ACIAD2861 197
62977.ACIAD0096 62977.ACIAD2900 274
62977.ACIAD0096 62977.ACIAD2934 274
62977.ACIAD0096 62977.ACIAD3008 158
62977.ACIAD0096 62977.ACIAD3012 191
62977.ACIAD0096 62977.ACIAD3013 177
62977.ACIAD0096 62977.ACIAD3064 356
62977.ACIAD0096 62977.ACIAD3070 274
62977.ACIAD0096 62977.ACIAD3121 257
62977.ACIAD0096 62977.ACIAD3125 223
62977.ACIAD0096 62977.ACIAD3128 211
62977.ACIAD0096 62977.ACIAD3149 381
62977.ACIAD0096 62977.ACIAD3222 151
62977.ACIAD0096 62977.ACIAD3228 192
62977.ACIAD0096 62977.ACIAD3234 372
62977.ACIAD0096 62977.ACIAD3298 230
62977.ACIAD0096 62977.ACIAD3342 167
62977.ACIAD0096 62977.ACIAD3363 388
62977.ACIAD0096 62977.ACIAD3396 459
62977.ACIAD0096 62977.ACIAD3398 451
62977.ACIAD0096 62977.ACIAD3404 219
62977.ACIAD0096 62977.ACIAD3432 179
62977.ACIAD0096 62977.ACIAD3479 151
62977.ACIAD0096 62977.ACIAD3500 194
62977.ACIAD0096 62977.ACIAD3502 226
62977.ACIAD0096 62977.ACIAD3511 164
62977.ACIAD0096 62977.ACIAD3512 164
62977.ACIAD0096 62977.ACIAD3516 230
62977.ACIAD0096 62977.ACIAD3544 289
62977.ACIAD0096 62977.ACIAD3570 232
62977.ACIAD0096 62977.ACIAD3596 202
62977.ACIAD0096 62977.ACIAD3637 192
62977.ACIAD0096 62977.ACIAD3669 307
62977.ACIAD0098 62977.ACIAD0064 478
62977.ACIAD0098 62977.ACIAD0068 682
62977.ACIAD0098 62977.ACIAD0069 496
62977.ACIAD0098 62977.ACIAD0070 517
62977.ACIAD0098 62977.ACIAD0072 492
62977.ACIAD0098 62977.ACIAD0074 416
62977.ACIAD0098 62977.ACIAD0075 270
62977.ACIAD0098 62977.ACIAD0076 579
62977.ACIAD0098 62977.ACIAD0078 510
62977.ACIAD0098 62977.ACIAD0079 533
62977.ACIAD0098 62977.ACIAD0080 453
62977.ACIAD0098 62977.ACIAD0081 192
62977.ACIAD0098 62977.ACIAD0082 334
62977.ACIAD0098 62977.ACIAD0084 604
62977.ACIAD0098 62977.ACIAD0085 332
62977.ACIAD0098 62977.ACIAD0086 650
62977.ACIAD0098 62977.ACIAD0087 474
62977.ACIAD0098 62977.ACIAD0088 441
62977.ACIAD0098 62977.ACIAD0089 462
62977.ACIAD0098 62977.ACIAD0090 480
62977.ACIAD0098 62977.ACIAD0091 370
62977.ACIAD0098 62977.ACIAD0092 551
62977.ACIAD0098 62977.ACIAD0093 175
62977.ACIAD0098 62977.ACIAD0094 656
62977.ACIAD0098 62977.ACIAD0095 415
62977.ACIAD0098 62977.ACIAD0096 656
62977.ACIAD0098 62977.ACIAD0099 776
62977.ACIAD0098 62977.ACIAD0100 686
62977.ACIAD0098 62977.ACIAD0101 580
62977.ACIAD0098 62977.ACIAD0102 760
62977.ACIAD0098 62977.ACIAD0103 469
62977.ACIAD0098 62977.ACIAD0104 532
62977.ACIAD0098 62977.ACIAD0110 528
62977.ACIAD0098 62977.ACIAD0119 214
62977.ACIAD0098 62977.ACIAD0223 171
62977.ACIAD0098 62977.ACIAD0242 262
62977.ACIAD0098 62977.ACIAD0247 275
62977.ACIAD0098 62977.ACIAD0258 305
62977.ACIAD0098 62977.ACIAD0282 176
62977.ACIAD0098 62977.ACIAD0286 239
62977.ACIAD0098 62977.ACIAD0300 172
62977.ACIAD0098 62977.ACIAD0380 165
62977.ACIAD0098 62977.ACIAD0387 246
62977.ACIAD0098 62977.ACIAD0482 192
62977.ACIAD0098 62977.ACIAD0553 192
62977.ACIAD0098 62977.ACIAD0572 198
62977.ACIAD0098 62977.ACIAD0600 196
62977.ACIAD0098 62977.ACIAD0601 230
62977.ACIAD0098 62977.ACIAD0602 192
62977.ACIAD0098 62977.ACIAD0604 277
62977.ACIAD0098 62977.ACIAD0659 199
62977.ACIAD0098 62977.ACIAD0678 230
62977.ACIAD0098 62977.ACIAD0685 367
62977.ACIAD0098 62977.ACIAD0718 285
62977.ACIAD0098 62977.ACIAD0731 167
62977.ACIAD0098 62977.ACIAD0772 330
62977.ACIAD0098 62977.ACIAD0823 233
62977.ACIAD0098 62977.ACIAD0824 191
62977.ACIAD0098 62977.ACIAD0833 191
62977.ACIAD0098 62977.ACIAD0849 242
62977.ACIAD0098 62977.ACIAD0877 187
62977.ACIAD0098 62977.ACIAD0898 152
62977.ACIAD0098 62977.ACIAD0902 532
62977.ACIAD0098 62977.ACIAD0914 215
62977.ACIAD0098 62977.ACIAD0923 268
62977.ACIAD0098 62977.ACIAD0940 246
62977.ACIAD0098 62977.ACIAD0948 198
62977.ACIAD0098 62977.ACIAD1030 188
62977.ACIAD0098 62977.ACIAD1032 187
62977.ACIAD0098 62977.ACIAD1078 354
62977.ACIAD0098 62977.ACIAD1119 332
62977.ACIAD0098 62977.ACIAD1175 592
62977.ACIAD0098 62977.ACIAD1178 275
62977.ACIAD0098 62977.ACIAD1201 244
62977.ACIAD0098 62977.ACIAD1270 367
62977.ACIAD0098 62977.ACIAD1368 305
62977.ACIAD0098 62977.ACIAD1387 251
62977.ACIAD0098 62977.ACIAD1419 158
62977.ACIAD0098 62977.ACIAD1482 192
62977.ACIAD0098 62977.ACIAD1491 353
[truncated: 14,471,101 more chars]
