# Supplementary material for: Network-based features enable prediction of essential genes across diverse organisms
Source: PLoS One. 2018 Dec 13;13(12):e0208722. doi: 10.1371/journal.pone.0208722 (PMC6292609; doi:10.1371/journal.pone.0208722)
Supplement: S1 Dataset — PPI Data of 27 organisms along with essential genes information. (ZIP) [file pone.0208722.s001.zip › S1/71421.ess]

71421.HI0001
71421.HI0004
71421.HI0009
71421.HI0010
71421.HI0013
71421.HI0014
71421.HI0015
71421.HI0018
71421.HI0020
71421.HI0022
71421.HI0023
71421.HI0027
71421.HI0030
71421.HI0032
71421.HI0035
71421.HI0038
71421.HI0039
71421.HI0040
71421.HI0041
71421.HI0042
71421.HI0043
71421.HI0045
71421.HI0048
71421.HI0049
71421.HI0056
71421.HI0058
71421.HI0059
71421.HI0061
71421.HI0066
71421.HI0067
71421.HI0068
71421.HI0073
71421.HI0077
71421.HI0078
71421.HI0080
71421.HI0081
71421.HI0085
71421.HI0086
71421.HI0087
71421.HI0089
71421.HI0090
71421.HI0091
71421.HI0092
71421.HI0093
71421.HI0096
71421.HI0098
71421.HI0099
71421.HI0103
71421.HI0108
71421.HI0109
71421.HI0117
71421.HI0118
71421.HI0119
71421.HI0120
71421.HI0121
71421.HI0122
71421.HI0123
71421.HI0124
71421.HI0125
71421.HI0126
71421.HI0129
71421.HI0131
71421.HI0132
71421.HI0134
71421.HI0135
71421.HI0137
71421.HI0140
71421.HI0141
71421.HI0146
71421.HI0148
71421.HI0152
71421.HI0155
71421.HI0156
71421.HI0157
71421.HI0163
71421.HI0172
71421.HI0174
71421.HI0175
71421.HI0176
71421.HI0179
71421.HI0180
71421.HI0181
71421.HI0182
71421.HI0183
71421.HI0185
71421.HI0188
71421.HI0191
71421.HI0193
71421.HI0192
71421.HI0194
71421.HI0196
71421.HI0198
71421.HI0199
71421.HI0201
71421.HI0204
71421.HI0205
71421.HI0207
71421.HI0208
71421.HI0209
71421.HI0211
71421.HI0212
71421.HI0220.1
71421.HI0222
71421.HI0223
71421.HI0239
71421.HI0244
71421.HI0251
71421.HI0255
71421.HI0266
71421.HI0274
71421.HI0276
71421.HI0282
71421.HI0283
71421.HI0285
71421.HI0297
71421.HI0303
71421.HI0306
71421.HI0329
71421.HI0335
71421.HI0337
71421.HI0338
71421.HI0345
71421.HI0346
71421.HI0352
71421.HI0355
71421.HI0366
71421.HI0367
71421.HI0373
71421.HI0375
71421.HI0380
71421.HI0382
71421.HI0387
71421.HI0394
71421.HI0399
71421.HI0400
71421.HI0405
71421.HI0406
71421.HI0412
71421.HI0413
71421.HI0416
71421.HI0417
71421.HI0418
71421.HI0423
71421.HI0436
71421.HI0437
71421.HI0438
71421.HI0439
71421.HI0455
71421.HI0456
71421.HI0458
71421.HI0460
71421.HI0464
71421.HI0465
71421.HI0466
71421.HI0467
71421.HI0468
71421.HI0470
71421.HI0471
71421.HI0473
71421.HI0477
71421.HI0498
71421.HI0510
71421.HI0515
71421.HI0517
71421.HI0522
71421.HI0525
71421.HI0532
71421.HI0533
71421.HI0534
71421.HI0545
71421.HI0546
71421.HI0547
71421.HI0548
71421.HI0549
71421.HI0561
71421.HI0564
71421.HI0566
71421.HI0567
71421.HI0568
71421.HI0569
71421.HI0570
71421.HI0573
71421.HI0575
71421.HI0576
71421.HI0576.1
71421.HI0579
71421.HI0580
71421.HI0581
71421.HI0583
71421.HI0599
71421.HI0604
71421.HI0605
71421.HI0606
71421.HI0613
71421.HI0614
71421.HI0615
71421.HI0617
71421.HI0618
71421.HI0625
71421.HI0631
71421.HI0633
71421.HI0634
71421.HI0645
71421.HI0646
71421.HI0647
71421.HI0649
71421.HI0650
71421.HI0651
71421.HI0652
71421.HI0654
71421.HI0655
71421.HI0656
71421.HI0656.1
71421.HI0660
71421.HI0664
71421.HI0665
71421.HI0667
71421.HI0671
71421.HI0672
71421.HI0674
71421.HI0675
71421.HI0677
71421.HI0678
71421.HI0679
71421.HI0680
71421.HI0681
71421.HI0684
71421.HI0685
71421.HI0687
71421.HI0688
71421.HI0698
71421.HI0701
71421.HI0707
71421.HI0709
71421.HI0711
71421.HI0714
71421.HI0716
71421.HI0717
71421.HI0718
71421.HI0723
71421.HI0726
71421.HI0727.1
71421.HI0728
71421.HI0729
71421.HI0730
71421.HI0734
71421.HI0739
71421.HI0740
71421.HI0749
71421.HI0750
71421.HI0753
71421.HI0756
71421.HI0757
71421.HI0758
71421.HI0762
71421.HI0763
71421.HI0767
71421.HI0768
71421.HI0769
71421.HI0770
71421.HI0772
71421.HI0773
71421.HI0774
71421.HI0779
71421.HI0780
71421.HI0781
71421.HI0782
71421.HI0783
71421.HI0784
71421.HI0785
71421.HI0786
71421.HI0788
71421.HI0789
71421.HI0791
71421.HI0792
71421.HI0793
71421.HI0794
71421.HI0795
71421.HI0796
71421.HI0797
71421.HI0800
71421.HI0801
71421.HI0802
71421.HI0803
71421.HI0807
71421.HI0808
71421.HI0810
71421.HI0811
71421.HI0814
71421.HI0816
71421.HI0820
71421.HI0821
71421.HI0825
71421.HI0826
71421.HI0829
71421.HI0830
71421.HI0831
71421.HI0832
71421.HI0836
71421.HI0849m
71421.HI0851
71421.HI0855
71421.HI0858
71421.HI0859
71421.HI0865
71421.HI0867
71421.HI0868
71421.HI0873
71421.HI0874
71421.HI0881
71421.HI0888
71421.HI0892
71421.HI0897
71421.HI0899
71421.HI0901
71421.HI0904
71421.HI0906
71421.HI0907
71421.HI0911
71421.HI0912
71421.HI0913
71421.HI0915
71421.HI0921
71421.HI0922
71421.HI0923
71421.HI0924
71421.HI0933
71421.HI0968
71421.HI0972
71421.HI0975
71421.HI0977
71421.HI0978
71421.HI0981
71421.HI0982
71421.HI0984
71421.HI0986
71421.HI0987
71421.HI0988
71421.HI0989
71421.HI0992
71421.HI0993
71421.HI0994
71421.HI0998
71421.HI0999
71421.HI1001
71421.HI1002
71421.HI1006
71421.HI1007
71421.HI1008
71421.HI1010
71421.HI1011
71421.HI1013
71421.HI1015
71421.HI1016
71421.HI1020
71421.HI1021
71421.HI1022
71421.HI1023
71421.HI1027
71421.HI1028
71421.HI1029
71421.HI1030
71421.HI1031
71421.HI1037
71421.HI1041
71421.HI1043
71421.HI1044
71421.HI1045
71421.HI1046
71421.HI1047
71421.HI1049
71421.HI1053
71421.HI1059
71421.HI1062
71421.HI1065
71421.HI1068
71421.HI1069
71421.HI1075
71421.HI1076
71421.HI1077
71421.HI1086
71421.HI1087
71421.HI1093
71421.HI1094
71421.HI1096m
71421.HI1100
71421.HI1101
71421.HI1102
71421.HI1105
71421.HI1107
71421.HI1117
71421.HI1118
71421.HI1119
71421.HI1131
71421.HI1136
71421.HI1138
71421.HI1139
71421.HI1140
71421.HI1141
71421.HI1142
71421.HI1143
71421.HI1145
71421.HI1146
71421.HI1147
71421.HI1151
71421.HI1152
71421.HI1160
71421.HI1161
71421.HI1171
71421.HI1173
71421.HI1179
71421.HI1180
71421.HI1184
71421.HI1185
71421.HI1188
71421.HI1189
71421.HI1194m
71421.HI1201
71421.HI1202
71421.HI1205
71421.HI1210
71421.HI1213
71421.HI1219
71421.HI1220
71421.HI1222
71421.HI1223
71421.HI1230
71421.HI1231
71421.HI1232
71421.HI1234
71421.HI1242
71421.HI1243
71421.HI1244
71421.HI1245
71421.HI1246
71421.HI1247
71421.HI1248
71421.HI1249
71421.HI1258
71421.HI1260
71421.HI1275
71421.HI1276
71421.HI1278
71421.HI1282
71421.HI1285
71421.HI1287
71421.HI1289
71421.HI1291
71421.HI1295
71421.HI1298
71421.HI1300
71421.HI1306
71421.HI1307
71421.HI1308
71421.HI1311
71421.HI1312
71421.HI1313
71421.HI1314
71421.HI1317
71421.HI1318m
71421.HI1319m
71421.HI1320
71421.HI1321
71421.HI1323
71421.HI1324
71421.HI1325
71421.HI1330
71421.HI1334
71421.HI1340
71421.HI1342
71421.HI1348
71421.HI1349
71421.HI1350
71421.HI1354
71421.HI1356
71421.HI1357
71421.HI1364
71421.HI1365
71421.HI1366
71421.HI1367
71421.HI1368
71421.HI1371
71421.HI1373
71421.HI1374
71421.HI1375
71421.HI1386
71421.HI1388
71421.HI1389
71421.HI1391
71421.HI1394
71421.HI1397
71421.HI1398
71421.HI1399
71421.HI1400
71421.HI1403
71421.HI1409
71421.HI1410
71421.HI1413
71421.HI1414
71421.HI1415
71421.HI1418
71421.HI1419
71421.HI1422
71421.HI1427
71421.HI1428
71421.HI1431
71421.HI1432
71421.HI1433
71421.HI1436
71421.HI1438
71421.HI1439
71421.HI1440
71421.HI1442
71421.HI1443
71421.HI1448
71421.HI1449
71421.HI1450
71421.HI1453
71421.HI1456
71421.HI1457
71421.HI1459
71421.HI1462
71421.HI1463
71421.HI1464
71421.HI1468
71421.HI1470
71421.HI1471
71421.HI1474
71421.HI1476
71421.HI1478
71421.HI1480
71421.HI1487
71421.HI1505
71421.HI1511
71421.HI1521
71421.HI1528
71421.HI1531
71421.HI1542
71421.HI1548
71421.HI1549
71421.HI1550
71421.HI1552
71421.HI1554
71421.HI1555
71421.HI1556
71421.HI1559
71421.HI1561
71421.HI1568
71421.HI1573
71421.HI1574
71421.HI1575
71421.HI1588
71421.HI1591
71421.HI1597
71421.HI1603
71421.HI1604
71421.HI1605
71421.HI1606
71421.HI1607
71421.HI1608
71421.HI1609
71421.HI1610
71421.HI1612
71421.HI1613
71421.HI1614
71421.HI1616
71421.HI1617
71421.HI1618
71421.HI1621
71421.HI1626
71421.HI1627
71421.HI1628
71421.HI1629
71421.HI1630
71421.HI1631
71421.HI1632
71421.HI1634
71421.HI1635
71421.HI1636
71421.HI1637
71421.HI1643
71421.HI1644
71421.HI1645
71421.HI1646m
71421.HI1651
71421.HI1653
71421.HI1654
71421.HI1655
71421.HI1658
71421.HI1659
71421.HI1660
71421.HI1664
71421.HI1682
71421.HI1684
71421.HI1686
71421.HI1688
71421.HI1689
71421.HI1690
71421.HI1691
71421.HI1695
71421.HI1696
71421.HI1697
71421.HI1698
71421.HI1700
71421.HI1701
71421.HI1703
71421.HI1704
71421.HI1705
71421.HI1708
71421.HI1715
71421.HI1720
71421.HI1721
71421.HI1722
71421.HI1725
71421.HI1726
71421.HI1728
71421.HI1731
71421.HI1733
71421.HI1734
71421.HI1735
71421.HI1737
71421.HI1738
71421.HI1742
71421.HI1743
