# Supplementary material for: Network-based features enable prediction of essential genes across diverse organisms
Source: PLoS One. 2018 Dec 13;13(12):e0208722. doi: 10.1371/journal.pone.0208722 (PMC6292609; doi:10.1371/journal.pone.0208722)
Supplement: S1 Dataset — PPI Data of 27 organisms along with essential genes information. (ZIP) [file pone.0208722.s001.zip › S1/genesinliu.txt]

SA1868
SA1869
SA1864
SA1865
SA1866
SA1867
SA1860
SA1861
SA1862
SA1863
SA0906
SA2358
SA1549
SA1548
SA2119
SA2118
SA2115
SA2114
SA2117
SA2116
SA2111
SA2110
SA2113
SA2112
SA0098
SA0099
SA0244
SA2270
SA2271
SA2272
SA2273
SA2274
SA2275
SA2276
SA2277
SA2278
SA2279
SA2076
SA2077
SA2074
SA2075
SA2072
SA2073
SA2070
SA2071
SA2078
SA2079
SAS093
SAS092
SAS091
SAS090
SAS079
SAS078
SAS075
SAS074
SAS077
SAS076
SAS071
SAS070
SAS073
SAS072
SA0766
SA1148
SA1253
SA1252
SA1251
SA1250
SA1257
SA1256
SA1255
SA1254
SA2296
SA2297
SA1259
SA2295
SA2292
SA2293
SA2290
SA2291
SA0030
SA0031
SA0032
SA0033
SA0034
SA0035
SA1039
SA0037
SA0038
SA1036
SA1035
SA1034
SA1033
SA1032
SA1031
SA1030
SA1741
SA1740
SA1743
SA1742
SA1745
SA1744
SA1747
SA1746
SA1749
SA1748
SA0876
SA2220
SA0298
SA0299
SA0294
SA0295
SA0296
SA0297
SA0290
SA0291
SA0292
SA0293
SA0728
SA0729
SA0724
SA0726
SA0727
SA0720
SA0721
SA0722
SA0723
SA1109
SA1108
SA1103
SA1102
SA1101
SA1100
SA1107
SA1106
SA1105
SA1104
SA0504
SA2478
SA2479
SA0500
SA0501
SA0502
SA0503
SA2472
SA2473
SA2470
SA2471
SA2476
SA2477
SA2474
SA2475
SA1718
SA1719
SA0618
SA0619
SA0348
SA0349
SA0346
SA0347
SA0344
SA0345
SA0614
SA0615
SA0616
SA0341
SA1811
SA1810
SA1813
SA1812
SA1815
SA1814
SA1817
SA1925
SA1924
SA1927
SA1926
SA1921
SA1920
SA1923
SA1922
SA1929
SA1928
SA2108
SA2109
SA2106
SA2107
SA2104
SA2105
SA2102
SA2103
SA2100
SA2101
SA2043
SA2042
SA2041
SA2040
SA2047
SA2046
SA2045
SA2044
SA2049
SA2048
SA1787
SA0301
SA1781
SA0307
SA0304
SA0305
SA1055
SAS080
SAS081
SAS082
SAS083
SAS084
SAS085
SAS086
SAS087
SAS088
SAS089
SA0718
SAS068
SAS069
SAS066
SAS067
SAS064
SAS065
SAS062
SAS063
SAS060
SA1248
SA1249
SA1244
SA1245
SA1246
SA1247
SA1240
SA1241
SA1242
SA1243
SA0530
SA0533
SA0532
SA1028
SA1029
SA1020
SA1021
SA1022
SA1023
SA1024
SA1025
SA1026
SA1027
SA2406
SA1752
SA1753
SA1750
SA1751
SA1756
SA1757
SA1755
SA0871
SA1758
SA1759
SA0759
SA0758
SA0751
SA0750
SA0753
SA0752
SA0755
SA0754
SA0757
SA0756
SA1114
SA1115
SA1116
SA1117
SA1110
SA1111
SA0199
SA1113
SA0197
SA0196
SA0195
SA0194
SA1118
SA1119
SA0191
SA0190
SA2447
SA2446
SA2445
SA0572
SA0575
SA2442
SA0577
SA2440
SA0579
SA0578
SA2449
SA2448
SA0379
SA0378
SA0373
SA0372
SA0371
SA0370
SA0377
SA0376
SA0375
SA0374
SA1808
SA1809
SA0409
SA0408
SA1802
SA0404
SA1800
SA1801
SA1806
SA1807
SA1804
SA1805
SA1936
SA1937
SA1934
SA1935
SA1932
SA1933
SA1930
SA1931
SA0113
SA0542
SA1938
SA1939
SA0543
SA0232
SA0545
SA0546
SA0547
SA0997
SA0996
SA0995
SA0994
SA0993
SA0992
SA0991
SA0990
SA0999
SA0998
SA1422
SA1423
SA2139
SA2138
SA2133
SA2132
SA2131
SA2130
SA2137
SA2136
SA2135
SA2134
SA0943-1
SA2058
SA2059
SA2054
SA2055
SA2056
SA2057
SA2050
SA2051
SA2052
SA2053
SA2298
SA0979
SA0978
SA0975
SA0974
SA0977
SA0976
SA0971
SA0970
SA0973
SA0972
SAS059
SAS058
SAS053
SAS052
SAS050
SAS057
SAS056
SAS055
SAS054
SA1239
SA1238
SA1231
SA1230
SA1233
SA1232
SA1235
SA1234
SA1237
SA1236
SA1587
SA1586
SA1585
SA1584
SA1583
SA1582
SA1581
SA1580
SA1589
SA1588
SA1345
SA1344
SA1347
SA1346
SA1341
SA1340
SA1343
SA1342
SA1349
SA1348
SA1569
SA1568
SA1565
SA1564
SA1567
SA1566
SA1561
SA1560
SA1563
SA1562
SA0748
SA0749
SA0742
SA0743
SA0740
SA0741
SA0746
SA0747
SA0744
SA0745
SA1161
SA1160
SA1691
SA1162
SA1165
SA1696
SA1695
SA1166
SA0180
SA1168
SA0182
SA1698
SA0184
SA0185
SA0186
SA0187
SA0562
SA0563
SA0560
SA0561
SA2454
SA2455
SA0564
SA0565
SA2458
SA2459
SA0568
SA0569
SA1830
SA1693
SA1692
SA1163
SA0364
SA0365
SA0366
SA0367
SA0360
SA0361
SA1769
SA1768
SA1767
SA1766
SA1765
SA1764
SA0368
SA1762
SA1761
SA1164
SA1837
SA1836
SA1835
SA1834
SA1833
SA1167
SA0418
SA0419
SA0416
SA0417
SA0414
SA0415
SA0412
SA0413
SA0410
SA1838
SA1046
SA0181
SA1699
SA0183
SA0858
SA1514
SA0859
SA1515
SA1516
SA1041
SA2450
SA2451
SA2209
SA2452
SA0853
SA1903
SA1902
SA1901
SA1900
SA1907
SA1906
SA1905
SA1904
SA0566
SA1909
SA1908
SA0567
SA2456
SA2457
SA0980
SA0981
SA0982
SA0983
SA0984
SA0985
SA0986
SA0987
SA0988
SA0989
SA2124
SA2125
SA2126
SA2127
SA2120
SA2121
SA2122
SA2123
SA2128
SA2129
SA0768
SA2029
SA2028
SA2021
SA2020
SA2023
SA2022
SA2025
SA2024
SA2027
SA2026
SA0769
SA2335
SA2334
SA2337
SA2336
SA2331
SA2330
SA2333
SA2332
SA0966
SA0967
SA0964
SA0965
SA2339
SA2338
SA0960
SA0961
SAS044
SAS045
SAS047
SAS040
SAS041
SAS042
SAS048
SAS049
SA1228
SA1229
SA1222
SA1223
SA1220
SA1221
SA1226
SA1227
SA1224
SA1225
SA0362
SA2466
SA0363
SA1590
SA1591
SA1592
SA1593
SA1594
SA1595
SA1596
SA1597
SA1598
SA1599
SA0369
SA1356
SA1357
SA1354
SA1355
SA1352
SA1353
SA1350
SA1351
SA1760
SA1358
SA1359
SA0081
SA0080
SA0083
SA0082
SA0085
SA0084
SA0087
SA1579
SA0089
SA1577
SA1574
SA1575
SA1572
SA1573
SA1570
SA1571
SA1832
SA0777
SA0776
SA0775
SA0774
SA1688
SA0772
SA0771
SA0770
SA1684
SA1685
SA1686
SA1687
SA1680
SA1681
SA1682
SA1683
SA1172
SA1173
SA1170
SA0176
SA1176
SA1177
SA1174
SA1175
SA1178
SA1179
SA0179
SA0178
SA0799
SA0798
SA0795
SA0794
SA0797
SA0796
SA0791
SA0790
SA0793
SA0792
SA1839
SA0954
SA0411
SA2294
SA1258
SA0311
SA0310
SA0313
SA0312
SA0315
SA0314
SA0317
SA0316
SA0319
SA0318
SA1772
SA1773
SA1774
SA1775
SA1776
SA1777
SA1820
SA1821
SA0429
SA0428
SA1824
SA1825
SA1826
SA1827
SA1828
SA1829
SA0421
SA0420
SA0427
SA0426
SA0425
SA0424
SA0229
SA0228
SA0559
SA0558
SA0225
SA0224
SA0227
SA0554
SA0553
SA0552
SA0551
SA0222
SA1918
SA1919
SA1914
SA1915
SA1916
SA1917
SA1910
SA1911
SA1912
SA1913
SA2489
SA2488
SA2483
SA2482
SA2481
SA2480
SA2487
SA2486
SA2485
SA2484
SA2413
SA0451
SA2151
SA2150
SA2153
SA2152
SA2155
SA2154
SA2157
SA2156
SA2159
SA2158
SA0888
SA0881
SA0880
SA0883
SA0882
SA0885
SA0884
SA0887
SA0886
SA2038
SA2039
SA2032
SA2033
SA2030
SA2031
SA2036
SA2037
SA2034
SA2035
SA0036
SA0818
SA1037
SA0039
SA1446
SA2252
SA2253
SA0825
SA2326
SA2327
SA0959
SA2325
SA2322
SA2323
SA2320
SA2321
SA0953
SA0952
SA0951
SA0950
SA0957
SA0956
SA2328
SA2329
SA2254
SA2255
SA2417
SAS031
SA2313
SAS033
SAS032
SAS034
SAS037
SA0945
SA0946
SA2310
SA0940
SA2410
SA0941
SA1217
SA1216
SA1215
SA1214
SA1213
SA1212
SA1211
SA1210
SA2314
SA1219
SA1218
SA2411
SA2412
SA1363
SA1362
SA1361
SA1360
SA1367
SA1366
SA1365
SA1364
SA1369
SA1368
SA0092
SA0093
SA0090
SA0091
SA0096
SA0097
SA0094
SA0095
SA1543
SA1542
SA1541
SA1540
SA1547
SA1546
SA1545
SA1544
SA0760
SA0761
SA0762
SA0763
SA0764
SA0765
SA1149
SA0767
SA1147
SA1146
SA1145
SA1144
SA1143
SA1142
SA1141
SA1140
SA0166
SA0167
SA0164
SA0165
SA0162
SA0163
SA0160
SA0161
SA0168
SA0169
SA2299
SA0788
SA0789
SA0786
SA0787
SA0784
SA0785
SA0782
SA0783
SA0780
SA0781
SA1458
SA0302
SA0303
SA0300
SA1786
SA0306
SA1780
SA1783
SA1782
SA0308
SA0309
SA1789
SA1788
SA0434
SA0435
SA0436
SA0437
SA0430
SA0431
SA0432
SA0433
SA0438
SA0439
SA2362
SA0548
SA0549
SA0238
SA0239
SA0236
SA0541
SA0234
SA0235
SA0544
SA0233
SA0230
SA0231
SA1969
SA1968
SA1961
SA1960
SA1963
SA1962
SA1965
SA1964
SA1967
SA1966
SA2494
SA2495
SA2496
SA2497
SA2490
SA2491
SA2492
SA2493
SA2498
SA2499
SA0114
SA2142
SA2143
SA2140
SA2141
SA2146
SA2147
SA2144
SA2145
SA2148
SA2149
SA1135
SA0898
SA0899
SA0505
SA0892
SA0893
SA0890
SA0891
SA0896
SA0897
SA0894
SA0895
SA2007
SA2006
SA2005
SA2004
SA2003
SA2002
SA2001
SA2000
SA2009
SA2008
SA0824
SA0873
SA0667
SA0508
SA0509
SA1997
SA0944
SA2312
SA2311
SA0947
SA2317
SA2316
SA0942
SA0943
SA2319
SA2318
SA0949
SAS022
SAS023
SAS020
SAS026
SAS027
SAS025
SAS028
SAS029
SA1048
SA1200
SA1201
SA1202
SA1203
SA1204
SA1205
SA1206
SA1207
SA1208
SA1209
SA0521
SA1378
SA1379
SA1374
SA1375
SA1376
SA1377
SA1370
SA1371
SA1372
SA1373
SA1554
SA1555
SA1556
SA1557
SA1550
SA1551
SA1552
SA1553
SA1558
SA1559
SA1158
SA1159
SA0592
SA1150
SA1154
SA1155
SA1156
SA1157
SA0153
SA0152
SA0151
SA0150
SA0157
SA0156
SA0155
SA0154
SA0597
SA0159
SA0158
SA0596
SA0267
SA0594
SA0610
SA0611
SA0612
SA1472
SA0613
SA0339
SA0338
SA0337
SA0336
SA0335
SA0334
SA0333
SA0332
SA0331
SA0330
SA1796
SA1797
SA1794
SA1795
SA1792
SA1793
SA1790
SA1791
SA0617
SA1798
SA1799
SA0441
SA0440
SA0443
SA0442
SA0445
SA0444
SA0447
SA0446
SA0449
SA0448
SA0209
SA0208
SA0203
SA0202
SA0201
SA0200
SA0207
SA0206
SA0205
SA0204
SA1978
SA1979
SA1972
SA1973
SA1970
SA1971
SA1976
SA1977
SA1974
SA1975
SA1125
SA2179
SA2178
SA2177
SA2176
SA2175
SA2174
SA2173
SA2172
SA2171
SA2170
SA0340
SA1127
SA2010
SA2011
SA2012
SA2013
SA2014
SA2015
SA2016
SA2017
SA2018
SA2019
SA0237
SA2308
SA2309
SA2304
SA2305
SA2306
SA2307
SA2300
SA2301
SA2302
SA2303
SA0931
SA0933
SA0932
SA0935
SA0934
SA0937
SA0936
SA0939
SA0938
SA1122
SA1058
SA0849
SA0848
SA0845
SA0844
SA0847
SA0846
SA0841
SA0840
SA0843
SA0842
SA1099
SA1098
SA2235
SA1091
SA1090
SA1093
SA1092
SA1095
SA1094
SA1097
SA1096
SA1309
SA1308
SA1301
SA1300
SA1303
SA1302
SA1305
SA1304
SA1307
SA1306
SAS019
SAS018
SAS017
SAS016
SAS013
SAS012
SAS011
SAS010
SA1521
SA1520
SA1523
SA1522
SA1525
SA1524
SA1527
SA1526
SA1529
SA1528
SA1016
SA0148
SA0968
SA0144
SA0145
SA0146
SA0969
SA0140
SA0141
SA0142
SA0143
SA1415
SA1414
SA1417
SA1416
SA1411
SA1410
SA1413
SA1412
SA1419
SA1418
SA1639
SA1638
SA1635
SA0962
SA1637
SA1636
SA1631
SA1630
SA1633
SA0963
SA1728
SA0328
SA0329
SA0320
SA0321
SA0322
SA0323
SA0324
SA0325
SA0326
SA0327
SA1690
SA1721
SA0452
SA0453
SA0450
SA0639
SA0456
SA0457
SA0454
SA0455
SA0458
SA0459
SA1697
SA0214
SA0215
SA0216
SA0217
SA0210
SA0211
SA0212
SA0213
SA0218
SA0219
SA1947
SA1946
SA1945
SA1944
SA1943
SA1942
SA1941
SA1940
SA1949
SA1948
SA0342
SA1694
SA0343
SA2168
SA2169
SA2160
SA2161
SA2162
SA2163
SA2164
SA2165
SA2166
SA2167
SA1891
SA1890
SA1893
SA1892
SA1895
SA1894
SA1897
SA1896
SA1899
SA1898
SA1129
SA0703
SA1659
SA0701
SA2379
SA2378
SA1656
SA2371
SA2370
SA2373
SA2372
SA2375
SA2374
SA2377
SA2376
SA0922
SA0923
SA0920
SA0921
SA0926
SA0927
SA0924
SA0925
SA1121
SA0928
SA0929
SA1120
SA1651
SA1650
SA2205
SA2204
SA2207
SA2206
SA2201
SA2200
SA2203
SA2202
SA0856
SA0857
SA0854
SA0855
SA0852
SA2208
SA0850
SA0851
SA0526
SA2415
SA2467
SA0525
SA0522
SA0523
SA1088
SA1089
SA0520
SA1082
SA1083
SA1080
SA1081
SA1086
SA1087
SA1084
SA1085
SA1318
SA1319
SA1312
SA1313
SA1310
SA1311
SA1316
SA1317
SA1314
SA1315
SAS008
SAS009
SAS001
SAS003
SAS004
SAS005
SAS006
SAS007
SA1532
SA1533
SA1530
SA1531
SA1536
SA1537
SA1534
SA1535
SA1538
SA1539
SA0139
SA0138
SA0131
SA0130
SA0133
SA0132
SA0135
SA0134
SA0137
SA0136
SA1406
SA1407
SA1404
SA1405
SA1402
SA1403
SA1400
SA1401
SA1408
SA1409
SA1628
SA1629
SA1626
SA1627
SA1624
SA1625
SA1620
SA1621
SA0687
SA0686
SA0685
SA0684
SA0683
SA0682
SA0681
SA0680
SA0689
SA0688
SA0045
SA0044
SA0047
SA0046
SA0041
SA0040
SA0043
SA0042
SA0049
SA0048
SA0669
SA0668
SA0665
SA0664
SA1831
SA0666
SA0661
SA0660
SA0663
SA0662
SA0593
SA0260
SA0263
SA0262
SA0265
SA0264
SA0595
SA0266
SA0269
SA0268
SA0599
SA0598
SA1950
SA1951
SA1952
SA1953
SA1954
SA1955
SA1956
SA1957
SA1958
SA1959
SA0108
SA0591
SA0469
SA0468
SA0467
SA0466
SA0465
SA0464
SA0463
SA0462
SA0461
SA0460
SA2195
SA2194
SA2197
SA2196
SA2191
SA2190
SA2193
SA2192
SA2199
SA2198
SA1882
SA1883
SA1880
SA1881
SA1886
SA1887
SA1884
SA1885
SA0913
SA1888
SA1889
SA2367
SA2364
SA0910
SA2227
SA1785
SA2368
SA2369
SA0919
SA0918
SA0917
SA2363
SA2360
SA2361
SA2366
SA0912
SA0911
SA2365
SA1578
SA2225
SA0086
SA1576
SA0088
SA2224
SA0149
SA2216
SA2217
SA0869
SA0868
SA2212
SA2213
SA2210
SA2211
SA0863
SA0862
SA0861
SA0860
SA0867
SA0866
SA0865
SA0864
SA1327
SA1326
SA1325
SA1324
SA1323
SA1322
SA1321
SA1320
SA1329
SA1328
SA0773
SA1689
SA1183
SA1182
SA1181
SA1180
SA1187
SA1186
SA1185
SA1184
SA0122
SA0123
SA1189
SA1188
SA0126
SA0127
SA0124
SA0125
SA1433
SA1432
SA1431
SA1430
SA1437
SA1436
SA1435
SA1434
SA1439
SA1438
SA1619
SA1618
SA1613
SA1612
SA1611
SA1610
SA1617
SA1616
SA1615
SA1614
SA0779
SA0778
SA0690
SA0691
SA0692
SA0693
SA0694
SA0695
SA0696
SA0697
SA0698
SA0699
SA0177
SA0056
SA0057
SA0054
SA1171
SA1059
SA0053
SA1509
SA1508
SA1507
SA1054
SA1057
SA1504
SA1503
SA1050
SA1501
SA1500
SA0173
SA0678
SA0679
SA0676
SA0677
SA0674
SA0172
SA0672
SA2214
SA0670
SA0671
SA2215
SA2315
SA0588
SA0589
SA0584
SA0585
SA0586
SA0587
SA0580
SA0581
SA0582
SA0583
SA0272
SA0273
SA0270
SA0271
SA0276
SA0277
SA0274
SA0275
SA0278
SA0279
SA0650
SA2219
SA1708
SA1729
SA0478
SA2502
SA0470
SA0471
SA0472
SA0473
SA0474
SA0475
SA0476
SA0477
SA2501
SA1701
SA1700
SA2186
SA2187
SA2184
SA2185
SA2182
SA2183
SA2180
SA2181
SA2188
SA2189
SA0507
SA1989
SA1988
SA1983
SA1982
SA1981
SA1980
SA1987
SA1986
SA1985
SA1984
SA0908
SA2356
SA2355
SA2354
SA2353
SA2352
SA2351
SA2350
SA0900
SA0901
SA0902
SA0903
SA0904
SA0905
SA2359
SA0907
SA1778
SA2223
SA0874
SA0875
SA2221
SA0877
SA0870
SA2226
SA0872
SA1779
SA2229
SA2228
SA0878
SA0879
SA0739
SA1770
SA1771
SA1330
SA1331
SA1332
SA1333
SA1334
SA1335
SA1336
SA1337
SA1338
SA1339
SA0628
SA1822
SA1823
SA1198
SA1199
SA1194
SA1195
SA1196
SA1197
SA1190
SA1191
SA1192
SA1193
SA0117
SA0116
SA0115
SA2222
SA1428
SA1429
SA0111
SA0110
SA1424
SA1425
SA1426
SA1427
SA1420
SA1421
SA0119
SA0118
SA0423
SA0422
SA1606
SA1607
SA1600
SA1601
SA1602
SA1608
SA1609
SA0506
SA0063
SA0062
SA0061
SA0060
SA0067
SA0066
SA0065
SA1049
SA1510
SA1047
SA1044
SA1045
SA1042
SA1043
SA1040
SA1517
SA0649
SA0648
SA0643
SA0642
SA0641
SA0640
SA0647
SA0646
SA0645
SA0644
SA0249
SA0248
SA0247
SA0246
SA0245
SA0064
SA0243
SA0242
SA0241
SA0240
SA2425
SA2424
SA2427
SA2426
SA2421
SA2420
SA2423
SA2422
SA2429
SA2428
SA0485
SA0484
SA0487
SA0486
SA0481
SA0480
SA0483
SA0482
SA0489
SA0488
SA0068
SA0495
SA0128
SA0557
SA0129
SA0556
SA0555
SA1994
SA1995
SA1996
SA0226
SA1990
SA1991
SA1992
SA1993
SA0221
SA1998
SA1999
SA0220
SA0223
SA0550
SA0120
SA0121
SA2340
SA2341
SA2342
SA2343
SA2344
SA2345
SA2346
SA2347
SA2348
SA2349
SA0261
SA0836
SA1716
SA2238
SA2239
SA2234
SA1518
SA2236
SA2237
SA2230
SA2231
SA2232
SA2233
SA0801
SA0800
SA0803
SA0802
SA0805
SA0804
SA0807
SA0806
SA0809
SA0808
SA1519
SA0839
SA0100
SA0101
SA0102
SA0103
SA0104
SA0105
SA0106
SA0107
SA1451
SA0109
SA1453
SA1452
SA1455
SA1454
SA1457
SA1456
SA1299
SA1298
SA1297
SA1296
SA1295
SA1294
SA1293
SA1292
SA1291
SA1290
SA1671
SA1670
SA1673
SA1672
SA1675
SA1674
SA1677
SA1676
SA1679
SA1678
SA0078
SA0079
SA0074
SA0075
SA0076
SA0077
SA0070
SA0071
SA0072
SA0073
SA1079
SA1078
SA0708
SA1073
SA1072
SA1071
SA1070
SA1077
SA1076
SA1075
SA1074
SA0654
SA0655
SA0656
SA0657
SA1709
SA0651
SA0652
SA0653
SA1705
SA1704
SA2500
SA1706
SA0658
SA0659
SA1703
SA1702
SA0518
SA0258
SA0259
SA1511
SA0250
SA0251
SA0252
SA0253
SA0254
SA0255
SA0256
SA0257
SA0050
SA1512
SA1784
SA2436
SA2437
SA2434
SA2435
SA2432
SA2433
SA2430
SA2431
SA0051
SA2438
SA2439
SA1513
SA0496
SA0497
SA0494
SA0055
SA0492
SA0493
SA0490
SA0491
SA0052
SA0498
SA0499
SA1763
SA1112
SA0198
SA1855
SA1854
SA1857
SA1856
SA1851
SA1850
SA1853
SA1852
SA1859
SA1858
SA0193
SA1502
SA1053
SA1052
SA0571
SA0570
SA0573
SA2444
SA2443
SA0714
SA0574
SA2441
SA0576
SA0675
SA0673
SA0058
SA1051
SA0059
SA2249
SA2248
SA2241
SA2240
SA2243
SA2242
SA2245
SA2244
SA2247
SA2246
SA0812
SA0813
SA0810
SA0811
SA0816
SA0817
SA0814
SA0815
SA2087
SA2086
SA2085
SA0819
SA2083
SA2082
SA2081
SA2080
SA1654
SA0540
SA2399
SA2398
SA1707
SA2392
SA2391
SA2390
SA2397
SA2396
SA2395
SA2394
SA1448
SA1449
SA1442
SA1443
SA1440
SA1441
SA1459
SA1447
SA1444
SA1445
SA1288
SA1289
SA1280
SA1281
SA1282
SA1283
SA1284
SA1285
SA1286
SA1287
SA1662
SA1663
SA1660
SA1661
SA1666
SA1667
SA1664
SA1665
SA1668
SA1669
SA0399
SA0398
SA0391
SA0390
SA0393
SA0392
SA0395
SA0394
SA0397
SA0396
SA0009
SA0008
SA0001
SA0003
SA0002
SA0005
SA0004
SA0007
SA0006
SA1064
SA1065
SA1066
SA1067
SA1060
SA1061
SA1062
SA1063
SA1068
SA1069
SA0621
SA0620
SA0623
SA0622
SA0625
SA0624
SA0627
SA0626
SA0629
SA1717
SA1714
SA1715
SA1712
SA1713
SA1710
SA1711
SA0715
SA0405
SA0717
SA0716
SA0711
SA0710
SA0713
SA0712
SA1262
SA0719
SA0407
SA2288
SA0406
SA0539
SA0538
SA0535
SA0534
SA0537
SA0536
SA0531
SA2403
SA2402
SA2401
SA2400
SA2407
SA1506
SA2405
SA2404
SA2409
SA2408
SA1505
SA1268
SA1269
SA1169
SA1846
SA1847
SA1844
SA1845
SA1842
SA1843
SA1840
SA1841
SA1848
SA1849
SA0823
SA0822
SA0175
SA0527
SA0174
SA0524
SA1803
SA0479
SA2258
SA2259
SA0829
SA0828
SA0827
SA0826
SA2250
SA2251
SA2256
SA2257
SA0821
SA0820
SA2098
SA2099
SA0171
SA2090
SA2091
SA2092
SA2093
SA2094
SA2095
SA2096
SA2097
SA0170
SA0147
SA0916
SA0915
SA2384
SA2385
SA2386
SA2387
SA2380
SA2381
SA2382
SA2383
SA2388
SA2389
SA0590
SA1381
SA1380
SA1383
SA1382
SA1385
SA1384
SA1387
SA1386
SA1389
SA1388
SA2324
SA0958
SA1477
SA1476
SA1475
SA1474
SA1473
SA2089
SA1471
SA1470
SA2088
SA1479
SA1275
SA1274
SA1277
SA1276
SA1271
SA1270
SA1273
SA1272
SA1279
SA1278
SA2084
SA1499
SA1498
SA1495
SA1494
SA1497
SA1496
SA1491
SA1490
SA1493
SA1492
SA0388
SA0389
SA0955
SA0382
SA0383
SA0380
SA0381
SA0386
SA0387
SA0384
SA0385
SA0018
SA0019
SA0012
SA0013
SA0010
SA0011
SA0016
SA0017
SA0014
SA0015
SA1011
SA1010
SA1013
SA1012
SA1015
SA1014
SA1017
SA1634
SA1019
SA1018
SA0632
SA0633
SA0630
SA0631
SA0636
SA0637
SA0634
SA0635
SA1723
SA1722
SA0638
SA1720
SA1727
SA1726
SA1725
SA1724
SA0838
SA1632
SA0706
SA0707
SA0704
SA0705
SA0702
SA1128
SA0700
SA1658
SA1657
SA1124
SA1655
SA1126
SA1653
SA1652
SA1123
SA0709
SA2418
SA2419
SA0528
SA0529
SA2414
SA2416
SA0401
SAS036
SA0400
SA0403
SA1873
SA1872
SA1871
SA1870
SA1877
SA1876
SA1875
SA1874
SA1879
SA1878
SA0112
SA0402
SA0192
SA0733
SA1649
SA0735
SA1139
SA1136
SA1137
SA0188
SA1134
SA0738
SA1132
SA1133
SA1130
SA0189
SA1131
SA2468
SA0519
SA2267
SA2266
SA2265
SA2264
SA2263
SA2262
SA2261
SA2260
SA0830
SA0831
SA0832
SA0833
SA0834
SA0835
SA2269
SA0837
SA2065
SA2064
SA2067
SA2066
SA2061
SA2060
SA2063
SA2062
SA2069
SA2068
SA0513
SA0512
SA0511
SA2462
SA2465
SA2464
SA2393
SA0515
SA0601
SA0600
SAS030
SA1392
SA1393
SA1390
SA1391
SA1396
SA1397
SA1394
SA1395
SA1398
SA1399
SA1460
SA1461
SA1462
SA1463
SA1464
SA1465
SA1466
SA1467
SA1468
SA1469
SA1266
SA1267
SA1264
SA1265
SA2289
SA1263
SA1260
SA1261
SA2285
SA2287
SA2286
SA2281
SA2280
SA2283
SA2282
SA1488
SA1489
SA1486
SA1487
SA1484
SA1485
SA1482
SA1483
SA1480
SA1481
SA0027
SA0026
SA0024
SA0023
SA0022
SA0021
SA0020
SA0029
SA0028
SA1002
SA1003
SA1000
SA1006
SA1007
SA1004
SA1009
SA1734
SA1735
SA1736
SA1737
SA1730
SA1731
SA1732
SA1733
SA1738
SA1739
SA2453
SA0283
SA0282
SA0281
SA0280
SA0287
SA0286
SA0285
SA0284
SA0289
SA0288
SA1648
SA0732
SA0731
SA0730
SA0736
SA1138
SA0734
SA1640
SA1641
SA1642
SA1643
SA1644
SA1645
SA1646
SA1647
SA2469
SA2461
SA2460
SA2463
SA0510
SA0517
SA0516
SA0514
SA0607
SA0606
SA0605
SA2357
SA0356
SA0909
SA0351
SA0350
SA1450
SA0359
SA0358
SA0609
SA0608
SA0355
SA0354
SA0357
SA0604
SA0603
SA0602
SA0353
SA0352
PA14_18260
PA14_35110
PA14_02450
PA14_02100
PA14_06150
PA14_27720
PA14_43380
PA14_11770
PA14_48650
PA14_09350
PA14_59800
PA14_03855
PA14_20980
PA14_49290
PA14_49520
PA14_40380
PA14_31530
PA14_31240
PA14_35890
PA14_11110
PA14_41380
PA14_07680
PA14_71590
PA14_69510
PA14_20180
PA14_14540
PA14_30110
PA14_06480
PA14_60920
PA14_60290
PA14_55520
PA14_69270
PA14_07420
PA14_07355
PA14_71370
PA14_61740
PA14_45440
PA14_40650
PA14_46430
PA14_56950
PA14_44170
PA14_35630
PA14_70970
PA14_66770
PA14_17010
PA14_41520
PA14_13510
PA14_01900
PA14_34850
PA14_30370
PA14_61520
PA14_38160
PA14_24400
PA14_46380
PA14_64950
PA14_00360
PA14_52570
PA14_54480
PA14_66800
PA14_66550
PA14_21320
PA14_24665
PA14_22520
PA14_68740
PA14_39980
PA14_12640
PA14_18890
PA14_18720
PA14_04190
PA14_21630
PA14_15910
PA14_15260
PA14_30800
PA14_65605
PA14_43670
PA14_67600
PA14_55320
PA14_22670
PA14_56780
PA14_18090
PA14_04440
PA14_34750
PA14_25130
PA14_57780
PA14_43870
PA14_01010
PA14_29660
PA14_58870
PA14_51830
PA14_51520
PA14_11340
PA14_05860
PA14_56430
PA14_53140
PA14_63380
PA14_08740
PA14_72920
PA14_02660
PA14_37000
PA14_62380
PA14_37550
PA14_19410
PA14_51780
PA14_23090
PA14_35950
PA14_63020
PA14_63650
PA14_47360
PA14_59540
PA14_61360
PA14_29930
PA14_20400
PA14_02590
PA14_54490
PA14_62920
PA14_28220
PA14_58690
PA14_27570
PA14_58890
PA14_48350
PA14_31180
PA14_44710
PA14_43840
PA14_32985
PA14_63030
PA14_36200
PA14_45630
PA14_14390
PA14_10340
PA14_30890
PA14_49990
PA14_02840
PA14_06740
PA14_38370
PA14_00990
PA14_00620
PA14_64560
PA14_60600
PA14_29620
PA14_40470
PA14_71160
PA14_38220
PA14_30580
PA14_14975
PA14_65380
PA14_45590
PA14_61780
PA14_00190
PA14_38340
PA14_17370
PA14_41730
PA14_12300
PA14_44570
PA14_29060
PA14_71780
PA14_25710
PA14_29320
PA14_65160
PA14_45850
PA14_43460
PA14_16530
PA14_16020
PA14_70560
PA14_50270
PA14_31750
PA14_33800
PA14_03710
PA14_21130
PA14_57200
PA14_69720
PA14_29490
PA14_01710
PA14_34460
PA14_43920
PA14_73060
PA14_12070
PA14_10630
PA14_70780
PA14_49740
PA14_44690
PA14_21790
PA14_19620
PA14_54900
PA14_52630
PA14_73200
PA14_67830
PA14_59750
PA14_46170
PA14_28810
PA14_25340
PA14_22440
PA14_22110
PA14_04290
PA14_08240
PA14_66120
PA14_33110
PA14_21860
PA14_25830
PA14_38970
PA14_15700
PA14_58990
PA14_23240
PA14_42410
PA14_36560
PA14_47280
PA14_04870
PA14_72550
PA14_72000
PA14_62240
PA14_62710
PA14_54790
PA14_09115
PA14_50000
PA14_26560
PA14_36690
PA14_02435
PA14_27960
PA14_23420
PA14_51310
PA14_58190
PA14_27740
PA14_11280
PA14_48100
PA14_44150
PA14_55150
PA14_09370
PA14_59860
PA14_24080
PA14_47820
PA14_06170
PA14_37610
PA14_64710
PA14_11130
PA14_55540
PA14_03520
PA14_71570
PA14_14700
PA14_45280
PA14_06350
PA14_23930
PA14_14890
PA14_10640
PA14_42250
PA14_13280
PA14_07400
PA14_71310
PA14_49760
PA14_61720
PA14_10660
PA14_38490
PA14_16700
PA14_56930
PA14_60410
PA14_70950
PA14_50680
PA14_66710
PA14_17030
PA14_41500
PA14_01960
PA14_34870
PA14_30390
PA14_34690
PA14_38140
PA14_53260
PA14_68620
PA14_63500
PA14_68720
PA14_51720
PA14_00380
PA14_70040
PA14_51050
PA14_66820
PA14_33610
PA14_65590
PA14_53880
PA14_67990
PA14_39960
PA14_12620
PA14_57360
PA14_18870
PA14_11410
PA14_18700
PA14_21300
PA14_21650
PA14_25480
PA14_57410
PA14_15930
PA14_01380
PA14_30820
PA14_43610
PA14_49310
PA14_09580
PA14_25650
PA14_55300
PA14_38610
PA14_21570
PA14_22650
PA14_59100
PA14_26350
PA14_22870
PA14_08180
PA14_72630
PA14_13040
PA14_69090
PA14_62010
PA14_01030
PA14_29680
PA14_58850
PA14_51810
PA14_27880
PA14_59170
PA14_56450
PA14_04460
PA14_08760
PA14_08980
PA14_72940
PA14_72490
PA14_37570
PA14_19470
PA14_28790
PA14_58500
PA14_48590
PA14_34320
PA14_47340
PA14_47610
PA14_48950
PA14_38700
PA14_10410
PA14_62900
PA14_28240
PA14_27220
PA14_27550
PA14_32640
PA14_64360
PA14_43820
PA14_44830
PA14_53200
PA14_03950
PA14_36730
PA14_36220
PA14_20680
PA14_49970
PA14_06720
PA14_00970
PA14_00600
PA14_31700
PA14_25730
PA14_22000
PA14_71140
PA14_54460
PA14_20020
PA14_29040
PA14_26070
PA14_14910
PA14_35420
PA14_39150
PA14_50470
PA14_11670
PA14_41750
PA14_69700
PA14_30700
PA14_29300
PA14_01550
PA14_45870
PA14_61250
PA14_43440
PA14_39000
PA14_24850
PA14_10270
PA14_70230
PA14_33860
PA14_03770
PA14_13490
PA14_57080
PA14_01730
PA14_61280
PA14_46990
PA14_16510
PA14_16040
PA14_12010
PA14_42060
PA14_17930
PA14_37470
PA14_08510
PA14_66450
PA14_33280
PA14_66100
PA14_13720
PA14_40930
PA14_19860
PA14_19640
PA14_15890
PA14_15540
PA14_73040
PA14_53740
PA14_32130
PA14_67850
PA14_28870
PA14_59660
PA14_56130
PA14_47110
PA14_33130
PA14_71180
PA14_21510
PA14_72790
PA14_25810
PA14_38950
PA14_15090
PA14_73220
PA14_24050
PA14_59590
PA14_56680
PA14_36500
PA14_18110
PA14_04810
PA14_38000
PA14_51480
PA14_23220
PA14_67270
PA14_59845
PA14_59840
PA14_26540
PA14_62730
PA14_69280
PA14_37900
PA14_27940
PA14_28490
PA14_48160
PA14_11730
PA14_55170
PA14_39700
PA14_69340
PA14_63170
PA14_47800
PA14_20230
PA14_02410
PA14_02140
PA14_37630
PA14_64770
PA14_35850
PA14_48780
PA14_09820
PA14_55560
PA14_71080
PA14_49560
PA14_45260
PA14_64190
PA14_56910
PA14_42270
PA14_09750
PA14_17580
PA14_17230
PA14_13260
PA14_07460
PA14_30620
PA14_61870
PA14_30150
PA14_34100
PA14_45400
PA14_40690
PA14_22450
PA14_68390
PA14_16720
PA14_00010
PA14_64990
PA14_60470
PA14_70680
PA14_42180
PA14_17050
PA14_41560
PA14_33450
PA14_71330
PA14_71880
PA14_28560
PA14_01940
PA14_34810
PA14_24445
PA14_53530
PA14_57340
PA14_24440
PA14_68640
PA14_16180
PA14_68700
PA14_39220
PA14_70060
PA14_66840
PA14_61600
PA14_43580
PA14_43630
PA14_39945
PA14_67460
PA14_16980
PA14_12350
PA14_33630
PA14_21670
PA14_52110
PA14_69110
PA14_29510
PA14_65640
PA14_67640
PA14_55360
PA14_27250
PA14_41980
PA14_22630
PA14_22320
PA14_18850
PA14_04660
PA14_59470
PA14_08160
PA14_52370
PA14_69070
PA14_62030
PA14_31440
PA14_19320
PA14_15370
PA14_19450
PA14_64310
PA14_44620
PA14_05280
PA14_05530
PA14_05820
PA14_18580
PA14_42860
PA14_72960
PA14_02620
PA14_42680
PA14_52800
PA14_38720
PA14_62690
PA14_28000
PA14_51290
PA14_48570
PA14_05750
PA14_56470
PA14_63340
PA14_32410
PA14_47320
PA14_72210
PA14_10470
PA14_54180
PA14_53290
PA14_62960
PA14_28260
PA14_51120
PA14_64690
PA14_48310
PA14_18320
PA14_36710
PA14_23670
PA14_06250
PA14_06700
PA14_68090
PA14_44670
PA14_44850
PA14_31660
PA14_57980
PA14_36860
PA14_20000
PA14_49040
PA14_10290
PA14_14930
PA14_60140
PA14_60860
PA14_31720
PA14_35440
PA14_39130
PA14_30790
PA14_50450
PA14_24010
PA14_49010
PA14_03285
PA14_03020
PA14_07070
PA14_44540
PA14_30450
PA14_34710
PA14_45890
PA14_25540
PA14_11560
PA14_00480
PA14_57330
PA14_50980
PA14_33840
PA14_66690
PA14_17910
PA14_52580
PA14_26110
PA14_38260
PA14_53180
PA14_24830
PA14_46200
PA14_12030
PA14_22260
PA14_13740
PA14_40910
PA14_19065
PA14_19660
PA14_15560
PA14_73020
PA14_53980
PA14_28850
PA14_59600
PA14_56110
PA14_42450
PA14_10130
PA14_33150
PA14_21530
PA14_57600
PA14_72770
PA14_24350
PA14_36520
PA14_04340
PA14_08390
PA14_04830
PA14_72510
PA14_29720
PA14_15740
PA14_23750
PA14_51460
PA14_23200
PA14_67250
PA14_09150
PA14_22220
PA14_47790
PA14_62200
PA14_37380
PA14_37430
PA14_27920
PA14_60360
PA14_55117
PA14_43320
PA14_48140
PA14_44110
PA14_55110
PA14_10770
PA14_39720
PA14_32350
PA14_32600
PA14_47860
PA14_06130
PA14_37650
PA14_64750
PA14_03560
PA14_07660
PA14_20250
PA14_49230
PA14_14740
PA14_45790
PA14_10040
PA14_06390
PA14_54640
PA14_23970
PA14_32450
PA14_31800
PA14_35380
PA14_41090
PA14_17210
PA14_25360
PA14_71530
PA14_30600
PA14_61850
PA14_10620
PA14_32480
PA14_53510
PA14_68660
PA14_12990
PA14_00030
PA14_60320
PA14_35650
PA14_11740
PA14_13240
PA14_07910
PA14_07440
PA14_58920
PA14_34830
PA14_61580
PA14_45930
PA14_25760
PA14_41230
PA14_17070
PA14_41540
PA14_33430
PA14_41670
PA14_61320
PA14_30860
PA14_39925
PA14_16300
PA14_67400
PA14_46010
PA14_33380
PA14_57450
PA14_69130
PA14_15970
PA14_23890
PA14_29530
PA14_69050
PA14_01070
PA14_51850
PA14_55340
PA14_68980
PA14_70620
PA14_61140
PA14_18830
PA14_04640
PA14_08490
PA14_08140
PA14_25195
PA14_25990
PA14_15350
PA14_05510
PA14_59410
PA14_22340
PA14_26310
PA14_42840
PA14_66310
PA14_08720
PA14_72980
PA14_14710
PA14_72180
PA14_52820
PA14_54430
PA14_06890
PA14_23560
PA14_28060
PA14_32230
PA14_32160
PA14_47300
PA14_47650
PA14_38840
PA14_72230
PA14_62410
PA14_06090
PA14_28280
PA14_64700
PA14_27590
PA14_48550
PA14_09450
PA14_05770
PA14_05775
PA14_22960
PA14_32290
PA14_18300
PA14_23110
PA14_29880
PA14_02200
PA14_14480
PA14_49930
PA14_06270
PA14_48330
PA14_64320
PA14_48880
PA14_44650
PA14_44300
PA14_63890
PA14_50010
PA14_32830
PA14_36840
PA14_20060
PA14_30290
PA14_65320
PA14_49060
PA14_40550
PA14_10900
PA14_13890
PA14_35460
PA14_39110
PA14_50430
PA14_54000
PA14_03000
PA14_07050
PA14_30470
PA14_01510
PA14_34730
PA14_70270
PA14_47000
PA14_56890
PA14_66670
PA14_31760
PA14_35400
PA14_54390
PA14_53160
PA14_24810
PA14_40280
PA14_46220
PA14_64810
PA14_42020
PA14_70490
PA14_44680
PA14_66410
PA14_21080
PA14_21730
PA14_73000
PA14_24100
PA14_00200
PA14_52600
PA14_59620
PA14_56390
PA14_04580
PA14_33170
PA14_21550
PA14_21880
PA14_15500
PA14_12870
PA14_43770
PA14_68510
PA14_12410
PA14_35080
PA14_22280
PA14_18150
PA14_58970
PA14_51440
PA14_05180
PA14_67230
PA14_09600
PA14_44460
PA14_55130
PA14_59880
PA14_26050
PA14_26500
PA14_62770
PA14_37410
PA14_27900
PA14_23480
PA14_59430
PA14_35810
PA14_11190
PA14_46720
PA14_52280
PA14_63130
PA14_63420
PA14_44470
PA14_38880
PA14_57050
PA14_37670
PA14_28540
PA14_58750
PA14_27675
PA14_11990
PA14_47510
PA14_47840
PA14_20900
PA14_58170
PA14_49210
PA14_40300
PA14_54660
PA14_38470
PA14_10650
PA14_31820
PA14_42230
PA14_46000
PA14_36100
PA14_07600
PA14_71510
PA14_11720
PA14_30660
PA14_06510
PA14_53570
PA14_68680
PA14_00050
PA14_60300
PA14_70390
PA14_70640
PA14_17270
PA14_13220
PA14_07930
PA14_30080
PA14_45910
PA14_43540
PA14_51730
PA14_12170
PA14_63570
PA14_39300
PA14_41210
PA14_33410
PA14_13590
PA14_38640
PA14_67120
PA14_69480
PA14_01890
PA14_29550
PA14_34500
PA14_30880
PA14_35620
PA14_54870
PA14_16320
PA14_67930
PA14_67420
PA14_12310
PA14_11400
PA14_66880
PA14_17890
PA14_25420
PA14_52150
PA14_69150
PA14_49300
PA14_69030
PA14_19140
PA14_21560
PA14_67680
PA14_52460
PA14_18810
PA14_54730
PA14_04110
PA14_66080
PA14_08120
PA14_40890
PA14_21940
PA14_41510
PA14_37080
PA14_19360
PA14_19490
PA14_26990
PA14_56700
PA14_26330
PA14_42790
PA14_42820
PA14_66330
PA14_23700
PA14_52840
PA14_54410
PA14_37880
PA14_23540
PA14_23010
PA14_58560
PA14_09290
PA14_53610
PA14_26190
PA14_32100
PA14_47670
PA14_34680
PA14_72250
PA14_35270
PA14_06070
PA14_48530
PA14_09470
PA14_05790
PA14_22940
PA14_03930
PA14_18360
PA14_54950
PA14_44430
PA14_20590
PA14_02220
PA14_49660
PA14_49910
PA14_06210
PA14_51160
PA14_64650
PA14_31100
PA14_44630
PA14_11520
PA14_07860
PA14_13960
PA14_32810
PA14_03240
PA14_36820
PA14_20730
PA14_20040
PA14_30270
PA14_65300
PA14_14200
PA14_00910
PA14_60820
PA14_44060
PA14_50140
PA14_50410
PA14_07030
PA14_03790
PA14_71250
PA14_71700
PA14_30410
PA14_10920
PA14_61260
PA14_05220
PA14_42000
PA14_52750
PA14_66650
PA14_34970
PA14_61150
PA14_24290
PA14_24740
PA14_68140
PA14_46240
PA14_64870
PA14_69940
PA14_54340
PA14_33990
PA14_13780
PA14_40950
PA14_57390
PA14_21710
PA14_01790
PA14_53720
PA14_28895
PA14_68530
PA14_12780
PA14_04560
PA14_33190
PA14_19800
PA14_15830
PA14_15520
PA14_60210
PA14_73280
PA14_67740
PA14_67210
PA14_09660
PA14_24690
PA14_04300
PA14_57130
PA14_72880
PA14_57640
PA14_29760
PA14_15780
PA14_01130
PA14_10300
PA14_58910
PA14_51420
PA14_73420
PA14_44400
PA14_05960
PA14_59200
PA14_56510
PA14_08820
PA14_58600
PA14_72080
PA14_19770
PA14_69950
PA14_51390
PA14_23030
PA14_28380
PA14_35830
PA14_09080
PA14_42580
PA14_37690
PA14_58000
PA14_27650
PA14_52780
PA14_09880
PA14_63110
PA14_63440
PA14_47530
PA14_20920
PA14_49270
PA14_10550
PA14_40320
PA14_54600
PA14_06680
PA14_52510
PA14_38410
PA14_68330
PA14_64460
PA14_31840
PA14_35340
PA14_36120
PA14_07620
PA14_71060
PA14_65840
PA14_59640
PA14_40180
PA14_14690
PA14_06530
PA14_59310
PA14_54270
PA14_00070
PA14_35160
PA14_60490
PA14_39090
PA14_55890
PA14_17520
PA14_41050
PA14_17250
PA14_13200
PA14_07950
PA14_07480
PA14_32780
PA14_71390
PA14_29160
PA14_45970
PA14_16690
PA14_46580
PA14_12150
PA14_61610
PA14_39320
PA14_50600
PA14_39210
PA14_41270
PA14_03470
PA14_71930
PA14_69170
PA14_01300
PA14_29570
PA14_29575
PA14_43690
PA14_11940
PA14_54850
PA14_53800
PA14_16340
PA14_33690
PA14_14440
PA14_21380
PA14_25400
PA14_69010
PA14_19160
PA14_32300
PA14_12840
PA14_12330
PA14_63450
PA14_42610
PA14_08450
PA14_08100
PA14_33030
PA14_21960
PA14_19340
PA14_15310
PA14_64670
PA14_68490
PA14_68940
PA14_35720
PA14_23790
PA14_56720
PA14_44610
PA14_42770
PA14_66350
PA14_04790
PA14_38780
PA14_62180
PA14_62630
PA14_45740
PA14_23520
PA14_10010
PA14_09270
PA14_05550
PA14_63320
PA14_18690
PA14_52350
PA14_50160
PA14_18430
PA14_18340
PA14_13110
PA14_02790
PA14_02020
PA14_62450
PA14_28710
PA14_51980
PA14_27000
PA14_48040
PA14_48510
PA14_09410
PA14_55070
PA14_41870
PA14_63580
PA14_57920
PA14_63850
PA14_49390
PA14_49640
PA14_23640
PA14_31470
PA14_11010
PA14_44340
PA14_39660
PA14_55400
PA14_03265
PA14_13940
PA14_64100
PA14_06940
PA14_06230
PA14_60800
PA14_31780
PA14_44960
PA14_50290
PA14_11350
PA14_03040
PA14_07010
PA14_69780
PA14_71230
PA14_71720
PA14_40040
PA14_14220
PA14_40510
PA14_14990
PA14_10940
PA14_60770
PA14_64850
PA14_66980
PA14_66630
PA14_41640
PA14_13410
PA14_37965
PA14_30430
PA14_65180
PA14_61170
PA14_38200
PA14_24720
PA14_46910
PA14_16590
PA14_46260
PA14_00790
PA14_64580
PA14_00530
PA14_00240
PA14_50830
PA14_33200
PA14_65850
PA14_67580
PA14_68550
PA14_04090
PA14_25090
PA14_21770
PA14_29290
PA14_15810
PA14_65720
PA14_43730
PA14_12970
PA14_55240
PA14_12450
PA14_26270
PA14_69880
PA14_25670
PA14_21590
PA14_72710
PA14_29740
PA14_01110
PA14_53490
PA14_58930
PA14_73400
PA14_43340
PA14_22020
PA14_56570
PA14_04320
PA14_04890
PA14_08840
PA14_35170
PA14_19750
PA14_69200
PA14_69970
PA14_15100
PA14_23190
PA14_28360
PA14_45560
PA14_05050
PA14_49020
PA14_47080
PA14_47730
PA14_02490
PA14_54590
PA14_62840
PA14_54620
PA14_28500
PA14_27630
PA14_23990
PA14_44280
PA14_48700
PA14_36490
PA14_36320
PA14_32660
PA14_47550
PA14_47880
PA14_20940
PA14_49250
PA14_45770
PA14_45480
PA14_45410
PA14_38430
PA14_51640
PA14_64440
PA14_31310
PA14_56990
PA14_35360
PA14_22180
PA14_71000
PA14_20360
PA14_35570
PA14_44480
PA14_11750
PA14_13880
PA14_17500
PA14_41070
PA14_07970
PA14_39560
PA14_29100
PA14_61680
PA14_40700
PA14_45950
PA14_35140
PA14_70350
PA14_70600
PA14_50330
PA14_50620
PA14_41250
PA14_03450
PA14_07200
PA14_52660
PA14_71910
PA14_69190
PA14_01320
PA14_34230
PA14_61340
PA14_59700
PA14_54830
PA14_16100
PA14_12130
PA14_60480
PA14_13620
PA14_40850
PA14_15480
PA14_19100
PA14_53820
PA14_16360
PA14_67970
PA14_46700
PA14_12680
PA14_39330
PA14_42630
PA14_64390
PA14_04150
PA14_08470
PA14_42750
PA14_47010
PA14_34770
PA14_08780
PA14_33010
PA14_21900
PA14_57560
PA14_15660
PA14_56740
PA14_53120
PA14_52880
PA14_54450
PA14_09780
PA14_05200
PA14_25410
PA14_26480
PA14_38850
PA14_26485
PA14_18410
PA14_36790
PA14_37840
PA14_31510
PA14_54240
PA14_23500
PA14_28770
PA14_27020
PA14_48060
PA14_43080
PA14_67020
PA14_53020
PA14_41810
PA14_39640
PA14_26730
PA14_57900
PA14_47940
PA14_20880
PA14_29820
PA14_20550
PA14_37150
PA14_62470
PA14_06030
PA14_49180
PA14_27280
PA14_34550
PA14_64610
PA14_48390
PA14_44360
PA14_09920
PA14_50100
PA14_63700
PA14_07780
PA14_03200
PA14_20770
PA14_50060
PA14_02260
PA14_49620
PA14_06960
PA14_58470
PA14_48930
PA14_38360
PA14_17190
PA14_07560
PA14_20080
PA14_30230
PA14_10740
PA14_45010
PA14_10960
PA14_38590
PA14_59120
PA14_46930
PA14_60750
PA14_64570
PA14_66960
PA14_66610
PA14_17990
PA14_13430
PA14_71210
PA14_71740
PA14_34930
PA14_02910
PA14_53450
PA14_24700
PA14_68100
PA14_49500
PA14_00510
PA14_70160
PA14_10080
PA14_50810
PA14_27360
PA14_43710
PA14_67560
PA14_68570
PA14_33220
PA14_58730
PA14_21020
PA14_52270
PA14_21750
PA14_15870
PA14_65700
PA14_28660
PA14_39460
PA14_67700
PA14_55260
PA14_12470
PA14_59790
PA14_59020
PA14_56080
PA14_04520
PA14_25610
PA14_72840
PA14_57680
PA14_01170
PA14_15290
PA14_51680
PA14_05690
PA14_05920
PA14_22040
PA14_08640
PA14_08310
PA14_08860
PA14_72590
PA14_62280
PA14_19730
PA14_69220
PA14_15120
PA14_28690
PA14_28340
PA14_05070
PA14_52290
PA14_56220
PA14_56550
PA14_45470
PA14_45710
PA14_62860
PA14_23310
PA14_51020
PA14_58040
PA14_48230
PA14_36300
PA14_18060
PA14_20960
PA14_68370
PA14_61890
PA14_31620
PA14_11970
PA14_39500
PA14_45460
PA14_55940
PA14_71020
PA14_29120
PA14_40490
PA14_06570
PA14_31330
PA14_11600
PA14_35300
PA14_55850
PA14_41010
PA14_07990
PA14_07190
PA14_71680
PA14_69420
PA14_30570
PA14_43520
PA14_25280
PA14_70370
PA14_39360
PA14_50640
PA14_03430
PA14_17380
PA14_25440
PA14_71970
PA14_01340
PA14_61410
PA14_16160
PA14_46890
PA14_46540
PA14_12110
PA14_70080
PA14_42380
PA14_11470
PA14_13600
PA14_15460
PA14_19120
PA14_06360
PA14_24060
PA14_49330
PA14_54810
PA14_16380
PA14_46760
PA14_00160
PA14_55750
PA14_42730
PA14_33070
PA14_13060
PA14_21250
PA14_21920
PA14_57540
PA14_25910
PA14_15600
PA14_19380
PA14_68900
PA14_26930
PA14_22690
PA14_13830
PA14_18650
PA14_47380
PA14_29460
PA14_23730
PA14_11580
PA14_05260
PA14_09230
PA14_16830
PA14_41830
PA14_61090
PA14_31580
PA14_18470
PA14_18380
PA14_31230
PA14_37790
PA14_62670
PA14_37820
PA14_23070
PA14_48000
PA14_55030
PA14_05480
PA14_54940
PA14_39620
PA14_44420
PA14_26750
PA14_57960
PA14_47960
PA14_29800
PA14_02060
PA14_37170
PA14_62490
PA14_06010
PA14_36540
PA14_31430
PA14_63780
PA14_09900
PA14_39190
PA14_59220
PA14_03880
PA14_32520
PA14_07760
PA14_03220
PA14_20570
PA14_49350
PA14_40260
PA14_14400
PA14_06900
PA14_26010
PA14_58450
PA14_10180
PA14_27400
PA14_64090
PA14_48910
PA14_44920
PA14_11690
PA14_17170
PA14_07500
PA14_03080
PA14_20750
PA14_30740
PA14_30210
PA14_45520
PA14_45030
PA14_38570
PA14_68290
PA14_68120
PA14_31030
PA14_46950
PA14_00750
PA14_60730
PA14_64890
PA14_17710
PA14_66940
PA14_71760
PA14_02930
PA14_53470
PA14_24180
PA14_00570
PA14_00280
PA14_37320
PA14_70140
PA14_50870
PA14_41350
PA14_13450
PA14_34660
PA14_24980
PA14_67540
PA14_16440
PA14_46370
PA14_66490
PA14_33240
PA14_25580
PA14_21000
PA14_52250
PA14_35000
PA14_58240
PA14_29250
PA14_15850
PA14_01480
PA14_30960
PA14_01620
PA14_01150
PA14_73190
PA14_49110
PA14_67720
PA14_55200
PA14_12490
PA14_04050
PA14_25630
PA14_72820
PA14_19710
PA14_69240
PA14_27980
PA14_73330
PA14_47420
PA14_45450
PA14_59000
PA14_26230
PA14_23810
PA14_08620
PA14_08330
PA14_66230
PA14_67440
PA14_52920
PA14_38800
PA14_15140
PA14_27180
PA14_28320
PA14_05010
PA14_22060
PA14_56200
PA14_26580
PA14_10530
PA14_39520
PA14_37580
PA14_23330
PA14_51000
PA14_09570
PA14_39530
PA14_49710
PA14_36360
PA14_68350
PA14_43290
PA14_48210
PA14_48740
PA14_11910
PA14_59910
PA14_25330
PA14_36180
PA14_32950
PA14_36980
PA14_20320
PA14_14360
PA14_45190
PA14_22470
PA14_64400
PA14_31350
PA14_35980
PA14_44020
PA14_35320
PA14_55780
PA14_45310
PA14_13840
PA14_17540
PA14_41030
PA14_41290
PA14_69400
PA14_30550
PA14_34050
PA14_65570
PA14_40740
PA14_60380
PA14_70310
PA14_50660
PA14_42400
PA14_61620
PA14_17810
PA14_07240
PA14_11480
PA14_71400
PA14_01810
PA14_01360
PA14_61470
PA14_38380
PA14_16630
PA14_16140
PA14_46560
PA14_56840
PA14_31970
PA14_62990
PA14_42670
PA14_66000
PA14_08430
PA14_33580
PA14_13660
PA14_21490
PA14_67190
PA14_34580
PA14_24040
PA14_24510
PA14_53860
PA14_12820
PA14_12390
PA14_00140
PA14_26910
PA14_25560
PA14_42710
PA14_33720
PA14_33050
PA14_57520
PA14_25930
PA14_64660
PA14_15445
PA14_58120
PA14_35730
PA14_68430
PA14_68920
PA14_12530
PA14_44350
PA14_18670
PA14_15620
PA14_29440
PA14_43100
PA14_34600
PA14_09740
PA14_10570
PA14_09210
PA14_39810
PA14_39540
PA14_67065
PA14_25150
PA14_18900
PA14_18450
PA14_10680
PA14_69380
PA14_62120
PA14_37770
PA14_62650
PA14_51250
PA14_48020
PA14_43040
PA14_26770
PA14_63290
PA14_63520
PA14_57940
PA14_63830
PA14_47900
PA14_23650
PA14_02730
PA14_19500
PA14_07790
PA14_48680
PA14_09960
PA14_31640
PA14_34280
PA14_64110
PA14_32540
PA14_29860
PA14_20510
PA14_14170
PA14_40240
PA14_38630
PA14_06920
PA14_06290
PA14_49650
PA14_27420
PA14_48970
PA14_44900
PA14_17480
PA14_32890
PA14_53360
PA14_65960
PA14_10700
PA14_14280
PA14_45050
PA14_38550
PA14_06430
PA14_53410
PA14_46970
PA14_00770
PA14_31010
PA14_60240
PA14_60710
PA14_42080
PA14_17150
PA14_41190
PA14_07520
PA14_52490
PA14_30490
PA14_49880
PA14_14820
PA14_10870
PA14_00800
PA14_16280
PA14_00550
PA14_42880
PA14_70120
PA14_17730
PA14_66920
PA14_13470
PA14_29270
PA14_65030
PA14_65740
PA14_61040
PA14_67520
PA14_16460
PA14_12700
PA14_70430
PA14_50500
PA14_50850
PA14_33910
PA14_33260
PA14_21060
PA14_52230
PA14_69670
PA14_01600
PA14_12960
PA14_55220
PA14_24220
PA14_69890
PA14_04070
PA14_72800
PA14_21680
PA14_69260
PA14_73310
PA14_05380
PA14_59060
PA14_56040
PA14_26210
PA14_04380
PA14_08350
PA14_66210
PA14_28020
PA14_52900
PA14_38825
PA14_38820
PA14_15160
PA14_23680
PA14_28650
PA14_27160
PA14_58220
PA14_05650
PA14_22080
PA14_40070
PA14_56260
PA14_56590
PA14_45000
PA14_42500
PA14_47750
PA14_04920
PA14_08970
PA14_72370
PA14_62350
PA14_02380
PA14_54680
PA14_69840
PA14_23350
PA14_51060
PA14_58080
PA14_05030
PA14_09550
PA14_09000
PA14_41970
PA14_22880
PA14_36345
PA14_32390
PA14_18020
PA14_63990
PA14_02560
PA14_06600
PA14_44590
PA14_11420
PA14_51670
PA14_11930
PA14_59930
PA14_59390
PA14_57880
PA14_13860
PA14_03380
PA14_32970
PA14_20650
PA14_20300
PA14_14340
PA14_49410
PA14_64170
PA14_39010
PA14_55810
PA14_48115
PA14_53010
PA14_03160
PA14_03163
PA14_03166
PA14_30020
PA14_25740
PA14_70330
PA14_25210
PA14_45610
PA14_13390
PA14_07260
PA14_71420
PA14_61670
PA14_10110
PA14_16610
PA14_31950
PA14_35700
PA14_70590
PA14_42690
PA14_66020
PA14_13130
PA14_21470
PA14_40830
PA14_01830
PA14_61450
PA14_51100
PA14_24020
PA14_53330
PA14_00120
PA14_26970
PA14_31160
PA14_21210
PA14_47060
PA14_09760
PA14_67880
PA14_16870
PA14_18610
PA14_04240
PA14_04710
PA14_25770
PA14_57500
PA14_29420
PA14_43020
PA14_09490
PA14_39830
PA14_22740
PA14_56670
PA14_18920
PA14_42990
PA14_72140
PA14_62100
PA14_19690
PA14_51900
PA14_51270
PA14_11090
PA14_08010
PA14_58060
PA14_61430
PA14_37130
PA14_19520
PA14_34540
PA14_28460
PA14_58410
PA14_11890
PA14_09940
PA14_32700
PA14_47250
PA14_36080
PA14_47920
PA14_50070
PA14_20820
PA14_20530
PA14_14110
PA14_40220
PA14_54740
PA14_38530
PA14_68250
PA14_27440
PA14_48400
PA14_60080
PA14_69330
PA14_07890
PA14_36660
PA14_36880
PA14_65900
PA14_45070
PA14_02970
PA14_24230
PA14_00710
PA14_64230
PA14_35060
PA14_17130
PA14_41170
PA14_07090
PA14_64500
PA14_60260
PA14_14800
PA14_10850
PA14_00820
PA14_16260
PA14_14770
PA14_55590
PA14_66900
PA14_05160
PA14_03590
PA14_71850
PA14_29210
PA14_01990
PA14_65010
PA14_01440
PA14_61020
PA14_24490
PA14_24940
PA14_67500
PA14_46330
PA14_70100
PA14_20270
PA14_70450
PA14_50520
PA14_23920
PA14_33930
PA14_03620
PA14_52740
PA14_21040
PA14_52210
PA14_69610
PA14_57190
PA14_01660
PA14_01190
PA14_73150
PA14_28610
PA14_04010
PA14_47460
PA14_64180
PA14_19205
PA14_15980
PA14_73370
PA14_28920
PA14_22530
PA14_22240
PA14_26890
PA14_56060
PA14_08370
PA14_66270
PA14_67975
PA14_52960
PA14_62590
PA14_54510
PA14_15180
PA14_51590
PA14_28670
PA14_05630
PA14_12860
PA14_56240
PA14_26090
PA14_52260
PA14_42520
PA14_36410
PA14_18550
PA14_04900
PA14_08950
PA14_72420
PA14_72350
PA14_62370
PA14_02360
PA14_69820
PA14_27140
PA14_26610
PA14_09530
PA14_09020
PA14_41950
PA14_63970
PA14_30910
PA14_29980
PA14_58110
PA14_20491
PA14_02500
PA14_27850
PA14_23370
PA14_51040
PA14_28580
PA14_44200
PA14_55480
PA14_55600
PA14_49790
PA14_59950
PA14_61710
PA14_13800
PA14_03360
PA14_29180
PA14_20670
PA14_14320
PA14_06620
PA14_11660
PA14_55740
PA14_03100
PA14_71190
PA14_71620
PA14_69440
PA14_14630
PA14_52080
PA14_23800
PA14_60690
PA14_63550
PA14_42320
PA14_59780
PA14_17670
PA14_41780
PA14_17675
PA14_17850
PA14_07280
PA14_71440
PA14_30040
PA14_34010
PA14_45330
PA14_40780
PA14_60400
PA14_68060
PA14_16670
PA14_46830
PA14_46520
PA14_56800
PA14_31930
PA14_00450
PA14_00100
PA14_44260
PA14_60520
PA14_70860
PA14_50950
PA14_66040
PA14_33890
PA14_41430
PA14_33540
PA14_21180
PA14_71990
PA14_61920
PA14_53600
PA14_24550
PA14_72870
PA14_46780
PA14_16090
PA14_68470
PA14_52400
PA14_70710
PA14_33760
PA14_55720
PA14_21450
PA14_57290
PA14_15400
PA14_13010
PA14_43490
PA14_53970
PA14_09700
PA14_67310
PA14_16890
PA14_12570
PA14_59380
PA14_18630
PA14_04220
PA14_21230
PA14_21980
PA14_57070
PA14_52000
PA14_25970
PA14_01270
PA14_29400
PA14_43140
PA14_43000
PA14_39850
PA14_39580
PA14_59560
PA14_26400
PA14_22980
PA14_04730
PA14_62160
PA14_37730
PA14_60050
PA14_51920
PA14_58380
PA14_54970
PA14_47490
PA14_08030
PA14_02770
PA14_19540
PA14_62780
PA14_28440
PA14_28110
PA14_61860
PA14_47270
PA14_36060
PA14_22050
PA14_20800
PA14_56560
PA14_14130
PA14_40200
PA14_54720
PA14_02190
PA14_38510
PA14_27460
PA14_64780
PA14_48420
PA14_64030
PA14_60060
PA14_11680
PA14_36605
PA14_32580
PA14_07700
PA14_65920
PA14_49590
PA14_49840
PA14_02990
PA14_00730
PA14_31050
PA14_60200
PA14_58230
PA14_17440
PA14_17110
PA14_41150
PA14_49580
PA14_20110
PA14_30180
PA14_65250
PA14_14860
PA14_10830
PA14_16790
PA14_39200
PA14_50720
PA14_19720
PA14_69580
PA14_52760
PA14_69630
PA14_71870
PA14_29230
PA14_01460
PA14_30980
PA14_34350
PA14_61000
PA14_43790
PA14_24960
PA14_00590
PA14_70470
PA14_50540
PA14_50890
PA14_31040
PA14_28370
PA14_13560
PA14_25690
PA14_01640
PA14_49100
PA14_46640
PA14_46310
PA14_12740
PA14_45680
PA14_42150
PA14_10330
PA14_04030
PA14_66520
PA14_66250
PA14_19950
PA14_15210
PA14_73170
PA14_24610
PA14_67780
PA14_68860
PA14_28940
PA14_59710
PA14_56000
PA14_67450
PA14_18790
PA14_42540
PA14_04690
PA14_57710
PA14_52940
PA14_62570
PA14_38860
PA14_73350
PA14_23050
PA14_05340
PA14_16930
PA14_36470
PA14_04960
PA14_08930
PA14_72400
PA14_02690
PA14_02340
PA14_23170
PA14_27120
PA14_39440
PA14_09040
PA14_41930
PA14_59970
PA14_24140
PA14_57840
PA14_55050
PA14_47680
PA14_20470
PA14_37070
PA14_27870
PA14_23390
PA14_27690
PA14_25490
PA14_11460
PA14_25320
PA14_45760
PA14_39050
PA14_03340
PA14_63040
PA14_36290
PA14_32930
PA14_20610
PA14_22460
PA14_06860
PA14_02520
PA14_06640
PA14_35920
PA14_44080
PA14_48850
PA14_44880
PA14_46150
PA14_65630
PA14_60230
PA14_03120
PA14_58070
PA14_07110
PA14_58780
PA14_14300
PA14_14650
PA14_10480
PA14_45130
PA14_58620
PA14_00690
PA14_42300
PA14_17650
PA14_13350
PA14_42470
PA14_71600
PA14_34030
PA14_45350
PA14_02830
PA14_54090
PA14_68040
PA14_11960
PA14_46810
PA14_00470
PA14_60540
PA14_70800
PA14_50970
PA14_66060
PA14_13170
PA14_33560
PA14_71460
PA14_01870
PA14_61940
PA14_34290
PA14_21840
PA14_38090
PA14_54890
PA14_32670
PA14_68450
PA14_12080
PA14_59440
PA14_70730
PA14_22310
PA14_13680
PA14_41990
PA14_57275
PA14_29390
PA14_43160
PA14_53950
PA14_35740
PA14_46100
PA14_12550
PA14_22160
PA14_33740
PA14_34340
PA14_52020
PA14_15680
PA14_01250
PA14_61010
PA14_51940
PA14_39870
PA14_25140
PA14_59500
PA14_55460
PA14_04750
PA14_08230
PA14_41450
PA14_69320
PA14_37710
PA14_15020
PA14_19560
PA14_58360
PA14_05150
PA14_09180
PA14_05400
PA14_26420
PA14_18960
PA14_42480
PA14_42950
PA14_08050
PA14_32850
PA14_02750
PA14_54700
PA14_06980
PA14_28420
PA14_28130
PA14_51360
PA14_11260
PA14_48190
PA14_48620
PA14_63230
PA14_63540
PA14_36590
PA14_47210
PA14_31630
PA14_20860
PA14_40080
PA14_06180
PA14_68210
PA14_27480
PA14_48440
PA14_64010
PA14_09980
PA14_24570
PA14_03800
PA14_07850
PA14_18210
PA14_36620
PA14_20280
PA14_34990
PA14_49860
PA14_06320
PA14_06450
PA14_48990
PA14_44740
PA14_17460
PA14_41130
PA14_07580
PA14_20130
PA14_65270
PA14_14510
PA14_40620
PA14_34190
PA14_60950
PA14_64270
PA14_35020
PA14_39260
PA14_50700
PA14_17790
PA14_04490
PA14_41680
PA14_28720
PA14_25500
PA14_65050
PA14_01400
PA14_34370
PA14_00860
PA14_16220
PA14_50560
PA14_55930
PA14_33970
PA14_19020
PA14_38130
PA14_24900
PA14_46660
PA14_12760
PA14_64900
PA14_33350
PA14_21370
PA14_57480
PA14_19970
PA14_15230
PA14_73110
PA14_53030
PA14_68840
PA14_00310
PA14_28960
PA14_57160
PA14_59770
PA14_26850
PA14_11610
PA14_47040
PA14_57730
PA14_72640
PA14_58530
PA14_14560
PA14_05360
PA14_40060
PA14_16910
PA14_10210
PA14_56280
PA14_59190
PA14_41910
PA14_36450
PA14_18510
PA14_04410
PA14_04940
PA14_08910
PA14_72460
PA14_72390
PA14_51880
PA14_58820
PA14_51550
PA14_28630
PA14_27100
PA14_67100
PA14_59990
PA14_26670
PA14_63680
PA14_29940
PA14_20450
PA14_62330
PA14_62880
PA14_27810
PA14_51080
PA14_63350
PA14_44530
PA14_44240
PA14_55640
PA14_39070
PA14_03320
PA14_63060
PA14_36900
PA14_06840
PA14_06660
PA14_35550
PA14_28090
PA14_31680
PA14_22780
PA14_35900
PA14_44130
PA14_48870
PA14_24600
PA14_03490
PA14_07130
PA14_20630
PA14_49470
PA14_40430
PA14_54110
PA14_23840
PA14_00670
PA14_52530
PA14_42360
PA14_25220
PA14_17630
PA14_17320
PA14_58790
PA14_45370
PA14_02810
PA14_54070
PA14_22560
PA14_00410
PA14_60630
PA14_60560
PA14_70280
PA14_70530
PA14_50910
PA14_13370
PA14_32370
PA14_51110
PA14_61960
PA14_54330
PA14_45800
PA14_46290
PA14_39350
PA14_70750
PA14_41470
PA14_42550
PA14_21140
PA14_21410
PA14_57250
PA14_69770
PA14_65420
PA14_61210
PA14_43180
PA14_67350
PA14_12200
PA14_22490
PA14_59340
PA14_53100
PA14_57030
PA14_52040
PA14_01230
PA14_69300
PA14_69910
PA14_51960
PA14_73250
PA14_35490
PA14_39890
PA14_55090
PA14_25470
PA14_08210
PA14_40980
PA14_25860
PA14_37190
PA14_15000
PA14_19580
PA14_05130
PA14_05420
PA14_56340
PA14_59520
PA14_47180
PA14_18985
PA14_47450
PA14_08070
PA14_31060
PA14_72070
PA14_61400
PA14_37990
PA14_23450
PA14_28400
PA14_28150
PA14_51340
PA14_27710
PA14_63210
PA14_18180
PA14_47230
PA14_36020
PA14_20840
PA14_50040
PA14_24300
PA14_45580
PA14_68230
PA14_48600
PA14_09300
PA14_44180
PA14_11830
PA14_59830
PA14_03860
PA14_18230
PA14_22380
PA14_49800
PA14_06300
PA14_48460
PA14_31270
PA14_60020
PA14_44760
PA14_44980
PA14_39790
PA14_17400
PA14_41110
PA14_69540
PA14_20150
PA14_49730
PA14_40600
PA14_34170
PA14_60970
PA14_64290
PA14_60790
PA14_39240
PA14_50760
PA14_40340
PA14_07300
PA14_03680
PA14_25520
PA14_71340
PA14_71830
PA14_30320
PA14_01930
PA14_40160
PA14_61510
PA14_16750
PA14_46460
PA14_16200
PA14_31890
PA14_13520
PA14_57100
PA14_01680
PA14_38110
PA14_53230
PA14_24920
PA14_12920
PA14_00080
PA14_64920
PA14_08680
PA14_31390
PA14_33330
PA14_66290
PA14_52180
PA14_21600
PA14_19910
PA14_53050
PA14_68820
PA14_28980
PA14_22550
PA14_26870
PA14_24070
PA14_55380
PA14_18750
PA14_72660
PA14_15250
PA14_10280
PA14_73390
PA14_43640
PA14_05300
PA14_16970
PA14_22800
PA14_32500
PA14_04430
PA14_52980
PA14_62530
PA14_58800
PA14_51570
PA14_44510
PA14_55660
PA14_30900
PA14_26650
PA14_58100
PA14_57800
PA14_32460
PA14_63910
PA14_02650
PA14_02300
PA14_37030
PA14_37520
PA14_27830
PA14_65820
PA14_49780
PA14_61700
PA14_14000
PA14_10600
PA14_50440
PA14_03300
PA14_32200
PA14_20430
PA14_38750
PA14_28210
PA14_27520
PA14_23860
PA14_48810
PA14_36920
PA14_20380
PA14_52090
PA14_10370
PA14_54130
PA14_54050
PA14_68000
PA14_32740
PA14_46850
PA14_00650
PA14_22590
PA14_42340
PA14_55980
PA14_07150
PA14_71640
PA14_10190
PA14_02870
PA14_10990
PA14_35670
PA14_00430
PA14_11320
PA14_35780
PA14_70510
PA14_53420
PA14_17610
PA14_17340
PA14_05880
PA14_29030
PA14_61980
PA14_70930
PA14_65150
PA14_61180
PA14_65400
PA14_43430
PA14_57470
PA14_16560
PA14_57170
PA14_50240
PA14_50930
PA14_33830
PA14_41490
PA14_33520
PA14_41563
PA14_21160
PA14_13000
PA14_69750
PA14_29350
PA14_73090
PA14_53910
PA14_67370
PA14_46140
PA14_12590
PA14_70770
PA14_32250
PA14_33780
PA14_17960
PA14_21290
PA14_57580
PA14_37200
PA14_19610
PA14_22700
PA14_61750
PA14_56180
PA14_59320
PA14_66170
PA14_08270
PA14_21830
PA14_25840
PA14_38920
PA14_23290
PA14_58320
PA14_54210
PA14_68580
PA14_56360
PA14_54960
PA14_26460
PA14_47430
PA14_08090
PA14_08890
PA14_72050
PA14_38690
PA14_62270
PA14_69980
PA14_43970
PA14_23470
PA14_28170
PA14_51320
PA14_27730
PA14_05110
PA14_05440
PA14_60450
PA14_59240
PA14_63270
PA14_36550
PA14_36000
PA14_02460
PA14_64490
PA14_48660
PA14_09320
PA14_11760
PA14_11810
PA14_03840
PA14_07810
PA14_18250
PA14_32690
PA14_14080
PA14_14730
PA14_49820
PA14_61290
PA14_64720
PA14_31250
PA14_60000
PA14_44700
PA14_17420
PA14_38050
PA14_40100
PA14_41390
PA14_03510
PA14_69560
PA14_71580
PA14_20170
PA14_30690
PA14_65230
PA14_49750
PA14_40660
PA14_14880
PA14_55510
PA14_50740
PA14_17280
PA14_07360
PA14_69690
PA14_71360
PA14_32240
PA14_30340
PA14_01910
PA14_16770
PA14_46440
PA14_56960
PA14_70180
PA14_42280
PA14_60040
PA14_70980
PA14_11140
PA14_66760
PA14_41530
PA14_13500
PA14_58260
PA14_65090
PA14_34840
PA14_61530
PA14_38170
PA14_53210
PA14_68610
PA14_12900
PA14_16480
PA14_10320
PA14_14660
PA14_26810
PA14_66540
PA14_33310
PA14_21620
PA14_53070
PA14_24675
PA14_68770
PA14_68800
PA14_12670
PA14_16950
PA14_72750
PA14_23830
PA14_18880
PA14_04180
PA14_40330
PA14_19930
PA14_46030
PA14_15270
PA14_43660
PA14_05320
PA14_67490
PA14_67630
PA14_67140
PA14_22820
PA14_56790
PA14_00680
PA14_18080
PA14_04980
PA14_25100
PA14_57770
PA14_72600
PA14_62040
PA14_62510
PA14_29650
PA14_58860
PA14_51510
PA14_11370
PA14_05580
PA14_05850
PA14_53750
PA14_55040
PA14_56420
PA14_57820
PA14_32190
PA14_63640
PA14_72930
PA14_37010
PA14_23080
PA14_35940
PA14_03980
PA14_47370
PA14_29900
PA14_06800
PA14_02580
PA14_38770
PA14_59610
PA14_28230
PA14_27500
PA14_23880
PA14_48340
PA14_11590
PA14_48830
PA14_36760
PA14_32220
PA14_36940
PA14_30840
PA14_28520
PA14_10420
PA14_45150
PA14_54150
PA14_06770
PA14_02850
PA14_54030
PA14_64550
PA14_00980
PA14_56880
PA14_42460
PA14_03180
PA14_07170
PA14_71110
PA14_30590
PA14_14940
PA14_65390
PA14_53680
PA14_00180
PA14_39160
PA14_50480
PA14_13990
PA14_13330
PA14_29010
PA14_72780
PA14_01580
PA14_65170
PA14_45840
PA14_24880
PA14_16010
PA14_12060
PA14_70570
PA14_33810
PA14_13190
PA14_03720
PA14_22760
PA14_57210
PA14_01760
PA14_29480
PA14_34450
PA14_60550
PA14_73070
PA14_67820
PA14_70790
PA14_17940
PA14_37220
PA14_15590
PA14_19630
PA14_28820
PA14_46160
PA14_59650
PA14_56160
PA14_22100
PA14_66150
PA14_08520
PA14_08250
PA14_39180
PA14_25820
PA14_38900
PA14_46480
PA14_23270
PA14_58300
PA14_56300
PA14_47140
PA14_47410
PA14_04840
PA14_32530
PA14_72030
PA14_62250
PA14_37950
PA14_23410
PA14_09690
PA14_05460
PA14_64420
PA14_63250
PA14_36570
PA14_18275
PA14_36680
PA14_64740
PA14_02110
PA14_06160
PA14_27755
PA14_51650
PA14_51300
PA14_40120
PA14_48640
PA14_44490
PA14_09340
PA14_44140
PA14_55140
PA14_40270
PA14_59870
PA14_40390
PA14_49510
PA14_35880
PA14_31500
PA14_11120
PA14_39750
PA14_55530
PA14_07690
PA14_03530
PA14_69500
PA14_71560
PA14_20190
PA14_06340
PA14_60930
PA14_60280
PA14_04480
PA14_07430
PA14_13290
PA14_07340
PA14_44780
PA14_71300
PA14_30100
PA14_40130
PA14_61880
PA14_40640
PA14_34130
PA14_38480
PA14_16710
PA14_46420
PA14_56940
PA14_60420
PA14_64960
PA14_17000
PA14_33480
PA14_66700
PA14_13070
PA14_30360
PA14_01970
PA14_52700
PA14_61080
PA14_12940
PA14_53270
PA14_68630
PA14_46390
PA14_68750
PA14_26830
PA14_07870
PA14_66830
PA14_53090
PA14_53890
PA14_39990
PA14_12650
PA14_44000
PA14_18860
PA14_18710
PA14_04610
PA14_21310
PA14_21640
PA14_15920
PA14_01390
PA14_30810
PA14_30750
PA14_43600
PA14_55330
PA14_10730
PA14_22660
PA14_22840
PA14_26340
PA14_45020
PA14_72620
PA14_01020
PA14_51820
PA14_58840
PA14_51530
PA14_51790
PA14_43270
PA14_05870
PA14_26165
PA14_26150
PA14_26160
PA14_26690
PA14_08750
PA14_42890
PA14_12230
PA14_72480
PA14_02610
PA14_62390
PA14_19400
PA14_37560
PA14_32140
PA14_28780
PA14_58510
PA14_58515
PA14_27930
PA14_05700
PA14_40450
PA14_32420
PA14_47350
PA14_47600
PA14_29920
PA14_38710
PA14_62930
PA14_54170
PA14_28250
PA14_27560
PA14_31190
PA14_44450
PA14_43850
PA14_44800
PA14_11700
PA14_36740
PA14_24630
PA14_36960
PA14_20690
PA14_14380
PA14_10400
PA14_06750
PA14_54010
PA14_31770
PA14_00960
PA14_31990
PA14_35430
PA14_71170
PA14_20030
PA14_22570
PA14_14960
PA14_65370
PA14_39140
PA14_50460
PA14_61790
PA14_63160
PA14_29070
PA14_69710
PA14_44560
PA14_01560
PA14_27200
PA14_65110
PA14_24860
PA14_70220
PA14_70550
PA14_50200
PA14_50310
PA14_33870
PA14_03700
PA14_21120
PA14_61270
PA14_54320
PA14_73050
PA14_16030
PA14_46980
PA14_24710
PA14_17920
PA14_33290
PA14_13710
PA14_21780
PA14_19870
PA14_19650
PA14_67840
PA14_28800
PA14_46180
PA14_59670
PA14_56140
PA14_59510
PA14_08500
PA14_47160
PA14_52640
PA14_33120
PA14_21870
PA14_57630
PA14_25800
PA14_15710
PA14_58980
PA14_73230
PA14_59580
PA14_04860
PA14_34210
PA14_72540
PA14_72010
PA14_62230
PA14_62720
PA14_23250
PA14_51490
PA14_09100
PA14_67260
PA14_26570
PA14_59850
PA14_50050
PA14_02420
PA14_23430
PA14_58180
PA14_27950
PA14_27770
PA14_44120
PA14_55160
PA14_69310
PA14_39770
PA14_20200
PA14_02130
PA14_31560
PA14_09810
PA14_55550
PA14_11070
PA14_03550
PA14_69520
PA14_71090
PA14_45290
PA14_49570
PA14_58720
PA14_14020
PA14_40350
PA14_31380
PA14_07410
PA14_30160
PA14_10670
PA14_14590
PA14_34110
PA14_10890
PA14_68380
PA14_16730
PA14_46400
PA14_56920
PA14_35600
PA14_64980
PA14_70940
PA14_23900
PA14_50690
PA14_41575
PA14_33460
PA14_66720
PA14_41570
PA14_71320
PA14_71890
PA14_30380
PA14_34800
PA14_23620
PA14_53520
PA14_53250
PA14_68730
PA14_16190
PA14_70050
PA14_47440
PA14_66850
PA14_33600
PA14_66580
PA14_65580
PA14_43620
PA14_39970
PA14_38010
PA14_12630
PA14_16990
PA14_55390
PA14_52690
PA14_52120
PA14_21660
PA14_40570
PA14_15940
PA14_30830
PA14_51800
PA14_67670
PA14_52790
PA14_67180
PA14_22640
PA14_59110
PA14_52240
PA14_22860
PA14_26360
PA14_08190
PA14_04670
PA14_52340
PA14_62000
PA14_69060
PA14_29690
PA14_01040
PA14_15360
PA14_27890
PA14_64520
PA14_05810
PA14_18590
PA14_42870
PA14_08990
PA14_65770
PA14_72970
PA14_02630
PA14_38730
PA14_25270
PA14_27090
PA14_28010
PA14_50180
PA14_48560
PA14_26140
PA14_32150
PA14_32400
PA14_47330
PA14_63605
PA14_72200
PA14_45660
PA14_02090
PA14_62910
PA14_54190
PA14_27230
PA14_31170
PA14_48300
PA14_43830
PA14_03940
PA14_36230
PA14_18330
PA14_49960
PA14_06730
PA14_02890
PA14_51770
PA14_64510
PA14_00940
PA14_44820
PA14_59010
PA14_71150
PA14_29050
PA14_20010
PA14_14900
PA14_65350
PA14_40560
PA14_35690
PA14_11330
PA14_60870
PA14_60650
PA14_55960
PA14_05890
PA14_41740
PA14_07060
PA14_11570
PA14_01540
PA14_30440
PA14_65130
PA14_61110
PA14_45880
PA14_00490
PA14_70200
PA14_50220
PA14_03760
PA14_17900
PA14_25790
PA14_01720
PA14_34490
PA14_24840
PA14_59490
PA14_16500
PA14_16050
PA14_12020
PA14_42050
PA14_69230
PA14_66440
PA14_66110
PA14_08560
PA14_13730
PA14_40900
PA14_19850
PA14_15880
PA14_19670
PA14_24150
PA14_73030
PA14_67860
PA14_12280
PA14_00230
PA14_22410
PA14_34390
PA14_47100
PA14_21850
PA14_15770
PA14_22250
PA14_38190
PA14_56690
PA14_18100
PA14_36530
PA14_08380
PA14_72560
PA14_15080
PA14_29730
PA14_51470
PA14_09160
PA14_67240
PA14_26550
PA14_25780
PA14_37915
PA14_62740
PA14_37910
PA14_64480
PA14_51610
PA14_48170
PA14_11250
PA14_09380
PA14_44100
PA14_55100
PA14_39710
PA14_32360
PA14_36390
PA14_47810
PA14_02150
PA14_06120
PA14_35840
PA14_31540
PA14_48790
PA14_55570
PA14_24780
PA14_07650
PA14_49220
PA14_10070
PA14_14750
PA14_58700
PA14_56900
PA14_31810
PA14_42260
PA14_17590
PA14_17220
PA14_41080
PA14_13250
PA14_30630
PA14_30140
PA14_10610
PA14_61840
PA14_38440
PA14_31200
PA14_68670
PA14_46680
PA14_60460
PA14_70690
PA14_70920
PA14_17040
PA14_35230
PA14_07380
PA14_58270
PA14_34820
PA14_61590
PA14_54220
PA14_68710
PA14_70070
PA14_45110
PA14_33440
PA14_41220
PA14_13030
PA14_59280
PA14_61330
PA14_67470
PA14_16310
PA14_46020
PA14_12610
PA14_26020
PA14_66875
PA14_40410
PA14_69100
PA14_25305
PA14_19990
PA14_29500
PA14_15960
PA14_30850
PA14_01060
PA14_51860
PA14_28750
PA14_67650
PA14_39480
PA14_22620
PA14_18820
PA14_04650
PA14_25160
PA14_62020
PA14_19190
PA14_69040
PA14_19330
PA14_15340
PA14_53500
PA14_05290
PA14_05520
PA14_22330
PA14_26300
PA14_49700
PA14_08710
PA14_67040
PA14_72990
PA14_52810
PA14_62680
PA14_54420
PA14_51280
PA14_58550
PA14_48090
PA14_05740
PA14_48540
PA14_10500
PA14_56480
PA14_63370
PA14_47310
PA14_47640
PA14_57425
PA14_22400
PA14_72220
PA14_10440
PA14_62970
PA14_27210
PA14_28290
PA14_64680
PA14_09440
PA14_55020
PA14_03960
PA14_36700
PA14_32280
PA14_36250
PA14_18310
PA14_28530
PA14_27370
PA14_49940
PA14_06240
PA14_06710
PA14_68080
PA14_31150
PA14_44660
PA14_48320
PA14_43810
PA14_48890
PA14_44840
PA14_10170
PA14_57990
PA14_63880
PA14_32820
PA14_36870
PA14_47130
PA14_20070
PA14_49050
PA14_30280
PA14_40540
PA14_10910
PA14_38300
PA14_00925
PA14_64530
PA14_60850
PA14_35470
PA14_39100
PA14_50420
PA14_17690
PA14_41760
PA14_03290
PA14_03030
PA14_07040
PA14_01520
PA14_30460
PA14_34700
PA14_65480
PA14_70260
PA14_52730
PA14_66680
PA14_01290
PA14_38270
PA14_53190
PA14_24820
PA14_16070
PA14_46230
PA14_64820
PA14_35760
PA14_42030
PA14_70480
PA14_66460
PA14_08540
PA14_13750
PA14_61560
PA14_40960
PA14_14850
PA14_19830
PA14_24170
PA14_73010
PA14_28840
PA14_00210
PA14_59630
PA14_56100
PA14_55440
PA14_42440
PA14_33160
PA14_21520
PA14_72760
PA14_57670
PA14_15570
PA14_00890
PA14_68500
PA14_12400
PA14_22290
PA14_18120
PA14_63720
PA14_04350
PA14_04820
PA14_08810
PA14_72500
PA14_15750
PA14_29710
PA14_23210
PA14_51450
PA14_09630
PA14_05190
PA14_67220
PA14_05990
PA14_43280
PA14_26530
PA14_59890
PA14_37420
PA14_62760
PA14_27910
PA14_14150
PA14_48150
PA14_43310
PA14_35860
PA14_11180
PA14_39730
PA14_32340
PA14_32610
PA14_47870
PA14_37640
PA14_59130
PA14_60990
PA14_11980
PA14_09850
PA14_20240
PA14_45780
PA14_49200
PA14_10050
PA14_10350
PA14_58950
PA14_58760
PA14_60190
PA14_42200
PA14_42850
PA14_36110
PA14_71500
PA14_65810
PA14_40150
PA14_61820
PA14_38460
PA14_06500
PA14_24360
PA14_12980
PA14_00020
PA14_60445
PA14_35130
PA14_35640
PA14_13150
PA14_70670
PA14_33500
PA14_07900
PA14_07450
PA14_13230
PA14_49170
PA14_29150
PA14_45920
PA14_43550
PA14_12180
PA14_70010
PA14_17060
PA14_33420
PA14_13580
PA14_29520
PA14_65670
PA14_34510
PA14_54860
PA14_64410
PA14_67410
PA14_16330
PA14_12360
PA14_64140
PA14_66890
PA14_44030
PA14_57440
PA14_65940
PA14_28070
PA14_69020
PA14_01080
PA14_51840
PA14_34410
PA14_10230
PA14_18800
PA14_08480
PA14_04100
PA14_08150
PA14_66090
PA14_52380
PA14_25980
PA14_19310
PA14_37090
PA14_22600
PA14_22350
PA14_26980
PA14_42780
PA14_08730
PA14_42830
PA14_66320
PA14_24410
PA14_46120
PA14_06880
PA14_54400
PA14_51600
PA14_23000
PA14_27050
PA14_28050
PA14_05500
PA14_09280
PA14_59690
PA14_63310
PA14_47660
PA14_62400
PA14_06080
PA14_35530
PA14_11240
PA14_51150
PA14_48520
PA14_09460
PA14_41840
PA14_03900
PA14_36270
PA14_18370
PA14_29890
PA14_20580
PA14_49690
PA14_49920
PA14_02230
PA14_06260
PA14_27580
PA14_64335
PA14_31130
PA14_44640
PA14_11510
PA14_44311
PA14_44860
PA14_39690
PA14_45640
PA14_36850
PA14_29090
PA14_20720
PA14_20050
PA14_49070
PA14_30260
PA14_65310
PA14_40520
PA14_00900
PA14_60830
PA14_55430
PA14_55920
PA14_37260
PA14_03010
PA14_63150
PA14_07020
PA14_71260
PA14_01500
PA14_30400
PA14_31480
PA14_70240
PA14_42010
PA14_66660
PA14_34720
PA14_38250
PA14_24770
PA14_46250
PA14_64800
PA14_24270
PA14_66400
PA14_33980
PA14_13770
PA14_21090
PA14_21720
PA14_40940
PA14_57380
PA14_53780
PA14_63080
PA14_25050
PA14_56380
PA14_29590
PA14_04590
PA14_21540
PA14_19810
PA14_15510
PA14_43760
PA14_73290
PA14_09610
PA14_67750
PA14_67200
PA14_18140
PA14_04370
PA14_08830
PA14_21890
PA14_25640
PA14_57650
PA14_29770
PA14_34260
PA14_58960
PA14_51430
PA14_44440
PA14_43370
PA14_05970
PA14_59210
PA14_56520
PA14_26510
PA14_72520
PA14_11290
PA14_37400
PA14_69925
PA14_51380
PA14_35800
PA14_63120
PA14_37660
PA14_58290
PA14_64350
PA14_58030
PA14_58740
PA14_27640
PA14_11060
PA14_09870
PA14_63430
PA14_47500
PA14_47850
PA14_20260
PA14_14060
PA14_40310
PA14_54670
PA14_06690
PA14_61060
PA14_49540
PA14_10590
PA14_64470
PA14_31850
PA14_45240
PA14_42220
PA14_36130
PA14_71070
PA14_65870
PA14_14680
PA14_53540
PA14_22720
PA14_60310
PA14_17260
PA14_13210
PA14_58770
PA14_71380
PA14_58830
PA14_30090
PA14_43570
PA14_16680
PA14_16130
PA14_12160
PA14_70650
PA14_42970
PA14_50360
PA14_17080
PA14_41260
PA14_41590
PA14_71920
PA14_29540
PA14_01310
PA14_65690
PA14_61370
PA14_43680
PA14_53810
PA14_67920
PA14_39910
PA14_16350
PA14_46060
PA14_53650
PA14_14250
PA14_67170
PA14_17880
PA14_53300
PA14_25430
PA14_52140
PA14_69140
PA14_19150
PA14_69000
PA14_52420
PA14_46770
PA14_57370
PA14_24430
PA14_04160
PA14_08130
PA14_55060
PA14_40880
PA14_21970
PA14_19370
PA14_19480
PA14_15650
PA14_31730
PA14_22370
PA14_56730
PA14_65760
PA14_42760
PA14_66340
PA14_04780
PA14_60670
PA14_52850
PA14_38790
PA14_37870
PA14_23530
PA14_05560
PA14_09260
PA14_55710
PA14_63330
PA14_18680
PA14_55900
PA14_18350
PA14_72260
PA14_62420
PA14_02030
PA14_06060
PA14_27070
PA14_48500
PA14_09400
PA14_41860
PA14_03920
PA14_26700
PA14_32790
PA14_63840
PA14_14470
PA14_49900
PA14_02250
PA14_06200
PA14_51170
PA14_64640
PA14_31110
PA14_11020
PA14_11530
PA14_39670
PA14_13970
PA14_03250
PA14_32860
PA14_20700
PA14_65990
PA14_14210
PA14_30240
PA14_60810
PA14_43220
PA14_55410
PA14_50280
PA14_03070
PA14_03780
PA14_07550
PA14_07000
PA14_71240
PA14_71710
PA14_69795
PA14_40050
PA14_10950
PA14_52430
PA14_60760
PA14_10780
PA14_66640
PA14_17740
PA14_55450
PA14_34960
PA14_65190
PA14_34740
PA14_22680
PA14_53480
PA14_53150
PA14_46900
PA14_46270
PA14_00780
PA14_64860
PA14_28880
PA14_00520
PA14_00250
PA14_50820
PA14_66420
PA14_37360
PA14_01780
PA14_53730
PA14_45620
PA14_04570
PA14_21700
PA14_25080
PA14_15820
PA14_15530
PA14_29280
PA14_31290
PA14_30930
PA14_43740
PA14_67770
PA14_55250
PA14_12440
PA14_26280
PA14_18160
PA14_04310
PA14_52465
PA14_72890
PA14_72720
PA14_25660
PA14_25880
PA14_15790
PA14_01120
PA14_29750
PA14_58900
PA14_51410
PA14_73410
PA14_43350
PA14_05950
PA14_59230
PA14_26060
PA14_08850
PA14_40020
PA14_72090
PA14_37460
PA14_19740
PA14_28390
PA14_35820
PA14_05040
PA14_09090
PA14_37680
PA14_62850
PA14_58010
PA14_44290
PA14_24790
PA14_09890
PA14_63100
PA14_32650
PA14_36480
PA14_47520
PA14_36330
PA14_10540
PA14_14040
PA14_45210
PA14_54610
PA14_38420
PA14_68300
PA14_64450
PA14_31300
PA14_31870
PA14_07630
PA14_36150
PA14_54550
PA14_30650
PA14_34880
PA14_06540
PA14_00060
PA14_60370
PA14_39080
PA14_55880
PA14_17530
PA14_11160
PA14_39570
PA14_07940
PA14_41060
PA14_29110
PA14_65500
PA14_34520
PA14_45960
PA14_65660
PA14_43510
PA14_46590
PA14_16110
PA14_35680
PA14_45100
PA14_70630
PA14_50340
PA14_53370
PA14_50610
PA14_41240
PA14_13090
PA14_52610
PA14_71900
PA14_29560
PA14_01330
PA14_61350
PA14_54820
PA14_53830
PA14_12140
PA14_53640
PA14_23850
PA14_33680
PA14_13630
PA14_12370
PA14_19170
PA14_15490
PA14_45340
PA14_67900
PA14_12850
PA14_16370
PA14_54350
PA14_42600
PA14_08440
PA14_04140
PA14_08110
PA14_21910
PA14_19350
PA14_15670
PA14_68480
PA14_68955
PA14_53770
PA14_56750
PA14_42740
PA14_14530
PA14_52870
PA14_61770
PA14_62190
PA14_62620
PA14_37850
PA14_05230
PA14_05540
PA14_09790
PA14_09240
PA14_16800
PA14_25370
PA14_72280
PA14_62440
PA14_02010
PA14_51990
PA14_23510
PA14_28760
PA14_67010
PA14_09420
PA14_31090
PA14_41800
PA14_22930
PA14_26720
PA14_35590
PA14_57930
PA14_32080
PA14_63860
PA14_47950
PA14_20890
PA14_49380
PA14_06040
PA14_37140
PA14_51190
PA14_31460
PA14_11000
PA14_48380
PA14_11550
PA14_24590
PA14_39650
PA14_09930
PA14_55470
PA14_47120
PA14_13950
PA14_03270
PA14_63710
PA14_32840
PA14_36810
PA14_20760
PA14_14450
PA14_06950
PA14_40290
PA14_28180
PA14_64590
PA14_38330
PA14_48920
PA14_44970
PA14_17180
PA14_03050
PA14_07570
PA14_71220
PA14_49030
PA14_10750
PA14_10200
PA14_10970
PA14_64840
PA14_35540
PA14_52720
PA14_66990
PA14_66620
PA14_17760
PA14_41650
PA14_17980
PA14_34940
PA14_31420
PA14_02900
PA14_38210
PA14_24730
PA14_68170
PA14_35770
PA14_16580
PA14_46920
PA14_70170
PA14_50800
PA14_66190
PA14_33230
PA14_68560
PA14_04080
PA14_21760
PA14_25060
PA14_65710
PA14_43720
PA14_67710
PA14_22580
PA14_59030
PA14_26260
PA14_11790
PA14_04550
PA14_21580
PA14_59090
PA14_72700
PA14_25600
PA14_57690
PA14_01100
PA14_23720
PA14_51690
PA14_55180
PA14_59250
PA14_26000
PA14_04330
PA14_08300
PA14_08870
PA14_62290
PA14_37440
PA14_49340
PA14_15110
PA14_61190
PA14_58250
PA14_05060
PA14_47090
PA14_47720
PA14_54580
PA14_10560
PA14_54630
PA14_62870
PA14_28510
PA14_23980
PA14_27350
PA14_48240
PA14_48710
PA14_59140
PA14_53580
PA14_63470
PA14_47540
PA14_36310
PA14_47890
PA14_20950
PA14_44370
PA14_68360
PA14_56980
PA14_64430
PA14_64120
PA14_31280
PA14_36170
PA14_71030
PA14_20370
PA14_29130
PA14_35370
PA14_44010
PA14_55860
PA14_24380
PA14_49160
PA14_55290
PA14_17510
PA14_07960
PA14_41000
PA14_54910
PA14_71690
PA14_53660
PA14_65520
PA14_40710
PA14_45940
PA14_46600
PA14_43530
PA14_35150
PA14_70340
PA14_50320
PA14_50630
PA14_03420
PA14_07210
PA14_52670
PA14_71960
PA14_01350
PA14_34200
PA14_54370
PA14_64370
PA14_12120
PA14_59050
PA14_11620
PA14_08460
PA14_11490
PA14_60120
PA14_58540
PA14_13610
PA14_40840
PA14_19110
PA14_15470
PA14_65970
PA14_15475
PA14_53670
PA14_54800
PA14_53850
PA14_67960
PA14_46710
PA14_16390
PA14_61220
PA14_12690
PA14_10710
PA14_42620
PA14_42720
PA14_08790
PA14_33000
PA14_66380
PA14_66560
PA14_21240
PA14_57570
PA14_21930
PA14_15610
PA14_68970
PA14_26920
PA14_54230
PA14_56770
PA14_69900
PA14_54300
PA14_18640
PA14_47390
PA14_72110
PA14_52890
PA14_63360
PA14_05210
PA14_67380
PA14_51630
PA14_09220
PA14_16820
PA14_41820
PA14_22910
PA14_36780
PA14_62600
PA14_37780
PA14_37830
PA14_60250
PA14_51200
PA14_23060
PA14_51205
PA14_35500
PA14_43090
PA14_48010
PA14_67030
PA14_10090
PA14_11270
PA14_39630
PA14_24650
PA14_57910
PA14_63800
PA14_47970
PA14_29830
PA14_61650
PA14_20560
PA14_02070
PA14_27290
PA14_31400
PA14_57020
PA14_43890
PA14_25250
PA14_09910
PA14_50130
PA14_03210
PA14_63730
PA14_07770
PA14_49630
PA14_06970
PA14_02290
PA14_06790
PA14_62940
PA14_58440
PA14_48900
PA14_44950
PA14_63410
PA14_69370
PA14_20740
PA14_65950
PA14_30200
PA14_40010
PA14_10220
PA14_38580
PA14_00740
PA14_35520
PA14_50790
PA14_66970
PA14_66600
PA14_17700
PA14_41630
PA14_71200
PA14_71750
PA14_34920
PA14_24240
PA14_53110
PA14_68110
PA14_24245
PA14_00560
PA14_00290
PA14_70400
PA14_50860
PA14_13420
PA14_53790
PA14_45540
PA14_63090
PA14_67550
PA14_46360
PA14_36260
PA14_33250
PA14_21030
PA14_25590
PA14_25040
PA14_69640
PA14_15860
PA14_29240
PA14_30970
PA14_44390
PA14_27660
PA14_39470
PA14_56090
PA14_22210
PA14_04530
PA14_72850
PA14_25620
PA14_34270
PA14_01160
PA14_37310
PA14_15280
PA14_19700
PA14_05590
PA14_27990
PA14_73320
PA14_05660
PA14_05910
PA14_26240
PA14_08630
PA14_08320
PA14_49680
PA14_72580
PA14_52930
PA14_15130
PA14_28680
PA14_28350
PA14_05000
PA14_59270
PA14_56540
PA14_22075
PA14_72320
PA14_45700
PA14_62810
PA14_58050
PA14_51010
PA14_11050
PA14_36375
PA14_18070
PA14_47560
PA14_36370
PA14_20970
PA14_65750
PA14_68340
PA14_48730
PA14_40370
PA14_11900
PA14_59900
PA14_36190
PA14_36990
PA14_20350
PA14_14370
PA14_06580
PA14_31610
PA14_31340
PA14_60110
PA14_11630
PA14_55840
PA14_17570
PA14_13850
PA14_07980
PA14_41020
PA14_03150
PA14_03400
PA14_69430
PA14_59070
PA14_30560
PA14_65540
PA14_40730
PA14_61640
PA14_70360
PA14_50300
PA14_50650
PA14_41280
PA14_61380
PA14_07230
PA14_25450
PA14_71410
PA14_71940
PA14_35390
PA14_01800
PA14_61460
PA14_61390
PA14_43230
PA14_38395
PA14_46880
PA14_16620
PA14_46550
PA14_16150
PA14_12100
PA14_31960
PA14_42390
PA14_53310
PA14_11310
PA14_08400
PA14_66010
PA14_13670
PA14_40860
PA14_21480
PA14_19130
PA14_15450
PA14_38020
PA14_24500
PA14_53870
PA14_67940
PA14_12810
PA14_46080
PA14_00170
PA14_46740
PA14_42640
PA14_57300
PA14_42700
PA14_33060
PA14_21260
PA14_25900
PA14_59480
PA14_60660
PA14_18660
PA14_04270
PA14_63660
PA14_72130
PA14_19390
PA14_29470
PA14_15630
PA14_43110
PA14_05270
PA14_45430
PA14_09200
PA14_16840
PA14_18910
PA14_62660
PA14_69390
PA14_37760
PA14_37810
PA14_51220
PA14_43070
PA14_48030
PA14_67050
PA14_39610
PA14_26760
PA14_57970
PA14_63280
PA14_63530
PA14_63820
PA14_47910
PA14_53560
PA14_55230
PA14_02720
PA14_62480
PA14_02050
PA14_06000
PA14_37100
PA14_51750
PA14_64620
PA14_09970
PA14_63750
PA14_32880
PA14_14140
PA14_49610
PA14_60330
PA14_40250
PA14_54770
PA14_58420
PA14_27410
PA14_64080
PA14_44930
PA14_17490
PA14_17140
PA14_30770
PA14_45510
PA14_10240
PA14_38560
PA14_61130
PA14_68280
PA14_24260
PA14_68130
PA14_46960
PA14_00760
PA14_64880
PA14_35050
PA14_60700
PA14_42090
PA14_03090
PA14_07530
PA14_34900
PA14_24190
PA14_00810
PA14_70420
PA14_66950
PA14_17720
PA14_41610
PA14_69250
PA14_65280
PA14_34670
PA14_30950
PA14_24990
PA14_16450
PA14_67530
PA14_46340
PA14_12710
PA14_50510
PA14_50840
PA14_66480
PA14_33900
PA14_33270
PA14_21010
PA14_25020
PA14_69660
PA14_15840
PA14_01490
PA14_29260
PA14_19090
PA14_01140
PA14_67280
PA14_04040
PA14_04510
PA14_72830
PA14_37370
PA14_19270
PA14_73300
PA14_05390
PA14_05640
PA14_22270
PA14_26220
PA14_66220
PA14_08340
PA14_52910
PA14_54540
PA14_15150
PA14_58660
PA14_58210
PA14_27170
PA14_56210
PA14_59290
PA14_26590
PA14_47760
PA14_08960
PA14_72300
PA14_45720
PA14_69870
PA14_62830
PA14_23320
PA14_27310
PA14_05020
PA14_22890
PA14_24760
PA14_18050
PA14_36420
PA14_47580
PA14_36350
PA14_02550
PA14_48200
PA14_48750
PA14_44580
PA14_43910
PA14_11920
PA14_59920
PA14_57890
PA14_32940
PA14_03390
PA14_20330
PA14_49150
PA14_10380
PA14_14600
PA14_64060
PA14_35990
PA14_31360
PA14_60130
PA14_11650
PA14_11170
PA14_55790
PA14_55820
PA14_17550
PA14_13870
PA14_35210
PA14_28330
PA14_03170
PA14_02270
PA14_30540
PA14_30870
PA14_30010
PA14_65560
PA14_40750
PA14_61660
PA14_60390
PA14_70300
PA14_39390
PA14_50670
PA14_45170
PA14_13380
PA14_07250
PA14_71430
PA14_45980
PA14_24580
PA14_16600
PA14_46570
PA14_56850
PA14_22090
PA14_38320
PA14_42660
PA14_08420
PA14_33590
PA14_41400
PA14_13650
PA14_40800
PA14_21460
PA14_61910
PA14_61440
PA14_38040
PA14_46750
PA14_00150
PA14_26960
PA14_33730
PA14_33040
PA14_57530
PA14_15435
PA14_15430
PA14_68420
PA14_68930
PA14_16860
PA14_65880
PA14_53700
PA14_14520
PA14_18600
PA14_04250
PA14_08280
PA14_04700
PA14_39280
PA14_25920
PA14_15380
PA14_43130
PA14_05250
PA14_09770
PA14_43050
PA14_39800
PA14_55000
PA14_52160
PA14_56660
PA14_18930
PA14_42980
PA14_72150
PA14_22420
PA14_62130
PA14_62640
PA14_37590
PA14_51240
PA14_64280
PA14_26780
PA14_57950
PA14_32720
PA14_32710
PA14_51070
PA14_19510
PA14_37120
PA14_63620
PA14_58150
PA14_27780
PA14_60890
PA14_09950
PA14_55500
PA14_47240
PA14_47930
PA14_20520
PA14_49360
PA14_06930
PA14_40230
PA14_06280
PA14_54750
PA14_27430
PA14_48410
PA14_35290
PA14_44910
PA14_36650
PA14_32570
PA14_07730
PA14_20780
PA14_30710
PA14_14290
PA14_10260
PA14_06420
PA14_02960
PA14_53400
PA14_64200
PA14_00700
PA14_60270
PA14_17120
PA14_49890
PA14_14830
PA14_10840
PA14_16290
PA14_60580
PA14_55580
PA14_41360
PA14_13460
PA14_60350
PA14_34300
PA14_65080
PA14_29200
PA14_65000
PA14_61050
PA14_54980
PA14_16470
PA14_67510
PA14_25180
PA14_12730
PA14_70110
PA14_70440
PA14_50530
PA14_33920
PA14_03610
PA14_21070
PA14_25550
PA14_57320
PA14_69600
PA14_01610
PA14_73140
PA14_04060
PA14_63740
PA14_72810
PA14_57180
PA14_21690
PA14_37350
PA14_19210
PA14_73360
PA14_28910
PA14_68890
PA14_59720
PA14_56050
PA14_11380
PA14_26200
PA14_37210
PA14_04390
PA14_11430
PA14_66200
PA14_08360
PA14_34780
PA14_62580
PA14_23690
PA14_23120
PA14_28310
PA14_51580
PA14_27150
PA14_05620
PA14_54760
PA14_47030
PA14_04930
PA14_08940
PA14_40170
PA14_72360
PA14_02390
PA14_54690
PA14_62360
PA14_69850
PA14_59400
PA14_23340
PA14_59150
PA14_09540
PA14_09010
PA14_35240
PA14_41960
PA14_38180
PA14_32380
PA14_36400
PA14_29990
PA14_02570
PA14_23770
PA14_58090
PA14_27840
PA14_27330
PA14_45250
PA14_48770
PA14_44210
PA14_55610
PA14_59940
PA14_13810
PA14_03370
PA14_20640
PA14_29190
PA14_14330
PA14_49420
PA14_24390
PA14_44070
PA14_55280
PA14_55770
PA14_55800
PA14_24420
PA14_43300
PA14_03110
PA14_45180
PA14_69470
PA14_49400
PA14_71630
PA14_30520
PA14_42510
PA14_12910
PA14_07740
PA14_17820
PA14_41790
PA14_71450
PA14_30030
PA14_45300
PA14_40770
PA14_34000
PA14_56530
PA14_68070
PA14_16660
PA14_46510
PA14_56870
PA14_31920
PA14_35710
PA14_70580
PA14_35330
PA14_70850
PA14_44050
PA14_66050
PA14_41420
PA14_40820
PA14_21190
PA14_21440
PA14_30760
PA14_58570
PA14_01840
PA14_38060
PA14_53340
PA14_45500
PA14_00130
PA14_49080
PA14_68400
PA14_10250
PA14_26940
PA14_33710
PA14_43480
PA14_67890
PA14_52130
PA14_16880
PA14_18620
PA14_04230
PA14_24210
PA14_57040
PA14_21220
PA14_57510
PA14_21990
PA14_25940
PA14_12260
PA14_51620
PA14_43150
PA14_32110
PA14_43030
PA14_39820
PA14_67090
PA14_59550
PA14_41880
PA14_56640
PA14_18950
PA14_18480
PA14_72170
PA14_35040
PA14_62110
PA14_19680
PA14_51910
PA14_23590
PA14_51260
PA14_58390
PA14_11080
PA14_53040
PA14_08000
PA14_02760
PA14_38990
PA14_19530
PA14_28450
PA14_28100
PA14_11880
PA14_52060
PA14_36090
PA14_32770
PA14_47260
PA14_29850
PA14_20810
PA14_14100
PA14_40210
PA14_38660
PA14_02180
PA14_44230
PA14_27450
PA14_60070
PA14_35190
PA14_36670
PA14_32590
PA14_07710
PA14_36890
PA14_32330
PA14_27270
PA14_06400
PA14_02980
PA14_38290
PA14_34140
PA14_64220
PA14_00720
PA14_35010
PA14_17450
PA14_41160
PA14_17100
PA14_20100
PA14_30190
PA14_14810
PA14_10820
PA14_11230
PA14_16270
PA14_00850
PA14_00580
PA14_50080
PA14_50730
PA14_66910
PA14_03580
PA14_69590
PA14_71840
PA14_69620
PA14_01980
PA14_65795
PA14_29220
PA14_65060
PA14_34630
PA14_30990
PA14_22480
PA14_24480
PA14_24950
PA14_16410
PA14_22120
PA14_50550
PA14_50880
PA14_33940
PA14_03630
PA14_21050
PA14_52770
PA14_52480
PA14_01670
PA14_19050
PA14_01180
PA14_23950
PA14_73160
PA14_46650
PA14_46300
PA14_12750
PA14_42140
PA14_04000
PA14_33360
PA14_19940
PA14_15990
PA14_19230
PA14_67790
PA14_28930
PA14_68870
PA14_26880
PA14_22500
PA14_56070
PA14_14490
PA14_24310
PA14_66260
PA14_42530
PA14_67620
PA14_72690
PA14_54500
PA14_62560
PA14_15190
PA14_05600
PA14_56250
PA14_26080
PA14_18010
PA14_36460
PA14_04910
PA14_08920
PA14_72430
PA14_72340
PA14_02370
PA14_62300
PA14_23100
PA14_27130
PA14_09520
PA14_09030
PA14_67130
PA14_26620
PA14_59960
PA14_57850
PA14_63960
PA14_20480
PA14_30940
PA14_02510
PA14_14010
PA14_23360
PA14_28590
PA14_27680
PA14_43950
PA14_54260
PA14_57140
PA14_10020
PA14_39020
PA14_25110
PA14_32905
PA14_03350
PA14_36280
PA14_06870
PA14_06650
PA14_44090
PA14_44890
PA14_03130
PA14_69450
PA14_23610
PA14_14310
PA14_49440
PA14_58610
PA14_31900
PA14_42910
PA14_17660
PA14_13340
PA14_07290
PA14_30500
PA14_30050
PA14_10120
PA14_40790
PA14_34020
PA14_54080
PA14_68050
PA14_46820
PA14_16640
PA14_46530
PA14_56810
PA14_00440
PA14_00110
PA14_60530
PA14_53630
PA14_14270
PA14_50940
PA14_33880
PA14_33550
PA14_41440
PA14_13690
PA14_71470
PA14_01860
PA14_61950
PA14_61480
PA14_05840
PA14_38080
PA14_24560
PA14_25030
PA14_68460
PA14_33770
PA14_56410
PA14_65470
PA14_43170
PA14_53940
PA14_67300
PA14_09730
PA14_12560
PA14_22190
PA14_33080
PA14_57830
PA14_57060
PA14_58490
PA14_52010
PA14_25960
PA14_29410
PA14_01240
PA14_65860
PA14_51930
PA14_39590
PA14_59570
PA14_22990
PA14_56620
PA14_04210
PA14_59360
PA14_62170
PA14_37250
PA14_52190
PA14_15030
PA14_58375
PA14_09195
PA14_18970
PA14_24370
PA14_42490
PA14_08020
PA14_42940
PA14_02740
PA14_54710
PA14_28430
PA14_28120
PA14_48630
PA14_11860
PA14_09990
PA14_63220
PA14_36070
PA14_32750
PA14_20870
PA14_49320
PA14_35100
PA14_38500
PA14_68260
PA14_27470
PA14_64790
PA14_31220
PA14_48450
PA14_35250
PA14_03830
PA14_07840
PA14_18200
PA14_20290
PA14_14780
PA14_14420
PA14_49850
PA14_06460
PA14_68190
PA14_43200
PA14_64240
PA14_17470
PA14_41140
PA14_07590
PA14_71280
PA14_20120
PA14_65260
PA14_40630
PA14_10800
PA14_16780
PA14_35030
PA14_39270
PA14_50710
PA14_17780
PA14_07330
PA14_37340
PA14_25510
PA14_01470
PA14_30310
PA14_61540
PA14_65040
PA14_34610
PA14_43780
PA14_16250
PA14_46490
PA14_00875
PA14_50570
PA14_44160
PA14_33960
PA14_03650
PA14_19030
PA14_53380
PA14_24970
PA14_16430
PA14_46670
PA14_12770
PA14_42160
PA14_04020
PA14_66790
PA14_66530
PA14_66240
PA14_33340
PA14_57490
PA14_19960
PA14_15200
PA14_53000
PA14_73100
PA14_28950
PA14_68850
PA14_00300
PA14_59760
PA14_56010
PA14_18780
PA14_47070
PA14_04680
PA14_57720
PA14_54520
PA14_62540
PA14_16920
PA14_59180
PA14_18565
PA14_04970
PA14_08900
PA14_72410
PA14_34080
PA14_02680
PA14_29600
PA14_23160
PA14_51890
PA14_51540
PA14_27110
PA14_09500
PA14_05080
PA14_09050
PA14_67110
PA14_41920
PA14_26600
PA14_59980
PA14_49280
PA14_57870
PA14_63940
PA14_47690
PA14_49530
PA14_20460
PA14_09480
PA14_37060
PA14_69810
PA14_62890
PA14_23380
PA14_27800
PA14_51090
PA14_44520
PA14_11450
PA14_55650
PA14_55730
PA14_63050
PA14_03330
PA14_36910
PA14_54570
PA14_20600
PA14_02530
PA14_06670
PA14_58580
PA14_35930
PA14_31690
PA14_48840
PA14_64050
PA14_35200
PA14_58880
PA14_50380
PA14_11100
PA14_23130
PA14_03480
PA14_28300
PA14_10490
PA14_45120
PA14_49460
PA14_61300
PA14_58630
PA14_46800
PA14_56830
PA14_10360
PA14_42310
PA14_17640
PA14_17310
PA14_17860
PA14_13360
PA14_71670
PA14_30070
PA14_53390
PA14_10140
PA14_38310
PA14_37745
PA14_12890
PA14_00460
PA14_61550
PA14_35750
PA14_37290
PA14_70810
PA14_71490
PA14_46070
PA14_68440
PA14_12090
PA14_70720
PA14_33570
PA14_13140
PA14_64540
PA14_21150
PA14_57260
PA14_21400
PA14_65450
PA14_61200
PA14_43190
PA14_53920
PA14_67320
PA14_46110
PA14_12540
PA14_34640
PA14_59370
PA14_33750
PA14_52520
PA14_14550
PA14_25230
PA14_34150
PA14_01220
PA14_51950
PA14_39860
PA14_22710
PA14_25350
PA14_08220
PA14_04760
PA14_62150
PA14_37270
PA14_45090
PA14_19570
PA14_58350
PA14_05410
PA14_56600
PA14_26450
PA14_47190
PA14_08040
PA14_42960
PA14_72060
PA14_06990
PA14_37980
PA14_23440
PA14_58130
PA14_28140
PA14_50030
PA14_48610
PA14_36580
PA14_63200
PA14_36050
PA14_20850
PA14_10790
PA14_06190
PA14_68200
PA14_27490
PA14_02700
PA14_11845
PA14_40030
PA14_03810
PA14_36630
PA14_07820
PA14_49870
PA14_06330
PA14_64000
PA14_11150
PA14_48470
PA14_60030
PA14_57010
PA14_39780
PA14_17410
PA14_28470
PA14_69550
PA14_20140
PA14_14500
PA14_34180
PA14_65200
PA14_40610
PA14_35790
PA14_64260
PA14_60960
PA14_60780
PA14_39250
PA14_50770
PA14_41690
PA14_03670
PA14_07310
PA14_25530
PA14_71800
PA14_01410
PA14_30330
PA14_34360
PA14_46470
PA14_50590
PA14_57110
PA14_19010
PA14_32270
PA14_54290
PA14_24910
PA14_46610
PA14_00090
PA14_64910
PA14_22510
PA14_42100
PA14_55490
PA14_66510
PA14_33320
PA14_08695
PA14_25390
PA14_19900
PA14_24620
PA14_73120
PA14_68780
PA14_28970
PA14_68830
PA14_28410
PA14_00320
PA14_54880
PA14_22540
PA14_56030
PA14_43900
PA14_48760
PA14_48980
PA14_18760
PA14_42570
PA14_42130
PA14_72650
PA14_57740
PA14_52990
PA14_14160
PA14_05310
PA14_72740
PA14_41900
PA14_52440
PA14_18500
PA14_04950
PA14_72470
PA14_62520
PA14_13050
PA14_23630
PA14_28620
PA14_51560
PA14_09070
PA14_39410
PA14_55670
PA14_32490
PA14_57810
PA14_63920
PA14_29970
PA14_72380
PA14_23760
PA14_02330
PA14_37040
PA14_37510
PA14_51740
PA14_27390
PA14_48280
PA14_44500
PA14_39060
PA14_34330
PA14_63070
PA14_50920
PA14_03310
PA14_36930
PA14_20440
PA14_06830
PA14_48940
PA14_28080
PA14_27530
PA14_48860
PA14_54930
PA14_14610
PA14_11210
PA14_20620
PA14_40420
PA14_46620
PA14_58650
PA14_46860
PA14_00660
PA14_63770
PA14_17620
PA14_54470
PA14_22010
PA14_71120
PA14_71650
PA14_64940
PA14_10160
PA14_54040
PA14_09710
PA14_31370
PA14_00400
PA14_60570
PA14_70290
PA14_70830
PA14_28730
PA14_50900
PA14_17330
PA14_13300
PA14_28040
PA14_29020
PA14_61990
PA14_57460
PA14_34790
PA14_45810
PA14_49090
PA14_43420
PA14_55760
PA14_70740
PA14_45060
PA14_33510
PA14_41480
PA14_21175
PA14_57240
PA14_69760
PA14_29360
PA14_65430
PA14_01750
PA14_01200
PA14_34420
PA14_53900
PA14_67340
PA14_12210
PA14_59680
PA14_44270
PA14_52500
PA14_21280
PA14_52050
PA14_63300
PA14_73240
PA14_32310
PA14_39880
PA14_55080
PA14_59350
PA14_56190
PA14_31000
PA14_08200
PA14_66160
PA14_21820
PA14_38930
PA14_19590
PA14_35070
PA14_15070
PA14_23280
PA14_58330
PA14_05120
PA14_24330
PA14_59530
PA14_56370
PA14_53550
PA14_26470
PA14_08060
PA14_42900
PA14_72040
PA14_31070
PA14_38680
PA14_69990
PA14_23460
PA14_51350
PA14_27700
PA14_05430
PA14_52070
PA14_32060
PA14_36030
PA14_62430
PA14_02470
PA14_44190
PA14_59820
PA14_03870
PA14_07800
PA14_63480
PA14_49810
PA14_06310
PA14_31260
PA14_44770
PA14_48490
PA14_60010
PA14_44990
PA14_40110
PA14_69570
PA14_04630
PA14_49720
PA14_30130
PA14_40670
PA14_31080
PA14_60900
PA14_50020
PA14_50750
PA14_17290
PA14_07370
PA14_71350
PA14_71820
PA14_01430
PA14_30350
PA14_61500
PA14_43880
PA14_60100
PA14_16740
PA14_16210
PA14_46450
PA14_56970
PA14_70190
PA14_42290
PA14_42120
PA14_66750
PA14_00830
PA14_13530
PA14_53590
PA14_53220
PA14_46630
PA14_64930
PA14_26860
PA14_34070
PA14_39230
PA14_66570
PA14_33650
PA14_33300
PA14_21340
PA14_21610
PA14_01690
PA14_24640
PA14_28990
PA14_68810
PA14_00340
PA14_18740
PA14_14460
PA14_39420
PA14_19920
PA14_19290
PA14_15240
PA14_43650
PA14_05330
PA14_16960
PA14_28570
PA14_32630
PA14_67150
PA14_26390
PA14_22830
PA14_18520
PA14_04420
PA14_52310
PA14_57760
PA14_29640
PA14_58810
PA14_51500
PA14_31450
PA14_64300
PA14_43240
PA14_60500
PA14_55690
PA14_11030
PA14_26130
PA14_26640
PA14_32470
PA14_44320
PA14_63900
PA14_72900
PA14_72450
PA14_02640
PA14_02310
PA14_37530
PA14_19430
PA14_49260
PA14_35970
PA14_51710
PA14_52300
PA14_63010
PA14_20420
PA14_38740
PA14_06810
PA14_28200
PA14_58670
PA14_27510
PA14_48800
PA14_44380
PA14_22730
PA14_36770
PA14_20390
PA14_46320
PA14_40440
PA14_54120
PA14_63190
PA14_38350
PA14_46840
PA14_00640
PA14_31740
PA14_42430
PA14_34250
PA14_42350
PA14_42920
PA14_03190
PA14_07140
PA14_71100
PA14_45380
PA14_10980
PA14_31650
PA14_53690
PA14_00420
PA14_53620
PA14_60590
PA14_24530
PA14_17600
PA14_43250
PA14_17350
PA14_41710
PA14_13320
PA14_49000
PA14_53430
PA14_29000
PA14_29340
PA14_65410
PA14_45830
PA14_43405
PA14_43400
PA14_24890
PA14_16550
PA14_16000
PA14_12050
PA14_50250
PA14_25000
PA14_22770
PA14_33820
PA14_33530
PA14_03730
PA14_21110
PA14_57220
PA14_69740
PA14_01770
PA14_34440
PA14_67810
PA14_12270
PA14_14230
PA14_70760
PA14_63390
PA14_32440
PA14_57590
PA14_30670
PA14_19600
PA14_69350
PA14_15580
PA14_73260
PA14_28830
PA14_22130
PA14_56170
PA14_43940
PA14_08260
PA14_66140
PA14_49480
PA14_33700
PA14_38910
PA14_15720
PA14_15050
PA14_23260
PA14_54920
PA14_47150
PA14_47400
PA14_04850
PA14_08880
PA14_24340
PA14_72020
PA14_62260
PA14_37490
PA14_37940
PA14_23400
PA14_51330
PA14_61120
PA14_05450
PA14_09680
PA14_09130
PA14_49130
PA14_50110
PA14_63240
PA14_36010
t1434
t1021
t1020
t1027
t1848
t1025
t1022
t1845
t1844
t1847
t0298
t1841
t1840
t1843
t1925
t1849
t0295
t1923
t3259
t1432
t1024
t0292
t1441
t4120
t1443
t1334
t1445
t4124
t4127
t4126
t4129
t1448
t1338
t0312
t0313
t0310
t0311
t0316
t0317
t1159
t0315
t4301
t4300
t0318
t0319
t1153
t4304
t4307
t4306
t4499
t4498
t1928
t1082
t4491
t4490
t4493
t4492
t4495
t4494
t4497
t4496
t0796
t0797
t0794
t0795
t0792
t0793
t0790
t0791
t0798
t0799
t0006
t0555
t0004
t0005
t0002
t0003
t0553
t1535
t4014
t1537
t4016
t0558
t4013
t4012
t3201
t3200
t3203
t3202
t3205
t3204
t3206
t0774
t3208
t0777
t0770
t0955
t0772
t0773
t4275
t4274
t4277
t4276
t4271
t4273
t4272
t4279
t3979
t3978
t2823
t3973
t3972
t3971
t3970
t3977
t3976
t3975
t3974
t3920
t4009
t2963
t3379
t3378
t3375
t3374
t3377
t3376
t3371
t3370
t3372
t0043
t2740
t1772
t0178
t0179
t0176
t0177
t0174
t0175
t0172
t0173
t0170
t0171
t2930
t3158
t2932
t2933
t2935
t2936
t2937
t2938
t2939
t3153
t3152
t3155
t3154
t3157
t3156
t2153
t2151
t2156
t2157
t2155
t2158
t2159
t0615
t1337
t2037
t4590
t1336
t3039
t4123
t4479
t2039
t4122
t4125
t1444
t2848
t2849
t2338
t2844
t2845
t2334
t2847
t2840
t2841
t2330
t2843
t3797
t3796
t3795
t3794
t3793
t3792
t3791
t4128
t3799
t3798
t3555
t3557
t3556
t3551
t3550
t3552
t3778
t3559
t3558
t0349
t4309
t4308
t3541
t0045
t2209
t2202
t1028
t2206
t2207
t2205
t1435
t0314
t4121
t1507
t1158
t1157
t4386
t0090
t1508
t1155
t1436
t1154
t4305
t2739
t1152
t1151
t1150
t2440
t2441
t2442
t2443
t2444
t2445
t2446
t2447
t2448
t2449
t2971
t4035
t2180
t1236
t1237
t1235
t1232
t1233
t1230
t1231
t1238
t1239
t1500
t1788
t1789
t1830
t1787
t1784
t1785
t1782
t1783
t1836
t1781
t3770
t1302
t1303
t1301
t1306
t1307
t1304
t1305
t1308
t1309
t1013
t1169
t1163
t1160
t1161
t1167
t1164
t1165
t1944
t4465
t1946
t1499
t1940
t4461
t4462
t1943
t1492
t1493
t1491
t1496
t4469
t1494
t1495
t0781
t0780
t0783
t0782
t0785
t0784
t0787
t0007
t0789
t0788
t0556
t0011
t0010
t0545
t0012
t0015
t0014
t0017
t0540
t4060
t1541
t1014
t4063
t4064
t4065
t1546
t0551
t3890
t0949
t0948
t3894
t3895
t0769
t0768
t0943
t3899
t0941
t0763
t0946
t0761
t0944
t4200
t4201
t4202
t4203
t4204
t4205
t4206
t4207
t4208
t4209
t2689
t4017
t3946
t3947
t3944
t1536
t3942
t3943
t3940
t3941
t4011
t3948
t0309
t0008
t0304
t0307
t0009
t0301
t0300
t0303
t0302
t0891
t0890
t3300
t3301
t3302
t3305
t2977
t0892
t4518
t4519
t3103
t4514
t0778
t4510
t4511
t4512
t4513
t4578
t4579
t2342
t0169
t0161
t0160
t0163
t0162
t0165
t0776
t0167
t0166
t2923
t2922
t2921
t0953
t2927
t2148
t2925
t2924
t2145
t2144
t2929
t2146
t2141
t2140
t2143
t2142
t3414
t3415
t3416
t3417
t3410
t0956
t3412
t3413
t0957
t3418
t3419
t1069
t4399
t3098
t3099
t3090
t3091
t3092
t3093
t3094
t3095
t3096
t3097
t2329
t2328
t4137
t2859
t2858
t2321
t2320
t2323
t2854
t2853
t2324
t2327
t2850
t1293
t1294
t1295
t1793
t3521
t3522
t3523
t3524
t3525
t3526
t3527
t3528
t4370
t1297
t1937
t4138
t3643
t0388
t3990
t1548
t4141
t2215
t2214
t2217
t2216
t2211
t2210
t2212
t2219
t2218
t3638
t3639
t3634
t3635
t3636
t3637
t3631
t3633
t3167
t4561
t4136
t0809
t0897
t2453
t3872
t2451
t2450
t2457
t2456
t2455
t0708
t2459
t2458
t3870
t3871
t4135
t3877
t3646
t4297
t4134
t4239
t0746
t3878
t1221
t1220
t1223
t1222
t1225
t1224
t1227
t1226
t1229
t0257
t2233
t4025
t0256
t2263
t0707
t4005
t2264
t2597
t1799
t1798
t1829
t1828
t2266
t1823
t1790
t1821
t1792
t1795
t1794
t1825
t1796
t0208
t2346
t0336
t1319
t1318
t1315
t1314
t1317
t1316
t1311
t1313
t1312
t0896
t2341
t2616
t0337
t1175
t1174
t1177
t1176
t1171
t1173
t1172
t1179
t1178
t1957
t1956
t1487
t1954
t4473
t4472
t4471
t4470
t2051
t1489
t1488
t1959
t1958
t4021
t3689
t0078
t0573
t0570
t0571
t0576
t0577
t0574
t0575
t1553
t1552
t1551
t0001
t4077
t1556
t1555
t4074
t0204
t0977
t0206
t0759
t0972
t0201
t0202
t0203
t0752
t0753
t0750
t0751
t0756
t0209
t0978
t0979
t4211
t4210
t4217
t4216
t4215
t4214
t1041
t4219
t4218
t4032
t3951
t3950
t3953
t3952
t3954
t3957
t3956
t3959
t0681
t0682
t1042
t0684
t0686
t0378
t0379
t1901
t0370
t0371
t0372
t0373
t0374
t0375
t0376
t0377
t1545
t3319
t3318
t3313
t3312
t3311
t3317
t3316
t3315
t3314
t1906
t4509
t4507
t4506
t4505
t4504
t4503
t4502
t4501
t4500
t1865
t0194
t0195
t0196
t0197
t0190
t0191
t0192
t0193
t0198
t1547
t2548
t2138
t2139
t4154
t2130
t2131
t2132
t2133
t2134
t2135
t2136
t2137
t3407
t3406
t3405
t3404
t3403
t3402
t3401
t3400
t3409
t3408
t0998
t0999
t4078
t0994
t0995
t0996
t0997
t0990
t0991
t0992
t0993
t3089
t3088
t3083
t3082
t3081
t3080
t3087
t3086
t3084
t2686
t2687
t2684
t2685
t2682
t2683
t2680
t2681
t2862
t2860
t2861
t2866
t2867
t2864
t2865
t2044
t2045
t2046
t2047
t2040
t2041
t2042
t2048
t2049
t3533
t3532
t3531
t3530
t3537
t3536
t3535
t3534
t3539
t3538
t0067
t2918
t2919
t2916
t2917
t2914
t2915
t2912
t2913
t2910
t2911
t2931
t2260
t2261
t2262
t2591
t2596
t2265
t2594
t2595
t2268
t2269
t4151
t3626
t3625
t3624
t3623
t3622
t3621
t3620
t3151
t3150
t4152
t0688
t4103
t2468
t2469
t2466
t2467
t2464
t2465
t2462
t1461
t2460
t2461
t4100
t2668
t2669
t2664
t2665
t2666
t2660
t2661
t2662
t2663
t4160
t4576
t4104
t0779
t0721
t1639
t4070
t4577
t0330
t0331
t1539
t0482
t4303
t1633
t0480
t1538
t1816
t1765
t1766
t1767
t1812
t1813
t1810
t1811
t0486
t1768
t1769
t1818
t1819
t4633
t1635
t1368
t1369
t3386
t2544
t4322
t1360
t1361
t1362
t1363
t1364
t1365
t1366
t1367
t3388
t0738
t4326
t1100
t1101
t1102
t1103
t1104
t1105
t1106
t1107
t1108
t1109
t4159
t4442
t4191
t4192
t1961
t4194
t4447
t4444
t1965
t4198
t4199
t4448
t4449
t4079
t4081
t0568
t0565
t0564
t0567
t0566
t0561
t0560
t0563
t0562
t4046
t1567
t1564
t1565
t1562
t1563
t4040
t4041
t1568
t1569
t0217
t0960
t0747
t0962
t1618
t0964
t0211
t0210
t1614
t4227
t1616
t4225
t4222
t4223
t4220
t4221
t1990
t1588
t1589
t1584
t1585
t1586
t1587
t1580
t1581
t1582
t1583
t1991
t0699
t0698
t3827
t0693
t0692
t0691
t1994
t0697
t0696
t0695
t0369
t0368
t0363
t0362
t0361
t0360
t0367
t0366
t0364
t3326
t3327
t3324
t3325
t3322
t3323
t3320
t3321
t3982
t3983
t3980
t3981
t3986
t3987
t3984
t3329
t1531
t4229
t4539
t4530
t4531
t4536
t4534
t0437
t2533
t2610
t0436
t0498
t4457
t0343
t0187
t2336
t0185
t0184
t0183
t0182
t0181
t0345
t4068
t2846
t0189
t0188
t3182
t3183
t3180
t3181
t3186
t1128
t3184
t3185
t2122
t2121
t3189
t2127
t2126
t2333
t3432
t3433
t3430
t3431
t4483
t2842
t3434
t0348
t4069
t3438
t2331
t0030
t0481
t0989
t0988
t0987
t0986
t0985
t1532
t0983
t0982
t0981
t0980
t0830
t1689
t3128
t1688
t3129
t2875
t2874
t2877
t2692
t2695
t2870
t2873
t2872
t0099
t2698
t3790
t2879
t2878
t2057
t2056
t2055
t2054
t2053
t2052
t3508
t3509
t3506
t3055
t3504
t3505
t3502
t3503
t3500
t2058
t3127
t0098
t3652
t3653
t2909
t2908
t3650
t3222
t2901
t2900
t2903
t3651
t2905
t2904
t2907
t2906
t2589
t2588
t2585
t2584
t2586
t2581
t2580
t2583
t2582
t2273
t2271
t2270
t2277
t2276
t2275
t2274
t2278
t1011
t3618
t3619
t3612
t3613
t3611
t3616
t3617
t3614
t3615
t4480
t1764
t4258
t1814
t2479
t2478
t1815
t2471
t1760
t2473
t2472
t2475
t4255
t2477
t2476
t2559
t2679
t2678
t2676
t2675
t2674
t2673
t2672
t2671
t2670
t4037
t3824
t3458
t2831
t2830
t2381
t2832
t4062
t2387
t2259
t2386
t2385
t0091
t2384
t1801
t1776
t1803
t1802
t1804
t1771
t1806
t1809
t1808
t1779
t1778
t4102
t1402
t1379
t1373
t1372
t1371
t1370
t1377
t1376
t1375
t1374
t3148
t3850
t0238
t1113
t1111
t1110
t1979
t1978
t1115
t1114
t1975
t1974
t1977
t1976
t1971
t1970
t4453
t1972
t4183
t4182
t4181
t4180
t4187
t4186
t4185
t4184
t4622
t4189
t4188
t4066
t0518
t0519
t0510
t3858
t0512
t0513
t0514
t0515
t0516
t3859
t4051
t1570
t4053
t4052
t4055
t4054
t4057
t4056
t4059
t4058
t4031
t0222
t0223
t0220
t0221
t0226
t0227
t0736
t0225
t4231
t4233
t4232
t4235
t4234
t4237
t4236
t1980
t1598
t1597
t1596
t1595
t1594
t1593
t1592
t1591
t1590
t1711
t3597
t4568
t3596
t1245
t0356
t0425
t0354
t0427
t0421
t0350
t0423
t0428
t0429
t0358
t0359
t3995
t3994
t3997
t3332
t3335
t0649
t3337
t3992
t0644
t0646
t0647
t3999
t3998
t0642
t0643
t4525
t4524
t4527
t2630
t4521
t4520
t4523
t4522
t2637
t2357
t4528
t3355
t1686
t3352
t2116
t2117
t2114
t2115
t2112
t2113
t2110
t2111
t3425
t3424
t3427
t3426
t3421
t0592
t2118
t3422
t0041
t0594
t0804
t0047
t0805
t0596
t0597
t2604
t0598
t0800
t0801
t0048
t2800
t2801
t0049
t2804
t2805
t4243
t2807
t2808
t2809
t3519
t2063
t2060
t2061
t2064
t2065
t3511
t3510
t3513
t2069
t3515
t3514
t3517
t3040
t4190
t4443
t1960
t0954
t4193
t3199
t3198
t4115
t3195
t3194
t3197
t3196
t3191
t3190
t3193
t3192
t4050
t4196
t2248
t2249
t2246
t2247
t2244
t4445
t2242
t2243
t2240
t2241
t1968
t3605
t4019
t3607
t3606
t3601
t3603
t3602
t3609
t3608
t4018
t2601
t2484
t2485
t2486
t2487
t2480
t2482
t2483
t2488
t2489
t3883
t2648
t2649
t2642
t2643
t2640
t2641
t2646
t2644
t2645
t2958
t2959
t1931
t2079
t2773
t1566
t4047
t2181
t4044
t3685
t4045
t4029
t2953
t4042
t3687
t4168
t1742
t1743
t1740
t1741
t1746
t1747
t1744
t1745
t1298
t1299
t1748
t1749
t1645
t3680
t4165
t1933
t2778
t4164
t3682
t4167
t1346
t1344
t1345
t1342
t1343
t1340
t1341
t1401
t2176
t1349
t1857
t2177
t4048
t4049
t3176
t0745
t2172
t0216
t4420
t4421
t1902
t1903
t0215
t4426
t4427
t1935
t0214
t0965
t0212
t0509
t0508
t4228
t0503
t0502
t0501
t0500
t0507
t0506
t0505
t0504
t4226
t0968
t2990
t4224
t0723
t0722
t1638
t0720
t0727
t0724
t1632
t0749
t1630
t1631
t1636
t1637
t1634
t0748
t4088
t4089
t0219
t2991
t4082
t4083
t4080
t0218
t4086
t4087
t4084
t4085
t4617
t2326
t4344
t0059
t4615
t0341
t0340
t0435
t0434
t0433
t0432
t0347
t1129
t1126
t1127
t1123
t4612
t2175
t4343
t0659
t0658
t0656
t0655
t0654
t0653
t0652
t0651
t0650
t4550
t4551
t4552
t4553
t4554
t4555
t4556
t4557
t4558
t4559
t0971
t3854
t3855
t3856
t3857
t0239
t3851
t3852
t3853
t0234
t0237
t0236
t0231
t0230
t0233
t0232
t2101
t2100
t2103
t2102
t2105
t2104
t2107
t2106
t2109
t2108
t3455
t3456
t3457
t3298
t3299
t3296
t3297
t3294
t3295
t3292
t3293
t3290
t3291
t0499
t4410
t2899
t3801
t2813
t2812
t2811
t2810
t2817
t2816
t2815
t2814
t2075
t2074
t2077
t2076
t2071
t2070
t2073
t2072
t3078
t3079
t3072
t3070
t3071
t3076
t3077
t3074
t3075
t4166
t1452
t0961
t2258
t2251
t2250
t2253
t2252
t2255
t2254
t2257
t2256
t1661
t1663
t3670
t3671
t3673
t3674
t3675
t3676
t3677
t3678
t3679
t4296
t0741
t1667
t0963
t2315
t3988
t2497
t2496
t2495
t2494
t2493
t2492
t2491
t2490
t2499
t2498
t2655
t2654
t2657
t2656
t3709
t2653
t2652
t3704
t3705
t3706
t3707
t2659
t3702
t3703
t0132
t3244
t3887
t3247
t0131
t2081
t0136
t2082
t0137
t3328
t3985
t2085
t2086
t4538
t3577
t0917
t2089
t0143
t1283
t1395
t1281
t1280
t1287
t1286
t1285
t1930
t1289
t1288
t1397
t2631
t0966
t1396
t0142
t4143
t1026
t2337
t4414
t1351
t1353
t1352
t1927
t1354
t1357
t1356
t1359
t1358
t1936
t0969
t1939
t4418
t1832
t1924
t1918
t4433
t4432
t4431
t4430
t1917
t4436
t4435
t1835
t1780
t1609
t2335
t1837
t0536
t0537
t0534
t0535
t0532
t0533
t0530
t0531
t0538
t0539
t1759
t1758
t2332
t1754
t1757
t1756
t1751
t1750
t1922
t1752
t1625
t1624
t1627
t1626
t1621
t1620
t0088
t1622
t0086
t0087
t0084
t0085
t0082
t0083
t0080
t0081
t4095
t4094
t4097
t4096
t4091
t4090
t4093
t4092
t4099
t4098
t4150
t0186
t0402
t0403
t0400
t0401
t0406
t0407
t0404
t0405
t1131
t1130
t1920
t1132
t1135
t1134
t1137
t1136
t0886
t0887
t0884
t0885
t0882
t0883
t0880
t0881
t0662
t0663
t0660
t0661
t0667
t0664
t0665
t4543
t4072
t4541
t0399
t4547
t4546
t4545
t4544
t0392
t0393
t0390
t4548
t0396
t0397
t0394
t0395
t0623
t3847
t3845
t3844
t3843
t3842
t3841
t3840
t0241
t0242
t0243
t0712
t0245
t0246
t0247
t3449
t3448
t3443
t3442
t3441
t3440
t3447
t2129
t3445
t3444
t3289
t2556
t3909
t2128
t2225
t3281
t3280
t3283
t3282
t3285
t3284
t3287
t3286
t0613
t2221
t2222
t3188
t2008
t2009
t2120
t2000
t2001
t2002
t2003
t2004
t2005
t2006
t2007
t3065
t3064
t3067
t3066
t3061
t3060
t3063
t3062
t2651
t3026
t3069
t3068
t2650
t0868
t0869
t0865
t0866
t0867
t0860
t0862
t3437
t0064
t1642
t3700
t3435
t0066
t4526
t2658
t2714
t2715
t2716
t2717
t2710
t2711
t2712
t2713
t4411
t1647
t0061
t3663
t3662
t4310
t3439
t3667
t3666
t3665
t3664
t3669
t1644
t0976
t2398
t2399
t2828
t2829
t2826
t2827
t2392
t2393
t2394
t2395
t2396
t2397
t2996
t0616
t2997
t1929
t2994
t0823
t4413
t3161
t2992
t2620
t4464
t2622
t2623
t2624
t2625
t2626
t3718
t2628
t2629
t0974
t3714
t3713
t4466
t3711
t3710
t4412
t4467
t4460
t0984
t1147
t1942
t0585
t4463
t3819
t4415
t2538
t2539
t2534
t4468
t2536
t2537
t2530
t2531
t2532
t1949
t2881
t0973
t1148
t1033
t0970
t4153
t4416
t0786
t1034
t2985
t1926
t4155
t4156
t4157
t1430
t1431
t4400
t1433
t1382
t1383
t1380
t1381
t1439
t1384
t4409
t2876
t2871
t2694
t0521
t0520
t0523
t0522
t0525
t0524
t0527
t0526
t0529
t0528
t2868
t2696
t0013
t1728
t1729
t0544
t2951
t2751
t1720
t0543
t1722
t1723
t1724
t1725
t1726
t1727
t1650
t1651
t1652
t1653
t1654
t1657
t1659
t0093
t0092
t0095
t0094
t0097
t0096
t1540
t2756
t4061
t3459
t2757
t1149
t1542
t1543
t0419
t0418
t0415
t0414
t0417
t0416
t0411
t0410
t0413
t0412
t4396
t4397
t4394
t4395
t4392
t4393
t4390
t4391
t3058
t4067
t3059
t0675
t0674
t0893
t0676
t0895
t0673
t0672
t0899
t0898
t4574
t2050
t4572
t4571
t0385
t0384
t0387
t0386
t0381
t0380
t0383
t0382
t4374
t4375
t4376
t4377
t0389
t4371
t4373
t3057
t3896
t3050
t3897
t3051
t0709
t0767
t0259
t0258
t3876
t3052
t3874
t3875
t0701
t0700
t0251
t3501
t0705
t0704
t0255
t3476
t3477
t3474
t3475
t3472
t3473
t3471
t3053
t3478
t3479
t3274
t3275
t3276
t3277
t3270
t3271
t3272
t3273
t4566
t3278
t3279
t1690
t3330
t2019
t2018
t1282
t2013
t2012
t2011
t2010
t2017
t2016
t2015
t2014
t3010
t3011
t3012
t3013
t3014
t3015
t3016
t3017
t3018
t3019
t0600
t3380
t3381
t3382
t3383
t3384
t0879
t3387
t0877
t3389
t0875
t1284
t0871
t0028
t1693
t2691
t0942
t2707
t2705
t2704
t2703
t2702
t2701
t2700
t3656
t3125
t3654
t3655
t3120
t3121
t2709
t2708
t2902
t3499
t3494
t3495
t3496
t3497
t0158
t2839
t2838
t2389
t2388
t0603
t2383
t2382
t2380
t2835
t2834
t2837
t2836
t2693
t4406
t3331
t1919
t2633
t2632
t3728
t3729
t4407
t2636
t2635
t2634
t3722
t3723
t2639
t2638
t3726
t3727
t3724
t3725
t2535
t4195
t1914
t0308
t0587
t0320
t1355
t4455
t1290
t0306
t2529
t2528
t2526
t2525
t2524
t2522
t2521
t2520
t4197
t4342
t2697
t4402
t1044
t3465
t4403
t3464
t2376
t0114
t4026
t4268
t1498
t0115
t3567
t1046
t4147
t4145
t4144
t1391
t4142
t4417
t4140
t4419
t1938
t1399
t1398
t4149
t1428
t1427
t4401
t1331
t1908
t0586
t1738
t1820
t1733
t1732
t1731
t1730
t1737
t1736
t1735
t1734
t1643
t0065
t1641
t1640
t0060
t1646
t0062
t0063
t1649
t1648
t0068
t0069
t4438
t1296
t4515
t0874
t1527
t0468
t4004
t0460
t0461
t0462
t0463
t0466
t4381
t4380
t4383
t4382
t4385
t0282
t4387
t1912
t4389
t4388
t0283
t1911
t4569
t0601
t0602
t1910
t0604
t0605
t0606
t0607
t0608
t0609
t4563
t4562
t4565
t4564
t4567
t1916
t4158
t1915
t4367
t4366
t4365
t4434
t4363
t4362
t4361
t4360
t3869
t3868
t0940
t1853
t2267
t3864
t3867
t3866
t3860
t3863
t3862
t0267
t0264
t0265
t0262
t0263
t0260
t0261
t1246
t0268
t0269
t3461
t3460
t3463
t3462
t0118
t0119
t3467
t3466
t3469
t3468
t0116
t0117
t0110
t0111
t0112
t0113
t3267
t3266
t3265
t3264
t3263
t3262
t3261
t3260
t0284
t0285
t0286
t0287
t0280
t0281
t3269
t3268
t0168
t4408
t3118
t1394
t2026
t2027
t2024
t0408
t2022
t2023
t2020
t2021
t2028
t2029
t3003
t3002
t1900
t3000
t3007
t3006
t3005
t3004
t2763
t3009
t3008
t3393
t3392
t3391
t3390
t3397
t3395
t3394
t0842
t0843
t0840
t3398
t0846
t0847
t0844
t0164
t1242
t3187
t0589
t2282
t2283
t2280
t2281
t2286
t2287
t2284
t2285
t2288
t2289
t3649
t2733
t2730
t2731
t2736
t2737
t2734
t3138
t3641
t3136
t2738
t3134
t3645
t3644
t3130
t1324
t3489
t3488
t3487
t3486
t1326
t3481
t3480
t2232
t1327
t3642
t2147
t1453
t2928
t4130
t0677
t2571
t1904
t4131
t1393
t2030
t1755
t2358
t2359
t2608
t2609
t2606
t2356
t4148
t2602
t2603
t2352
t2353
t3735
t3734
t3737
t3736
t3731
t3730
t3733
t1905
t1392
t3739
t1753
t1459
t3411
t0495
t0671
t0494
t0958
t0325
t0496
t0491
t0490
t0670
t2518
t2519
t1907
t1623
t1662
t0959
t2513
t2510
t0089
t2516
t2517
t2514
t2515
t4439
t1144
t4317
t0945
t1001
t2318
t4314
t1655
t1629
t1909
t1628
t1142
t0328
t0578
t4172
t1413
t1410
t1411
t4176
t4177
t4174
t4178
t4179
t1058
t1320
t0579
t0845
t1096
t1097
t1094
t1095
t1092
t1831
t1091
t1059
t1321
t1098
t1099
t1706
t1255
t1256
t1257
t1702
t1700
t1701
t4481
t1258
t1259
t1708
t1709
t0077
t0076
t0075
t0074
t0073
t0072
t0071
t0070
t1074
t1075
t1076
t1077
t1070
t1071
t1072
t1073
t3215
t1898
t1899
t1896
t1897
t1894
t1895
t1892
t1893
t0744
t1891
t0479
t0478
t1323
t0472
t0471
t0477
t0476
t0475
t0474
t1524
t0679
t4594
t0612
t0611
t0610
t0617
t4592
t0614
t0618
t1141
t4599
t0678
t4605
t4358
t4607
t4600
t4601
t4603
t4352
t4353
t4350
t4351
t4356
t4609
t4354
t4355
t3818
t1139
t1608
t1138
t3810
t3811
t3812
t3813
t3814
t3815
t3816
t3817
t0271
t4289
t0273
t0272
t0275
t0274
t0277
t0276
t4280
t4281
t4282
t1675
t4284
t4285
t1670
t1671
t2322
t0109
t0108
t0107
t2325
t0105
t3882
t0102
t0101
t2852
t3252
t3253
t3250
t3251
t3256
t3257
t3255
t0297
t0296
t3258
t0294
t0293
t1133
t0291
t0290
t1606
t2732
t0409
t3648
t0037
t3881
t0036
t3924
t3925
t3926
t3927
t0743
t3921
t3922
t3923
t3928
t3929
t2031
t1834
t2033
t2032
t2035
t2034
t3038
t2036
t3036
t2038
t3034
t2735
t3032
t3033
t3137
t0742
t0669
t3640
t1619
t3212
t3135
t3213
t0855
t0854
t0857
t0856
t0850
t0853
t0852
t3211
t0859
t0858
t3132
t3572
t3647
t1056
t0547
t0149
t1388
t0926
t2729
t2728
t2727
t2415
t3214
t3108
t3109
t0888
t1057
t3102
t0546
t3101
t3106
t3107
t3104
t3105
t1389
t0588
t0398
t3149
t3529
t2920
t1252
t1777
t1800
t1775
t2619
t2618
t1055
t1774
t2349
t2348
t2347
t1805
t2344
t2343
t4549
t2617
t2340
t3740
t3742
t0391
t3744
t1807
t3746
t3747
t3748
t3749
t1676
t1770
t4267
t2299
t2298
t2926
t2297
t2296
t2291
t2290
t2293
t2292
t2766
t3969
t3873
t0542
t1000
t1677
t2822
t2505
t2504
t2507
t2501
t2500
t2503
t2502
t2509
t2508
t3888
t1003
t2025
t4023
t4595
t3965
t1156
t0248
t0493
t3743
t1921
t0299
t0718
t0492
t0719
t1004
t1673
t0717
t4114
t0714
t1080
t1083
t0715
t1085
t1087
t1086
t1089
t1088
t1386
t0713
t1247
t1710
t1713
t1244
t1715
t0710
t1717
t1240
t1719
t1718
t3848
t1249
t0042
t0591
t0040
t0593
t0046
t0595
t0044
t1068
t1067
t1065
t1063
t1062
t1061
t1060
t1889
t1888
t2355
t1881
t1880
t1883
t1882
t1885
t1884
t1887
t1886
t0447
t0444
t2605
t0442
t0443
t2059
t2350
t0448
t0449
t1408
t1405
t1404
t1407
t1406
t4161
t1400
t4163
t4162
t4587
t4586
t4585
t4584
t4582
t4364
t4580
t1275
t4589
t4588
t4345
t4616
t4347
t4346
t4341
t4340
t4611
t4610
t4349
t4348
t0549
t0819
t3809
t3808
t3288
t3803
t3802
t0758
t3800
t3807
t3806
t3805
t3804
t1669
t1668
t4299
t3879
t4293
t1660
t4291
t4290
t1665
t1664
t4295
t4294
t4560
t4024
t0138
t0139
t3249
t3248
t0582
t3245
t0133
t0130
t3246
t3241
t3240
t0134
t0135
t0914
t0915
t0916
t0580
t0910
t0911
t0913
t4459
t0918
t3368
t1116
t4022
t0584
t3936
t3935
t3934
t3933
t3932
t3931
t4454
t0626
t0627
t1119
t3939
t3938
t3028
t1118
t3021
t3020
t3023
t3022
t3024
t1615
t4450
t1973
t4452
t0820
t0821
t0822
t2995
t0824
t2993
t0826
t0827
t4425
t0829
t1241
t2998
t2999
t3893
t2758
t2759
t2978
t2979
t2974
t2975
t2976
t2753
t2754
t2755
t2973
t3115
t3114
t3117
t3116
t3111
t3110
t3113
t3112
t2194
t2195
t2192
t2193
t2190
t2191
t3210
t1516
t1610
t0554
t0922
t1611
t1189
t2378
t2407
t2372
t2370
t2371
t1761
t2377
t2374
t2375
t3753
t3752
t3751
t3750
t3757
t0457
t3755
t3754
t3759
t3049
t1953
t1018
t1180
t0511
t2761
t1613
t0557
t3048
t3898
t1019
t0431
t2762
t0123
t2765
t0548
t0517
t1513
t2570
t1571
t2572
t2573
t2574
t2575
t2576
t2577
t2984
t2579
t1016
t1573
t2769
t1572
t0757
t3147
t1575
t1574
t1577
t3046
t2452
t3142
t1576
t3143
t1470
t1471
t4112
t4378
t1473
t2408
t2409
t1992
t2404
t2405
t2406
t2454
t2400
t2401
t2402
t2403
t0755
t2512
t4116
t0288
t4117
t4379
t0730
t3044
t1015
t0731
t0732
t0733
t0289
t2119
t0734
t1617
t0735
t3658
t1012
t0224
t0737
t1272
t1273
t1270
t1271
t1276
t1277
t1274
t4230
t1278
t1279
t1963
t1605
t0583
t1505
t0581
t0229
t4020
t1501
t1502
t1503
t1052
t1050
t1051
t4028
t1509
t1054
t1602
t1874
t1875
t1876
t1877
t1870
t1871
t1872
t0703
t1878
t1879
t1010
t0451
t0450
t0453
t0452
t0455
t0454
t4458
t0456
t0459
t1181
t1182
t1184
t1185
t1186
t1187
t4118
t4119
t4621
t0702
t4110
t4111
t1472
t4113
t1474
t1475
t1476
t1477
t4336
t1763
t4337
t4330
t4331
t4332
t4333
t4334
t4335
t1966
t4625
t4338
t4628
t4629
t3836
t3837
t3834
t1983
t3832
t1985
t1986
t1987
t1988
t1989
t3838
t3839
t1694
t1695
t1696
t1697
t1967
t1691
t1692
t3659
t0055
t0054
t0057
t0056
t0051
t0050
t0053
t0052
t3238
t3239
t0127
t0126
t0121
t0120
t0250
t0122
t3230
t3231
t3232
t3233
t3234
t1982
t3236
t3237
t0907
t0906
t1964
t3835
t0903
t4249
t0901
t0900
t4244
t4245
t4246
t4247
t4240
t0909
t3833
t3124
t3830
t1387
t3831
t3428
t3903
t3900
t3906
t3907
t3904
t3905
t0631
t0630
t0633
t0632
t0635
t0634
t0637
t0636
t3586
t3587
t3584
t3585
t3582
t3583
t3580
t3581
t3588
t3589
t3344
t3345
t3346
t3347
t3340
t3341
t3342
t3343
t4456
t3349
t2981
t0424
t2983
t2982
t0837
t0836
t0835
t0357
t2989
t2988
t0839
t0838
t0426
t1950
t2238
t0355
t0629
t4451
t0420
t3849
t0353
t2749
t2748
t0422
t2969
t2968
t2967
t2966
t2965
t2747
t2962
t2745
t2744
t3160
t2188
t3162
t3691
t3164
t3165
t3166
t3695
t3168
t3169
t2183
t2182
t2185
t2184
t2187
t2186
t3784
t1969
t1698
t3697
t3786
t4437
t1699
t3429
t1228
t3174
t0550
t0125
t3782
t0124
t3783
t2235
t3333
t2365
t2364
t2367
t3996
t3122
t2360
t2363
t3769
t3766
t3991
t3764
t2369
t2368
t3334
t3568
t3993
t3564
t3566
t3336
t3560
t3561
t3562
t3563
t3339
t3123
t1403
t2750
t3338
t3699
t2092
t0765
t0129
t0128
t1335
t3660
t1612
t2960
t3657
t2567
t2566
t2565
t2564
t2569
t2568
t0905
t4620
t2752
t0904
t4248
t3540
t0902
t1412
t3668
t1478
t4173
t3546
t4170
t1721
t4171
t3054
t1416
t1417
t0762
t1414
t2419
t2418
t2417
t2416
t4626
t2414
t2413
t2412
t2411
t2410
t2943
t1791
t1822
t3692
t0908
t1418
t0690
t1419
t3119
t4627
t1827
t0648
t2942
t1826
t2390
t3056
t1797
t3693
t2391
t1824
t2824
t2825
t1269
t1268
t4624
t1265
t1264
t1267
t1266
t1261
t1260
t1263
t1262
t0832
t2820
t2821
t1045
t4036
t1047
t4034
t4033
t1040
t1043
t4030
t1049
t1048
t4039
t1518
t1867
t1523
t1864
t1863
t1862
t1860
t1479
t3989
t1869
t1868
t0639
t1199
t1198
t0638
t1193
t1192
t1191
t1190
t1197
t1196
t1195
t1194
t1520
t4109
t1468
t1463
t1462
t4101
t1460
t1467
t1466
t4105
t1464
t0334
t0335
t0488
t0489
t4639
t4638
t0332
t0333
t4635
t4634
t4637
t4636
t4631
t0487
t0484
t0485
t4323
t3507
t4321
t4320
t1544
t4325
t4324
t4329
t4328
t1117
t3908
t1993
t3820
t3823
t3822
t3825
t1996
t1995
t3826
t3829
t3828
t1999
t1998
t1687
t0029
t1685
t1684
t1683
t1682
t1681
t1680
t0021
t0022
t0023
t0025
t0026
t0027
t0150
t0151
t0152
t0153
t0154
t0155
t0156
t0157
t3223
t0159
t3221
t3220
t3227
t3226
t3225
t3224
t2541
t0930
t0931
t0937
t4259
t4257
t4256
t4254
t4253
t4252
t4250
t1254
t1952
t2234
t3919
t3918
t2094
t1707
t3915
t3914
t3916
t3911
t1704
t3913
t3912
t2764
t1705
t2231
t2546
t0640
t1251
t3591
t3590
t3593
t3592
t3595
t3594
t1525
t2621
t3599
t3598
t0016
t3420
t3357
t3356
t3354
t3353
t3423
t3351
t3350
t0807
t0641
t0711
t0802
t0803
t3359
t3358
t3698
t3719
t2627
t1437
t3717
t0058
t3716
t3715
t2776
t2777
t2774
t2775
t2772
t3688
t2770
t2771
t2952
t3684
t2950
t3686
t3681
t2957
t3683
t2779
t3173
t3172
t3171
t3170
t2170
t2171
t3175
t2173
t1078
t3179
t3178
t2178
t2179
t1079
t2888
t2889
t3348
t2882
t2883
t2884
t2885
t2886
t2887
t2224
t0833
t2980
t0831
t2311
t2312
t2313
t2314
t0079
t2316
t2317
t3771
t2319
t3773
t3772
t3775
t3774
t3777
t3776
t1485
t1981
t2083
t2084
t2987
t3579
t3578
t2088
t3576
t3575
t0834
t3573
t1955
t3571
t3570
t1486
t1481
t2226
t1480
t1951
t1482
t0207
t2228
t2229
t2558
t1447
t0775
t2557
t2554
t2227
t2220
t2553
t2550
t2223
t2798
t2799
t2794
t2795
t2796
t2797
t2790
t2791
t2792
t2793
t1890
t4478
t1846
t1873
t0244
t4440
t1579
t2428
t2429
t3243
t2422
t2423
t2420
t2421
t2426
t2427
t2424
t2425
t0338
t0018
t4441
t4614
t1415
t1578
t3242
t4007
t0205
t4446
t3218
t4613
t1218
t1219
t1934
t0200
t1497
t1212
t1213
t1214
t1215
t1216
t1217
t2743
t1558
t2986
t2742
t2741
t1330
t1522
t1032
t1521
t1526
t1440
t1036
t1037
t1038
t1039
t1528
t1529
t2746
t1852
t4073
t1850
t1851
t1856
t2961
t1854
t1855
t1858
t1859
t4071
t2463
t2189
t1517
t1550
t3518
t1005
t3690
t4076
t1456
t1325
t1454
t1455
t4132
t4075
t1322
t1451
t3696
t1554
t1328
t1329
t1458
t4139
t0327
t1442
t0497
t0324
t0323
t0322
t4318
t4319
t4316
t1145
t1146
t4315
t4312
t4313
t0329
t1143
t2354
t3047
t0975
t4488
t4489
t4486
t4487
t4484
t4485
t4482
t2068
t3886
t3229
t3512
t3885
t3043
t4593
t3042
t0039
t0038
t2593
t3041
t0033
t0032
t0031
t3516
t1514
t3889
t0035
t0034
t3216
t3217
t0141
t0140
t0147
t0146
t0145
t0144
t0925
t0924
t0927
t0148
t0921
t0920
t0923
t3219
t2956
t1947
t0754
t4262
t4263
t4260
t4261
t4266
t3721
t4264
t4265
t3968
t4604
t4015
t4133
t3960
t3961
t3962
t3963
t3964
t4606
t3966
t3967
t4359
t1512
t1446
t2351
t3362
t0818
t3360
t3361
t3367
t1511
t1449
t0811
t0810
t0813
t3369
t0815
t0814
t0817
t0816
t4608
t4357
t1510
t3228
t2945
t2944
t2947
t2946
t2941
t2940
t2767
t0689
t3146
t2768
t3144
t3145
t2949
t2948
t3140
t3141
t2167
t2166
t2165
t2164
t2163
t2162
t2161
t2160
t2169
t2168
t4618
t2786
t2893
t2892
t2891
t2890
t2896
t2895
t2894
t0680
t4581
t3958
t1945
t0683
t0929
t2303
t3785
t2857
t3787
t3780
t3781
t2305
t2304
t2149
t3788
t3789
t2093
t4288
t2091
t2090
t2097
t2096
t2095
t0270
t3542
t3543
t2099
t2098
t3945
t3547
t3544
t3545
t1426
t1712
t0728
t1390
t2245
t1678
t1679
t2855
t2549
t0279
t1425
t2239
t0278
t2237
t2540
t2543
t2542
t2545
t1674
t2547
t2230
t4283
t2789
t2788
t2787
t1672
t2785
t2784
t2783
t2782
t2781
t2780
t1424
t1714
t4002
t4286
t2361
t4287
t0228
t1519
t1207
t2362
t4477
t1423
t0766
t4003
t1560
t0928
t2435
t2434
t2437
t2436
t2431
t2430
t2433
t2432
t4476
t2439
t2438
t4000
t1561
t0106
t3761
t0559
t2851
t3604
t4475
t0729
t4001
t2869
t4384
t0100
t3569
t1209
t1208
t4474
t1504
t1203
t1202
t1420
t1200
t4006
t1206
t1205
t1204
t0628
BSU12130
BSU16490
BSU38990
BSU19830
BSU14010
BSU13440
BSU37920
BSU18410
BSU15600
BSU37320
BSU39500
BSU35330
BSU30630
BSU07610
BSU09240
BSU13680
BSU22410
BSU31530
BSU31820
BSU38840
BSU09080
BSU02060
BSU23110
BSU37790
BSU12620
BSU32320
BSU21970
BSU12200
BSU39000
BSU34610
BSU36440
BSU02710
BSU34790
BSU02240
BSU39460
BSU38200
BSU12000
BSU16780
BSU12550
BSU16070
BSU19900
BSU23270
BSU13530
BSU15670
BSU27280
BSU32920
BSU31790
BSU35020
BSU23070
BSU28030
BSU02390
BSU17810
BSU27770
BSU09889
BSU31220
BSU12480
BSU12950
BSU02660
BSU16250
BSU39260
BSU22890
BSU19530
BSU18980
BSU27910
BSU03820
BSU31000
BSU03530
BSU37970
BSU03280
BSU28580
BSU09860
BSU02800
BSU22550
BSU15410
BSU25730
BSU38510
BSU12310
BSU16670
BSU40760
BSU39860
BSU04620
BSU15780
BSU33280
BSU27590
BSU35150
BSU24150
BSU16390
BSU24480
BSU28100
BSU31319
BSU02480
BSU27600
BSU27350
BSU31310
BSU03620
BSU31640
BSU28760
BSU08350
BSU03750
BSU24800
BSU23850
BSU27170
BSU28360
BSU04390
BSU00600
BSU27820
BSU14300
BSU28690
BSU02930
BSU15250
BSU15520
BSU25600
BSU29180
BSU38420
BSU10860
BSU24730
BSU40690
BSU39910
BSU04710
BSU15090
BSU20250
BSU29610
BSU23402
BSU29340
BSU40440
BSU14780
BSU40500
BSU28210
BSU32530
BSU00630
BSU11570
BSU09530
BSU04570
BSU25190
BSU29160
BSU36330
BSU24930
BSU34010
BSU28960
BSU04080
BSU35830
BSU29980
BSU30060
BSU22130
BSU14230
BSU38870
BSU21030
BSU40710
BSU11170
BSU15320
BSU25040
BSU18960
BSU25510
BSU38730
BSU05970
BSU05740
BSU25289
BSU00120
BSU24020
BSU04150
BSU04400
BSU25280
BSU29500
BSU11310
BSU25990
BSU36480
BSU20740
BSU01650
BSU22090
BSU32770
BSU12749
BSU00700
BSU04880
BSU40300
BSU09400
BSU26960
BSU05370
BSU08130
BSU40650
BSU34300
BSU40030
BSU36930
BSU26410
BSU14190
BSU19220
BSU10310
BSU14120
BSU21720
BSU00380
BSU11770
BSU35940
BSU01720
BSU35490
BSU29760
BSU32440
BSU01470
BSU10420
BSU10130
BSU18560
BSU21500
BSU23470
BSU20580
BSU11950
BSU11400
BSU25860
BSU30680
BSU10950
BSU05110
BSU11799
BSU33790
BSU00410
BSU04970
BSU08610
BSU11790
BSU09710
BSU15070
BSU19590
BSU05280
BSU08620
BSU30880
BSU34940
BSU37020
BSU36840
BSU26560
BSU01090
BSU30200
BSU19350
BSU10550
BSU10220
BSU21610
BSU21340
BSU06950
BSU13050
BSU18080
BSU17020
BSU19579
BSU17790
BSU26340
BSU01270
BSU20810
BSU19570
BSU10040
BSU06000
BSU15770
BSU08720
BSU01070
BSU22670
BSU25060
BSU33080
BSU18770
BSU19689
BSU09660
BSU32220
BSU24550
BSU41010
BSU22070
BSU19170
BSU33860
BSU37330
BSU33310
BSU05090
BSU33640
BSU01389
BSU06480
BSU30840
BSU01380
BSU30510
BSU17240
BSU37520
BSU16310
BSU30080
BSU34550
BSU18790
BSU22710
BSU12930
BSU25100
BSU07440
BSU07990
BSU33880
BSU20929
BSU20928
BSU23610
BSU24410
BSU08920
BSU12830
BSU05620
BSU16860
BSU36140
BSU39670
BSU13830
BSU32130
BSU07460
BSU32680
BSU19770
BSU07840
BSU13080
BSU38980
BSU07050
BSU19820
BSU07400
BSU39100
BSU13300
BSU25260
BSU37630
BSU35300
BSU07660
BSU09250
BSU28460
BSU22400
BSU09880
BSU31810
BSU38850
BSU09090
BSU39580
BSU06220
BSU12630
BSU32350
BSU24820
BSU35380
BSU07560
BSU39070
BSU13230
BSU18220
BSU36450
BSU02720
BSU34780
BSU02230
BSU11720
BSU38210
BSU12010
BSU15069
BSU12540
BSU16040
BSU19910
BSU32470
BSU13540
BSU34540
BSU27290
BSU32910
BSU07060
BSU23040
BSU09890
BSU08470
BSU17800
BSU27760
BSU31250
BSU12490
BSU07260
BSU12940
BSU22370
BSU02650
BSU36210
BSU02120
BSU22950
BSU22880
BSU31490
BSU12120
BSU23640
BSU27900
BSU03830
BSU31070
BSU03520
BSU37940
BSU03290
BSU14930
BSU28590
BSU09870
BSU02830
BSU02340
BSU15400
BSU25720
BSU38500
BSU12300
BSU16680
BSU20560
BSU39850
BSU39630
BSU15790
BSU27580
BSU22620
BSU05350
BSU16440
BSU24120
BSU28110
BSU27610
BSU27340
BSU03630
BSU31670
BSU03740
BSU24830
BSU23820
BSU40200
BSU28370
BSU04360
BSU18880
BSU27830
BSU31100
BSU14330
BSU18720
BSU28680
BSU02900
BSU34160
BSU22140
BSU15530
BSU25610
BSU38430
BSU37890
BSU40680
BSU39920
BSU38250
BSU04760
BSU15080
BSU20240
BSU08010
BSU14410
BSU23910
BSU40510
BSU24580
BSU28200
BSU11540
BSU09520
BSU11090
BSU25180
BSU29400
BSU11549
BSU27690
BSU24900
BSU25450
BSU40330
BSU29970
BSU30070
BSU14200
BSU14750
BSU12250
BSU11140
BSU15330
BSU14550
BSU35820
BSU18950
BSU20020
BSU29080
BSU38720
BSU05960
BSU37290
BSU00130
BSU24050
BSU04160
BSU25290
BSU29570
BSU20750
BSU01660
BSU22080
BSU00710
BSU10880
BSU00240
BSU09410
BSU04210
BSU26970
BSU08980
BSU05360
BSU34370
BSU40021
BSU40022
BSU16220
BSU36920
BSU30670
BSU29880
BSU39790
BSU35960
BSU10300
BSU14110
BSU21750
BSU00390
BSU30190
BSU30470
BSU01710
BSU25470
BSU29790
BSU01870
BSU21190
BSU00620
BSU11650
BSU10120
BSU21570
BSU06720
BSU05190
BSU11430
BSU25870
BSU04290
BSU30690
BSU10940
BSU05100
BSU16770
BSU35260
BSU00400
BSU04980
BSU05109
BSU09700
BSU35880
BSU24250
BSU05290
BSU08650
BSU34970
BSU34200
BSU25560
BSU23200
BSU36850
BSU22440
BSU26570
BSU30210
BSU19360
BSU10540
BSU10230
BSU21370
BSU05750
BSU11890
BSU11320
BSU25980
BSU09350
BSU18090
BSU17010
BSU06850
BSU26350
BSU01280
BSU20800
BSU19540
BSU06380
BSU10050
BSU23450
BSU34990
BSU06030
BSU19380
BSU37080
BSU01040
BSU22660
BSU05030
BSU37130
BSU18760
BSU23590
BSU17490
BSU09670
BSU37310
BSU41060
BSU22060
BSU19140
BSU33320
BSU33630
BSU18160
BSU17300
BSU19600
BSU36200
BSU30850
BSU26990
BSU01440
BSU10430
BSU01910
BSU37530
BSU06260
BSU35220
BSU10930
BSU15890
BSU18780
BSU10680
BSU21890
BSU34920
BSU07450
BSU07980
BSU17930
BSU06100
BSU06450
BSU08425
BSU08930
BSU38190
BSU12800
BSU05630
BSU16870
BSU36130
BSU39660
BSU34420
BSU13820
BSU26190
BSU32690
BSU19780
BSU07850
BSU17760
BSU13040
BSU33740
BSU28440
BSU39110
BSU21990
BSU18430
BSU35319
BSU37620
BSU12790
BSU16270
BSU07670
BSU09260
BSU27110
BSU21410
BSU31800
BSU04580
BSU32410
BSU30290
BSU36680
BSU30100
BSU09060
BSU39590
BSU23130
BSU40210
BSU32340
BSU18260
BSU18239
BSU36040
BSU39060
BSU13220
BSU13950
BSU17270
BSU02220
BSU22980
BSU38220
BSU38880
BSU16050
BSU32000
BSU38229
BSU33240
BSU36660
BSU13550
BSU15650
BSU32900
BSU37070
BSU34210
BSU35000
BSU23050
BSU17870
BSU27750
BSU27020
BSU31240
BSU13860
BSU07270
BSU12970
BSU36590
BSU02640
BSU36260
BSU02130
BSU22870
BSU31480
BSU12150
BSU31060
BSU38080
BSU14430
BSU26500
BSU14920
BSU28560
BSU09840
BSU02820
BSU34680
BSU02350
BSU15430
BSU38530
BSU12370
BSU16690
BSU32890
BSU39840
BSU03190
BSU35170
BSU24130
BSU28160
BSU25210
BSU17900
BSU27620
BSU27330
BSU03600
BSU31660
BSU03350
BSU36460
BSU02730
BSU09280
BSU23830
BSU18899
BSU28300
BSU04370
BSU40239
BSU27800
BSU31110
BSU14320
BSU03170
BSU06930
BSU00890
BSU02910
BSU34190
BSU15500
BSU25660
BSU38400
BSU38150
BSU37880
BSU15150
BSU39930
BSU04770
BSU34750
BSU20230
BSU29360
BSU25230
BSU24220
BSU40520
BSU24590
BSU40830
BSU35580
BSU40529
BSU27930
BSU27240
BSU04510
BSU29410
BSU29140
BSU24910
BSU00090
BSU28410
BSU29960
BSU35560
BSU13740
BSU14210
BSU34770
BSU14740
BSU15680
BSU28780
BSU11150
BSU15340
BSU15900
BSU35810
BSU18940
BSU35760
BSU29090
BSU38710
BSU05910
BSU24040
BSU04170
BSU23519
BSU22530
BSU20340
BSU29560
BSU15260
BSU03770
BSU14690
BSU00270
BSU09460
BSU04200
BSU25080
BSU22270
BSU35290
BSU34360
BSU40010
BSU24420
BSU01420
BSU04190
BSU36910
BSU27400
BSU29890
BSU19200
BSU28740
BSU10330
BSU08390
BSU21740
BSU22430
BSU30440
BSU01700
BSU25400
BSU29780
BSU05820
BSU21180
BSU00650
BSU11550
BSU00870
BSU21560
BSU06730
BSU38860
BSU11420
BSU25880
BSU22180
BSU05130
BSU00470
BSU04990
BSU05000
BSU08970
BSU26690
BSU08640
BSU34960
BSU33530
BSU13710
BSU36860
BSU30990
BSU30220
BSU19370
BSU10200
BSU11080
BSU37580
BSU21360
BSU11880
BSU11330
BSU01190
BSU20760
BSU01670
BSU25310
BSU06840
BSU05430
BSU26320
BSU01290
BSU20830
BSU19550
BSU10060
BSU34980
BSU06020
BSU32590
BSU01050
BSU22690
BSU10590
BSU00500
BSU23580
BSU17480
BSU09600
BSU32200
BSU32750
BSU22050
BSU19150
BSU33330
BSU39410
BSU33620
BSU18150
BSU17310
BSU40320
BSU17640
BSU26210
BSU30530
BSU01450
BSU10440
BSU01900
BSU10110
BSU34930
BSU09830
BSU16990
BSU13140
BSU17460
BSU37820
BSU26030
BSU20900
BSU23410
BSU27785
BSU35240
BSU06110
BSU06440
BSU16845
BSU37180
BSU12810
BSU35540
BSU13819
BSU36120
BSU28840
BSU39610
BSU13810
BSU09110
BSU37430
BSU19790
BSU07860
BSU36420
BSU28940
BSU13030
BSU33750
BSU06590
BSU39120
BSU21980
BSU18440
BSU37610
BSU12780
BSU16200
BSU07640
BSU09270
BSU22460
BSU31875
BSU07880
BSU36690
BSU09070
BSU02030
BSU23120
BSU39890
BSU32370
BSU12020
BSU08899
BSU39050
BSU39720
BSU18200
BSU17260
BSU13789
BSU37500
BSU32570
BSU22990
BSU18630
BSU38230
BSU31580
BSU12560
BSU19970
BSU19920
BSU36670
BSU13560
BSU34560
BSU39540
BSU23250
BSU18500
BSU13360
BSU16510
BSU23020
BSU13760
BSU17860
BSU27740
BSU27030
BSU31270
BSU31900
BSU07240
BSU12960
BSU31279
BSU36580
BSU35120
BSU36270
BSU02100
BSU22860
BSU31470
BSU12140
BSU25120
BSU16190
BSU22869
BSU14910
BSU28570
BSU09850
BSU24470
BSU34690
BSU02360
BSU15420
BSU03260
BSU38520
BSU31290
BSU12360
BSU24690
BSU02690
BSU32800
BSU03180
BSU16420
BSU24100
BSU24450
BSU28170
BSU37360
BSU17910
BSU27630
BSU27320
BSU03610
BSU31610
BSU03340
BSU00040
BSU36470
BSU02740
BSU09290
BSU02210
BSU30910
BSU28310
BSU04340
BSU34020
BSU04690
BSU33400
BSU27810
BSU31120
BSU14350
BSU03160
BSU00880
BSU02960
BSU34180
BSU15510
BSU25670
BSU38410
BSU03981
BSU38140
BSU14590
BSU05570
BSU23430
BSU39940
BSU04740
BSU34740
BSU27710
BSU20220
BSU29310
BSU25540
BSU16730
BSU24210
BSU40530
BSU40820
BSU09900
BSU27920
BSU27250
BSU31050
BSU38090
BSU31720
BSU29420
BSU29130
BSU08090
BSU08410
BSU00080
BSU28400
BSU29950
BSU35570
BSU05640
BSU22310
BSU08250
BSU14770
BSU00250
BSU28790
BSU15350
BSU25070
BSU18930
BSU35770
BSU38700
BSU05900
BSU37980
BSU24070
BSU40790
BSU08820
BSU20350
BSU29550
BSU29220
BSU03760
BSU24850
BSU23800
BSU40220
BSU24670
BSU21080
BSU00260
BSU11630
BSU09470
BSU11180
BSU22250
BSU25090
BSU22260
BSU29040
BSU34350
BSU40000
BSU36900
BSU10320
BSU14170
BSU21770
BSU18849
BSU32110
BSU20680
BSU18840
BSU25410
BSU05830
BSU33460
BSU10000
BSU21170
BSU00640
BSU11520
BSU00860
BSU04520
BSU11980
BSU11450
BSU25890
BSU01110
BSU22190
BSU05120
BSU21790
BSU00460
BSU08030
BSU14470
BSU26680
BSU19090
BSU08670
BSU30660
BSU33500
BSU36870
BSU30980
BSU32170
BSU30230
BSU19300
BSU10210
BSU14000
BSU21310
BSU06900
BSU20770
BSU01600
BSU35590
BSU26330
BSU20820
BSU19520
BSU12230
BSU10070
BSU13490
BSU33290
BSU22720
BSU14570
BSU35080
BSU32580
BSU01020
BSU10850
BSU05010
BSU00510
BSU06690
BSU15050
BSU11850
BSU09610
BSU32210
BSU25710
BSU32740
BSU41040
BSU22040
BSU33340
BSU33610
BSU18140
BSU04830
BSU17670
BSU26200
BSU30520
BSU19410
BSU10450
BSU10100
BSU12330
BSU01935
BSU21550
BSU21220
BSU16980
BSU35360
BSU13150
BSU19639
BSU17100
BSU17450
BSU30460
BSU26020
BSU24370
BSU20910
BSU19630
BSU06420
BSU25390
BSU25460
BSU06470
BSU01890
BSU08400
BSU01330
BSU05650
BSU36110
BSU39600
BSU23480
BSU18320
BSU17580
BSU09100
BSU37420
BSU07870
BSU33980
BSU16710
BSU13020
BSU33760
BSU17070
BSU06870
BSU07570
BSU13370
BSU24270
BSU14790
BSU37600
BSU12770
BSU16210
BSU07650
BSU27100
BSU22450
BSU31860
BSU07890
BSU33960
BSU09040
BSU06270
BSU32360
BSU36060
BSU13790
BSU39730
BSU18210
BSU17290
BSU37510
BSU13799
BSU32560
BSU28650
BSU31590
BSU12510
BSU19940
BSU36640
BSU02590
BSU34510
BSU39550
BSU15980
BSU12680
BSU16500
BSU23030
BSU13770
BSU17850
BSU22520
BSU31260
BSU31910
BSU06200
BSU07250
BSU12990
BSU40360
BSU19650
BSU36240
BSU02110
BSU06300
BSU22850
BSU31460
BSU12170
BSU38950
BSU16180
BSU13480
BSU28540
BSU28090
BSU15180
BSU02370
BSU24500
BSU38550
BSU31280
BSU12350
BSU12420
BSU24680
BSU02680
BSU15740
BSU20999
BSU32810
BSU38390
BSU12190
BSU16430
BSU24110
BSU19890
BSU24440
BSU28140
BSU21950
BSU27640
BSU23328
BSU27310
BSU31600
BSU03370
BSU32310
BSU09910
BSU02750
BSU36050
BSU02200
BSU27480
BSU13780
BSU04680
BSU27860
BSU08480
BSU31130
BSU03400
BSU14340
BSU24390
BSU40490
BSU02970
BSU15290
BSU15560
BSU25640
BSU13960
BSU38170
BSU14580
BSU40980
BSU13310
BSU39950
BSU04750
BSU34730
BSU20210
BSU29300
BSU03080
BSU35600
BSU06490
BSU23920
BSU08890
BSU33260
BSU13620
BSU27260
BSU31040
BSU37050
BSU31730
BSU14900
BSU29120
BSU08080
BSU33100
BSU00070
BSU40670
BSU29940
BSU18460
BSU08240
BSU14760
BSU00980
BSU15360
BSU34440
BSU18920
BSU35740
BSU38770
BSU05930
BSU37990
BSU21590
BSU24060
BSU08110
BSU15160
BSU20360
BSU29540
BSU25790
BSU29230
BSU30160
BSU03790
BSU24840
BSU23810
BSU40250
BSU24660
BSU29239
BSU28730
BSU21090
BSU03890
BSU00210
BSU11620
BSU09440
BSU11190
BSU20540
BSU22210
BSU29050
BSU02580
BSU33420
BSU00180
BSU15640
BSU25150
BSU14160
BSU21760
BSU33370
BSU12050
BSU30420
BSU18850
BSU20140
BSU38600
BSU05800
BSU21160
BSU00670
BSU11530
BSU00850
BSU04530
BSU32460
BSU29430
BSU11440
BSU37390
BSU01100
BSU10910
BSU10660
BSU15170
BSU07080
BSU21780
BSU00450
BSU00320
BSU25250
BSU22320
BSU19080
BSU08660
BSU34230
BSU00690
BSU09590
BSU06820
BSU20860
BSU26830
BSU01580
BSU10260
BSU08060
BSU21300
BSU06910
BSU20780
BSU01610
BSU25330
BSU30739
BSU06048
BSU07160
BSU07530
BSU21430
BSU06040
BSU10009
BSU30950
BSU01030
BSU05790
BSU05060
BSU35050
BSU00520
BSU06680
BSU11840
BSU09620
BSU25930
BSU26780
BSU41050
BSU22030
BSU33350
BSU33600
BSU18130
BSU04820
BSU17660
BSU26230
BSU30550
BSU19400
BSU10460
BSU01920
BSU27390
BSU33190
BSU21230
BSU11990
BSU13160
BSU40810
BSU27420
BSU17110
BSU17440
BSU11610
BSU13169
BSU26010
BSU20960
BSU19620
BSU10710
BSU08040
BSU06460
BSU32480
BSU01320
BSU05660
BSU10480
BSU36100
BSU37090
BSU18680
BSU23490
BSU17590
BSU09130
BSU37450
BSU05460
BSU22200
BSU33990
BSU13010
BSU33770
BSU18040
BSU17060
BSU06860
BSU05020
BSU26300
BSU26650
BSU37670
BSU12760
BSU35340
BSU18669
BSU16880
BSU39380
BSU18660
BSU27120
BSU31850
BSU08590
BSU07310
BSU30780
BSU33970
BSU39530
BSU09050
BSU23140
BSU00190
BSU22170
BSU08500
BSU06269
BSU36070
BSU39700
BSU13900
BSU17280
BSU08870
BSU32550
BSU07790
BSU12500
BSU16080
BSU19950
BSU37300
BSU36650
BSU13580
BSU15620
BSU39560
BSU15990
BSU32950
BSU37700
BSU12690
BSU16530
BSU23000
BSU40340
BSU39090
BSU17840
BSU05590
BSU27010
BSU38480
BSU31920
BSU07220
BSU12980
BSU06319
BSU22849
BSU36250
BSU02160
BSU06310
BSU22840
BSU31450
BSU12160
BSU38940
BSU10920
BSU24890
BSU13340
BSU28080
BSU15190
BSU02300
BSU30000
BSU38540
BSU12340
BSU18170
BSU12430
BSU17330
BSU15750
BSU32820
BSU38380
BSU09990
BSU12180
BSU16400
BSU16150
BSU19880
BSU23310
BSU28150
BSU21940
BSU27650
BSU27300
BSU31630
BSU03360
BSU07130
BSU33070
BSU35910
BSU11130
BSU36490
BSU02760
BSU27490
BSU26980
BSU25430
BSU27870
BSU39640
BSU31140
BSU03410
BSU14370
BSU03140
BSU14800
BSU40480
BSU02940
BSU15280
BSU02410
BSU15570
BSU25650
BSU03960
BSU38160
BSU37850
BSU39370
BSU24780
BSU16740
BSU02780
BSU34720
BSU20200
BSU29330
BSU25020
BSU03090
BSU35630
BSU23950
BSU00660
BSU40800
BSU10890
BSU20010
BSU24510
BSU27270
BSU03560
BSU31700
BSU14970
BSU28550
BSU00060
BSU40660
BSU04030
BSU04780
BSU29930
BSU29680
BSU04039
BSU25170
BSU08270
BSU14710
BSU00990
BSU15370
BSU18910
BSU35750
BSU38760
BSU05920
BSU14480
BSU24090
BSU34650
BSU20370
BSU25780
BSU29200
BSU03780
BSU24870
BSU24300
BSU40240
BSU24650
BSU28330
BSU04320
BSU03789
BSU23510
BSU00200
BSU05329
BSU09450
BSU04250
BSU20550
BSU01130
BSU05320
BSU21960
BSU20920
BSU10900
BSU40060
BSU29840
BSU29590
BSU14150
BSU14620
BSU18520
BSU11290
BSU30430
BSU18860
BSU20150
BSU01820
BSU38610
BSU05810
BSU14390
BSU21150
BSU11055
BSU11500
BSU00840
BSU30790
BSU29440
BSU29110
BSU06130
BSU05490
BSU10670
BSU00440
BSU07010
BSU00330
BSU11270
BSU22330
BSU08690
BSU34240
BSU00680
BSU36810
BSU26530
BSU26820
BSU19320
BSU10270
BSU14020
BSU35670
BSU34080
BSU39770
BSU34170
BSU00720
BSU30720
BSU01620
BSU25320
BSU05250
BSU13930
BSU30170
BSU10010
BSU21440
BSU16320
BSU06070
BSU13420
BSU30940
BSU01000
BSU05780
BSU01550
BSU05070
BSU08840
BSU00530
BSU06670
BSU11870
BSU09630
BSU25920
BSU26790
BSU12840
BSU22020
BSU19180
BSU33560
BSU34880
BSU18120
BSU04810
BSU17610
BSU30890
BSU30540
BSU19430
BSU10470
BSU01950
BSU33160
BSU37550
BSU21200
BSU11470
BSU17120
BSU17430
BSU26000
BSU07410
BSU19610
BSU26180
BSU10700
BSU33380
BSU06410
BSU33030
BSU32490
BSU01310
BSU05670
BSU10490
BSU39620
BSU06780
BSU09120
BSU03860
BSU32160
BSU14220
BSU22150
BSU25480
BSU13000
BSU33700
BSU18050
BSU17050
BSU17720
BSU08180
BSU14450
BSU37280
BSU26640
BSU19050
BSU37660
BSU12750
BSU16230
BSU26430
BSU39390
BSU18670
BSU21330
BSU03982
BSU31840
BSU07300
BSU33940
BSU09020
BSU06250
BSU06520
BSU08510
BSU10370
BSU12210
BSU36000
BSU39710
BSU06090
BSU13910
BSU32010
BSU37060
BSU18420
BSU07780
BSU20790
BSU13170
BSU33010
BSU13350
BSU36620
BSU13590
BSU15610
BSU39570
BSU15960
BSU23900
BSU32940
BSU37710
BSU16520
BSU08280
BSU35250
BSU23010
BSU13640
BSU13750
BSU27060
BSU13270
BSU31930
BSU35280
BSU16260
BSU02170
BSU06320
BSU22830
BSU22780
BSU31440
BSU30480
BSU25830
BSU38970
BSU36710
BSU39150
BSU18470
BSU25440
BSU22560
BSU02310
BSU40940
BSU38570
BSU12400
BSU39880
BSU36530
BSU15760
BSU32830
BSU38370
BSU16410
BSU16140
BSU16380
BSU24460
BSU23790
BSU17940
BSU27660
BSU23930
BSU14100
BSU31620
BSU03310
BSU07120
BSU28770
BSU09390
BSU09930
BSU02770
BSU12539
BSU27160
BSU18400
BSU22940
BSU22490
BSU12530
BSU27469
BSU27468
BSU31150
BSU03420
BSU14360
BSU03130
BSU14810
BSU28630
BSU28180
BSU02950
BSU02400
BSU15540
BSU15810
BSU03950
BSU12240
BSU14560
BSU10870
BSU24790
BSU39970
BSU02790
BSU34710
BSU29320
BSU38280
BSU16700
BSU24260
BSU19980
BSU40870
BSU21840
BSU02190
BSU27200
BSU34500
BSU03500
BSU31710
BSU22510
BSU14960
BSU28520
BSU09800
BSU00050
BSU40610
BSU04020
BSU04790
BSU40090
BSU29920
BSU23100
BSU29690
BSU23550
BSU08260
BSU03040
BSU14700
BSU18908
BSU40580
BSU15380
BSU04110
BSU18900
BSU20090
BSU38750
BSU38020
BSU14490
BSU24080
BSU36730
BSU15140
BSU25220
BSU29210
BSU38590
BSU24860
BSU24310
BSU40270
BSU24640
BSU40900
BSU04330
BSU00430
BSU28950
BSU27510
BSU04240
BSU20520
BSU22230
BSU29070
BSU08190
BSU40640
BSU40050
BSU40720
BSU29850
BSU08310
BSU29580
BSU36970
BSU14140
BSU14630
BSU26380
BSU14670
BSU11280
BSU30400
BSU18870
BSU35430
BSU01830
BSU38620
BSU23420
BSU05860
BSU14380
BSU30050
BSU21140
BSU18550
BSU11510
BSU00830
BSU11040
BSU25130
BSU29450
BSU25680
BSU29100
BSU13940
BSU19020
BSU10640
BSU10390
BSU20100
BSU00300
BSU11260
BSU15060
BSU20630
BSU28910
BSU22300
BSU12460
BSU21290
BSU26220
BSU26420
BSU34250
BSU40120
BSU05710
BSU36820
BSU26810
BSU19330
BSU21329
BSU10240
BSU14030
BSU01480
BSU34090
BSU22120
BSU30710
BSU01630
BSU16470
BSU00230
BSU11600
BSU00940
BSU21450
BSU23780
BSU15700
BSU23630
BSU30970
BSU01010
BSU10800
BSU01540
BSU35800
BSU32719
BSU00540
BSU23540
BSU11860
BSU34390
BSU22019
BSU25910
BSU32710
BSU22010
BSU19190
BSU34890
BSU04800
BSU17600
BSU09480
BSU26250
BSU30570
BSU13330
BSU11000
BSU33170
BSU21210
BSU15210
BSU25300
BSU15660
BSU11460
BSU26490
BSU01120
BSU30370
BSU17420
BSU37380
BSU20940
BSU26075
BSU07930
BSU37410
BSU33390
BSU06400
BSU24400
BSU08450
BSU01300
BSU05680
BSU22169
BSU09150
BSU32150
BSU32620
BSU22160
BSU22420
BSU35010
BSU33710
BSU18060
BSU17040
BSU06880
BSU37270
BSU25270
BSU19510
BSU19040
BSU10020
BSU00010
BSU07680
BSU17559
BSU39360
BSU18640
BSU28490
BSU17550
BSU28020
BSU37490
BSU07330
BSU33950
BSU09030
BSU06240
BSU34860
BSU06530
BSU33470
BSU08520
BSU20890
BSU35390
BSU32060
BSU07550
BSU36010
BSU39760
BSU23760
BSU18240
BSU08850
BSU32760
BSU37010
BSU16950
BSU13100
BSU33000
BSU17130
BSU36630
BSU02540
BSU34520
BSU02090
BSU15970
BSU37720
BSU16550
BSU08460
BSU13720
BSU27070
BSU07200
BSU31945
BSU07750
BSU13980
BSU09320
BSU02140
BSU06330
BSU22960
BSU22820
BSU22790
BSU31430
BSU38960
BSU08960
BSU36700
BSU39160
BSU18480
BSU37650
BSU12740
BSU37120
BSU38560
BSU09380
BSU12410
BSU20570
BSU39290
BSU36520
BSU18690
BSU34410
BSU39210
BSU32840
BSU38360
BSU05340
BSU16170
BSU32849
BSU23370
BSU13430
BSU17950
BSU27670
BSU31380
BSU09570
BSU03300
BSU07110
BSU09920
BSU37440
BSU27470
BSU22480
BSU31540
BSU31890
BSU12520
BSU39510
BSU33430
BSU03120
BSU14820
BSU18750
BSU28620
BSU28190
BSU28610
BSU02430
BSU15550
BSU15800
BSU03940
BSU31360
BSU38100
BSU37870
BSU33090
BSU39980
BSU23460
BSU34700
BSU16580
BSU14420
BSU38290
BSU39420
BSU35650
BSU23970
BSU19990
BSU24520
BSU40860
BSU33230
BSU21850
BSU19999
BSU27210
BSU31090
BSU03540
BSU31760
BSU03230
BSU14950
BSU28530
BSU09810
BSU02890
BSU02320
BSU40600
BSU04010
BSU22640
BSU29910
BSU29660
BSU06890
BSU03050
BSU14730
BSU23990
BSU40590
BSU15390
BSU37860
BSU20080
BSU38740
BSU35100
BSU38030
BSU26310
BSU36890
BSU04490
BSU34670
BSU20310
BSU29260
BSU38580
BSU16600
BSU24320
BSU40260
BSU24630
BSU40910
BSU04300
BSU04650
BSU27850
BSU27500
BSU31160
BSU03430
BSU20530
BSU08990
BSU05300
BSU29000
BSU39010
BSU40040
BSU40730
BSU35350
BSU04470
BSU29860
BSU30380
BSU13210
BSU30450
BSU13690
BSU08320
BSU14600
BSU40280
BSU20170
BSU35930
BSU18800
BSU35420
BSU01800
BSU38630
BSU05870
BSU21130
BSU26090
BSU00820
BSU11070
BSU20400
BSU29460
BSU25690
BSU11079
BSU01845
BSU28990
BSU24740
BSU10380
BSU16760
BSU35210
BSU00310
BSU11700
BSU11250
BSU25000
BSU20620
BSU24240
BSU05270
BSU29710
BSU34265
BSU33540
BSU40130
BSU20070
BSU23210
BSU36830
BSU17540
BSU26800
BSU40139
BSU10250
BSU14040
BSU21680
BSU34060
BSU34330
BSU30700
BSU25340
BSU20690
BSU21040
BSU00220
BSU11670
BSU00950
BSU04270
BSU01500
BSU30960
BSU05080
BSU10810
BSU01570
BSU05050
BSU21660
BSU00550
BSU23570
BSU11810
BSU25900
BSU32700
BSU22000
BSU18100
BSU36390
BSU17630
BSU09490
BSU26760
BSU26240
BSU30560
BSU19450
BSU01970
BSU08140
BSU33140
BSU33490
BSU11490
BSU15880
BSU26480
BSU01150
BSU30360
BSU19290
BSU10650
BSU26060
BSU07430
BSU19670
BSU07920
BSU10720
BSU33810
BSU34840
BSU23680
BSU06430
BSU06180
BSU38180
BSU08440
BSU01370
BSU05690
BSU11929
BSU11928
BSU32380
BSU11920
BSU09140
BSU32140
BSU32630
BSU23670
BSU05450
BSU33720
BSU18070
BSU04900
BSU17700
BSU37260
BSU26660
BSU32270
BSU19070
BSU10030
BSU21460
BSU08220
BSU34280
BSU13600
BSU18650
BSU14680
BSU17560
BSU26110
BSU07320
BSU19700
BSU35030
BSU33920
BSU09000
BSU23190
BSU17090
BSU23770
BSU08530
BSU01200
BSU20880
BSU18270
BSU36020
BSU13280
BSU23750
BSU18250
BSU32030
BSU37000
BSU13920
BSU16940
BSU39490
BSU13110
BSU08860
BSU17140
BSU17410
BSU39300
BSU02080
BSU15940
BSU32540
BSU37730
BSU12640
BSU16540
BSU12649
BSU13730
BSU17890
BSU27040
BSU13850
BSU07210
BSU09310
BSU02150
BSU06340
BSU22810
BSU22760
BSU31420
BSU38910
BSU32180
BSU26510
BSU39170
BSU18490
BSU37640
BSU12730
BSU32450
BSU12880
BSU07690
BSU25590
BSU03990
BSU12390
BSU01590
BSU36510
BSU34460
BSU39200
BSU35790
BSU30150
BSU32850
BSU38350
BSU31959
BSU16160
BSU19850
BSU23360
BSU32859
BSU08070
BSU28420
BSU15240
BSU34530
BSU31390
BSU09958
BSU03330
BSU07100
BSU26450
BSU06600
BSU09950
BSU27440
BSU27190
BSU31550
BSU12080
BSU38820
BSU36600
BSU02550
BSU36350
BSU40450
BSU23260
BSU39280
BSU02420
BSU37570
BSU15830
BSU03930
BSU31370
BSU38130
BSU14540
BSU34600
BSU39990
BSU12069
BSU15010
BSU39470
BSU12060
BSU35640
BSU23960
BSU24530
BSU28290
BSU05470
BSU21860
BSU27990
BSU27220
BSU31080
BSU31770
BSU03200
BSU14940
BSU28500
BSU28050
BSU02880
BSU02330
BSU15490
BSU22580
BSU29900
BSU29670
BSU39080
BSU08200
BSU03060
BSU14720
BSU16240
BSU23980
BSU29679
BSU28270
BSU17780
BSU35700
BSU03840
BSU03590
BSU04480
BSU22540
BSU20320
BSU25750
BSU29270
BSU16610
BSU24330
BSU24620
BSU40920
BSU04310
BSU04640
BSU34729
BSU21420
BSU27530
BSU31170
BSU03440
BSU03110
BSU14830
BSU29010
BSU07230
BSU05990
BSU23710
BSU00140
BSU40700
BSU24230
BSU04460
BSU27410
BSU29870
BSU28750
BSU04230
BSU14610
BSU28870
BSU18810
BSU20180
BSU01810
BSU38640
BSU05840
BSU21120
BSU09330
BSU08710
BSU15230
BSU35040
BSU20430
BSU29470
BSU32390
BSU22680
BSU17380
BSU00030
BSU24750
BSU28470
BSU04000
BSU13890
BSU00490
BSU00360
BSU11710
BSU10580
BSU11240
BSU20670
BSU20610
BSU01780
BSU22360
BSU29700
BSU33550
BSU04500
BSU09550
BSU30280
BSU29490
BSU14050
BSU21690
BSU34070
BSU02070
BSU11390
BSU30770
BSU25370
BSU10990
BSU21050
BSU00780
BSU26590
BSU29150
BSU11660
BSU00960
BSU04260
BSU08050
BSU20500
BSU25570
BSU05409
BSU26580
BSU10820
BSU01560
BSU10530
BSU10280
BSU37780
BSU00560
BSU06640
BSU25970
BSU32730
BSU05510
BSU11809
BSU39400
BSU00760
BSU04860
BSU28970
BSU30595
BSU04839
BSU26900
BSU19440
BSU01960
BSU08150
BSU21580
BSU21270
BSU11480
BSU26470
BSU01140
BSU08330
BSU19280
BSU10620
BSU37480
BSU19660
BSU07910
BSU40460
BSU10750
BSU33800
BSU34850
BSU23690
BSU19669
BSU17390
BSU26290
BSU01360
BSU35550
BSU39430
BSU18390
BSU11930
BSU25800
BSU32600
BSU22100
BSU33730
BSU18000
BSU20190
BSU17710
BSU09770
BSU37250
BSU26610
BSU19060
BSU17320
BSU34900
BSU26619
BSU34290
BSU14009
BSU39340
BSU18620
BSU33590
BSU17570
BSU35410
BSU32190
BSU07350
BSU19710
BSU05580
BSU33930
BSU09010
BSU23180
BSU17080
BSU08540
BSU01210
BSU07590
BSU36030
BSU39740
BSU23740
BSU34400
BSU08830
BSU08780
BSU22610
BSU25050
BSU13120
BSU33020
BSU18710
BSU17150
BSU17400
BSU26050
BSU33029
BSU32990
BSU37740
BSU12650
BSU35090
BSU13700
BSU17880
BSU18530
BSU16799
BSU22570
BSU34580
BSU31960
BSU16370
BSU07770
BSU34110
BSU35130
BSU36290
BSU06350
BSU22800
BSU22770
BSU31410
BSU25110
BSU38900
BSU20980
BSU07280
BSU36720
BSU13380
BSU23300
BSU08940
BSU12720
BSU37100
BSU12890
BSU12470
BSU36500
BSU02630
BSU15710
BSU02180
BSU32860
BSU38340
BSU21930
BSU19840
BSU23350
BSU13410
BSU21900
BSU08800
BSU03320
BSU16280
BSU09940
BSU26259
BSU22970
BSU40630
BSU27180
BSU08380
BSU12090
BSU38830
BSU36610
BSU02520
BSU36340
BSU39520
BSU15950
BSU02980
BSU02450
BSU15820
BSU03920
BSU31340
BSU03690
BSU14530
BSU05560
BSU15000
BSU12070
BSU16750
BSU09790
BSU23220
BSU28280
BSU21870
BSU27980
BSU27230
BSU31740
BSU03210
BSU16590
BSU28510
BSU28040
BSU37190
BSU15480
BSU22590
BSU12380
BSU31980
BSU35480
BSU29640
BSU29390
BSU08230
BSU03070
BSU24290
BSU27460
BSU28260
BSU25580
BSU03850
BSU35780
BSU03580
BSU14440
BSU14990
BSU38018
BSU02850
BSU15130
BSU20330
BSU25740
BSU29240
BSU40939
BSU16620
BSU24340
BSU29249
BSU24610
BSU40930
BSU39830
BSU04670
BSU40140
BSU16090
BSU27520
BSU31180
BSU03450
BSU22240
BSU03100
BSU14840
BSU13800
BSU28600
BSU05980
BSU06500
BSU07500
BSU04100
BSU04450
BSU29805
BSU08300
BSU33570
BSU14660
BSU32100
BSU28860
BSU18820
BSU35400
BSU38650
BSU05850
BSU26870
BSU21110
BSU18730
BSU00800
BSU11010
BSU34100
BSU20420
BSU24980
BSU00020
BSU24760
BSU40620
BSU04070
BSU00370
BSU08020
BSU09780
BSU11230
BSU20600
BSU01770
BSU05210
BSU29730
BSU37340
BSU26400
BSU40150
BSU09540
BSU33049
BSU26860
BSU27680
BSU14060
BSU24960
BSU34040
BSU30760
BSU25360
BSU14260
BSU40310
BSU21060
BSU00790
BSU38110
BSU25569
BSU00970
BSU11120
BSU37840
BSU20510
BSU20040
BSU29020
BSU30900
BSU18450
BSU10830
BSU01510
BSU11839
BSU10290
BSU21640
BSU00570
BSU06630
BSU06980
BSU11340
BSU25960
BSU32720
BSU01680
BSU05500
BSU00770
BSU04850
BSU26890
BSU26260
BSU30580
BSU19470
BSU01990
BSU08160
BSU33120
BSU19479
BSU21240
BSU14569
BSU35370
BSU01430
BSU30610
BSU01170
BSU30340
BSU19270
BSU05180
BSU35950
BSU00480
BSU10740
BSU33830
BSU34820
BSU20110
BSU17360
BSU01860
BSU30830
BSU01350
BSU19490
BSU29770
BSU37140
BSU06740
BSU18380
BSU11900
BSU32080
BSU25810
BSU32610
BSU09165
BSU22110
BSU18019
BSU35620
BSU35270
BSU18010
BSU04920
BSU35160
BSU09760
BSU37240
BSU35890
BSU26600
BSU23940
BSU19010
BSU21480
BSU33580
BSU20050
BSU15220
BSU33239
BSU27130
BSU39680
BSU17500
BSU26130
BSU07340
BSU19720
BSU38000
BSU33900
BSU06290
BSU06560
BSU08550
BSU01220
BSU07580
BSU16460
BSU23440
BSU25770
BSU39750
BSU23730
BSU05140
BSU32050
BSU21540
BSU08790
BSU05720
BSU28640
BSU16960
BSU13130
BSU33050
BSU18700
BSU17160
BSU32290
BSU26730
BSU18709
BSU07900
BSU19120
BSU37750
BSU12660
BSU16560
BSU22650
BSU40470
BSU03220
BSU13240
BSU17210
BSU31970
BSU23150
BSU16360
BSU23560
BSU07760
BSU09370
BSU06360
BSU17180
BSU22740
BSU31400
BSU38930
BSU20990
BSU27360
BSU36750
BSU05200
BSU13390
BSU06160
BSU08950
BSU12710
BSU37110
BSU12860
BSU31650
BSU36190
BSU39350
BSU06710
BSU36570
BSU02620
BSU15720
BSU39220
BSU28980
BSU23650
BSU32870
BSU38330
BSU04870
BSU16100
BSU19870
BSU23340
BSU28450
BSU13400
BSU17980
BSU15630
BSU16290
BSU09200
BSU16299
BSU22900
BSU39040
BSU31570
BSU14520
BSU38800
BSU37160
BSU02530
BSU36370
BSU39230
BSU15920
BSU32980
BSU02440
BSU15580
BSU15850
BSU03910
BSU31350
BSU12280
BSU37800
BSU28350
BSU17620
BSU36400
BSU15030
BSU38240
BSU12040
BSU35660
BSU16030
BSU08880
BSU23230
BSU26270
BSU34590
BSU37040
BSU31750
BSU33520
BSU35060
BSU35440
BSU28070
BSU40850
BSU27730
BSU27080
BSU18350
BSU31990
BSU12440
BSU12910
BSU29380
BSU14290
BSU03000
BSU36320
BSU24280
BSU40540
BSU40890
BSU34450
BSU27950
BSU38790
BSU38060
BSU37930
BSU33150
BSU14980
BSU02840
BSU34620
BSU15450
BSU33480
BSU29250
BSU35720
BSU16630
BSU24350
BSU24600
BSU28380
BSU39820
BSU03900
BSU04660
BSU18898
BSU27880
BSU27550
BSU31190
BSU03460
BSU14850
BSU24190
BSU40430
BSU12519
BSU02990
BSU00160
BSU21880
BSU04180
BSU36990
BSU04440
BSU21820
BSU25140
BSU14180
BSU03710
BSU28250
BSU28810
BSU30350
BSU18830
BSU35470
BSU38660
BSU03480
BSU21100
BSU06920
BSU40420
BSU04590
BSU34130
BSU20450
BSU38460
BSU24990
BSU40380
BSU24770
BSU34660
BSU04060
BSU07090
BSU20290
BSU29650
BSU11220
BSU20300
BSU01760
BSU05220
BSU29720
BSU06580
BSU05880
BSU16920
BSU40160
BSU18310
BSU26850
BSU14072
BSU08000
BSU14071
BSU24970
BSU34050
BSU28920
BSU30750
BSU30020
BSU14270
BSU21070
BSU07150
BSU07520
BSU11640
BSU00900
BSU04280
BSU35870
BSU06620
BSU25550
BSU29030
BSU11139
BSU19390
BSU10510
BSU21650
BSU27000
BSU23500
BSU06990
BSU09680
BSU11350
BSU25950
BSU07510
BSU20700
BSU01690
BSU05530
BSU38320
BSU00740
BSU04840
BSU30820
BSU26920
BSU19460
BSU22290
BSU01980
BSU08170
BSU33130
BSU10840
BSU27840
BSU30620
BSU01160
BSU30330
BSU19260
BSU10600
BSU10350
BSU00340
BSU11730
BSU34830
BSU06190
BSU01530
BSU17370
BSU30800
BSU01340
BSU19480
BSU10170
BSU08730
BSU32669
BSU06750
BSU05408
BSU11910
BSU09190
BSU25820
BSU32660
BSU01180
BSU05400
BSU28850
BSU05310
BSU18020
BSU04930
BSU32500
BSU17770
BSU09750
BSU37230
BSU26630
BSU19000
BSU05950
BSU21490
BSU33221
BSU33222
BSU33440
BSU30930
BSU30240
BSU17510
BSU14400
BSU26140
BSU07370
BSU19730
BSU07800
BSU33910
BSU39139
BSU39140
BSU13090
BSU06280
BSU06570
BSU15930
BSU02019
BSU05420
BSU08560
BSU01230
BSU20850
BSU23720
BSU18280
BSU39190
BSU08810
BSU08760
BSU22630
BSU16910
BSU33040
BSU32230
BSU17170
BSU32260
BSU26700
BSU19640
BSU07970
BSU19130
BSU10770
BSU33820
BSU30390
BSU21910
BSU29370
BSU40950
BSU18510
BSU17200
BSU38490
BSU37560
BSU16350
BSU07710
BSU09360
BSU12290
BSU06370
BSU17190
BSU22750
BSU37830
BSU38920
BSU07480
BSU36740
BSU24880
BSU06170
BSU10520
BSU37690
BSU12700
BSU32400
BSU12870
BSU35530
BSU17970
BSU36180
BSU39320
BSU28670
BSU35970
BSU13870
BSU36560
BSU02610
BSU15730
BSU39250
BSU32880
BSU02619
BSU09980
BSU35180
BSU16130
BSU19860
BSU13470
BSU17990
BSU21229
BSU31690
BSU33450
BSU21470
BSU07620
BSU09210
BSU02290
BSU09965
BSU27430
BSU30500
BSU31500
BSU05150
BSU38810
BSU07390
BSU11820
BSU02500
BSU36360
BSU02050
BSU29060
BSU19210
BSU12672
BSU37760
BSU12671
BSU15840
BSU31322
BSU31321
BSU03670
BSU14510
BSU13630
BSU38499
BSU36410
BSU16300
BSU15020
BSU02270
BSU39690
BSU34760
BSU25030
BSU13509
BSU35690
BSU16000
BSU23240
BSU01390
BSU13500
BSU21810
BSU25520
BSU24560
BSU39450
BSU03270
BSU07020
BSU23080
BSU28060
BSU27720
BSU27090
BSU26120
BSU12450
BSU12900
BSU27729
BSU03010
BSU35110
BSU28710
BSU40880
BSU22220
BSU20410
BSU27940
BSU38780
BSU31030
BSU38070
BSU37900
BSU02870
BSU15110
BSU17470
BSU15440
BSU16640
BSU24360
BSU28390
BSU39810
BSU04610
BSU27890
BSU26910
BSU27540
BSU07290
BSU03470
BSU14860
BSU17920
BSU28660
BSU20930
BSU34030
BSU13570
BSU02470
BSU15590
BSU40770
BSU04120
BSU36980
BSU04430
BSU06510
BSU29530
BSU29280
BSU08360
BSU03700
BSU14640
BSU23860
BSU28800
BSU35460
BSU40110
BSU38670
BSU03490
BSU14880
BSU11030
BSU15200
BSU20440
BSU38470
BSU23620
BSU40390
BSU24700
BSU21250
BSU04720
BSU20280
BSU29620
BSU20660
BSU01750
BSU22350
BSU29750
BSU40170
BSU31210
BSU11580
BSU09560
BSU04540
BSU26840
BSU35920
BSU08210
BSU34430
BSU24940
BSU21390
BSU40370
BSU17000
BSU30035
BSU30740
BSU35510
BSU00810
BSU14240
BSU21000
BSU33410
BSU00910
BSU11100
BSU35860
BSU20060
BSU08680
BSU04890
BSU40080
BSU24010
BSU32040
BSU00590
BSU06610
BSU05529
BSU09690
BSU11360
BSU25940
BSU20710
BSU37030
BSU03660
BSU04910
BSU33690
BSU00750
BSU40550
BSU05730
BSU26930
BSU22280
BSU18300
BSU10180
BSU08100
BSU28240
BSU16970
BSU36960
BSU34910
BSU26440
BSU08120
BSU30320
BSU19250
BSU10610
BSU10340
BSU21710
BSU19259
BSU37400
BSU00350
BSU11740
BSU11210
BSU33180
BSU17340
BSU17690
BSU30810
BSU34310
BSU01400
BSU17699
BSU10160
BSU21530
BSU23401
BSU06760
BSU13880
BSU11960
BSU09180
BSU03870
BSU40290
BSU32670
BSU05410
BSU39780
BSU12229
BSU18030
BSU04940
BSU17740
BSU09740
BSU30180
BSU37220
BSU26620
BSU19030
BSU32280
BSU33210
BSU38890
BSU09640
BSU05099
BSU30920
BSU26720
BSU30250
BSU21320
BSU10500
BSU26150
BSU07360
BSU19740
BSU07810
BSU19749
BSU03970
BSU06540
BSU06811
BSU08570
BSU01240
BSU20840
BSU25200
BSU12220
BSU00580
BSU39270
BSU18290
BSU16570
BSU37590
BSU08770
BSU39440
BSU05700
BSU08779
BSU08700
BSU25350
BSU37350
BSU26710
BSU41020
BSU19100
BSU10760
BSU33850
BSU34800
BSU33670
BSU36080
BSU39020
BSU13260
BSU17230
BSU32090
BSU16340
BSU07700
BSU20030
BSU24180
BSU08490
BSU13250
BSU22340
BSU30490
BSU23880
BSU07490
BSU36770
BSU06140
BSU02570
BSU27050
BSU37680
BSU32510
BSU37170
BSU39339
BSU36170
BSU39330
BSU18610
BSU18340
BSU17520
BSU39240
BSU35500
BSU38310
BSU12110
BSU35190
BSU16720
BSU16120
BSU30410
BSU06060
BSU36790
BSU13460
BSU24200
BSU31680
BSU07140
BSU07630
BSU09220
BSU02280
BSU22470
BSU22920
BSU27150
BSU31510
BSU39180
BSU12590
BSU07380
BSU02510
BSU36310
BSU02040
BSU09300
BSU37770
BSU12600
BSU32300
BSU31330
BSU03640
BSU14500
BSU03390
BSU02700
BSU21920
BSU24160
BSU02260
BSU05040
BSU38260
BSU28700
BSU35680
BSU16010
BSU23390
BSU24570
BSU13510
BSU15690
BSU22600
BSU03240
BSU07030
BSU24430
BSU23090
BSU28010
BSU17830
BSU02000
BSU31200
BSU06210
BSU06660
BSU34630
BSU36550
BSU02600
BSU36220
BSU17960
BSU40560
BSU28230
BSU34220
BSU27970
BSU03800
BSU31020
BSU38040
BSU37910
BSU37460
BSU02860
BSU15470
BSU06230
BSU29820
BSU16650
BSU23890
BSU40960
BSU39800
BSU04600
BSU34480
BSU27570
BSU14870
BSU24170
BSU40410
BSU23380
BSU28430
BSU02460
BSU15870
BSU27370
BSU04420
BSU29830
BSU20380
BSU29520
BSU29290
BSU08370
BSU03730
BSU14650
BSU23870
BSU28830
BSU28340
BSU30135
BSU35450
BSU38680
BSU24380
BSU14890
BSU18540
BSU19580
BSU11020
BSU34150
BSU20470
BSU25620
BSU10980
BSU38440
BSU24710
BSU17650
BSU04040
BSU04730
BSU20270
BSU29630
BSU05260
BSU03020
BSU32780
BSU29740
BSU15270
BSU21260
BSU33270
BSU40180
BSU21400
BSU36880
BSU04550
BSU25500
BSU20490
BSU25490
BSU14090
BSU01490
BSU24950
BSU21380
BSU28900
BSU35520
BSU14250
BSU21010
BSU00290
BSU00920
BSU11110
BSU15300
BSU35850
BSU29480
BSU25530
BSU12570
BSU00100
BSU24000
BSU40740
BSU04130
BSU01080
BSU21630
BSU41000
BSU23520
BSU06970
BSU34380
BSU11370
BSU20720
BSU05550
BSU33680
BSU03880
BSU30270
BSU11680
BSU09420
BSU16450
BSU12270
BSU26940
BSU05390
BSU28890
BSU33110
BSU34320
BSU34120
BSU32120
BSU34570
BSU36950
BSU30640
BSU30310
BSU19240
BSU25160
BSU16110
BSU21700
BSU11750
BSU19680
BSU11200
BSU20650
BSU01740
BSU20120
BSU17680
BSU30860
BSU01410
BSU10400
BSU10150
BSU21520
BSU06770
BSU11970
BSU25840
BSU32640
BSU11590
BSU10970
BSU05170
BSU36280
BSU34640
BSU34470
BSU07070
BSU07420
BSU04950
BSU17750
BSU09730
BSU37210
BSU25240
BSU22380
BSU00150
BSU10080
BSU08600
BSU40259
BSU33200
BSU23660
BSU35070
BSU09510
BSU10730
BSU30260
BSU01520
BSU10570
BSU22910
BSU04050
BSU19750
BSU07820
BSU23320
BSU06559
BSU13070
BSU34870
BSU06550
BSU04359
BSU06800
BSU26360
BSU01250
BSU20870
BSU26100
BSU26540
BSU23700
BSU21800
BSU08740
BSU05770
BSU16930
BSU23600
BSU33060
BSU22500
BSU28320
BSU07955
BSU32240
BSU32790
BSU41030
BSU19110
BSU10790
BSU33840
BSU34810
BSU33660
BSU18190
BSU17350
BSU36090
BSU35990
BSU18570
BSU17220
BSU07735
BSU37540
BSU16330
BSU05230
BSU09340
BSU13180
BSU06390
BSU27450
BSU22730
BSU06650
BSU26280
BSU36760
BSU13970
BSU04220
BSU06150
BSU31560
BSU08900
BSU32420
BSU12850
BSU05600
BSU16800
BSU36160
BSU13670
BSU39650
BSU18370
BSU17530
BSU01060
BSU26160
BSU39960
BSU06790
BSU38300
BSU05330
BSU12100
BSU16480
BSU19800
BSU36780
BSU13450
BSU13320
BSU27380
BSU03150
BSU35320
BSU07600
BSU30659
BSU09230
BSU37470
BSU22930
BSU27140
BSU31520
BSU31830
BSU12580
BSU26089
BSU34340
BSU36300
BSU12619
BSU15910
BSU40070
BSU05440
BSU12610
BSU32330
BSU23170
BSU03380
BSU28720
BSU36430
BSU03510
BSU15040
BSU02250
BSU14080
BSU37950
BSU38270
BSU12030
BSU16790
BSU16060
BSU19930
BSU24540
BSU02010
BSU13520
BSU21830
BSU32930
BSU31780
BSU03250
BSU07040
BSU18330
BSU23060
BSU03680
BSU28930
BSU02380
BSU28120
BSU27700
BSU03550
BSU32430
BSU31230
BSU19160
BSU02560
BSU12920
BSU32520
BSU17730
BSU36540
BSU02670
BSU36230
BSU38120
BSU33870
BSU28220
BSU37810
BSU18990
BSU27960
BSU10630
BSU03810
BSU31010
BSU38050
BSU37960
BSU20950
BSU14460
BSU02810
BSU15460
BSU26670
BSU25700
BSU25380
BSU12320
BSU16660
BSU40970
BSU39870
BSU06812
BSU04630
BSU34490
BSU27560
BSU35140
BSU24140
BSU40400
BSU24490
BSU28130
BSU02490
BSU15860
BSU03652
BSU31300
BSU03651
BSU20390
BSU29510
BSU35900
BSU08340
BSU03720
BSU24810
BSU23840
BSU28820
BSU40990
BSU04380
BSU25420
BSU35730
BSU30120
BSU38690
BSU07190
BSU14310
BSU02920
BSU34140
BSU20460
BSU25630
BSU29190
BSU38450
BSU13610
BSU24720
BSU39900
BSU04700
BSU20260
BSU29600
BSU29350
BSU13650
BSU03030
BSU16020
BSU00610
BSU40570
BSU23280
BSU20590
BSU40190
BSU33360
BSU15100
BSU11560
BSU09500
BSU04560
BSU25010
BSU20480
BSU40840
BSU29170
BSU24920
BSU17030
BSU34000
BSU40350
BSU04090
BSU32070
BSU29990
BSU30010
BSU08290
BSU21020
BSU00280
BSU00930
BSU11160
BSU15310
BSU35840
BSU18970
BSU20000
BSU05940
BSU00170
BSU00110
BSU24030
BSU40750
BSU04140
BSU04410
BSU06940
BSU35980
BSU11300
BSU30110
BSU20730
BSU01640
BSU05540
BSU19230
BSU00730
BSU36380
BSU36150
BSU21620
BSU09430
BSU26950
BSU05380
BSU07000
BSU23160
BSU05480
BSU21280
BSU36940
BSU30650
BSU30300
BSU06960
BSU10360
BSU14130
BSU21730
BSU18230
BSU01889
BSU11760
BSU20640
BSU01730
BSU20130
BSU01880
BSU30870
BSU30090
BSU15120
BSU01460
BSU10410
BSU10140
BSU21510
BSU06700
BSU11940
BSU11410
BSU25850
BSU32650
BSU28000
BSU10960
BSU05160
BSU06010
BSU33780
BSU00420
BSU04960
BSU11780
BSU09720
BSU37200
BSU19420
BSU22390
BSU10090
BSU08630
BSU34950
BSU23530
BSU08910
BSU26550
BSU03359
BSU26880
BSU19340
BSU10560
BSU36269
BSU21600
BSU21350
BSU06839
BSU27809
BSU13290
BSU13060
BSU40230
BSU06830
BSU05240
BSU26370
BSU01260
BSU07540
BSU19560
BSU11690
BSU13990
BSU08750
BSU14280
BSU05760
BSU12260
BSU32020
BSU18740
BSU17820
BSU09650
BSU13660
BSU37370
BSU20160
BSU26770
BSU18890
BSU07940
BSU08580
BSU10780
BSU33510
BSU33300
BSU33650
BSU20970
BSU40100
BSU32250
BSU13200
BSU19690
BSU17250
BSU18360
BSU16825
BSU35200
BSU07720
BSU35310
BSU13190
BSU36800
BSU22700
BSU18580
BSU26740
BSU33890
BSU39480
BSU06120
BSU18180
BSU37150
BSU12820
BSU05610
BSU35710
BSU16810
BSU19310
BSU39310
BSU10690
BSU13840
BSU26170
BSU33250
BSU19760
BSU07830
MG_263
MG_262
MG_261
MG_260
MG_267
MG_266
MG_265
MG_264
MG_380
MG_381
MG_382
MG_268
MG_384
MG_385
MG_386
MG_387
MG_049
MG_048
MG_047
MG_046
MG_045
MG_044
MG_043
MG_042
MG_041
MG_040
MG_164
MG_165
MG_166
MG_167
MG_160
MG_161
MG_162
MG_163
MG_168
MG_169
MG_388
MG_389
MG_269
MG_383
MG_448
MG_443
MG_442
MG_441
MG_440
MG_447
MG_446
MG_445
MG_444
MG_227
MG_226
MG_225
MG_224
MG_223
MG_222
MG_221
MG_220
MG_344
MG_345
MG_346
MG_347
MG_340
MG_341
MG_229
MG_228
MG_083
MG_082
MG_081
MG_080
MG_087
MG_086
MG_085
MG_084
MG_120
MG_121
MG_122
MG_088
MG_124
MG_125
MG_126
MG_127
MG_159
MG_011
MG_409
MG_408
MG_014
MG_015
MG_010
MG_158
MG_012
MG_013
MG_155
MG_154
MG_405
MG_156
MG_403
MG_150
MG_153
MG_152
MG_404
MG_151
MG_019
MG_401
MG_400
MG_157
MG_300
MG_301
MG_302
MG_303
MG_304
MG_305
MG_306
MG_307
MG_308
MG_309
MG_134
MG_278
MG_279
MG_274
MG_275
MG_276
MG_277
MG_270
MG_271
MG_272
MG_273
MG_375
MG_374
MG_377
MG_376
MG_371
MG_370
MG_373
MG_372
MG_379
MG_378
MG_058
MG_059
MG_050
MG_051
MG_052
MG_053
MG_054
MG_055
MG_056
MG_057
MG_111
MG_110
MG_113
MG_112
MG_115
MG_114
MG_117
MG_116
MG_119
MG_118
MG_281
MG_280
MG_283
MG_282
MG_285
MG_284
MG_287
MG_286
MG_289
MG_029
MG_028
MG_025
MG_024
MG_027
MG_026
MG_021
MG_020
MG_023
MG_022
MG_454
MG_455
MG_457
MG_450
MG_451
MG_452
MG_453
MG_458
MG_459
MG_399
MG_251
MG_258
MG_259
MG_230
MG_231
MG_232
MG_233
MG_234
MG_235
MG_236
MG_237
MG_238
MG_239
MG_332
MG_335
MG_334
MG_337
MG_336
MG_181
MG_339
MG_482
MG_481
MG_480
MG_524
MG_525
MG_526
MG_521
MG_522
MG_245
MG_244
MG_247
MG_246
MG_241
MG_240
MG_242
MG_249
MG_248
MG_331
MG_330
MG_061
MG_419
MG_063
MG_062
MG_065
MG_064
MG_067
MG_149
MG_069
MG_411
MG_412
MG_145
MG_142
MG_143
MG_140
MG_417
MG_098
MG_099
MG_094
MG_095
MG_096
MG_097
MG_090
MG_091
MG_092
MG_093
MG_469
MG_468
MG_465
MG_464
MG_467
MG_466
MG_461
MG_460
MG_463
MG_462
MG_179
MG_178
MG_209
MG_208
MG_201
MG_200
MG_203
MG_202
MG_102
MG_204
MG_207
MG_206
MG_366
MG_367
MG_364
MG_365
MG_362
MG_363
MG_360
MG_361
MG_205
MG_171
MG_368
MG_369
MG_170
MG_174
MG_515
MG_103
MG_100
MG_516
MG_106
MG_107
MG_104
MG_105
MG_108
MG_109
MG_292
MG_293
MG_290
MG_291
MG_296
MG_297
MG_294
MG_295
MG_298
MG_299
MG_517
MG_198
MG_101
MG_191
MG_190
MG_192
MG_195
MG_194
MG_197
MG_196
MG_038
MG_039
MG_036
MG_037
MG_034
MG_035
MG_032
MG_033
MG_030
MG_031
MG_421
MG_423
MG_422
MG_425
MG_424
MG_427
MG_426
MG_429
MG_428
MG_328
MG_329
MG_322
MG_323
MG_320
MG_321
MG_326
MG_327
MG_324
MG_325
MG_407
MG_406
MG_491
MG_498
MG_256
MG_257
MG_254
MG_255
MG_252
MG_253
MG_250
MG_398
MG_397
MG_396
MG_395
MG_394
MG_393
MG_392
MG_391
MG_390
MG_072
MG_073
MG_070
MG_071
MG_076
MG_077
MG_074
MG_075
MG_173
MG_172
MG_078
MG_079
MG_177
MG_176
MG_175
MG_349
MG_402
MG_018
MG_342
MG_343
MG_478
MG_476
MG_477
MG_474
MG_473
MG_470
MG_218
MG_219
MG_212
MG_213
MG_210
MG_211
MG_216
MG_217
MG_214
MG_215
MG_353
MG_352
MG_351
MG_350
MG_357
MG_356
MG_355
MG_354
MG_359
MG_358
MG_418
MG_060
MG_148
MG_139
MG_138
MG_137
MG_136
MG_135
MG_066
MG_133
MG_132
MG_130
MG_410
MG_505
MG_068
MG_123
MG_144
MG_414
MG_188
MG_189
MG_146
MG_182
MG_183
MG_180
MG_141
MG_186
MG_187
MG_184
MG_185
MG_009
MG_008
MG_003
MG_002
MG_001
MG_007
MG_006
MG_005
MG_004
MG_432
MG_433
MG_430
MG_431
MG_437
MG_434
MG_435
MG_438
MG_439
MG_128
MG_129
MG_089
MG_317
MG_316
MG_315
MG_314
MG_313
MG_312
MG_311
MG_310
MG_319
MG_318
MG_147
MG_338
BTH_I2738
BTH_I2739
BTH_I2732
BTH_I2733
BTH_I2730
BTH_I2731
BTH_I2736
BTH_I2737
BTH_I2734
BTH_I2735
BTH_I3029
BTH_I3028
BTH_I3021
BTH_I3020
BTH_I3023
BTH_I3022
BTH_I3025
BTH_I3024
BTH_I3027
BTH_I3026
BTH_II0938
BTH_II0939
BTH_II0936
BTH_II0937
BTH_II0934
BTH_II0935
BTH_II0932
BTH_II0933
BTH_II0930
BTH_II0931
BTH_I2196
BTH_I2197
BTH_I2194
BTH_I2195
BTH_I2192
BTH_I2193
BTH_I2190
BTH_I2191
BTH_I2198
BTH_I2199
BTH_I1568
BTH_I1569
BTH_I1564
BTH_I1565
BTH_I1562
BTH_I1563
BTH_I1560
BTH_I1561
BTH_I1740
BTH_I1746
BTH_I1747
BTH_I1744
BTH_I1745
BTH_I1748
BTH_I1749
BTH_I0241
BTH_II0558
BTH_II0559
BTH_II0554
BTH_II0555
BTH_II0556
BTH_II0557
BTH_II0550
BTH_II0551
BTH_II0552
BTH_II0553
BTH_II1609
BTH_II1608
BTH_II1607
BTH_II1606
BTH_II1605
BTH_II1604
BTH_II1603
BTH_II1602
BTH_II1601
BTH_II1600
BTH_I2044
BTH_I2513
BTH_I2046
BTH_I2047
BTH_I2040
BTH_I2041
BTH_I2514
BTH_I2043
BTH_I0305
BTH_I0656
BTH_I0307
BTH_I0654
BTH_I0909
BTH_I0908
BTH_I0907
BTH_I0906
BTH_I0905
BTH_I0904
BTH_I0903
BTH_I0902
BTH_I0901
BTH_I0900
BTH_I0651
BTH_I0302
BTH_I2505
BTH_I2504
BTH_I2055
BTH_I2054
BTH_I2501
BTH_I2500
BTH_I2051
BTH_I2050
BTH_I2509
BTH_I2508
BTH_I2059
BTH_I2058
BTH_II2189
BTH_II2188
BTH_II2181
BTH_II2180
BTH_II2183
BTH_II2182
BTH_II2185
BTH_II2184
BTH_II2187
BTH_II2186
BTH_II1980
BTH_II1981
BTH_II1982
BTH_II1983
BTH_II1984
BTH_II1985
BTH_II1986
BTH_II1987
BTH_II1988
BTH_II1989
BTH_I1979
BTH_I1978
BTH_I1975
BTH_I1974
BTH_I1977
BTH_I1976
BTH_I1971
BTH_I1970
BTH_I1973
BTH_I1972
BTH_II1810
BTH_II0438
BTH_II0431
BTH_II0430
BTH_II0125
BTH_II0124
BTH_II0127
BTH_II0126
BTH_II0121
BTH_II0120
BTH_II0123
BTH_II0122
BTH_II0129
BTH_II0128
BTH_I1359
BTH_I1358
BTH_I1351
BTH_I1350
BTH_I1353
BTH_I1352
BTH_I1355
BTH_I1354
BTH_I1357
BTH_I1356
BTH_II1294
BTH_II1295
BTH_II1296
BTH_II1297
BTH_II1290
BTH_II1291
BTH_II1292
BTH_II1293
BTH_II1298
BTH_II1299
BTH_I0028
BTH_I0029
BTH_I0758
BTH_I0759
BTH_I0020
BTH_I0021
BTH_I0022
BTH_I0023
BTH_I0024
BTH_I0025
BTH_I0754
BTH_I0027
BTH_I2213
BTH_I2888
BTH_I2889
BTH_I2880
BTH_I2881
BTH_I2882
BTH_I2883
BTH_I2884
BTH_I2885
BTH_I2886
BTH_I2887
BTH_II1478
BTH_II1479
BTH_II1470
BTH_II1471
BTH_II1472
BTH_II1473
BTH_II1474
BTH_II1475
BTH_II1476
BTH_II1477
BTH_II0345
BTH_II0344
BTH_II0611
BTH_II0346
BTH_II0341
BTH_II0616
BTH_I3229
BTH_I3228
BTH_II0615
BTH_I3223
BTH_I3222
BTH_I3221
BTH_II0614
BTH_I3227
BTH_I3226
BTH_I3225
BTH_I3224
BTH_II1214
BTH_II1215
BTH_II1216
BTH_II1217
BTH_II1210
BTH_II1747
BTH_II1744
BTH_II1213
BTH_I3049
BTH_I3048
BTH_I3047
BTH_I3046
BTH_I3045
BTH_I3044
BTH_I3043
BTH_I3042
BTH_I3041
BTH_I3040
BTH_II0914
BTH_II0915
BTH_II0916
BTH_II0917
BTH_II0910
BTH_II0911
BTH_II0912
BTH_II0913
BTH_II0918
BTH_II0919
BTH_I2310
BTH_I2311
BTH_I2312
BTH_I2313
BTH_I2314
BTH_I2315
BTH_I2316
BTH_I2317
BTH_I2318
BTH_I2319
BTH_II0876
BTH_I1504
BTH_I1505
BTH_I1506
BTH_I1507
BTH_I1500
BTH_II0875
BTH_I1502
BTH_I1503
BTH_II0874
BTH_I1508
BTH_I1509
BTH_II1665
BTH_II1664
BTH_II1667
BTH_II1666
BTH_II1661
BTH_II1660
BTH_II1663
BTH_II1662
BTH_II1669
BTH_II1668
BTH_I0253
BTH_I0252
BTH_I0251
BTH_I0926
BTH_I0257
BTH_I0256
BTH_I0255
BTH_I0254
BTH_I0259
BTH_I0258
BTH_I0928
BTH_II1081
BTH_II1080
BTH_II1083
BTH_II1082
BTH_II1085
BTH_II1084
BTH_II1087
BTH_II1086
BTH_II1089
BTH_II1088
BTH_II2219
BTH_II2218
BTH_II1563
BTH_II2211
BTH_II2210
BTH_II2213
BTH_II2212
BTH_II2215
BTH_II2214
BTH_II2217
BTH_II2216
BTH_I2079
BTH_I2078
BTH_I2075
BTH_I2074
BTH_I2076
BTH_I2071
BTH_I2070
BTH_I2073
BTH_I2072
BTH_II0459
BTH_II0458
BTH_II0109
BTH_II0108
BTH_II0103
BTH_II0450
BTH_II0453
BTH_II0100
BTH_II0107
BTH_II0454
BTH_II0457
BTH_II0104
BTH_I1339
BTH_I1338
BTH_I1337
BTH_I1336
BTH_I1335
BTH_I1334
BTH_I1333
BTH_I1332
BTH_I1331
BTH_I1330
BTH_II1278
BTH_II1279
BTH_II1272
BTH_II1273
BTH_II1270
BTH_II1271
BTH_II1276
BTH_II1277
BTH_II1274
BTH_II1275
BTH_I0008
BTH_I0009
BTH_I0006
BTH_I0007
BTH_I0004
BTH_I0005
BTH_I0002
BTH_I0003
BTH_I0001
BTH_II1418
BTH_II1419
BTH_II1416
BTH_II1417
BTH_II1414
BTH_II1415
BTH_II1412
BTH_II1413
BTH_II1410
BTH_II1411
BTH_II2269
BTH_I3201
BTH_I3200
BTH_I3203
BTH_I3202
BTH_I3205
BTH_I3204
BTH_I3207
BTH_I3206
BTH_I3209
BTH_I3208
BTH_II2267
BTH_I3065
BTH_I3064
BTH_I3067
BTH_I3066
BTH_I3061
BTH_I3060
BTH_I3063
BTH_I3062
BTH_I3069
BTH_I3068
BTH_I2336
BTH_I2337
BTH_I2334
BTH_I2335
BTH_I2332
BTH_I2333
BTH_I2330
BTH_I2331
BTH_I2338
BTH_I2339
BTH_I1838
BTH_I1839
BTH_I1528
BTH_I1529
BTH_I1522
BTH_I1523
BTH_I1832
BTH_I1833
BTH_I1834
BTH_I1527
BTH_I1836
BTH_I1837
BTH_II2022
BTH_II2023
BTH_II2020
BTH_II2021
BTH_II2026
BTH_II2027
BTH_II2024
BTH_II2025
BTH_II2028
BTH_II2029
BTH_I1788
BTH_I1789
BTH_I1786
BTH_I1787
BTH_I1784
BTH_I1785
BTH_I1782
BTH_I1783
BTH_I1780
BTH_I1781
BTH_II0662
BTH_II0663
BTH_II0660
BTH_II0661
BTH_II0666
BTH_II0667
BTH_II0664
BTH_II0665
BTH_II0668
BTH_II0669
BTH_II1649
BTH_II1648
BTH_II1643
BTH_II1642
BTH_II1641
BTH_II1640
BTH_II1647
BTH_II1646
BTH_II1645
BTH_II1644
BTH_I0495
BTH_I0494
BTH_I0497
BTH_I0496
BTH_I0491
BTH_I0490
BTH_I0493
BTH_I0492
BTH_I0499
BTH_I0498
BTH_I2923
BTH_I2922
BTH_I2921
BTH_I2920
BTH_I2927
BTH_I2926
BTH_I2925
BTH_I2924
BTH_I2929
BTH_I2928
BTH_II1493
BTH_I0279
BTH_I0278
BTH_I0271
BTH_I0270
BTH_I0272
BTH_I0275
BTH_I0274
BTH_I0277
BTH_I0276
BTH_II2239
BTH_II2238
BTH_II2237
BTH_II2236
BTH_II2235
BTH_II2234
BTH_II2233
BTH_II2232
BTH_II2231
BTH_II2230
BTH_I0358
BTH_II0891
BTH_II0890
BTH_II0893
BTH_II0892
BTH_II0895
BTH_II0894
BTH_II0896
BTH_II0899
BTH_II0898
BTH_I1315
BTH_I1642
BTH_I1641
BTH_I1640
BTH_I1647
BTH_I1310
BTH_I1645
BTH_I1644
BTH_I1649
BTH_I1648
BTH_I1319
BTH_I1318
BTH_II0479
BTH_II0478
BTH_II0477
BTH_II0476
BTH_II0474
BTH_II0473
BTH_II0472
BTH_II0471
BTH_II0470
BTH_II1788
BTH_II1789
BTH_II1786
BTH_II1787
BTH_II1784
BTH_II1785
BTH_II1782
BTH_II1783
BTH_II1780
BTH_II1781
BTH_II1250
BTH_II1251
BTH_II1252
BTH_II1253
BTH_II1254
BTH_II1255
BTH_II1256
BTH_II1257
BTH_II1258
BTH_II1259
BTH_II0785
BTH_II0784
BTH_II0787
BTH_II0786
BTH_II0781
BTH_II0780
BTH_II0783
BTH_II0782
BTH_II0789
BTH_II0788
BTH_II1434
BTH_II1435
BTH_II1436
BTH_II1437
BTH_II1430
BTH_II1431
BTH_II1432
BTH_II1433
BTH_II1438
BTH_II1439
BTH_I0064
BTH_I0065
BTH_I0066
BTH_I0067
BTH_I0060
BTH_I0061
BTH_I0062
BTH_I0063
BTH_I0068
BTH_I0069
BTH_I3267
BTH_I3266
BTH_I3265
BTH_I3264
BTH_I3263
BTH_I3261
BTH_I3260
BTH_I3269
BTH_I3268
BTH_I3089
BTH_I3088
BTH_I3082
BTH_I3081
BTH_I3080
BTH_I3084
BTH_I0680
BTH_I0681
BTH_I0682
BTH_I0683
BTH_I0684
BTH_I0685
BTH_I0686
BTH_I0687
BTH_I0688
BTH_I0689
BTH_I2686
BTH_I2687
BTH_I2684
BTH_I2685
BTH_I2683
BTH_I2680
BTH_I2681
BTH_I2130
BTH_I2131
BTH_I2132
BTH_I2133
BTH_I2134
BTH_I2135
BTH_I2136
BTH_I2689
BTH_I2358
BTH_I2359
BTH_I2354
BTH_I2355
BTH_I2356
BTH_I2357
BTH_I2350
BTH_I2351
BTH_I2352
BTH_I2353
BTH_I1818
BTH_I1819
BTH_I1816
BTH_I1817
BTH_I1814
BTH_I1815
BTH_I1812
BTH_I1813
BTH_I1810
BTH_I1811
BTH_II2008
BTH_II2009
BTH_I2015
BTH_II2000
BTH_II2001
BTH_II2002
BTH_II2003
BTH_II2004
BTH_II2005
BTH_II2006
BTH_II2007
BTH_II0648
BTH_II0649
BTH_II0318
BTH_II0319
BTH_II0640
BTH_II0313
BTH_II0642
BTH_II0311
BTH_II0316
BTH_II0317
BTH_II0314
BTH_II0315
BTH_I2057
BTH_I2056
BTH_I1101
BTH_I1102
BTH_I2506
BTH_I1104
BTH_I1105
BTH_I1106
BTH_I1107
BTH_I1108
BTH_I2053
BTH_I2052
BTH_I0479
BTH_I0478
BTH_I2503
BTH_I0473
BTH_I0472
BTH_I0471
BTH_I0470
BTH_I0477
BTH_I0476
BTH_I0474
BTH_I2909
BTH_I2908
BTH_I2901
BTH_I2900
BTH_I2903
BTH_I2902
BTH_I2905
BTH_I2904
BTH_I2907
BTH_I2906
BTH_I0219
BTH_I0218
BTH_I0217
BTH_I0216
BTH_I0215
BTH_I0214
BTH_I0213
BTH_I0212
BTH_I0211
BTH_I0210
BTH_II2255
BTH_II2254
BTH_II2257
BTH_II2256
BTH_II2251
BTH_II2250
BTH_II2253
BTH_II2252
BTH_II2259
BTH_II2258
BTH_I1485
BTH_I1484
BTH_I1487
BTH_I1486
BTH_I1481
BTH_I1480
BTH_I1483
BTH_I1482
BTH_I1489
BTH_I1488
BTH_II0428
BTH_II1822
BTH_I1669
BTH_I1668
BTH_I1661
BTH_I1660
BTH_I1663
BTH_I1662
BTH_I1665
BTH_I1664
BTH_I1667
BTH_I1666
BTH_II1829
BTH_II1828
BTH_II0415
BTH_II0414
BTH_II0417
BTH_II0416
BTH_II0410
BTH_II0413
BTH_II0412
BTH_II0419
BTH_II0418
BTH_II1236
BTH_II1237
BTH_II1234
BTH_II1235
BTH_II1232
BTH_II1233
BTH_II1230
BTH_II1231
BTH_II1238
BTH_II1239
BTH_II0903
BTH_II0902
BTH_II0909
BTH_II0604
BTH_I0048
BTH_I2182
BTH_II0605
BTH_I0042
BTH_I0043
BTH_I0040
BTH_I0041
BTH_I0046
BTH_I0047
BTH_I0044
BTH_I0045
BTH_II0355
BTH_II0600
BTH_II0353
BTH_II0602
BTH_II0351
BTH_I3249
BTH_I3248
BTH_I3245
BTH_I3244
BTH_I3247
BTH_I3246
BTH_I3241
BTH_I3240
BTH_I3243
BTH_I3242
BTH_I0842
BTH_I2118
BTH_I0511
BTH_I2116
BTH_I2117
BTH_I2114
BTH_I2115
BTH_I2112
BTH_I0840
BTH_I2110
BTH_I2111
BTH_I0513
BTH_II0868
BTH_I0847
BTH_I0844
BTH_I0517
BTH_II0864
BTH_I0519
BTH_I0848
BTH_II0867
BTH_I2372
BTH_I2373
BTH_I2370
BTH_I2371
BTH_I2376
BTH_I2377
BTH_I2374
BTH_I2375
BTH_I2378
BTH_I2379
BTH_II2068
BTH_II2069
BTH_II2066
BTH_II2067
BTH_II2064
BTH_II2065
BTH_II2063
BTH_II2060
BTH_II2061
BTH_I1874
BTH_I1875
BTH_I1876
BTH_I1877
BTH_I1870
BTH_I1871
BTH_I1872
BTH_I1873
BTH_I1878
BTH_I1879
BTH_I1290
BTH_I1291
BTH_I1292
BTH_I1293
BTH_I1294
BTH_I1295
BTH_I1296
BTH_I1297
BTH_I1298
BTH_I1299
BTH_II0628
BTH_II0629
BTH_II0626
BTH_II0627
BTH_II0624
BTH_II0625
BTH_II0623
BTH_II0620
BTH_II0621
BTH_II0330
BTH_II0331
BTH_II0332
BTH_II0333
BTH_II0334
BTH_II0335
BTH_II0336
BTH_II0337
BTH_II0338
BTH_I1126
BTH_I1127
BTH_I1124
BTH_I1125
BTH_I1122
BTH_I1123
BTH_I1120
BTH_I1121
BTH_I1128
BTH_I1129
BTH_I0189
BTH_I0188
BTH_I0187
BTH_I0186
BTH_I0185
BTH_I0184
BTH_I0183
BTH_I0182
BTH_I0181
BTH_I0180
BTH_I0451
BTH_I0450
BTH_I0453
BTH_I0452
BTH_I0455
BTH_I0454
BTH_I0457
BTH_I0456
BTH_I0459
BTH_I0458
BTH_I2968
BTH_I2967
BTH_I2966
BTH_I2965
BTH_I2964
BTH_I2963
BTH_I2962
BTH_I2961
BTH_I2960
BTH_I2940
BTH_II1571
BTH_II1570
BTH_II1573
BTH_II1572
BTH_II1575
BTH_II1574
BTH_II1576
BTH_II1579
BTH_II1578
BTH_I0235
BTH_I0234
BTH_I0985
BTH_I0236
BTH_I0231
BTH_I0982
BTH_I0233
BTH_I0232
BTH_I0239
BTH_I0238
BTH_I0989
BTH_I0988
BTH_I3182
BTH_II1557
BTH_I3180
BTH_I3181
BTH_I3186
BTH_I3187
BTH_I3184
BTH_I3185
BTH_I3188
BTH_I3189
BTH_II2279
BTH_II2278
BTH_II2273
BTH_II2272
BTH_II2271
BTH_II2270
BTH_II2277
BTH_II2276
BTH_II2275
BTH_II2274
BTH_II1007
BTH_II1006
BTH_I2589
BTH_I2588
BTH_I2585
BTH_I2584
BTH_I2587
BTH_I2586
BTH_I2580
BTH_I2583
BTH_I2582
BTH_II0630
BTH_I1469
BTH_I1468
BTH_I1463
BTH_I1462
BTH_I1461
BTH_I1460
BTH_I1467
BTH_I1466
BTH_I1465
BTH_I1464
BTH_I1609
BTH_I1608
BTH_I1607
BTH_I1606
BTH_I1605
BTH_I1604
BTH_I1601
BTH_I1600
BTH_II1812
BTH_II1813
BTH_II0439
BTH_II1811
BTH_II1816
BTH_II1817
BTH_II1814
BTH_II1815
BTH_II0433
BTH_II0432
BTH_II1818
BTH_II1819
BTH_II0437
BTH_II0436
BTH_II0435
BTH_II0434
BTH_II1748
BTH_II1749
BTH_II1218
BTH_II1219
BTH_II1742
BTH_II1743
BTH_II1740
BTH_II1741
BTH_II1746
BTH_II1211
BTH_II1212
BTH_II1745
BTH_II0297
BTH_II0296
BTH_II0295
BTH_II0294
BTH_II0293
BTH_II0292
BTH_II0291
BTH_II0299
BTH_II0298
BTH_II0998
BTH_II0999
BTH_II0994
BTH_II0995
BTH_II0996
BTH_II0997
BTH_II0990
BTH_II0991
BTH_II0992
BTH_II0993
BTH_I2174
BTH_I2175
BTH_I2176
BTH_I2177
BTH_I2170
BTH_I2171
BTH_I2172
BTH_I2173
BTH_I2178
BTH_I2179
BTH_II0497
BTH_II2040
BTH_II2041
BTH_II2042
BTH_II2048
BTH_II2049
BTH_I2398
BTH_I2399
BTH_I2390
BTH_I2391
BTH_I2392
BTH_I2393
BTH_I2394
BTH_I2395
BTH_I2396
BTH_I2397
BTH_I1858
BTH_I1859
BTH_I1852
BTH_I1853
BTH_I1850
BTH_I1851
BTH_I1856
BTH_I1854
BTH_I1855
BTH_II0356
BTH_II0357
BTH_II0606
BTH_II0607
BTH_II0352
BTH_II0601
BTH_II0350
BTH_II0603
BTH_II0608
BTH_II0609
BTH_II0358
BTH_II0359
BTH_I1148
BTH_I1149
BTH_I1144
BTH_I1145
BTH_I1146
BTH_I1147
BTH_I1140
BTH_I1141
BTH_I1142
BTH_I1143
BTH_I0437
BTH_I0436
BTH_I0435
BTH_I0434
BTH_I0433
BTH_I0432
BTH_I0431
BTH_I0430
BTH_I0750
BTH_I0439
BTH_I0438
BTH_I0751
BTH_I0756
BTH_I0757
BTH_I2945
BTH_I2944
BTH_I2947
BTH_I2941
BTH_I0026
BTH_I2943
BTH_I2942
BTH_I0755
BTH_I2949
BTH_I2948
BTH_II1009
BTH_II1008
BTH_II1555
BTH_II1554
BTH_II1553
BTH_II1552
BTH_II1551
BTH_II1550
BTH_II1001
BTH_II1000
BTH_II1003
BTH_II1002
BTH_II1005
BTH_II1004
BTH_II1559
BTH_II1558
BTH_I1914
BTH_I3168
BTH_I3169
BTH_I3160
BTH_I3161
BTH_I3162
BTH_I3163
BTH_I3164
BTH_I3165
BTH_I3166
BTH_I3167
BTH_I1441
BTH_I1440
BTH_I1443
BTH_I1442
BTH_I1445
BTH_I1444
BTH_I1447
BTH_I1446
BTH_I1449
BTH_I1448
BTH_I1625
BTH_I1624
BTH_I1627
BTH_I1626
BTH_I1621
BTH_I1620
BTH_I1623
BTH_I1622
BTH_I1629
BTH_II1838
BTH_II1839
BTH_II1830
BTH_II1831
BTH_II1832
BTH_II1833
BTH_II1834
BTH_II1835
BTH_II1836
BTH_II1837
BTH_II1140
BTH_II1760
BTH_II1761
BTH_II1762
BTH_II1763
BTH_II1764
BTH_II1765
BTH_II1766
BTH_II1767
BTH_II1768
BTH_II1769
BTH_II0011
BTH_I0932
BTH_II0013
BTH_II0012
BTH_II0015
BTH_II0014
BTH_II0017
BTH_II0016
BTH_II0019
BTH_II0018
BTH_I0242
BTH_I0243
BTH_I0936
BTH_I0937
BTH_II1496
BTH_II1497
BTH_II1494
BTH_II1495
BTH_II1492
BTH_I0934
BTH_II1490
BTH_II1491
BTH_I0935
BTH_II1498
BTH_II1499
BTH_I0370
BTH_I0371
BTH_I0372
BTH_I0373
BTH_I0374
BTH_I0375
BTH_I0376
BTH_I0377
BTH_I0378
BTH_I0379
BTH_II1556
BTH_I2628
BTH_I2629
BTH_I2158
BTH_I2159
BTH_I2152
BTH_I2153
BTH_I2150
BTH_I2623
BTH_I2624
BTH_I2157
BTH_I2626
BTH_I2627
BTH_I1835
BTH_I1162
BTH_I1163
BTH_I1160
BTH_I1161
BTH_I1166
BTH_I1167
BTH_I1164
BTH_I1165
BTH_I1168
BTH_I1169
BTH_II0378
BTH_II0379
BTH_II0374
BTH_II0375
BTH_II0376
BTH_II0377
BTH_II0370
BTH_II0371
BTH_II0372
BTH_II0373
BTH_II1139
BTH_II1138
BTH_I0149
BTH_I0148
BTH_I0419
BTH_I0418
BTH_I0143
BTH_I0142
BTH_I0417
BTH_I0416
BTH_I0147
BTH_I0410
BTH_I0145
BTH_I0144
BTH_II1539
BTH_II1538
BTH_II1029
BTH_II1028
BTH_II1535
BTH_II1534
BTH_II1537
BTH_II1536
BTH_II1531
BTH_II1530
BTH_II1533
BTH_II1532
BTH_II1689
BTH_II1136
BTH_I3148
BTH_I3149
BTH_I3146
BTH_I3147
BTH_I3145
BTH_I3142
BTH_I3143
BTH_I3140
BTH_I3141
BTH_II0819
BTH_II0818
BTH_II0811
BTH_II0810
BTH_II0813
BTH_II0812
BTH_II0815
BTH_II0814
BTH_II0817
BTH_II0816
BTH_I2453
BTH_I2452
BTH_I2451
BTH_I2450
BTH_I2457
BTH_I2456
BTH_I2455
BTH_I2454
BTH_I2459
BTH_I2458
BTH_I1427
BTH_I1426
BTH_I1425
BTH_I1424
BTH_I1423
BTH_I1422
BTH_I1421
BTH_I1420
BTH_I1429
BTH_I1428
BTH_II2361
BTH_II2360
BTH_II2363
BTH_II2362
BTH_II2365
BTH_II2364
BTH_II2367
BTH_II2366
BTH_II2369
BTH_II2368
BTH_I1399
BTH_I1398
BTH_I1395
BTH_I1394
BTH_I1397
BTH_I1396
BTH_I1391
BTH_I1390
BTH_I1393
BTH_I1392
BTH_II1204
BTH_II1858
BTH_II1859
BTH_II1856
BTH_II1857
BTH_II1854
BTH_II1855
BTH_II1852
BTH_II1853
BTH_II1850
BTH_II1851
BTH_II1706
BTH_II1707
BTH_II1704
BTH_II1705
BTH_II1702
BTH_II1703
BTH_II1700
BTH_II1701
BTH_II1708
BTH_II1709
BTH_II0037
BTH_II0036
BTH_II0035
BTH_II0034
BTH_II0033
BTH_II0032
BTH_II0031
BTH_II0030
BTH_II0039
BTH_II0038
BTH_I0356
BTH_I0357
BTH_I0354
BTH_I0355
BTH_I0352
BTH_I0353
BTH_I0350
BTH_I0351
BTH_I0600
BTH_I0601
BTH_I0602
BTH_I0603
BTH_I0604
BTH_I0605
BTH_I0606
BTH_I0359
BTH_I1501
BTH_I0855
BTH_I0502
BTH_I0857
BTH_I0856
BTH_I2608
BTH_I2609
BTH_I2606
BTH_I2607
BTH_I2604
BTH_I2605
BTH_I2602
BTH_I2603
BTH_I2600
BTH_I2601
BTH_I0853
BTH_I0504
BTH_II2080
BTH_II2081
BTH_II2082
BTH_II2083
BTH_II2084
BTH_II2085
BTH_II2086
BTH_II2087
BTH_II2088
BTH_II2089
BTH_II0323
BTH_I1980
BTH_I1981
BTH_I1982
BTH_I1983
BTH_I1984
BTH_I0402
BTH_I0403
BTH_I0400
BTH_I0153
BTH_I0154
BTH_I0155
BTH_I0156
BTH_I0405
BTH_I1188
BTH_I1189
BTH_I1180
BTH_I1181
BTH_I1182
BTH_I1183
BTH_I1184
BTH_I1186
BTH_I1187
BTH_I2981
BTH_I2980
BTH_I2983
BTH_I2982
BTH_I2985
BTH_I2984
BTH_I2987
BTH_I2986
BTH_I2989
BTH_I2988
BTH_II1513
BTH_II1512
BTH_II1047
BTH_II1510
BTH_II1517
BTH_II1040
BTH_II1043
BTH_II1042
BTH_II1519
BTH_II1518
BTH_II1049
BTH_II1048
BTH_I0161
BTH_I0160
BTH_I0163
BTH_I0162
BTH_I0165
BTH_I0164
BTH_I0167
BTH_I0166
BTH_I0169
BTH_I0168
BTH_II0010
BTH_I3125
BTH_I3126
BTH_I3120
BTH_I3121
BTH_I3122
BTH_I3123
BTH_I3129
BTH_I0297
BTH_I0296
BTH_I0295
BTH_I0294
BTH_I0293
BTH_I0292
BTH_I0291
BTH_I0290
BTH_I0299
BTH_I0298
BTH_II1012
BTH_II1541
BTH_II1010
BTH_II1543
BTH_II1544
BTH_II1017
BTH_II1546
BTH_II1547
BTH_I2295
BTH_I2294
BTH_I2297
BTH_I2296
BTH_I2291
BTH_I2290
BTH_I2293
BTH_I2292
BTH_I2299
BTH_I2298
BTH_I0833
BTH_I0832
BTH_I0831
BTH_I0830
BTH_I0837
BTH_I0836
BTH_II0839
BTH_I0834
BTH_II0837
BTH_II0836
BTH_II0835
BTH_II0834
BTH_II0833
BTH_II0832
BTH_II0831
BTH_II0830
BTH_I2479
BTH_I2478
BTH_I2471
BTH_I2470
BTH_I2473
BTH_I2472
BTH_I2475
BTH_I2474
BTH_I2477
BTH_I2476
BTH_I1409
BTH_I1408
BTH_I1405
BTH_I1404
BTH_I1407
BTH_I1406
BTH_I1401
BTH_I1400
BTH_I1403
BTH_I1402
BTH_II0147
BTH_II2347
BTH_II2346
BTH_II2345
BTH_II2344
BTH_II2343
BTH_II2342
BTH_II2341
BTH_II2340
BTH_II2349
BTH_II2348
BTH_II0146
BTH_II1874
BTH_II1875
BTH_II1876
BTH_II1877
BTH_II1870
BTH_II1871
BTH_II1872
BTH_II1873
BTH_II1879
BTH_II0239
BTH_II0238
BTH_II0585
BTH_II0584
BTH_II0583
BTH_II0582
BTH_II0581
BTH_II0580
BTH_II0231
BTH_II0230
BTH_II0233
BTH_II0232
BTH_II0235
BTH_II0234
BTH_II0237
BTH_II0588
BTH_II1728
BTH_II1729
BTH_II1724
BTH_II1725
BTH_II1726
BTH_II1727
BTH_II1720
BTH_II1721
BTH_II1722
BTH_II1723
BTH_II0059
BTH_II0058
BTH_II0055
BTH_II0054
BTH_II0057
BTH_II0056
BTH_II0051
BTH_II0050
BTH_II0053
BTH_II0052
BTH_I0338
BTH_I0339
BTH_I0628
BTH_I0629
BTH_I0334
BTH_I0335
BTH_I0336
BTH_I0625
BTH_I0622
BTH_I0623
BTH_I0620
BTH_I0621
BTH_II1188
BTH_II1189
BTH_II1180
BTH_II1181
BTH_II1182
BTH_II1183
BTH_II1184
BTH_II1185
BTH_II1186
BTH_II1187
BTH_II0224
BTH_I2664
BTH_I2665
BTH_I2666
BTH_I2667
BTH_I2660
BTH_I2661
BTH_I2662
BTH_I2663
BTH_I2668
BTH_I2669
BTH_I2080
BTH_I2081
BTH_I2082
BTH_I2083
BTH_I2084
BTH_I2085
BTH_I2086
BTH_I2088
BTH_I2089
BTH_I1218
BTH_I1219
BTH_I1210
BTH_I1211
BTH_I1212
BTH_I1213
BTH_I1214
BTH_I1215
BTH_I1216
BTH_I1217
BTH_I2620
BTH_I2621
BTH_I2622
BTH_I2151
BTH_I2156
BTH_I2625
BTH_I2154
BTH_I2155
BTH_I0745
BTH_I0032
BTH_I0031
BTH_I0030
BTH_I0037
BTH_I0036
BTH_I0035
BTH_I0742
BTH_II1069
BTH_II1068
BTH_II1063
BTH_II1062
BTH_II1061
BTH_II1060
BTH_II1067
BTH_II1066
BTH_II1065
BTH_II1064
BTH_I0107
BTH_I0106
BTH_I0104
BTH_I0102
BTH_I0101
BTH_I0100
BTH_I0109
BTH_I0108
BTH_I1731
BTH_I3108
BTH_I3109
BTH_I3102
BTH_I3103
BTH_I3100
BTH_I3101
BTH_I3106
BTH_I3107
BTH_I3104
BTH_I3105
BTH_II0855
BTH_II0854
BTH_II0857
BTH_II0856
BTH_II0851
BTH_II0850
BTH_II0853
BTH_II0852
BTH_I2273
BTH_I2272
BTH_I2271
BTH_I2270
BTH_II0859
BTH_II0858
BTH_I2275
BTH_I2274
BTH_I0819
BTH_I0818
BTH_I0811
BTH_I0810
BTH_I0813
BTH_I0812
BTH_I0815
BTH_I0814
BTH_I0817
BTH_I0816
BTH_I2419
BTH_I2418
BTH_I2417
BTH_I2416
BTH_I2415
BTH_I2414
BTH_I2413
BTH_I2412
BTH_I2411
BTH_I2410
BTH_II2329
BTH_II2328
BTH_II2325
BTH_II2324
BTH_II2327
BTH_II2326
BTH_II2321
BTH_II2320
BTH_II2323
BTH_II2322
BTH_I1687
BTH_I1686
BTH_I1685
BTH_I1684
BTH_I1683
BTH_I1682
BTH_I1681
BTH_I1680
BTH_I1689
BTH_I1688
BTH_II1898
BTH_II1899
BTH_II1892
BTH_II1893
BTH_II1890
BTH_II1891
BTH_II1896
BTH_II1897
BTH_II1894
BTH_II1895
BTH_II0253
BTH_II0520
BTH_I1526
BTH_II0251
BTH_II0250
BTH_II0257
BTH_II0256
BTH_II0527
BTH_II0254
BTH_II0219
BTH_II0218
BTH_II0217
BTH_II0216
BTH_II0215
BTH_II0214
BTH_II0213
BTH_II0212
BTH_II0211
BTH_II0210
BTH_I1524
BTH_I1023
BTH_I1022
BTH_I1021
BTH_I1020
BTH_I1027
BTH_I1026
BTH_I1025
BTH_I1024
BTH_I1029
BTH_I1028
BTH_I0925
BTH_I0924
BTH_II0073
BTH_II0072
BTH_II0071
BTH_II0070
BTH_II0077
BTH_II0075
BTH_II0074
BTH_I0921
BTH_II0079
BTH_II0078
BTH_I0920
BTH_I0923
BTH_I0922
BTH_I0312
BTH_I0645
BTH_I0310
BTH_I0647
BTH_I0640
BTH_I0641
BTH_I0642
BTH_I0643
BTH_I0318
BTH_I0319
BTH_I0648
BTH_I0649
BTH_II1302
BTH_II1303
BTH_II1300
BTH_II1301
BTH_II1306
BTH_II1307
BTH_II1304
BTH_II1305
BTH_II1308
BTH_II1309
BTH_I2648
BTH_I2649
BTH_I2642
BTH_I2643
BTH_I2640
BTH_I2641
BTH_I2646
BTH_I2647
BTH_I2644
BTH_I2645
BTH_I1651
BTH_I1238
BTH_I1239
BTH_I1236
BTH_I1237
BTH_I1234
BTH_I1235
BTH_I1232
BTH_I1233
BTH_I1230
BTH_I1231
BTH_I1653
BTH_II1931
BTH_II1930
BTH_II1933
BTH_II1932
BTH_II1935
BTH_II1934
BTH_II1937
BTH_II1936
BTH_II1939
BTH_II1938
BTH_II0688
BTH_II0689
BTH_II0684
BTH_II0685
BTH_II0686
BTH_II0687
BTH_II0680
BTH_II0681
BTH_II0682
BTH_II0683
BTH_II1690
BTH_II1691
BTH_II1692
BTH_II1126
BTH_II1695
BTH_II1696
BTH_II1697
BTH_I0129
BTH_I0128
BTH_I0125
BTH_I0124
BTH_I0127
BTH_I0126
BTH_I0121
BTH_I0123
BTH_I0122
BTH_I0789
BTH_I0788
BTH_I0781
BTH_I0780
BTH_I0783
BTH_I0782
BTH_I0785
BTH_I0784
BTH_I0787
BTH_I0786
BTH_II0879
BTH_II0878
BTH_I2789
BTH_I2788
BTH_II0873
BTH_II0872
BTH_II0871
BTH_II0870
BTH_II0877
BTH_I2782
BTH_I2781
BTH_I2780
BTH_I2251
BTH_I2250
BTH_I2253
BTH_I2252
BTH_I2255
BTH_I2254
BTH_I2257
BTH_I2256
BTH_I2259
BTH_I2258
BTH_I0879
BTH_I0878
BTH_I0877
BTH_I0876
BTH_I0875
BTH_I0874
BTH_I0873
BTH_I0872
BTH_I0871
BTH_I0870
BTH_II2303
BTH_II2302
BTH_II2301
BTH_II2300
BTH_II2307
BTH_II2306
BTH_II2305
BTH_II2304
BTH_II2309
BTH_II2308
BTH_I2435
BTH_I2434
BTH_I2437
BTH_I2436
BTH_I2431
BTH_I2430
BTH_I2433
BTH_I2432
BTH_I2439
BTH_I2438
BTH_II1141
BTH_II0275
BTH_II0274
BTH_II0277
BTH_II0276
BTH_II0271
BTH_II0270
BTH_II0273
BTH_II0272
BTH_II0279
BTH_II0278
BTH_I1009
BTH_I1008
BTH_I1001
BTH_I1000
BTH_I1003
BTH_I1002
BTH_I1005
BTH_I1004
BTH_I1007
BTH_I1006
BTH_II0099
BTH_II0098
BTH_II0091
BTH_II0090
BTH_II0093
BTH_II0092
BTH_II0095
BTH_II0094
BTH_II0097
BTH_II0096
BTH_I0668
BTH_I0669
BTH_I0662
BTH_I0663
BTH_I0660
BTH_I0661
BTH_I0666
BTH_I0667
BTH_I0664
BTH_I0665
BTH_II1328
BTH_II1329
BTH_II1320
BTH_II1321
BTH_II1322
BTH_II1323
BTH_II1324
BTH_II1325
BTH_II1326
BTH_II1327
BTH_I3319
BTH_I3318
BTH_I3313
BTH_I3312
BTH_I3311
BTH_I3310
BTH_I3317
BTH_I3316
BTH_I3315
BTH_I3314
BTH_I2202
BTH_I2751
BTH_I2200
BTH_I2201
BTH_I2206
BTH_I2207
BTH_I2757
BTH_I1254
BTH_I1255
BTH_I1256
BTH_I1257
BTH_I1250
BTH_I1251
BTH_I1252
BTH_I1253
BTH_I1258
BTH_I1259
BTH_I0140
BTH_I0411
BTH_I0146
BTH_I0413
BTH_I0412
BTH_II1917
BTH_II1916
BTH_II1915
BTH_II1914
BTH_II1913
BTH_II1912
BTH_II1911
BTH_II1910
BTH_II1919
BTH_II1918
BTH_II1027
BTH_II1026
BTH_II1024
BTH_II1023
BTH_II1022
BTH_II1021
BTH_II1020
BTH_I0503
BTH_I0854
BTH_I0501
BTH_I0500
BTH_I0851
BTH_I0850
BTH_I0505
BTH_I0852
BTH_I0509
BTH_I0508
BTH_I0859
BTH_I0858
BTH_I2237
BTH_I2236
BTH_I2235
BTH_I2234
BTH_I2233
BTH_I2232
BTH_I2231
BTH_I2230
BTH_I2239
BTH_I2238
BTH_II0451
BTH_II0101
BTH_II0452
BTH_II0455
BTH_II0106
BTH_II0456
BTH_II0529
BTH_II0528
BTH_II0259
BTH_II0258
BTH_II0521
BTH_II0252
BTH_II0523
BTH_II0522
BTH_II0525
BTH_II0524
BTH_II0255
BTH_II0526
BTH_I1069
BTH_I1068
BTH_I1067
BTH_I1066
BTH_I1065
BTH_I1064
BTH_I1063
BTH_I1062
BTH_I1061
BTH_II1698
BTH_II1699
BTH_II1128
BTH_II1129
BTH_II1122
BTH_II1123
BTH_II1120
BTH_II1693
BTH_II1694
BTH_II1127
BTH_II1124
BTH_II1125
BTH_II1348
BTH_II1349
BTH_II1346
BTH_II1347
BTH_II1344
BTH_II1345
BTH_II1342
BTH_II1343
BTH_II1340
BTH_II1341
BTH_I3331
BTH_I3330
BTH_I3333
BTH_I3332
BTH_I3335
BTH_I3334
BTH_I3337
BTH_I3336
BTH_I3339
BTH_I3338
BTH_I1900
BTH_I1901
BTH_I1902
BTH_I1271
BTH_I1904
BTH_I1905
BTH_I1906
BTH_I1907
BTH_I2570
BTH_I2571
BTH_I2572
BTH_I2573
BTH_I2574
BTH_I2575
BTH_I2576
BTH_I2577
BTH_I2578
BTH_I2579
BTH_I1908
BTH_I1909
BTH_I1278
BTH_I1279
BTH_I2632
BTH_I1272
BTH_I1273
BTH_I1270
BTH_I1903
BTH_I1276
BTH_I1277
BTH_I1274
BTH_I1275
BTH_I2146
BTH_I2141
BTH_I2636
BTH_II2112
BTH_II2113
BTH_II2110
BTH_II2116
BTH_II2117
BTH_II2114
BTH_II2115
BTH_II2118
BTH_II2119
BTH_II1979
BTH_II1978
BTH_II1975
BTH_II1974
BTH_II1977
BTH_II1976
BTH_II1971
BTH_II1970
BTH_II1973
BTH_II1972
BTH_II0752
BTH_II0753
BTH_II0750
BTH_II0751
BTH_II0756
BTH_II0757
BTH_II0754
BTH_II0755
BTH_II0758
BTH_II0759
BTH_II1599
BTH_II1598
BTH_II1593
BTH_II1592
BTH_II1591
BTH_II1590
BTH_II1597
BTH_II1596
BTH_II1595
BTH_II1594
BTH_I2813
BTH_I2812
BTH_I2811
BTH_I2810
BTH_I2817
BTH_I2816
BTH_I2814
BTH_I2819
BTH_I2818
BTH_I0529
BTH_I0528
BTH_I0521
BTH_I0520
BTH_I0523
BTH_I0522
BTH_I0525
BTH_I0524
BTH_I0527
BTH_I0526
BTH_I2748
BTH_I2219
BTH_I2218
BTH_I2215
BTH_I2214
BTH_I2217
BTH_I2216
BTH_I2747
BTH_I2210
BTH_I2745
BTH_I2212
BTH_I3296
BTH_I3297
BTH_I3294
BTH_I3295
BTH_I3292
BTH_I3293
BTH_I3290
BTH_I3291
BTH_I3298
BTH_I3299
BTH_I1720
BTH_I1721
BTH_I1050
BTH_I1051
BTH_I1724
BTH_I1057
BTH_I1054
BTH_I1727
BTH_II0961
BTH_II0960
BTH_II0963
BTH_II0962
BTH_II0965
BTH_II0964
BTH_II0967
BTH_II0966
BTH_II0969
BTH_II0968
BTH_II0532
BTH_II0533
BTH_II0246
BTH_II0531
BTH_II0536
BTH_II0241
BTH_II0534
BTH_I1599
BTH_I1598
BTH_I1597
BTH_I1596
BTH_I1595
BTH_II0243
BTH_I1592
BTH_I1591
BTH_I1045
BTH_I1732
BTH_I1047
BTH_I1046
BTH_I1737
BTH_I1040
BTH_I1043
BTH_I1042
BTH_I1739
BTH_I1738
BTH_I1049
BTH_I1048
BTH_II0509
BTH_II0508
BTH_II0507
BTH_II0506
BTH_II0505
BTH_II0504
BTH_II0503
BTH_II0502
BTH_II0501
BTH_II0500
BTH_I2633
BTH_II1100
BTH_II1101
BTH_II1102
BTH_II1103
BTH_II1104
BTH_II1105
BTH_II1106
BTH_II1107
BTH_II1108
BTH_II1109
BTH_I0315
BTH_II1364
BTH_II1365
BTH_II1366
BTH_II1367
BTH_II1360
BTH_II1361
BTH_II1362
BTH_II1363
BTH_II1368
BTH_II1369
BTH_I2634
BTH_I0950
BTH_I0951
BTH_I0952
BTH_I0953
BTH_I0954
BTH_I0955
BTH_I0956
BTH_I0957
BTH_I0958
BTH_I0959
BTH_I2556
BTH_I2557
BTH_I2554
BTH_I2555
BTH_I2552
BTH_I2553
BTH_I2550
BTH_I2551
BTH_I2000
BTH_I2001
BTH_I2002
BTH_I2003
BTH_I2004
BTH_I2005
BTH_I2006
BTH_I2007
BTH_II2282
BTH_II2283
BTH_II2280
BTH_II2281
BTH_II2286
BTH_II2287
BTH_II2284
BTH_II2285
BTH_II2288
BTH_II2289
BTH_I0557
BTH_I1928
BTH_I1929
BTH_I1926
BTH_I1927
BTH_I1924
BTH_I1925
BTH_I1923
BTH_I1920
BTH_I1921
BTH_II2139
BTH_II2130
BTH_II2131
BTH_II2132
BTH_II2133
BTH_II2134
BTH_II2135
BTH_II2136
BTH_II2137
BTH_II1953
BTH_II1952
BTH_II1951
BTH_II1950
BTH_II1957
BTH_II1956
BTH_II1955
BTH_II1954
BTH_II1959
BTH_II1958
BTH_II0194
BTH_II0195
BTH_II0196
BTH_II0197
BTH_II0190
BTH_II0191
BTH_II0192
BTH_II0193
BTH_II0198
BTH_II0199
BTH_II0778
BTH_II0779
BTH_II0770
BTH_II0771
BTH_II0772
BTH_II0773
BTH_II0774
BTH_II0775
BTH_II0776
BTH_II0777
BTH_I0098
BTH_I0729
BTH_I0728
BTH_I0723
BTH_I0722
BTH_I0721
BTH_I0720
BTH_I0727
BTH_I0726
BTH_I0725
BTH_I0724
BTH_I2839
BTH_I2838
BTH_I2831
BTH_I2830
BTH_I2833
BTH_I2832
BTH_I2835
BTH_I2834
BTH_I2837
BTH_I2836
BTH_I0549
BTH_I0548
BTH_I0547
BTH_I0546
BTH_I0545
BTH_I0544
BTH_I0543
BTH_I0542
BTH_I0541
BTH_I0540
BTH_I0891
BTH_I0890
BTH_I0893
BTH_I0892
BTH_I0894
BTH_I0897
BTH_I0896
BTH_I0899
BTH_I0898
BTH_I2761
BTH_I2760
BTH_I2763
BTH_I2762
BTH_I2765
BTH_I2764
BTH_I2767
BTH_I2766
BTH_I2769
BTH_I2768
BTH_I3010
BTH_I3011
BTH_I3012
BTH_I3013
BTH_I3014
BTH_I3015
BTH_I3016
BTH_I3017
BTH_I3018
BTH_I3019
BTH_I2497
BTH_I2496
BTH_I2494
BTH_I2493
BTH_I2492
BTH_I2491
BTH_I2490
BTH_I2499
BTH_I2498
BTH_II0947
BTH_II0946
BTH_II0945
BTH_II0944
BTH_II0943
BTH_II0942
BTH_II0941
BTH_II0940
BTH_II0949
BTH_II0948
BTH_I1719
BTH_I1718
BTH_I1711
BTH_I1710
BTH_I1713
BTH_I1712
BTH_I1715
BTH_I1714
BTH_I1717
BTH_I1716
BTH_II0565
BTH_II0564
BTH_II0567
BTH_II0566
BTH_II0561
BTH_II0560
BTH_II0563
BTH_II0562
BTH_II0569
BTH_II0568
BTH_II1166
BTH_II1167
BTH_II1164
BTH_II1165
BTH_II1162
BTH_II1163
BTH_II1160
BTH_II1161
BTH_II1168
BTH_II1169
BTH_I1830
BTH_II1388
BTH_II1389
BTH_II1382
BTH_II1383
BTH_II1380
BTH_II1381
BTH_II1386
BTH_II1387
BTH_II1384
BTH_II1385
BTH_I0398
BTH_I0399
BTH_I0392
BTH_I0393
BTH_I0390
BTH_I0391
BTH_I0396
BTH_I0397
BTH_I0394
BTH_I0395
BTH_II0381
BTH_II0380
BTH_II0383
BTH_II0382
BTH_II0385
BTH_II0384
BTH_II0387
BTH_II0386
BTH_II0389
BTH_II0388
BTH_I1525
BTH_I2864
BTH_I2743
BTH_I2742
BTH_I2741
BTH_I2740
BTH_I2211
BTH_I1551
BTH_I2746
BTH_I0976
BTH_I0977
BTH_I0974
BTH_I0975
BTH_I0972
BTH_I0973
BTH_I0970
BTH_I0971
BTH_I2744
BTH_I0978
BTH_I0979
BTH_I2538
BTH_I2539
BTH_I2028
BTH_I2029
BTH_I2026
BTH_I2027
BTH_I2024
BTH_I2025
BTH_I2022
BTH_I2023
BTH_I2020
BTH_I2533
BTH_I0194
BTH_II2158
BTH_II2159
BTH_II2156
BTH_II2157
BTH_II2154
BTH_II2155
BTH_II2152
BTH_II2153
BTH_II2150
BTH_II2151
BTH_I1944
BTH_I1945
BTH_I1947
BTH_I1940
BTH_I1941
BTH_I1942
BTH_I1943
BTH_I1948
BTH_I1949
BTH_I0092
BTH_I0192
BTH_II0178
BTH_II0179
BTH_II0172
BTH_II0173
BTH_II0170
BTH_II0171
BTH_II0176
BTH_II0177
BTH_II0174
BTH_II0175
BTH_I1360
BTH_I1361
BTH_I1362
BTH_I1363
BTH_I1364
BTH_I1365
BTH_I1366
BTH_I1367
BTH_I1368
BTH_I1369
BTH_II0716
BTH_II0717
BTH_II0715
BTH_II0712
BTH_II0710
BTH_II0711
BTH_I0701
BTH_I0700
BTH_I0703
BTH_I0702
BTH_I0705
BTH_I0704
BTH_I0707
BTH_I0706
BTH_I0709
BTH_I0708
BTH_I2859
BTH_I2858
BTH_I2857
BTH_I2856
BTH_I2855
BTH_I2854
BTH_I2853
BTH_I2852
BTH_I2851
BTH_I2850
BTH_II1441
BTH_I1302
BTH_II1443
BTH_II1442
BTH_II1445
BTH_II1444
BTH_II1447
BTH_II1446
BTH_II1449
BTH_II1448
BTH_I1300
BTH_I0565
BTH_I0564
BTH_I0567
BTH_I0566
BTH_I0561
BTH_I0560
BTH_I0563
BTH_I0562
BTH_I1654
BTH_I0569
BTH_I1655
BTH_I1656
BTH_I1657
BTH_I0095
BTH_I0094
BTH_I2707
BTH_I2706
BTH_I2705
BTH_I2704
BTH_I2703
BTH_I2702
BTH_I2701
BTH_I2700
BTH_I2708
BTH_I0097
BTH_I3036
BTH_I3037
BTH_I3034
BTH_I3035
BTH_I3032
BTH_I3033
BTH_I3030
BTH_I3031
BTH_I3038
BTH_I3039
BTH_II0114
BTH_II0115
BTH_II0440
BTH_I2566
BTH_II0441
BTH_II0446
BTH_II0447
BTH_II0444
BTH_II0113
BTH_II0929
BTH_II0928
BTH_II0925
BTH_II0924
BTH_II0927
BTH_II0926
BTH_II0921
BTH_II0920
BTH_II0923
BTH_II0922
BTH_I1889
BTH_I1888
BTH_I1559
BTH_I1558
BTH_I0609
BTH_I1881
BTH_I1880
BTH_I1883
BTH_I1882
BTH_I1885
BTH_I1884
BTH_I1887
BTH_I1886
BTH_I1779
BTH_I1778
BTH_I1777
BTH_I1776
BTH_I1775
BTH_I1774
BTH_I1773
BTH_I1772
BTH_I1771
BTH_I1770
BTH_I1081
BTH_I1080
BTH_I1083
BTH_I1082
BTH_I1085
BTH_I1084
BTH_I1087
BTH_I1086
BTH_I1089
BTH_I1088
BTH_I0607
BTH_I0250
BTH_II0549
BTH_II0548
BTH_II0543
BTH_II0542
BTH_II0541
BTH_II0540
BTH_II0547
BTH_II0546
BTH_II0545
BTH_II0544
BTH_II1638
BTH_II1639
BTH_II1148
BTH_II1149
BTH_II1632
BTH_II1633
BTH_II1146
BTH_II1147
BTH_II1636
BTH_II1637
BTH_II1634
BTH_II1635
BTH_I2530
BTH_I1265
BTH_I1264
BTH_I1267
BTH_I1266
BTH_I1261
BTH_I1260
BTH_I0918
BTH_I0919
BTH_I0914
BTH_I0915
BTH_I0916
BTH_I0917
BTH_I0910
BTH_I0911
BTH_I0912
BTH_I0913
BTH_I2512
BTH_I2045
BTH_I2510
BTH_I2511
BTH_I2516
BTH_I2517
BTH_I2042
BTH_I2515
BTH_I2518
BTH_I2519
BTH_I2048
BTH_I2049
BTH_II2174
BTH_II2176
BTH_II2177
BTH_II2170
BTH_II2171
BTH_II2172
BTH_I0515
BTH_II2178
BTH_II2179
BTH_II1795
BTH_II1794
BTH_II1797
BTH_II1796
BTH_II1791
BTH_II1242
BTH_II1793
BTH_II1240
BTH_I1968
BTH_I1969
BTH_I1962
BTH_I1963
BTH_I1960
BTH_I1961
BTH_I1966
BTH_I1967
BTH_I1964
BTH_I1965
BTH_II1999
BTH_II1998
BTH_II1996
BTH_II1995
BTH_II1994
BTH_II1993
BTH_II1992
BTH_II1991
BTH_II1990
BTH_II0488
BTH_II0489
BTH_II0486
BTH_II0487
BTH_II0484
BTH_II0485
BTH_II0482
BTH_II0483
BTH_II0480
BTH_II0481
BTH_II0150
BTH_II0151
BTH_II0152
BTH_II0153
BTH_II0154
BTH_II0155
BTH_II0156
BTH_II0157
BTH_II0158
BTH_II0159
BTH_I1346
BTH_I1347
BTH_I1344
BTH_I1345
BTH_I1342
BTH_I1343
BTH_I1340
BTH_I1341
BTH_I1348
BTH_I1349
BTH_II0734
BTH_II0735
BTH_II0736
BTH_II0737
BTH_II0730
BTH_II0731
BTH_II0732
BTH_II0733
BTH_II0738
BTH_II0739
BTH_II1283
BTH_II1282
BTH_II1281
BTH_II1280
BTH_II1287
BTH_II1286
BTH_II1285
BTH_II1284
BTH_II1289
BTH_II1288
BTH_I0767
BTH_I0766
BTH_I0765
BTH_I0764
BTH_I0763
BTH_I0762
BTH_I0761
BTH_I0760
BTH_I0769
BTH_I0768
BTH_I2875
BTH_I2874
BTH_I2877
BTH_I2876
BTH_I2871
BTH_I2870
BTH_I2873
BTH_I2872
BTH_I2879
BTH_I2878
BTH_II1467
BTH_II1466
BTH_II1465
BTH_II1464
BTH_II1463
BTH_II1462
BTH_II1461
BTH_II1460
BTH_II1469
BTH_II1468
BTH_I0589
BTH_I0588
BTH_I0583
BTH_I0582
BTH_I0581
BTH_I0580
BTH_I0587
BTH_I0586
BTH_I0585
BTH_I0584
BTH_I3238
BTH_I3239
BTH_I3230
BTH_I3231
BTH_I3232
BTH_I3233
BTH_I3234
BTH_I3235
BTH_I3236
BTH_I3237
BTH_I1594
BTH_I2729
BTH_I2728
BTH_I2725
BTH_I2724
BTH_I2727
BTH_I2726
BTH_I2721
BTH_I2720
BTH_I2723
BTH_I2722
BTH_I2147
BTH_I1733
BTH_I3058
BTH_I3059
BTH_I1044
BTH_I3054
BTH_I3055
BTH_I3056
BTH_I3057
BTH_I3050
BTH_I3051
BTH_I3052
BTH_I3053
BTH_I1730
BTH_I1041
BTH_I1736
BTH_I1735
BTH_I1734
BTH_II0808
BTH_I0823
BTH_I0828
BTH_II0803
BTH_I0014
BTH_I2189
BTH_I2188
BTH_II0901
BTH_II0900
BTH_II0907
BTH_II0906
BTH_II0905
BTH_II0904
BTH_I2181
BTH_I2180
BTH_I2183
BTH_II0908
BTH_I2185
BTH_I2184
BTH_I2187
BTH_I2186
BTH_I1571
BTH_I1570
BTH_I1573
BTH_I1572
BTH_I1575
BTH_I1574
BTH_I1577
BTH_I1576
BTH_I1579
BTH_I1578
BTH_I1755
BTH_I1754
BTH_I1757
BTH_I1756
BTH_I1751
BTH_I1750
BTH_I1753
BTH_I1752
BTH_I1759
BTH_I1758
BTH_II1610
BTH_II1611
BTH_II1612
BTH_II1613
BTH_II1615
BTH_II1616
BTH_II1617
BTH_II1618
BTH_II1619
BTH_I0240
BTH_I0933
BTH_I0930
BTH_I0931
BTH_I0244
BTH_I0245
BTH_I0246
BTH_I0247
BTH_I0248
BTH_I0249
BTH_I0938
BTH_I0939
BTH_I2068
BTH_I2069
BTH_I2062
BTH_I2063
BTH_I2060
BTH_I2061
BTH_I2066
BTH_I2067
BTH_I2064
BTH_I2065
BTH_II2198
BTH_II2199
BTH_II2192
BTH_II2193
BTH_II2190
BTH_II2191
BTH_II2196
BTH_II2197
BTH_II2194
BTH_II2195
BTH_II0136
BTH_II0137
BTH_II0134
BTH_II0135
BTH_II0132
BTH_II0133
BTH_II0130
BTH_II0131
BTH_II0138
BTH_II0139
BTH_I1328
BTH_I1329
BTH_I1324
BTH_I1325
BTH_I1326
BTH_I1327
BTH_I1320
BTH_I1321
BTH_I1322
BTH_I1323
BTH_II1269
BTH_II1268
BTH_II1261
BTH_II1260
BTH_II1263
BTH_II1262
BTH_II1265
BTH_II1264
BTH_II1267
BTH_II1266
BTH_I0039
BTH_I0038
BTH_I0749
BTH_I0748
BTH_I0033
BTH_I0744
BTH_I0747
BTH_I0746
BTH_I0741
BTH_I0740
BTH_I0743
BTH_I0034
BTH_I2899
BTH_I2893
BTH_I2892
BTH_I2891
BTH_I2890
BTH_II1409
BTH_II1408
BTH_II1405
BTH_II1407
BTH_II1406
BTH_II1401
BTH_II1400
BTH_II1403
BTH_II1402
BTH_I3218
BTH_I3219
BTH_I3216
BTH_I3217
BTH_I3214
BTH_I3215
BTH_I3212
BTH_I3213
BTH_I3210
BTH_I3211
BTH_I0086
BTH_I0087
BTH_I3072
BTH_I3073
BTH_I3070
BTH_I3071
BTH_I3076
BTH_I3077
BTH_I3074
BTH_I3075
BTH_I3078
BTH_I3079
BTH_I0088
BTH_I0089
BTH_I2303
BTH_I2302
BTH_I2301
BTH_I2300
BTH_I2306
BTH_I2305
BTH_I2304
BTH_I2309
BTH_I2308
BTH_I1517
BTH_I1516
BTH_I1513
BTH_I1512
BTH_I1511
BTH_I1510
BTH_I1519
BTH_I1518
BTH_II2031
BTH_II2030
BTH_II2033
BTH_II2032
BTH_II2035
BTH_II2034
BTH_II2037
BTH_II2036
BTH_II2039
BTH_II2038
BTH_II0671
BTH_II0670
BTH_II0673
BTH_II0672
BTH_II0675
BTH_II0674
BTH_II0677
BTH_II0676
BTH_II0679
BTH_II0678
BTH_I1535
BTH_I1534
BTH_I1537
BTH_II1676
BTH_II1674
BTH_II1675
BTH_II1672
BTH_II1673
BTH_II1670
BTH_II1671
BTH_I1827
BTH_II1678
BTH_II1679
BTH_I0886
BTH_I1825
BTH_I0555
BTH_I1824
BTH_I0556
BTH_I0482
BTH_I0483
BTH_I0480
BTH_I0481
BTH_I0486
BTH_I0487
BTH_I0484
BTH_I0485
BTH_I0550
BTH_I0488
BTH_I0489
BTH_I0551
BTH_I0552
BTH_I0553
BTH_I2930
BTH_I2931
BTH_I2932
BTH_I2933
BTH_I2934
BTH_I2935
BTH_I2936
BTH_I2937
BTH_I2938
BTH_I2939
BTH_I0266
BTH_I0267
BTH_I0264
BTH_I0265
BTH_I0262
BTH_I0263
BTH_I0260
BTH_I0261
BTH_I0268
BTH_I0269
BTH_II2016
BTH_II1092
BTH_II1093
BTH_II1090
BTH_II1091
BTH_II1096
BTH_II1097
BTH_II1094
BTH_II1095
BTH_II1098
BTH_II1099
BTH_II2208
BTH_II2209
BTH_II2202
BTH_II2203
BTH_II2200
BTH_II2201
BTH_II2206
BTH_II2207
BTH_II2204
BTH_II2205
BTH_I0608
BTH_I1650
BTH_I1303
BTH_I1652
BTH_I1301
BTH_I1306
BTH_I1307
BTH_I1304
BTH_I1305
BTH_I1658
BTH_I1659
BTH_I1308
BTH_I1309
BTH_II0448
BTH_II0449
BTH_II0118
BTH_II0119
BTH_II0442
BTH_II0443
BTH_II0116
BTH_II0117
BTH_II0110
BTH_II0111
BTH_II0112
BTH_II0445
BTH_II0838
BTH_II0021
BTH_II1799
BTH_II1798
BTH_II1249
BTH_II1248
BTH_II1247
BTH_II1246
BTH_II1245
BTH_II1244
BTH_II1243
BTH_II1790
BTH_II1241
BTH_II1792
BTH_II1045
BTH_II1044
BTH_II1511
BTH_II1046
BTH_II1041
BTH_I1643
BTH_II1515
BTH_I1314
BTH_II1514
BTH_I1317
BTH_II1423
BTH_II1422
BTH_II1421
BTH_II1420
BTH_II1427
BTH_II1426
BTH_II1425
BTH_II1424
BTH_I1311
BTH_II1429
BTH_II1428
BTH_I1646
BTH_I0011
BTH_I0010
BTH_I0013
BTH_I0012
BTH_I0015
BTH_I1313
BTH_I0017
BTH_I0016
BTH_I0019
BTH_I0018
BTH_I1312
BTH_I3274
BTH_I3275
BTH_I3276
BTH_I3270
BTH_I3271
BTH_I3272
BTH_I3273
BTH_I3278
BTH_I3279
BTH_I2008
BTH_I2009
BTH_I3098
BTH_I3099
BTH_I3090
BTH_I3096
BTH_I3097
BTH_I2558
BTH_I2559
BTH_I2329
BTH_I2328
BTH_I2321
BTH_I2320
BTH_I2323
BTH_I2322
BTH_I2325
BTH_I2324
BTH_I2327
BTH_I2326
BTH_I1829
BTH_I1828
BTH_I1538
BTH_I1823
BTH_I1822
BTH_I1821
BTH_I1536
BTH_I1531
BTH_I1826
BTH_I1533
BTH_I1532
BTH_II2017
BTH_I0341
BTH_II2015
BTH_II2013
BTH_II2012
BTH_II2011
BTH_I0612
BTH_I0343
BTH_II2019
BTH_II2018
BTH_I0610
BTH_I0345
BTH_I0344
BTH_I0347
BTH_I0346
BTH_I0846
BTH_I1791
BTH_I1790
BTH_I1793
BTH_I1792
BTH_I1795
BTH_I1794
BTH_I1797
BTH_I1796
BTH_I1799
BTH_I1798
BTH_II0309
BTH_II0308
BTH_II0655
BTH_II0654
BTH_II0653
BTH_II0652
BTH_II0651
BTH_II0650
BTH_II0301
BTH_II0300
BTH_II0303
BTH_II0302
BTH_II0305
BTH_II0304
BTH_II0307
BTH_II0306
BTH_II1658
BTH_II1659
BTH_II1654
BTH_II1655
BTH_II1656
BTH_II1657
BTH_II1650
BTH_II1651
BTH_II1652
BTH_II1653
BTH_I0468
BTH_I0469
BTH_I0460
BTH_I0461
BTH_I0462
BTH_I0463
BTH_I0464
BTH_I0465
BTH_I0466
BTH_I0467
BTH_I2916
BTH_I2917
BTH_I2914
BTH_I2915
BTH_I2912
BTH_I2913
BTH_I2910
BTH_I2911
BTH_I2918
BTH_I2919
BTH_I0208
BTH_I0209
BTH_I0204
BTH_I0205
BTH_I0206
BTH_I0207
BTH_I0200
BTH_I0201
BTH_I0202
BTH_I0203
BTH_II2220
BTH_II2221
BTH_II2222
BTH_II2223
BTH_II2224
BTH_II2225
BTH_II2226
BTH_II2227
BTH_II2228
BTH_II2229
BTH_II0657
BTH_II0979
BTH_II0656
BTH_II0659
BTH_II0658
BTH_II0882
BTH_II0883
BTH_II0880
BTH_II0881
BTH_II0886
BTH_II0887
BTH_II0884
BTH_II0885
BTH_II0888
BTH_II0889
BTH_I1492
BTH_I1493
BTH_I1490
BTH_I1491
BTH_I1496
BTH_I1497
BTH_I1494
BTH_I1495
BTH_I1498
BTH_I1499
BTH_I1676
BTH_I1677
BTH_I1674
BTH_I1675
BTH_I1672
BTH_I1673
BTH_I1670
BTH_I1671
BTH_I1678
BTH_I1679
BTH_II0460
BTH_II0461
BTH_II0462
BTH_II0463
BTH_II0464
BTH_II0465
BTH_II0466
BTH_II0467
BTH_II0468
BTH_II0469
BTH_II1225
BTH_II1224
BTH_II1227
BTH_II1226
BTH_II1221
BTH_II1220
BTH_II1223
BTH_II1222
BTH_II1229
BTH_II1228
BTH_II0796
BTH_II0797
BTH_II0794
BTH_II0795
BTH_II0792
BTH_II0793
BTH_II0790
BTH_II0791
BTH_II0798
BTH_II0799
BTH_I2126
BTH_I0077
BTH_I0076
BTH_I0075
BTH_I0073
BTH_I0072
BTH_I0071
BTH_I0070
BTH_I0079
BTH_I0078
BTH_I3258
BTH_I3259
BTH_I3252
BTH_I3253
BTH_I3250
BTH_I3251
BTH_I3256
BTH_I3257
BTH_I3254
BTH_I3255
BTH_I0693
BTH_I0692
BTH_I0691
BTH_I0690
BTH_I0697
BTH_I0696
BTH_I0695
BTH_I0694
BTH_I0699
BTH_I0698
BTH_I2699
BTH_I2698
BTH_I2129
BTH_I0835
BTH_I2691
BTH_I2122
BTH_I2121
BTH_I2692
BTH_I2695
BTH_I2694
BTH_I2125
BTH_I2696
BTH_I0839
BTH_I0838
BTH_I2349
BTH_I2348
BTH_I2347
BTH_I2346
BTH_I2345
BTH_I2344
BTH_I2343
BTH_I2342
BTH_I2341
BTH_I2340
BTH_II2079
BTH_II2078
BTH_II2075
BTH_II2074
BTH_II2077
BTH_II2076
BTH_II2071
BTH_II2070
BTH_II2073
BTH_II2072
BTH_I1801
BTH_I1800
BTH_I1803
BTH_I1802
BTH_I1805
BTH_I1804
BTH_I1807
BTH_I1806
BTH_I1809
BTH_I1808
BTH_II0639
BTH_II0638
BTH_II0329
BTH_II0328
BTH_II0327
BTH_II0326
BTH_II0325
BTH_II0324
BTH_II0631
BTH_II0322
BTH_II0321
BTH_II0320
BTH_I1113
BTH_I1112
BTH_I1111
BTH_I1110
BTH_I1117
BTH_I1116
BTH_I1115
BTH_I1114
BTH_I1119
BTH_I1118
BTH_I0198
BTH_I0199
BTH_I0448
BTH_I0449
BTH_I0446
BTH_I0447
BTH_I0444
BTH_I0445
BTH_I0442
BTH_I0443
BTH_I0440
BTH_I0441
BTH_I2978
BTH_I2979
BTH_I2974
BTH_I2975
BTH_I2976
BTH_I2977
BTH_I2971
BTH_I2973
BTH_I0222
BTH_I0223
BTH_I0996
BTH_I0221
BTH_I0226
BTH_I0991
BTH_I0992
BTH_I0225
BTH_I0228
BTH_I0229
BTH_I0998
BTH_I0999
BTH_II2246
BTH_II2247
BTH_II2244
BTH_II2245
BTH_II2242
BTH_II2243
BTH_II2240
BTH_II2241
BTH_II2248
BTH_II2249
BTH_I2598
BTH_I2599
BTH_I2592
BTH_I2593
BTH_I2590
BTH_I2591
BTH_I2597
BTH_I2594
BTH_I2595
BTH_I1478
BTH_I1479
BTH_I1470
BTH_I1471
BTH_I1472
BTH_I1473
BTH_I1474
BTH_I1475
BTH_I1476
BTH_I1477
BTH_I1618
BTH_I1619
BTH_I1614
BTH_I1615
BTH_I1616
BTH_I1617
BTH_I1610
BTH_I1611
BTH_I1612
BTH_I1613
BTH_II1801
BTH_II0407
BTH_II0404
BTH_II0405
BTH_II0402
BTH_II0403
BTH_II0400
BTH_II1806
BTH_II1809
BTH_II1808
BTH_II0408
BTH_II0409
BTH_I3183
BTH_II1759
BTH_II1758
BTH_II1209
BTH_II1208
BTH_II1751
BTH_II1750
BTH_II1753
BTH_II1752
BTH_II1755
BTH_II1754
BTH_II1757
BTH_II1756
BTH_I2138
BTH_I2139
BTH_I0059
BTH_I0058
BTH_I0055
BTH_I0054
BTH_I0057
BTH_I0056
BTH_I0051
BTH_I0050
BTH_I0053
BTH_I0052
BTH_I2688
BTH_I2137
BTH_I0091
BTH_I0090
BTH_I0093
BTH_II0989
BTH_II0988
BTH_II0983
BTH_II0982
BTH_II0981
BTH_II0980
BTH_II0987
BTH_II0986
BTH_II0985
BTH_II0984
BTH_I2100
BTH_I2103
BTH_I2102
BTH_I2105
BTH_I2104
BTH_I2107
BTH_I2106
BTH_I2109
BTH_I2108
BTH_I0096
BTH_I2143
BTH_II2053
BTH_II2052
BTH_II2051
BTH_II2050
BTH_II2057
BTH_II2056
BTH_II2055
BTH_II2054
BTH_II2059
BTH_II2058
BTH_I2365
BTH_I2364
BTH_I2367
BTH_I2366
BTH_I2361
BTH_I2360
BTH_I2363
BTH_I2362
BTH_I2369
BTH_I2368
BTH_I1867
BTH_I1866
BTH_I1865
BTH_I1864
BTH_I1863
BTH_I1862
BTH_I1861
BTH_I1860
BTH_I1869
BTH_I1868
BTH_I1283
BTH_I1282
BTH_I1281
BTH_I1280
BTH_I1287
BTH_I1286
BTH_I1285
BTH_I1284
BTH_I1289
BTH_I1288
BTH_II0613
BTH_II0612
BTH_II0347
BTH_II0610
BTH_II0617
BTH_II0340
BTH_II0343
BTH_II0342
BTH_II0619
BTH_II0618
BTH_II0349
BTH_II0348
BTH_I1139
BTH_I1131
BTH_I1130
BTH_I1133
BTH_I1132
BTH_I1135
BTH_I1134
BTH_I1137
BTH_I1136
BTH_I0424
BTH_I0425
BTH_I0426
BTH_I0427
BTH_I0420
BTH_I0421
BTH_I0422
BTH_I0423
BTH_I0428
BTH_I0429
BTH_I2952
BTH_I2953
BTH_I2950
BTH_I2951
BTH_I2956
BTH_I2957
BTH_I2954
BTH_I2955
BTH_I2958
BTH_I2959
BTH_II1562
BTH_II0587
BTH_II1560
BTH_II1561
BTH_II1566
BTH_II1567
BTH_II1564
BTH_II1565
BTH_II1568
BTH_II1569
BTH_I3195
BTH_I3194
BTH_I3197
BTH_I3196
BTH_I3191
BTH_I3190
BTH_I3193
BTH_I3192
BTH_I3199
BTH_I3198
BTH_II2268
BTH_II0589
BTH_II2264
BTH_II2265
BTH_II2266
BTH_II0236
BTH_II2260
BTH_II2261
BTH_II2262
BTH_II2263
BTH_I1458
BTH_I1459
BTH_I1456
BTH_I1457
BTH_I1454
BTH_I1455
BTH_I1452
BTH_I1453
BTH_I1450
BTH_I1451
BTH_I1632
BTH_I1633
BTH_I1630
BTH_I1631
BTH_I1636
BTH_I1637
BTH_I1634
BTH_I1635
BTH_I1638
BTH_I1639
BTH_II1827
BTH_II1826
BTH_II1825
BTH_II1824
BTH_II1823
BTH_II0429
BTH_II1821
BTH_II1820
BTH_II0424
BTH_II0425
BTH_II0426
BTH_II0427
BTH_II0420
BTH_II0421
BTH_II0422
BTH_II0423
BTH_II1779
BTH_II1778
BTH_II1776
BTH_II1775
BTH_II1774
BTH_II1773
BTH_II1772
BTH_II1771
BTH_II1770
BTH_II1056
BTH_II1057
BTH_II1054
BTH_II1055
BTH_II1500
BTH_II1501
BTH_II1502
BTH_II1503
BTH_II0288
BTH_II0289
BTH_II0280
BTH_II0281
BTH_II0282
BTH_II0283
BTH_II0284
BTH_II0285
BTH_II0286
BTH_II0287
BTH_II1485
BTH_II1484
BTH_II1487
BTH_II1486
BTH_II1481
BTH_II1480
BTH_II1482
BTH_II1489
BTH_II1488
BTH_I2013
BTH_I2012
BTH_I2543
BTH_I2542
BTH_I2545
BTH_I2016
BTH_I2167
BTH_I2166
BTH_I2165
BTH_I2164
BTH_I2163
BTH_I2162
BTH_I2161
BTH_I2160
BTH_I2546
BTH_I2169
BTH_I2168
BTH_I1820
BTH_I2389
BTH_I2388
BTH_I2383
BTH_I2382
BTH_I2381
BTH_I2380
BTH_I2387
BTH_I2386
BTH_I2385
BTH_I2384
BTH_I0626
BTH_I0627
BTH_I0624
BTH_II0586
BTH_I0337
BTH_I0330
BTH_I0331
BTH_I0332
BTH_I0333
BTH_I1849
BTH_I1848
BTH_I1845
BTH_I1844
BTH_I1847
BTH_I1846
BTH_I1841
BTH_I1840
BTH_I1843
BTH_I1842
BTH_II0354
BTH_II0369
BTH_II0368
BTH_II0363
BTH_II0362
BTH_II0361
BTH_II0360
BTH_II0367
BTH_II0366
BTH_II0365
BTH_II0364
BTH_I1159
BTH_I1158
BTH_I1157
BTH_I1156
BTH_I1155
BTH_I1154
BTH_I1153
BTH_I1152
BTH_I1151
BTH_I1150
BTH_I0158
BTH_I0159
BTH_I0408
BTH_I0409
BTH_I0150
BTH_I0151
BTH_I0152
BTH_I0401
BTH_I0406
BTH_I0407
BTH_I0404
BTH_I0157
BTH_II1548
BTH_II1549
BTH_II1018
BTH_II1019
BTH_II1540
BTH_II1013
BTH_II1542
BTH_II1011
BTH_II1016
BTH_II1545
BTH_II1014
BTH_II1015
BTH_I3179
BTH_I3178
BTH_I3173
BTH_I3172
BTH_I3171
BTH_I3170
BTH_I3177
BTH_I3176
BTH_I3175
BTH_I3174
BTH_I1520
BTH_II0312
BTH_II0641
BTH_II0310
BTH_II0643
BTH_II0644
BTH_II0645
BTH_II0646
BTH_II2144
BTH_II0647
BTH_I1521
BTH_II2142
BTH_I2440
BTH_I2441
BTH_I2442
BTH_I2443
BTH_I2444
BTH_I2445
BTH_I2446
BTH_I2447
BTH_I2448
BTH_I2449
BTH_I1434
BTH_I1436
BTH_I1437
BTH_I1430
BTH_I1431
BTH_I1432
BTH_I1433
BTH_I1438
BTH_I1439
BTH_I1388
BTH_I1389
BTH_I1382
BTH_I1383
BTH_I1380
BTH_I1381
BTH_I1386
BTH_I1387
BTH_I1384
BTH_I1385
BTH_I2268
BTH_I2269
BTH_II1849
BTH_II1848
BTH_II1845
BTH_II1844
BTH_II1847
BTH_II1846
BTH_II1841
BTH_II1840
BTH_II1843
BTH_II1842
BTH_I2260
BTH_I1103
BTH_I2261
BTH_I1109
BTH_II2010
BTH_II1715
BTH_II1714
BTH_II1717
BTH_II1716
BTH_II1711
BTH_II1710
BTH_II1713
BTH_II1712
BTH_II1719
BTH_II0002
BTH_II0003
BTH_II0001
BTH_II0006
BTH_II0007
BTH_II0004
BTH_II0005
BTH_II0008
BTH_II0009
BTH_I0363
BTH_I0362
BTH_I0361
BTH_I0360
BTH_I0367
BTH_I0366
BTH_I0365
BTH_I0364
BTH_I0369
BTH_I0368
BTH_I2639
BTH_I2638
BTH_I2149
BTH_I2148
BTH_I2145
BTH_I2144
BTH_I2631
BTH_I2630
BTH_I2637
BTH_I2140
BTH_I2635
BTH_I2142
BTH_II2099
BTH_II2098
BTH_II2097
BTH_II2096
BTH_II2095
BTH_II2094
BTH_II2093
BTH_II2092
BTH_II2091
BTH_II2090
BTH_I2783
BTH_I1175
BTH_I1174
BTH_I1177
BTH_I1176
BTH_I1171
BTH_I1170
BTH_I1173
BTH_I1172
BTH_I1179
BTH_I1178
BTH_I0178
BTH_I0179
BTH_I0176
BTH_I0177
BTH_I0174
BTH_I0175
BTH_I0172
BTH_I0173
BTH_I0170
BTH_I0171
BTH_I2998
BTH_I2999
BTH_I2996
BTH_I2997
BTH_I2994
BTH_I2995
BTH_I2992
BTH_I2993
BTH_I2990
BTH_I2991
BTH_II1528
BTH_II1529
BTH_II1527
BTH_II1524
BTH_II1525
BTH_II1522
BTH_II1523
BTH_II1520
BTH_II1521
BTH_II1030
BTH_II1031
BTH_II1032
BTH_II1033
BTH_II1034
BTH_II1035
BTH_II1036
BTH_II1037
BTH_II1038
BTH_II1039
BTH_I3151
BTH_I3150
BTH_I3153
BTH_I3152
BTH_I3155
BTH_I3154
BTH_I3157
BTH_I3156
BTH_I3159
BTH_I3158
BTH_I0284
BTH_I0285
BTH_I0286
BTH_I0287
BTH_I0280
BTH_I0281
BTH_I0282
BTH_I0283
BTH_I0288
BTH_I0289
BTH_I1011
BTH_I2282
BTH_I2283
BTH_I2280
BTH_I2281
BTH_I2286
BTH_I2287
BTH_I2284
BTH_I2285
BTH_I2288
BTH_I2289
BTH_I0820
BTH_I0821
BTH_I0822
BTH_II0809
BTH_I0824
BTH_I0825
BTH_I0826
BTH_I0827
BTH_II0802
BTH_I0829
BTH_II0800
BTH_II0801
BTH_II0806
BTH_II0807
BTH_II0804
BTH_II0805
BTH_I2466
BTH_I2467
BTH_I2464
BTH_I2465
BTH_I2462
BTH_I2463
BTH_I2460
BTH_I2461
BTH_I2468
BTH_I2469
BTH_I1418
BTH_I1419
BTH_I1412
BTH_I1413
BTH_I1410
BTH_I1411
BTH_I1416
BTH_I1417
BTH_I1414
BTH_I1415
BTH_II2372
BTH_II2373
BTH_II2370
BTH_II2371
BTH_II1863
BTH_II1862
BTH_II1861
BTH_II1860
BTH_II1867
BTH_II1866
BTH_II1865
BTH_II1864
BTH_II1869
BTH_II1868
BTH_II1739
BTH_II1738
BTH_II1733
BTH_II1732
BTH_II1731
BTH_II1730
BTH_II1737
BTH_II1736
BTH_II1735
BTH_II1734
BTH_I2690
BTH_I2693
BTH_II0028
BTH_II0029
BTH_I2120
BTH_II0020
BTH_I2127
BTH_II0022
BTH_II0023
BTH_II0024
BTH_II0025
BTH_II0026
BTH_II0027
BTH_I2697
BTH_I2124
BTH_I0349
BTH_I0348
BTH_I0619
BTH_I0618
BTH_I0613
BTH_I0340
BTH_I0611
BTH_I0342
BTH_I0617
BTH_I0616
BTH_I0615
BTH_I0614
BTH_II1197
BTH_II1196
BTH_II1195
BTH_II1194
BTH_II1193
BTH_II1192
BTH_II1191
BTH_II1199
BTH_II1198
BTH_I2611
BTH_I2610
BTH_I2613
BTH_I2612
BTH_I2615
BTH_I2614
BTH_I2617
BTH_I2616
BTH_I2619
BTH_I2618
BTH_I1993
BTH_I1992
BTH_I1991
BTH_I1990
BTH_I1997
BTH_I1996
BTH_I1995
BTH_I1994
BTH_I1999
BTH_I1998
BTH_I1199
BTH_I1198
BTH_I1193
BTH_I1192
BTH_I1191
BTH_I1190
BTH_I1197
BTH_I1196
BTH_I1195
BTH_I1194
BTH_II1504
BTH_II1505
BTH_II1506
BTH_II1507
BTH_II1052
BTH_II1053
BTH_II1050
BTH_II1051
BTH_II1508
BTH_II1509
BTH_II1058
BTH_II1059
BTH_I0114
BTH_I0115
BTH_I0116
BTH_I0117
BTH_I0110
BTH_I0111
BTH_I0112
BTH_I0113
BTH_I0118
BTH_I0119
BTH_II0222
BTH_II0223
BTH_II0592
BTH_II0221
BTH_II0594
BTH_II0595
BTH_I3137
BTH_I3136
BTH_I3135
BTH_I3134
BTH_I3133
BTH_I3132
BTH_I3131
BTH_I3130
BTH_II0225
BTH_I3139
BTH_I3138
BTH_II0820
BTH_II0821
BTH_II0822
BTH_II0823
BTH_II0824
BTH_II0825
BTH_II0826
BTH_II0827
BTH_II0828
BTH_II0829
BTH_I2262
BTH_I2263
BTH_I2264
BTH_I2266
BTH_I2267
BTH_I0807
BTH_I0804
BTH_I0805
BTH_I0802
BTH_I0803
BTH_I0800
BTH_I0801
BTH_I0808
BTH_I0809
BTH_I2408
BTH_I2409
BTH_I2404
BTH_I2405
BTH_I2406
BTH_I2407
BTH_I2400
BTH_I2401
BTH_I2402
BTH_I2403
BTH_II2358
BTH_II2359
BTH_II2350
BTH_II2351
BTH_II2352
BTH_II2353
BTH_II2354
BTH_II2355
BTH_II2356
BTH_II2357
BTH_I1696
BTH_I1697
BTH_I1690
BTH_I1691
BTH_I1692
BTH_I1693
BTH_I1698
BTH_I1699
BTH_II1889
BTH_II1888
BTH_II1881
BTH_II1880
BTH_II1883
BTH_II1882
BTH_II1885
BTH_II1884
BTH_II1887
BTH_II1886
BTH_I1530
BTH_II0598
BTH_II0599
BTH_II0228
BTH_II0229
BTH_II0590
BTH_II0591
BTH_II0220
BTH_II0593
BTH_II0226
BTH_II0227
BTH_II0596
BTH_II0597
BTH_I1030
BTH_I1031
BTH_I1032
BTH_I1033
BTH_I1034
BTH_I1035
BTH_I1036
BTH_I1037
BTH_I1038
BTH_I1039
BTH_II0048
BTH_II0049
BTH_II0046
BTH_II0047
BTH_II0044
BTH_II0045
BTH_II0042
BTH_II0043
BTH_II0040
BTH_II0041
BTH_I0329
BTH_I0328
BTH_I0327
BTH_I0326
BTH_I0325
BTH_I0324
BTH_I0323
BTH_I0322
BTH_I0321
BTH_I0320
BTH_I0631
BTH_I0630
BTH_I0633
BTH_I0632
BTH_I0635
BTH_I0634
BTH_I0637
BTH_I0636
BTH_I0638
BTH_I2534
BTH_I2535
BTH_I2536
BTH_II1311
BTH_II1310
BTH_II1313
BTH_I2537
BTH_II1315
BTH_II1314
BTH_II1317
BTH_II1316
BTH_II1319
BTH_II1318
BTH_I2531
BTH_I2532
BTH_I2021
BTH_I2677
BTH_I2676
BTH_I2675
BTH_I2674
BTH_I2673
BTH_I2672
BTH_I2671
BTH_I2670
BTH_I2679
BTH_I2678
BTH_I2093
BTH_I2092
BTH_I2091
BTH_I2090
BTH_I2097
BTH_I2096
BTH_I2095
BTH_I2094
BTH_I2099
BTH_I2098
BTH_I1209
BTH_I1208
BTH_I1203
BTH_I1202
BTH_I1201
BTH_I1200
BTH_I1207
BTH_I1206
BTH_I1205
BTH_I1204
BTH_II0699
BTH_II0698
BTH_II0693
BTH_II0692
BTH_II0691
BTH_II0690
BTH_II0697
BTH_II0696
BTH_II0695
BTH_II0694
BTH_II1312
BTH_II1079
BTH_II1074
BTH_II1075
BTH_II1076
BTH_II1077
BTH_II1070
BTH_II1071
BTH_II1072
BTH_II1073
BTH_I0138
BTH_I0139
BTH_I0132
BTH_I0133
BTH_I0130
BTH_I0131
BTH_I0137
BTH_I0134
BTH_I0135
BTH_I3119
BTH_I3118
BTH_I3115
BTH_I3114
BTH_I3117
BTH_I3116
BTH_I3111
BTH_I3110
BTH_I3113
BTH_I3112
BTH_I0796
BTH_II0635
BTH_I0794
BTH_I0795
BTH_I0792
BTH_I0793
BTH_I0790
BTH_II0634
BTH_II0637
BTH_I0798
BTH_I0799
BTH_II0846
BTH_II0847
BTH_II0844
BTH_II0636
BTH_I2798
BTH_II0843
BTH_I2248
BTH_II0841
BTH_I2246
BTH_I2795
BTH_I2796
BTH_I2245
BTH_I2790
BTH_I2243
BTH_I2792
BTH_I2793
BTH_II0633
BTH_II0632
BTH_I0868
BTH_I0869
BTH_I0864
BTH_I0865
BTH_I0866
BTH_I0867
BTH_I0860
BTH_I0861
BTH_I0862
BTH_I0863
BTH_I1548
BTH_I1897
BTH_I2422
BTH_I2423
BTH_I2420
BTH_I2421
BTH_I2426
BTH_I2427
BTH_I2424
BTH_I2425
BTH_I2428
BTH_II2338
BTH_II2339
BTH_II2336
BTH_II2337
BTH_II2334
BTH_II2335
BTH_II2332
BTH_II2333
BTH_II2330
BTH_II2331
BTH_I1546
BTH_I1547
BTH_I2279
BTH_I2278
BTH_I2277
BTH_I2276
BTH_II0200
BTH_II0201
BTH_II0202
BTH_II0203
BTH_II0204
BTH_II0205
BTH_II0206
BTH_II0207
BTH_II0208
BTH_II0209
BTH_I1016
BTH_I1017
BTH_I1014
BTH_I1015
BTH_I1012
BTH_I1013
BTH_I1010
BTH_I0195
BTH_I0196
BTH_I1018
BTH_I1019
BTH_I0197
BTH_I0190
BTH_I0191
BTH_II0064
BTH_II0065
BTH_II0066
BTH_II0067
BTH_II0060
BTH_II0061
BTH_II0062
BTH_II0063
BTH_I0193
BTH_II0068
BTH_II0069
BTH_I0657
BTH_I0304
BTH_I0655
BTH_I0306
BTH_I0301
BTH_I0300
BTH_I0303
BTH_I0650
BTH_I0309
BTH_I0308
BTH_I0659
BTH_I0658
BTH_I1094
BTH_II1337
BTH_II1336
BTH_II1335
BTH_II1334
BTH_II1333
BTH_II1332
BTH_II1331
BTH_II1330
BTH_I1760
BTH_II1339
BTH_II1338
BTH_I0049
BTH_I1762
BTH_I1091
BTH_I3308
BTH_I3309
BTH_I3300
BTH_I3301
BTH_I3302
BTH_I3303
BTH_I3304
BTH_I3305
BTH_I3306
BTH_I3307
BTH_I2659
BTH_I2658
BTH_I2655
BTH_I2654
BTH_I2657
BTH_I2656
BTH_I2651
BTH_I2650
BTH_I2653
BTH_I2652
BTH_I1095
BTH_I1221
BTH_I1220
BTH_I1223
BTH_I1222
BTH_I1225
BTH_I1224
BTH_I1227
BTH_I1226
BTH_I1229
BTH_I1228
BTH_I0994
BTH_I0995
BTH_I0220
BTH_I0997
BTH_I0990
BTH_I0227
BTH_I0224
BTH_I0993
BTH_II1922
BTH_II1923
BTH_II1920
BTH_II1921
BTH_II1926
BTH_II1927
BTH_II1924
BTH_II1925
BTH_II1928
BTH_II1929
BTH_I0510
BTH_I0843
BTH_I0512
BTH_I0841
BTH_I0514
BTH_II0869
BTH_I0516
BTH_I0845
BTH_I0518
BTH_II0865
BTH_II0866
BTH_I0849
BTH_II0860
BTH_II0861
BTH_II0862
BTH_II0863
BTH_I2224
BTH_I2225
BTH_I2226
BTH_I2227
BTH_I2220
BTH_I2221
BTH_I2222
BTH_I2223
BTH_I2228
BTH_I2229
BTH_II2314
BTH_II2315
BTH_II2316
BTH_II2317
BTH_II2310
BTH_II2311
BTH_II2312
BTH_II2313
BTH_II2318
BTH_II2319
BTH_II1153
BTH_II1151
BTH_II1622
BTH_II1157
BTH_II1624
BTH_II1155
BTH_II1626
BTH_II0266
BTH_II0267
BTH_II0264
BTH_II0265
BTH_II0262
BTH_II0263
BTH_II0260
BTH_II0261
BTH_II0268
BTH_II0269
BTH_I2119
BTH_I1078
BTH_I1079
BTH_I1074
BTH_I1075
BTH_I1076
BTH_I1077
BTH_I1070
BTH_I1071
BTH_I1072
BTH_I1073
BTH_I2113
BTH_II0088
BTH_II0089
BTH_II0082
BTH_II0083
BTH_II0080
BTH_II0081
BTH_II0086
BTH_II0087
BTH_II0084
BTH_II0085
BTH_II1687
BTH_II1686
BTH_II1685
BTH_II1684
BTH_II1681
BTH_II1680
BTH_II1131
BTH_II1130
BTH_II1133
BTH_II1132
BTH_II1135
BTH_II1134
BTH_II1137
BTH_II1688
BTH_I0679
BTH_I0678
BTH_I0675
BTH_I0674
BTH_I0677
BTH_I0676
BTH_I0671
BTH_I0670
BTH_I0673
BTH_I0672
BTH_II1359
BTH_II1358
BTH_II1355
BTH_II1354
BTH_II1357
BTH_II1356
BTH_II1351
BTH_II1350
BTH_II1353
BTH_II1352
BTH_I3328
BTH_I3329
BTH_I3326
BTH_I3327
BTH_I3324
BTH_I3325
BTH_I3322
BTH_I3323
BTH_I3320
BTH_I3321
BTH_I1247
BTH_I1246
BTH_I1245
BTH_I1243
BTH_I1242
BTH_I1240
BTH_I1249
BTH_I1248
BTH_II2101
BTH_II2100
BTH_II2103
BTH_II2102
BTH_II2105
BTH_II2104
BTH_II2107
BTH_II2106
BTH_II2109
BTH_II2108
BTH_II1440
BTH_II1908
BTH_II1909
BTH_II1900
BTH_II1901
BTH_II1902
BTH_II1903
BTH_II1904
BTH_II1905
BTH_II1906
BTH_II1907
BTH_II0741
BTH_II0740
BTH_II0743
BTH_II0742
BTH_II0745
BTH_II0744
BTH_II0747
BTH_II0746
BTH_II0749
BTH_II0748
BTH_I1553
BTH_I0141
BTH_I2800
BTH_I2801
BTH_I2802
BTH_I2803
BTH_I2804
BTH_I2805
BTH_I2806
BTH_I2807
BTH_I2808
BTH_I2809
BTH_I0536
BTH_I0537
BTH_I0534
BTH_I0535
BTH_I0532
BTH_I0533
BTH_I0530
BTH_I0531
BTH_I0538
BTH_I0539
BTH_I2758
BTH_I2208
BTH_I2209
BTH_I2750
BTH_I2203
BTH_I2752
BTH_I2753
BTH_I2754
BTH_I2755
BTH_I2204
BTH_I2205
BTH_I1588
BTH_I1584
BTH_I1585
BTH_I1586
BTH_I1587
BTH_I1580
BTH_I1582
BTH_I1583
BTH_I1052
BTH_I1053
BTH_I1722
BTH_I1723
BTH_I1056
BTH_I1725
BTH_I1726
BTH_I1055
BTH_I1728
BTH_I1729
BTH_I1058
BTH_I1059
BTH_II0538
BTH_II0539
BTH_II0248
BTH_II0249
BTH_II0244
BTH_II0245
BTH_II0530
BTH_II0247
BTH_II0240
BTH_II0537
BTH_II0242
BTH_II0535
BTH_I1316
BTH_I0967
BTH_II1119
BTH_II1118
BTH_II1117
BTH_II1116
BTH_II1115
BTH_II1114
BTH_II1113
BTH_II1112
BTH_II1111
BTH_II1110
BTH_II1373
BTH_II1372
BTH_II1371
BTH_II1370
BTH_II1377
BTH_II1376
BTH_II1375
BTH_II1374
BTH_II1379
BTH_I3344
BTH_I3340
BTH_I3341
BTH_I3342
BTH_I3343
BTH_I0644
BTH_I0313
BTH_I0646
BTH_I0311
BTH_I0316
BTH_I0317
BTH_I2563
BTH_I2562
BTH_I2561
BTH_I2560
BTH_I2567
BTH_I0314
BTH_I2565
BTH_I2564
BTH_I2569
BTH_I2568
BTH_II2290
BTH_II2293
BTH_II2292
BTH_II2295
BTH_II2294
BTH_II2297
BTH_II2296
BTH_II2299
BTH_II2298
BTH_I1919
BTH_I1918
BTH_I1269
BTH_I1268
BTH_I1913
BTH_I1912
BTH_I1911
BTH_I1910
BTH_I1917
BTH_I1916
BTH_I1263
BTH_I1262
BTH_II2127
BTH_II2126
BTH_II2125
BTH_II2124
BTH_II2123
BTH_II2122
BTH_II2121
BTH_II2120
BTH_II2129
BTH_II2128
BTH_II1968
BTH_II1969
BTH_II1966
BTH_II1967
BTH_II1964
BTH_II1965
BTH_II1962
BTH_II1963
BTH_II1960
BTH_II1961
BTH_II0406
BTH_II1800
BTH_II1803
BTH_II1802
BTH_II1805
BTH_II1804
BTH_II1807
BTH_II0401
BTH_II0183
BTH_II0182
BTH_II0181
BTH_II0180
BTH_II0187
BTH_II0186
BTH_II0185
BTH_II0184
BTH_II0189
BTH_II0188
BTH_II0767
BTH_II0766
BTH_II0765
BTH_II0764
BTH_II0763
BTH_II0762
BTH_II0761
BTH_II0760
BTH_II0769
BTH_II0768
BTH_II1588
BTH_II1589
BTH_II1584
BTH_II1585
BTH_II1586
BTH_II1587
BTH_II1580
BTH_II1582
BTH_II1583
BTH_I0738
BTH_I0739
BTH_I0084
BTH_I0085
BTH_I0082
BTH_I0083
BTH_I0080
BTH_I0081
BTH_I0730
BTH_I0731
BTH_I0732
BTH_I0733
BTH_I0734
BTH_I0735
BTH_I0736
BTH_I0737
BTH_I2826
BTH_I2827
BTH_I2824
BTH_I2825
BTH_I2822
BTH_I2823
BTH_I2820
BTH_I2821
BTH_I2828
BTH_I2829
BTH_I0558
BTH_I0559
BTH_I0888
BTH_I0889
BTH_I0554
BTH_I0887
BTH_I0884
BTH_I0885
BTH_I0882
BTH_I0883
BTH_I0880
BTH_I0881
BTH_I2778
BTH_I2779
BTH_I2776
BTH_I2777
BTH_I2774
BTH_I2775
BTH_I2772
BTH_I2773
BTH_I2770
BTH_I2771
BTH_II1203
BTH_II1202
BTH_II1201
BTH_II1200
BTH_I0797
BTH_II1207
BTH_II1206
BTH_I3289
BTH_I3288
BTH_II1205
BTH_I1552
BTH_I3281
BTH_I3280
BTH_I3283
BTH_I3282
BTH_I3285
BTH_I3284
BTH_I3287
BTH_I3286
BTH_I1550
BTH_I1557
BTH_I0791
BTH_I1556
BTH_I1555
BTH_I1554
BTH_I2484
BTH_I2485
BTH_I2486
BTH_I2487
BTH_I2480
BTH_I2481
BTH_I2482
BTH_I2483
BTH_I2488
BTH_I2489
BTH_II0845
BTH_II0842
BTH_I2799
BTH_II0972
BTH_II0973
BTH_II0970
BTH_II0971
BTH_II0976
BTH_II0977
BTH_II0974
BTH_II0975
BTH_II0978
BTH_I2249
BTH_I2794
BTH_I2247
BTH_I2244
BTH_I2797
BTH_I2242
BTH_I2791
BTH_I2240
BTH_I2241
BTH_I1706
BTH_I1707
BTH_I1704
BTH_I1705
BTH_I1702
BTH_I1703
BTH_I1700
BTH_I1701
BTH_I1708
BTH_I1709
BTH_II0510
BTH_II0511
BTH_II0512
BTH_II0513
BTH_II0514
BTH_II0515
BTH_II0516
BTH_II0517
BTH_II0518
BTH_II0519
BTH_II1175
BTH_II1174
BTH_II1177
BTH_II1176
BTH_II1171
BTH_II1170
BTH_II1173
BTH_II1172
BTH_II1179
BTH_II1178
BTH_II1399
BTH_II1398
BTH_II1391
BTH_II1390
BTH_II1393
BTH_II1392
BTH_II1395
BTH_II1394
BTH_II1397
BTH_II1396
BTH_I0943
BTH_I0942
BTH_I0941
BTH_I0940
BTH_I0947
BTH_I0946
BTH_I0945
BTH_I0944
BTH_I0949
BTH_I0948
BTH_I2549
BTH_I2548
BTH_I2019
BTH_I2018
BTH_I2541
BTH_I2540
BTH_I2011
BTH_I2010
BTH_I2017
BTH_I2544
BTH_I2547
BTH_I2014
BTH_I2502
BTH_I0987
BTH_I0986
BTH_I0237
BTH_I0984
BTH_II2149
BTH_II2148
BTH_II2145
BTH_I0983
BTH_II2147
BTH_II2146
BTH_II2141
BTH_II2140
BTH_II2143
BTH_I0230
BTH_I0981
BTH_I0980
BTH_I1931
BTH_I1930
BTH_I1932
BTH_I1935
BTH_I1934
BTH_I1937
BTH_I1936
BTH_I1939
BTH_I1938
BTH_II1944
BTH_II1945
BTH_II1946
BTH_II1947
BTH_II1940
BTH_II1941
BTH_II1942
BTH_II1943
BTH_II1948
BTH_II1949
BTH_II0144
BTH_II0143
BTH_II0490
BTH_II0141
BTH_II0140
BTH_II0169
BTH_II0168
BTH_II0161
BTH_II0160
BTH_II0163
BTH_II0162
BTH_II0165
BTH_II0164
BTH_II0167
BTH_II0166
BTH_II0709
BTH_II0708
BTH_II0705
BTH_II0704
BTH_II0707
BTH_II0706
BTH_II0701
BTH_II0700
BTH_II0703
BTH_II0702
BTH_I0718
BTH_I0719
BTH_I0716
BTH_I0717
BTH_I0714
BTH_I0715
BTH_I0712
BTH_I0713
BTH_I0710
BTH_I0711
BTH_I2848
BTH_I2849
BTH_I2844
BTH_I2845
BTH_I2846
BTH_I2847
BTH_I2840
BTH_I2841
BTH_I2842
BTH_I2843
BTH_I0572
BTH_I0573
BTH_I0570
BTH_I0571
BTH_I0576
BTH_I0577
BTH_I0574
BTH_I0575
BTH_I0578
BTH_I0579
BTH_I2714
BTH_I2715
BTH_I2716
BTH_I2717
BTH_I2713
BTH_I2718
BTH_I2719
BTH_I3003
BTH_I3002
BTH_I3001
BTH_I3000
BTH_I3007
BTH_I3006
BTH_I3005
BTH_I3004
BTH_I3009
BTH_I3008
BTH_II0721
BTH_II1144
BTH_II1145
BTH_II1630
BTH_II0958
BTH_II0959
BTH_II1631
BTH_II0950
BTH_II0951
BTH_II0952
BTH_II0953
BTH_II0954
BTH_II0955
BTH_II0956
BTH_II0957
BTH_II1142
BTH_II1143
BTH_I1896
BTH_I1549
BTH_I1894
BTH_I1895
BTH_I1892
BTH_I1893
BTH_I1890
BTH_I1891
BTH_I1540
BTH_I1541
BTH_I1542
BTH_I1543
BTH_I1544
BTH_I1545
BTH_I1898
BTH_I1899
BTH_I1761
BTH_I1768
BTH_I1769
BTH_I1764
BTH_I1765
BTH_I1766
BTH_I1767
BTH_I1092
BTH_I1093
BTH_I1090
BTH_I1763
BTH_II0576
BTH_II0577
BTH_II0574
BTH_II0575
BTH_II0572
BTH_II0573
BTH_II0570
BTH_II0571
BTH_II0578
BTH_II0579
BTH_II1629
BTH_II1628
BTH_II1159
BTH_II1158
BTH_II1621
BTH_II1620
BTH_II1623
BTH_II1150
BTH_II1625
BTH_II1156
BTH_II1627
BTH_II1154
BTH_I0389
BTH_I0388
BTH_I0385
BTH_I0384
BTH_I0387
BTH_I0386
BTH_I0381
BTH_I0380
BTH_I0383
BTH_I0382
BTH_II0392
BTH_II0393
BTH_II0390
BTH_II0391
BTH_II0396
BTH_II0397
BTH_II0394
BTH_II0395
BTH_II0398
BTH_II0399
BTH_II0840
BTH_I0415
BTH_I0414
BTH_I0969
BTH_I0968
BTH_I0961
BTH_I0960
BTH_I0963
BTH_I0962
BTH_I0965
BTH_I0964
BTH_I0507
BTH_I0966
BTH_I2529
BTH_I2528
BTH_I2527
BTH_I2526
BTH_I2525
BTH_I2524
BTH_I2523
BTH_I2522
BTH_I2031
BTH_I2030
BTH_I2033
BTH_I2032
BTH_I2035
BTH_I2034
BTH_I2037
BTH_I2036
BTH_I2039
BTH_I2038
BTH_I0506
BTH_II2163
BTH_II2162
BTH_II2161
BTH_II2160
BTH_II2167
BTH_II2166
BTH_II2165
BTH_II2169
BTH_II2168
BTH_II0848
BTH_II0849
BTH_I1957
BTH_I1956
BTH_I1955
BTH_I1954
BTH_I1953
BTH_I1952
BTH_I1951
BTH_I1950
BTH_I1959
BTH_I1958
BTH_I0752
BTH_II0499
BTH_II0498
BTH_II0149
BTH_II0148
BTH_II0495
BTH_II0494
BTH_II0145
BTH_II0496
BTH_II0491
BTH_II0142
BTH_II0493
BTH_II0492
BTH_I0753
BTH_I1373
BTH_I1372
BTH_I1371
BTH_I1377
BTH_I1376
BTH_I1375
BTH_I1374
BTH_I1379
BTH_I1378
BTH_II0723
BTH_II0722
BTH_I2787
BTH_II0727
BTH_II0726
BTH_II0725
BTH_II0724
BTH_II0729
BTH_II0728
BTH_I2786
BTH_I2785
BTH_I0774
BTH_I0775
BTH_I0776
BTH_I0777
BTH_I0770
BTH_I0771
BTH_I0772
BTH_I0773
BTH_I0778
BTH_I0779
BTH_I2784
BTH_I2862
BTH_I2863
BTH_I2860
BTH_I2861
BTH_I2866
BTH_I2867
BTH_I0653
BTH_I2865
BTH_I2868
BTH_I2869
BTH_II1452
BTH_II1453
BTH_II1450
BTH_II1451
BTH_II1456
BTH_II1457
BTH_II1454
BTH_II1455
BTH_II1458
BTH_II1459
BTH_I0598
BTH_I0599
BTH_I0652
BTH_I0590
BTH_I0591
BTH_I0592
BTH_I0593
BTH_I0594
BTH_I0595
BTH_I0596
BTH_I0597
FTN_0581
FTN_0852
FTN_0851
FTN_0582
FTN_0585
FTN_0856
FTN_0855
FTN_0854
FTN_0589
FTN_0588
FTN_0859
FTN_0858
FTN_0459
FTN_0458
FTN_0457
FTN_0456
FTN_0455
FTN_0454
FTN_0453
FTN_0452
FTN_0451
FTN_0450
FTN_0732
FTN_0733
FTN_0730
FTN_0731
FTN_0736
FTN_0737
FTN_0734
FTN_0735
FTN_0738
FTN_0739
FTN_1670
FTN_1671
FTN_1672
FTN_1673
FTN_1674
FTN_1675
FTN_1676
FTN_1677
FTN_1678
FTN_1679
FTN_1515
FTN_1514
FTN_1517
FTN_1516
FTN_1511
FTN_1510
FTN_0028
FTN_1512
FTN_0026
FTN_0027
FTN_0024
FTN_0025
FTN_0022
FTN_0023
FTN_0020
FTN_0021
FTN_1461
FTN_1460
FTN_1463
FTN_1462
FTN_1465
FTN_1464
FTN_1467
FTN_1466
FTN_0112
FTN_0113
FTN_0110
FTN_0111
FTN_0116
FTN_0117
FTN_0114
FTN_0115
FTN_0206
FTN_0207
FTN_0204
FTN_0205
FTN_0202
FTN_0203
FTN_0200
FTN_0201
FTN_0208
FTN_0209
FTN_1087
FTN_0853
FTN_1085
FTN_1084
FTN_1083
FTN_1082
FTN_1081
FTN_1080
FTN_0766
FTN_0583
FTN_1089
FTN_1088
FTN_1249
FTN_1248
FTN_0850
FTN_0768
FTN_1241
FTN_0857
FTN_1243
FTN_1242
FTN_1245
FTN_1244
FTN_1247
FTN_1246
FTN_0938
FTN_0939
FTN_0587
FTN_0930
FTN_0931
FTN_0932
FTN_0933
FTN_0934
FTN_0935
FTN_0936
FTN_0937
FTN_0598
FTN_0599
FTN_0596
FTN_0597
FTN_0594
FTN_0595
FTN_0592
FTN_0593
FTN_0590
FTN_0591
FTN_0840
FTN_0841
FTN_0842
FTN_0843
FTN_0844
FTN_0845
FTN_0846
FTN_0847
FTN_0848
FTN_0849
FTN_0540
FTN_0448
FTN_0449
FTN_0444
FTN_0445
FTN_0446
FTN_0447
FTN_0440
FTN_0441
FTN_0442
FTN_0443
FTN_1649
FTN_1648
FTN_1645
FTN_1644
FTN_1647
FTN_1646
FTN_1641
FTN_1640
FTN_1643
FTN_1642
FTN_1502
FTN_1503
FTN_0059
FTN_0058
FTN_1506
FTN_1507
FTN_1504
FTN_1505
FTN_0053
FTN_0052
FTN_1508
FTN_1509
FTN_0057
FTN_0056
FTN_0055
FTN_0054
FTN_0699
FTN_0698
FTN_0695
FTN_0694
FTN_0697
FTN_0696
FTN_0691
FTN_0690
FTN_0693
FTN_0692
FTN_1478
FTN_1479
FTN_1476
FTN_1477
FTN_1474
FTN_1475
FTN_1472
FTN_1470
FTN_1471
FTN_0273
FTN_0272
FTN_0271
FTN_0270
FTN_0277
FTN_0276
FTN_0275
FTN_0274
FTN_0279
FTN_0278
FTN_1094
FTN_1095
FTN_1096
FTN_1097
FTN_1090
FTN_1091
FTN_1092
FTN_1093
FTN_1098
FTN_1099
FTN_1256
FTN_1257
FTN_1254
FTN_1255
FTN_1252
FTN_1253
FTN_0309
FTN_1251
FTN_0307
FTN_0306
FTN_0305
FTN_0304
FTN_0303
FTN_0302
FTN_1258
FTN_1259
FTN_0905
FTN_0904
FTN_0907
FTN_0906
FTN_0901
FTN_0900
FTN_0903
FTN_0902
FTN_0909
FTN_0908
FTN_0879
FTN_0878
FTN_0875
FTN_0874
FTN_0877
FTN_0876
FTN_0871
FTN_0870
FTN_0873
FTN_0872
FTN_0479
FTN_0149
FTN_0148
FTN_0471
FTN_0477
FTN_1658
FTN_1659
FTN_0140
FTN_1652
FTN_1653
FTN_1650
FTN_1651
FTN_1656
FTN_1657
FTN_1654
FTN_1655
FTN_0048
FTN_0049
FTN_0040
FTN_0041
FTN_0042
FTN_0043
FTN_0044
FTN_0045
FTN_0046
FTN_0047
FTN_0688
FTN_0689
FTN_0682
FTN_0683
FTN_0680
FTN_0681
FTN_0686
FTN_0687
FTN_0684
FTN_0685
FTN_1409
FTN_1408
FTN_1403
FTN_1402
FTN_1401
FTN_1400
FTN_1407
FTN_1406
FTN_1405
FTN_1404
FTN_1301
FTN_1317
FTN_1316
FTN_1315
FTN_1314
FTN_1313
FTN_1312
FTN_1311
FTN_1310
FTN_1319
FTN_1318
FTN_0260
FTN_0261
FTN_0262
FTN_0263
FTN_0264
FTN_0265
FTN_0266
FTN_0267
FTN_0269
FTN_1223
FTN_1222
FTN_1221
FTN_1220
FTN_0318
FTN_1226
FTN_1225
FTN_1224
FTN_0314
FTN_0315
FTN_0316
FTN_1228
FTN_0310
FTN_0311
FTN_0312
FTN_0313
FTN_0912
FTN_0913
FTN_0910
FTN_0911
FTN_0916
FTN_1513
FTN_0914
FTN_0915
FTN_0918
FTN_0029
FTN_1519
FTN_1518
FTN_1139
FTN_1138
FTN_1137
FTN_1227
FTN_1135
FTN_1134
FTN_1133
FTN_1132
FTN_1131
FTN_0319
FTN_1229
FTN_0317
FTN_0868
FTN_0869
FTN_0862
FTN_0863
FTN_0860
FTN_0861
FTN_0866
FTN_0867
FTN_0865
FTN_0917
FTN_0919
FTN_0466
FTN_0467
FTN_0464
FTN_0465
FTN_0462
FTN_0463
FTN_0460
FTN_0461
FTN_0468
FTN_0075
FTN_0074
FTN_0077
FTN_0076
FTN_0071
FTN_0070
FTN_0073
FTN_0072
FTN_0079
FTN_0078
FTN_0677
FTN_0676
FTN_0675
FTN_0674
FTN_0673
FTN_0672
FTN_0671
FTN_0670
FTN_0679
FTN_0678
FTN_1418
FTN_1410
FTN_1412
FTN_1413
FTN_1414
FTN_1415
FTN_1416
FTN_1417
FTN_0783
FTN_0782
FTN_0781
FTN_0780
FTN_0787
FTN_0786
FTN_0785
FTN_0789
FTN_0788
FTN_0118
FTN_0119
FTN_1136
FTN_1300
FTN_0258
FTN_1302
FTN_1303
FTN_0255
FTN_0254
FTN_0257
FTN_0256
FTN_0251
FTN_0250
FTN_0253
FTN_0252
FTN_1469
FTN_0099
FTN_0098
FTN_0097
FTN_0096
FTN_0095
FTN_0094
FTN_0093
FTN_0092
FTN_0091
FTN_0090
FTN_0329
FTN_1231
FTN_1232
FTN_1233
FTN_1234
FTN_1235
FTN_1236
FTN_1237
FTN_1238
FTN_1239
FTN_0323
FTN_0322
FTN_0325
FTN_0324
FTN_0327
FTN_0326
FTN_1128
FTN_1129
FTN_1124
FTN_1125
FTN_1126
FTN_1127
FTN_1120
FTN_1121
FTN_1122
FTN_1123
FTN_0897
FTN_0896
FTN_0895
FTN_0894
FTN_0893
FTN_0892
FTN_0891
FTN_0890
FTN_0899
FTN_0898
FTN_1782
FTN_0413
FTN_0412
FTN_0411
FTN_0410
FTN_0417
FTN_0416
FTN_0415
FTN_0414
FTN_0419
FTN_0418
FTN_0529
FTN_0528
FTN_0527
FTN_0526
FTN_0525
FTN_0524
FTN_0523
FTN_0522
FTN_0521
FTN_0520
FTN_0062
FTN_0063
FTN_0060
FTN_0061
FTN_0066
FTN_0067
FTN_0064
FTN_0065
FTN_0068
FTN_0069
FTN_0664
FTN_0665
FTN_0666
FTN_0667
FTN_0660
FTN_0661
FTN_0662
FTN_0663
FTN_0668
FTN_0669
FTN_1425
FTN_1424
FTN_1427
FTN_1426
FTN_1421
FTN_1420
FTN_1423
FTN_1422
FTN_1429
FTN_1428
FTN_1759
FTN_0656
FTN_0790
FTN_1757
FTN_0792
FTN_0793
FTN_0795
FTN_0797
FTN_0798
FTN_0799
FTN_1331
FTN_1330
FTN_1333
FTN_0249
FTN_1335
FTN_1334
FTN_1337
FTN_1336
FTN_1339
FTN_0243
FTN_0240
FTN_0241
FTN_0246
FTN_0247
FTN_0244
FTN_0245
FTN_0088
FTN_0089
FTN_0084
FTN_0085
FTN_0086
FTN_0087
FTN_0080
FTN_0081
FTN_0082
FTN_0083
FTN_1209
FTN_1208
FTN_1201
FTN_1200
FTN_1202
FTN_0336
FTN_0337
FTN_0334
FTN_0335
FTN_0332
FTN_0333
FTN_0330
FTN_0331
FTN_0338
FTN_0339
FTN_1119
FTN_1118
FTN_1111
FTN_1110
FTN_1113
FTN_1112
FTN_1115
FTN_1114
FTN_1117
FTN_1116
FTN_1086
FTN_0884
FTN_0885
FTN_0886
FTN_0887
FTN_0880
FTN_0881
FTN_0882
FTN_0883
FTN_0888
FTN_0889
FTN_1536
FTN_1240
FTN_0400
FTN_0401
FTN_0402
FTN_0403
FTN_0404
FTN_0405
FTN_0406
FTN_0407
FTN_0408
FTN_0409
FTN_1681
FTN_1680
FTN_1683
FTN_1682
FTN_1685
FTN_1684
FTN_1687
FTN_1686
FTN_1689
FTN_1688
FTN_0815
FTN_0814
FTN_0538
FTN_0539
FTN_0534
FTN_0535
FTN_0536
FTN_0537
FTN_0530
FTN_0531
FTN_0532
FTN_0533
FTN_0811
FTN_0542
FTN_0651
FTN_0653
FTN_0652
FTN_0655
FTN_0654
FTN_0657
FTN_1758
FTN_0659
FTN_0658
FTN_1755
FTN_1754
FTN_1753
FTN_1752
FTN_1751
FTN_1750
FTN_1432
FTN_1433
FTN_1430
FTN_1431
FTN_1436
FTN_1437
FTN_1434
FTN_1435
FTN_1438
FTN_1439
FTN_1328
FTN_1329
FTN_1326
FTN_1324
FTN_1325
FTN_1322
FTN_1323
FTN_1320
FTN_1321
FTN_1218
FTN_1219
FTN_1212
FTN_1213
FTN_1210
FTN_1211
FTN_1216
FTN_1217
FTN_1214
FTN_1215
FTN_0343
FTN_0342
FTN_0341
FTN_0340
FTN_0347
FTN_0346
FTN_0345
FTN_0344
FTN_0349
FTN_0348
FTN_1106
FTN_1107
FTN_1104
FTN_1105
FTN_1103
FTN_1100
FTN_1101
FTN_1108
FTN_1109
FTN_0439
FTN_0438
FTN_0984
FTN_0435
FTN_0434
FTN_0437
FTN_0436
FTN_0431
FTN_0430
FTN_0433
FTN_0432
FTN_1698
FTN_1699
FTN_1696
FTN_1697
FTN_1694
FTN_1695
FTN_1692
FTN_1693
FTN_1690
FTN_1691
FTN_0509
FTN_0508
FTN_0500
FTN_0503
FTN_0502
FTN_0505
FTN_0504
FTN_0507
FTN_0506
FTN_0648
FTN_0649
FTN_0646
FTN_0647
FTN_0644
FTN_0645
FTN_0642
FTN_0643
FTN_0640
FTN_0641
FTN_1748
FTN_1749
FTN_1744
FTN_1745
FTN_1747
FTN_1740
FTN_1741
FTN_1742
FTN_1743
FTN_1359
FTN_1358
FTN_1353
FTN_1352
FTN_1351
FTN_1350
FTN_1357
FTN_1356
FTN_1355
FTN_1354
FTN_1599
FTN_1598
FTN_1595
FTN_1594
FTN_1597
FTN_1596
FTN_1591
FTN_1590
FTN_1593
FTN_1592
FTN_0350
FTN_0351
FTN_0352
FTN_0353
FTN_0354
FTN_0355
FTN_0356
FTN_0357
FTN_0358
FTN_0359
FTN_1756
FTN_1173
FTN_1172
FTN_1171
FTN_1170
FTN_1177
FTN_1176
FTN_1175
FTN_1174
FTN_1179
FTN_1178
FTN_1009
FTN_1008
FTN_1007
FTN_1006
FTN_1005
FTN_1004
FTN_1003
FTN_1002
FTN_1001
FTN_1000
FTN_0428
FTN_0429
FTN_0422
FTN_0423
FTN_0420
FTN_0421
FTN_0426
FTN_0427
FTN_0424
FTN_0425
FTN_0516
FTN_0517
FTN_0514
FTN_0515
FTN_0512
FTN_0513
FTN_0510
FTN_0511
FTN_0518
FTN_0519
FTN_0639
FTN_0638
FTN_0633
FTN_0632
FTN_0631
FTN_0630
FTN_0637
FTN_0636
FTN_0635
FTN_0634
FTN_1779
FTN_1778
FTN_1771
FTN_1770
FTN_1773
FTN_1772
FTN_1775
FTN_1774
FTN_1777
FTN_1776
FTN_0185
FTN_0184
FTN_0187
FTN_0186
FTN_0181
FTN_0180
FTN_0183
FTN_0182
FTN_0189
FTN_0188
FTN_0747
FTN_0746
FTN_0745
FTN_0744
FTN_0743
FTN_0742
FTN_0741
FTN_0740
FTN_0749
FTN_0748
FTN_1348
FTN_1349
FTN_1340
FTN_1341
FTN_1342
FTN_1343
FTN_1344
FTN_1345
FTN_1346
FTN_1347
FTN_0291
FTN_0290
FTN_1588
FTN_1589
FTN_0295
FTN_0294
FTN_0297
FTN_0296
FTN_1582
FTN_1583
FTN_1580
FTN_1581
FTN_1586
FTN_1587
FTN_1584
FTN_1585
FTN_0369
FTN_0368
FTN_0365
FTN_0364
FTN_0367
FTN_0361
FTN_0360
FTN_0363
FTN_0362
FTN_0169
FTN_0168
FTN_0167
FTN_0166
FTN_0165
FTN_0164
FTN_0163
FTN_0162
FTN_0161
FTN_0160
FTN_1160
FTN_1161
FTN_1162
FTN_1163
FTN_1164
FTN_1165
FTN_1166
FTN_1167
FTN_1168
FTN_1169
FTN_1018
FTN_1019
FTN_1014
FTN_1015
FTN_1016
FTN_1010
FTN_1011
FTN_1012
FTN_1013
FTN_0989
FTN_0988
FTN_0985
FTN_0259
FTN_0987
FTN_0986
FTN_0981
FTN_0980
FTN_0983
FTN_0982
FTN_1664
FTN_1309
FTN_0563
FTN_0562
FTN_0561
FTN_0560
FTN_0567
FTN_0566
FTN_0565
FTN_0564
FTN_0569
FTN_0568
FTN_0628
FTN_0629
FTN_0620
FTN_0621
FTN_0622
FTN_0623
FTN_0624
FTN_0625
FTN_0626
FTN_0627
FTN_1766
FTN_1767
FTN_1764
FTN_1765
FTN_1762
FTN_1763
FTN_1760
FTN_1768
FTN_1769
FTN_0192
FTN_0193
FTN_0190
FTN_0191
FTN_0196
FTN_0197
FTN_0194
FTN_0195
FTN_0198
FTN_0199
FTN_0754
FTN_0755
FTN_0756
FTN_0757
FTN_0750
FTN_0751
FTN_0752
FTN_0753
FTN_0758
FTN_0759
FTN_1374
FTN_1377
FTN_1376
FTN_1371
FTN_1370
FTN_1373
FTN_1372
FTN_0286
FTN_0287
FTN_0284
FTN_0285
FTN_0282
FTN_1378
FTN_0280
FTN_0281
FTN_1576
FTN_1574
FTN_1573
FTN_1572
FTN_1571
FTN_1570
FTN_0378
FTN_0379
FTN_0372
FTN_0373
FTN_0370
FTN_0371
FTN_1500
FTN_0374
FTN_0375
FTN_1483
FTN_1482
FTN_1481
FTN_1501
FTN_0178
FTN_0179
FTN_1485
FTN_1484
FTN_0174
FTN_0175
FTN_1489
FTN_0177
FTN_0170
FTN_0171
FTN_0172
FTN_0173
FTN_0051
FTN_1230
FTN_0050
FTN_1159
FTN_1158
FTN_0328
FTN_1155
FTN_1154
FTN_1157
FTN_1156
FTN_1151
FTN_1150
FTN_1153
FTN_1152
FTN_1399
FTN_1398
FTN_1397
FTN_1396
FTN_1395
FTN_1394
FTN_1393
FTN_1392
FTN_1391
FTN_1390
FTN_1627
FTN_0321
FTN_0320
FTN_1029
FTN_1028
FTN_1021
FTN_1020
FTN_1023
FTN_1022
FTN_1025
FTN_1024
FTN_1027
FTN_1026
FTN_0998
FTN_0999
FTN_0992
FTN_0993
FTN_0990
FTN_0991
FTN_0996
FTN_0997
FTN_0994
FTN_0995
FTN_0570
FTN_0571
FTN_0572
FTN_0573
FTN_0574
FTN_0575
FTN_0576
FTN_0577
FTN_0578
FTN_0579
FTN_0615
FTN_0617
FTN_0616
FTN_0611
FTN_0610
FTN_0613
FTN_0612
FTN_0618
FTN_1713
FTN_1712
FTN_1711
FTN_1710
FTN_1717
FTN_1716
FTN_1715
FTN_1714
FTN_1719
FTN_1718
FTN_0289
FTN_0761
FTN_0760
FTN_0763
FTN_0762
FTN_0765
FTN_0764
FTN_0767
FTN_1628
FTN_0769
FTN_1626
FTN_1625
FTN_1624
FTN_1623
FTN_1622
FTN_1621
FTN_1620
FTN_1468
FTN_1362
FTN_1363
FTN_1360
FTN_1361
FTN_1367
FTN_1368
FTN_1369
FTN_1564
FTN_1565
FTN_1566
FTN_1567
FTN_1560
FTN_1561
FTN_1562
FTN_1563
FTN_1568
FTN_1569
FTN_0817
FTN_0387
FTN_0386
FTN_0385
FTN_0384
FTN_0383
FTN_0382
FTN_0381
FTN_0380
FTN_0389
FTN_0388
FTN_1490
FTN_1491
FTN_1492
FTN_1493
FTN_1494
FTN_1495
FTN_1496
FTN_0141
FTN_1499
FTN_0143
FTN_0142
FTN_0145
FTN_0144
FTN_0146
FTN_1148
FTN_1149
FTN_1142
FTN_1143
FTN_1140
FTN_1141
FTN_1146
FTN_1147
FTN_1144
FTN_1145
FTN_1388
FTN_1389
FTN_1384
FTN_1385
FTN_1386
FTN_1387
FTN_1380
FTN_1381
FTN_1382
FTN_1383
FTN_0813
FTN_1036
FTN_1037
FTN_1034
FTN_1035
FTN_1032
FTN_1033
FTN_1030
FTN_1031
FTN_1038
FTN_1039
FTN_0967
FTN_0966
FTN_0965
FTN_0964
FTN_0963
FTN_0962
FTN_0961
FTN_0960
FTN_0969
FTN_0968
FTN_0549
FTN_0548
FTN_0819
FTN_0818
FTN_0545
FTN_0544
FTN_0547
FTN_0546
FTN_0541
FTN_0812
FTN_0543
FTN_0810
FTN_0580
FTN_0602
FTN_0603
FTN_0600
FTN_0601
FTN_0606
FTN_0607
FTN_0604
FTN_0605
FTN_0608
FTN_0609
FTN_1700
FTN_1701
FTN_1702
FTN_1703
FTN_1704
FTN_1705
FTN_1706
FTN_1707
FTN_1708
FTN_1709
FTN_1480
FTN_1487
FTN_1486
FTN_0778
FTN_0779
FTN_0776
FTN_0777
FTN_0774
FTN_0775
FTN_0772
FTN_0773
FTN_0770
FTN_0771
FTN_1488
FTN_1638
FTN_1639
FTN_1634
FTN_1635
FTN_1636
FTN_1637
FTN_1630
FTN_1631
FTN_1632
FTN_1633
FTN_0176
FTN_0584
FTN_1551
FTN_1550
FTN_1553
FTN_1552
FTN_1555
FTN_1554
FTN_1557
FTN_1556
FTN_1559
FTN_1558
FTN_0586
FTN_0394
FTN_0395
FTN_0396
FTN_0397
FTN_0390
FTN_0391
FTN_0392
FTN_0393
FTN_0398
FTN_0399
FTN_0156
FTN_0157
FTN_0154
FTN_0155
FTN_0152
FTN_0153
FTN_0150
FTN_0151
FTN_0158
FTN_0159
FTN_1043
FTN_1042
FTN_1041
FTN_1040
FTN_1047
FTN_1046
FTN_1045
FTN_1044
FTN_1049
FTN_1048
FTN_0974
FTN_0975
FTN_0976
FTN_0977
FTN_0970
FTN_0971
FTN_0972
FTN_0973
FTN_0978
FTN_0979
FTN_1527
FTN_1250
FTN_0308
FTN_0301
FTN_0300
FTN_0552
FTN_0558
FTN_0559
FTN_0808
FTN_0809
FTN_0805
FTN_0804
FTN_0553
FTN_0806
FTN_0807
FTN_0800
FTN_0557
FTN_0554
FTN_0555
FTN_0551
FTN_0556
FTN_0801
FTN_0802
FTN_0803
FTN_1739
FTN_1738
FTN_1735
FTN_1734
FTN_1737
FTN_1736
FTN_1731
FTN_1730
FTN_1733
FTN_1732
FTN_0709
FTN_0708
FTN_0703
FTN_0702
FTN_0701
FTN_0700
FTN_0707
FTN_0706
FTN_0705
FTN_0704
FTN_1609
FTN_1608
FTN_1601
FTN_1600
FTN_1603
FTN_1602
FTN_1605
FTN_1604
FTN_1607
FTN_1606
FTN_1548
FTN_1549
FTN_1546
FTN_1547
FTN_1544
FTN_1545
FTN_1542
FTN_1543
FTN_1540
FTN_0017
FTN_0016
FTN_0015
FTN_0014
FTN_0013
FTN_0012
FTN_0011
FTN_0010
FTN_0019
FTN_0018
FTN_0123
FTN_0122
FTN_0121
FTN_0120
FTN_0127
FTN_0126
FTN_0125
FTN_0124
FTN_0129
FTN_0128
FTN_0109
FTN_0108
FTN_0239
FTN_0238
FTN_0237
FTN_0236
FTN_0235
FTN_0234
FTN_0233
FTN_0232
FTN_0231
FTN_0230
FTN_1458
FTN_0100
FTN_1050
FTN_1051
FTN_1052
FTN_1053
FTN_1054
FTN_1055
FTN_1056
FTN_1057
FTN_1058
FTN_1059
FTN_0941
FTN_0940
FTN_0943
FTN_0942
FTN_0945
FTN_0944
FTN_0947
FTN_0946
FTN_0949
FTN_0948
FTN_0499
FTN_0498
FTN_0493
FTN_0492
FTN_0491
FTN_0490
FTN_0496
FTN_0495
FTN_0494
FTN_0839
FTN_0838
FTN_0831
FTN_0830
FTN_0833
FTN_0832
FTN_0835
FTN_0834
FTN_0837
FTN_0836
FTN_1728
FTN_1729
FTN_1726
FTN_1727
FTN_1725
FTN_0718
FTN_0719
FTN_0710
FTN_0711
FTN_0712
FTN_0713
FTN_0714
FTN_0715
FTN_0716
FTN_0717
FTN_1616
FTN_1617
FTN_1615
FTN_1612
FTN_1613
FTN_1610
FTN_1611
FTN_1618
FTN_1619
FTN_1539
FTN_1538
FTN_1533
FTN_1532
FTN_1531
FTN_1530
FTN_1537
FTN_1130
FTN_1535
FTN_1534
FTN_0004
FTN_0005
FTN_0006
FTN_0007
FTN_0001
FTN_0002
FTN_0003
FTN_0008
FTN_0009
FTN_0816
FTN_1285
FTN_1284
FTN_1287
FTN_1286
FTN_1281
FTN_1280
FTN_1283
FTN_1282
FTN_1289
FTN_1288
FTN_1447
FTN_1446
FTN_1445
FTN_1444
FTN_1443
FTN_1442
FTN_1441
FTN_1440
FTN_1449
FTN_1448
FTN_0130
FTN_0131
FTN_0132
FTN_0133
FTN_0134
FTN_0135
FTN_0136
FTN_0137
FTN_0138
FTN_0139
FTN_1191
FTN_1190
FTN_1193
FTN_1192
FTN_1195
FTN_1194
FTN_1197
FTN_1196
FTN_1199
FTN_1198
FTN_0228
FTN_0229
FTN_0225
FTN_0226
FTN_0227
FTN_0220
FTN_0221
FTN_0222
FTN_0223
FTN_1069
FTN_1068
FTN_1065
FTN_1064
FTN_1067
FTN_1066
FTN_1061
FTN_1060
FTN_1063
FTN_1062
FTN_1269
FTN_1268
FTN_1267
FTN_1266
FTN_1265
FTN_1264
FTN_1263
FTN_1262
FTN_1261
FTN_1260
FTN_0958
FTN_0959
FTN_0956
FTN_0957
FTN_0954
FTN_0955
FTN_0952
FTN_0953
FTN_0950
FTN_0951
FTN_0488
FTN_0489
FTN_0480
FTN_0481
FTN_0482
FTN_0483
FTN_0484
FTN_0485
FTN_0486
FTN_0487
FTN_0293
FTN_0826
FTN_0827
FTN_0824
FTN_0825
FTN_0822
FTN_0823
FTN_0820
FTN_0821
FTN_0828
FTN_0829
FTN_0292
FTN_0725
FTN_0724
FTN_0727
FTN_0721
FTN_0720
FTN_0723
FTN_0722
FTN_0729
FTN_0728
FTN_1662
FTN_1661
FTN_1660
FTN_1667
FTN_1666
FTN_1665
FTN_0791
FTN_1669
FTN_1668
FTN_0299
FTN_0478
FTN_0926
FTN_1528
FTN_1529
FTN_1520
FTN_1521
FTN_1522
FTN_1523
FTN_1524
FTN_1525
FTN_1526
FTN_0298
FTN_0031
FTN_0030
FTN_0033
FTN_0032
FTN_0035
FTN_0034
FTN_0037
FTN_0036
FTN_0039
FTN_0038
FTN_1292
FTN_1293
FTN_1290
FTN_1291
FTN_1296
FTN_1297
FTN_1294
FTN_1295
FTN_1298
FTN_1299
FTN_1454
FTN_1455
FTN_1456
FTN_1457
FTN_1450
FTN_1451
FTN_1452
FTN_1453
FTN_0105
FTN_0104
FTN_0107
FTN_0106
FTN_0101
FTN_1459
FTN_0103
FTN_0102
FTN_1188
FTN_1189
FTN_1186
FTN_1187
FTN_1184
FTN_1185
FTN_1182
FTN_1183
FTN_1180
FTN_1181
FTN_0219
FTN_0218
FTN_0211
FTN_0210
FTN_0213
FTN_0212
FTN_0215
FTN_0214
FTN_0217
FTN_0216
FTN_1079
FTN_1072
FTN_1073
FTN_1070
FTN_1071
FTN_1076
FTN_1077
FTN_1074
FTN_1075
FTN_1278
FTN_1279
FTN_1274
FTN_1275
FTN_1276
FTN_1277
FTN_1270
FTN_1271
FTN_1272
FTN_1273
FTN_0929
FTN_0928
FTN_0923
FTN_0922
FTN_0921
FTN_0920
FTN_0927
FTN_0248
FTN_0925
FTN_0924
FTN_1332
FTN_0550
FTN_0242
FTN_1338
Spy49_0281
Spy49_1767c
Spy49_0748c
Spy49_1155c
Spy49_1015c
Spy49_1079c
Spy49_1449c
Spy49_1803c
Spy49_0961c
Spy49_1407c
Spy49_1122c
Spy49_0972c
Spy49_1432c
Spy49_1752c
Spy49_0502c
Spy49_1678c
Spy49_1369c
Spy49_1641c
Spy49_1405c
Spy49_1467c
Spy49_1037c
Spy49_0849
Spy49_1447c
Spy49_1789c
Spy49_0426c
Spy49_1478c
Spy49_0633
Spy49_0631
Spy49_0630
Spy49_0637
Spy49_0636
Spy49_0635
Spy49_0634
Spy49_0383
Spy49_0382
Spy49_1612c
Spy49_0387
Spy49_1231c
Spy49_0385
Spy49_0639c
Spy49_0388
Spy49_0709
Spy49_0708
Spy49_0707
Spy49_0706
Spy49_0705
Spy49_0704
Spy49_1377c
Spy49_0702
Spy49_1182c
Spy49_0700
Spy49_0097
Spy49_0096
Spy49_0095
Spy49_0094
Spy49_0093
Spy49_0092
Spy49_0091
Spy49_0090
Spy49_0099
Spy49_0098
Spy49_0567
Spy49_1321c
Spy49_0563
Spy49_0561
Spy49_1732c
Spy49_0569
Spy49_0568
Spy49_0145
Spy49_0144
Spy49_0147
Spy49_0146
Spy49_0417
Spy49_0416
Spy49_0143
Spy49_0142
Spy49_0419
Spy49_0418
Spy49_0148
Spy49_0899
Spy49_0898
Spy49_0897
Spy49_0896
Spy49_0895
Spy49_0894
Spy49_0893
Spy49_1389
Spy49_1544
Spy49_0356c
Spy49_1543
Spy49_1548
Spy49_1549
Spy49_1533c
Spy49_1340c
Spy49_1395c
Spy49_0871c
Spy49_1213c
Spy49_1379c
Spy49_0967
Spy49_0969
Spy49_0968
Spy49_1164
Spy49_1165
Spy49_1166
Spy49_1295c
Spy49_1362c
Spy49_1195c
Spy49_1222c
Spy49_1255c
Spy49_0642
Spy49_0746c
Spy49_1312c
Spy49_0316
Spy49_1331c
Spy49_1365c
Spy49_0646
Spy49_1800c
Spy49_0966c
Spy49_1426c
Spy49_0312
Spy49_0645
Spy49_1178c
Spy49_1114c
Spy49_0928c
Spy49_1762
Spy49_1763
Spy49_1486c
Spy49_0813c
Spy49_0984c
Spy49_1204c
Spy49_0953c
Spy49_1615
Spy49_1579c
Spy49_1502c
Spy49_0789
Spy49_1468c
Spy49_1036c
Spy49_1444c
Spy49_1788c
Spy49_0425c
Spy49_1156c
Spy49_0981c
Spy49_1706c
Spy49_1176c
Spy49_1580c
Spy49_1194c
Spy49_0528c
Spy49_1014c
Spy49_0360c
Spy49_1078c
Spy49_1136c
Spy49_1149c
Spy49_1675c
Spy49_1620c
Spy49_1314c
Spy49_1538
Spy49_0628
Spy49_0629
Spy49_0624
Spy49_0625
Spy49_0627
Spy49_0620
Spy49_0621
Spy49_0622
Spy49_1668c
Spy49_1753c
Spy49_0541
Spy49_1633c
Spy49_0394
Spy49_0395
Spy49_0396
Spy49_0168
Spy49_0390
Spy49_0391
Spy49_0392
Spy49_0398
Spy49_0399
Spy49_0711
Spy49_0712
Spy49_0713
Spy49_0714
Spy49_0715
Spy49_0716
Spy49_0717
Spy49_0718
Spy49_1642c
Spy49_0088
Spy49_0089
Spy49_0080
Spy49_0081
Spy49_0082
Spy49_0084
Spy49_0086
Spy49_0087
Spy49_0578
Spy49_0579
Spy49_0570
Spy49_0572
Spy49_0573
Spy49_0574
Spy49_0575
Spy49_0576
Spy49_0577
Spy49_0404
Spy49_0157
Spy49_0154
Spy49_1332c
Spy49_0152
Spy49_0153
Spy49_0402
Spy49_0403
Spy49_1223c
Spy49_1254c
Spy49_0409
Spy49_0158
Spy49_0159
Spy49_0186c
Spy49_0747c
Spy49_1373
Spy49_0880
Spy49_0881
Spy49_1181c
Spy49_0884
Spy49_0885
Spy49_1230c
Spy49_0887
Spy49_1573
Spy49_1572
Spy49_1034c
Spy49_0317c
Spy49_1309c
Spy49_0845c
Spy49_0977
Spy49_0970
Spy49_0998c
Spy49_1117
Spy49_1116
Spy49_0978
Spy49_0710c
Spy49_1487c
Spy49_0729c
Spy49_0985c
Spy49_1390c
Spy49_1205c
Spy49_0952c
Spy49_0188
Spy49_1755c
Spy49_1501c
Spy49_1021
Spy49_1020
Spy49_1022
Spy49_1029
Spy49_1028
Spy49_0173c
Spy49_0359c
Spy49_0218c
Spy49_1591
Spy49_1593
Spy49_1592
Spy49_1594
Spy49_1343c
Spy49_0872c
Spy49_1212c
Spy49_0529c
Spy49_1177c
Spy49_1765c
Spy49_0219
Spy49_0927c
Spy49_1587c
Spy49_1148c
Spy49_0361c
Spy49_1017c
Spy49_1427c
Spy49_1077c
Spy49_1137c
Spy49_1801c
Spy49_1179c
Spy49_1200c
Spy49_1547c
Spy49_1115c
Spy49_0929c
Spy49_0122c
Spy49_1143c
Spy49_0274c
Spy49_1042c
Spy49_1035c
Spy49_1692c
Spy49_1643c
Spy49_0083c
Spy49_1019c
Spy49_1590c
Spy49_1157c
Spy49_1051c
Spy49_0369
Spy49_1180c
Spy49_1610c
Spy49_1233c
Spy49_1553c
Spy49_0765
Spy49_0764
Spy49_0767
Spy49_0766
Spy49_0761
Spy49_0760
Spy49_0763
Spy49_0762
Spy49_0769
Spy49_0768
Spy49_1308c
Spy49_1674c
Spy49_1621c
Spy49_0509
Spy49_0504
Spy49_1101
Spy49_0501
Spy49_0500
Spy49_1669c
Spy49_0169
Spy49_0519c
Spy49_0163
Spy49_0162
Spy49_0161
Spy49_0160
Spy49_0167
Spy49_0166
Spy49_0165
Spy49_0164
Spy49_1632c
Spy49_0181
Spy49_0183
Spy49_0182
Spy49_0185
Spy49_0184
Spy49_1259c
Spy49_1284c
Spy49_0211
Spy49_0210
Spy49_0213
Spy49_0212
Spy49_0215
Spy49_0214
Spy49_0217
Spy49_0216
Spy49_1564
Spy49_0358c
Spy49_1048c
Spy49_1211c
Spy49_0334c
Spy49_1293c
Spy49_1342c
Spy49_0873c
Spy49_1104
Spy49_1103
Spy49_1100
Spy49_0986
Spy49_1388c
Spy49_1197c
Spy49_0381
Spy49_1032
Spy49_0988c
Spy49_1030
Spy49_1740
Spy49_1742
Spy49_1168c
Spy49_0790
Spy49_0150c
Spy49_0023
Spy49_0020
Spy49_0793
Spy49_0794
Spy49_0795
Spy49_1546c
Spy49_0025
Spy49_1499c
Spy49_0811c
Spy49_0235c
Spy49_0946c
Spy49_1484c
Spy49_0333
Spy49_1500c
Spy49_0863
Spy49_1206c
Spy49_1630
Spy49_0951c
Spy49_1634
Spy49_1018c
Spy49_1819c
Spy49_0701
Spy49_1820c
Spy49_1764c
Spy49_1158c
Spy49_1174c
Spy49_1586c
Spy49_1419c
Spy49_1016c
Spy49_0362c
Spy49_0964c
Spy49_1420c
Spy49_1076c
Spy49_1677c
Spy49_1735c
Spy49_1434c
Spy49_0518c
Spy49_1110c
Spy49_1659c
Spy49_1751c
Spy49_0378
Spy49_0379
Spy49_0372
Spy49_0373
Spy49_0370
Spy49_0371
Spy49_0376
Spy49_0377
Spy49_0374
Spy49_0375
Spy49_0126c
Spy49_0776
Spy49_0777
Spy49_0774
Spy49_0775
Spy49_0772
Spy49_0773
Spy49_0770
Spy49_0771
Spy49_0311
Spy49_0778
Spy49_0779
Spy49_0560
Spy49_1600c
Spy49_0516
Spy49_0514
Spy49_0515
Spy49_0513
Spy49_0510
Spy49_0176
Spy49_1190c
Spy49_1318c
Spy49_1363c
Spy49_0193
Spy49_0190
Spy49_0194
Spy49_1358
Spy49_1357
Spy49_1356
Spy49_1355
Spy49_0199
Spy49_1353
Spy49_1352
Spy49_0202
Spy49_0203
Spy49_0200
Spy49_0201
Spy49_0206
Spy49_0207
Spy49_0204
Spy49_0205
Spy49_0464c
Spy49_0208
Spy49_0209
Spy49_1617c
Spy49_0415
Spy49_1821
Spy49_1822
Spy49_0108c
Spy49_0999
Spy49_1558c
Spy49_1485c
Spy49_1507c
Spy49_0987c
Spy49_1207c
Spy49_0052
Spy49_1385c
Spy49_1285c
Spy49_1009
Spy49_1008
Spy49_1210c
Spy49_1567c
Spy49_1292c
Spy49_0483c
Spy49_1345c
Spy49_1398c
Spy49_1585c
Spy49_1175c
Spy49_0909c
Spy49_0363c
Spy49_1135c
Spy49_0170c
Spy49_1418c
Spy49_0965c
Spy49_1421c
Spy49_1075c
Spy49_0989c
Spy49_0686c
Spy49_0947c
Spy49_1545c
Spy49_1510c
Spy49_1498c
Spy49_1658c
Spy49_1756c
Spy49_1472c
Spy49_1690c
Spy49_1718c
Spy49_1757c
Spy49_1738
Spy49_1443c
Spy49_1053c
Spy49_1798c
Spy49_1159c
Spy49_0689
Spy49_1403c
Spy49_0698
Spy49_0697
Spy49_0696
Spy49_0691
Spy49_0690
Spy49_0341
Spy49_0340
Spy49_0477c
Spy49_0237c
Spy49_0626c
Spy49_0109c
Spy49_0742
Spy49_0741
Spy49_0740
Spy49_0508c
Spy49_0745
Spy49_0744
Spy49_1736c
Spy49_1676c
Spy49_1716c
Spy49_0064
Spy49_1613c
Spy49_0517c
Spy49_1364c
Spy49_1384c
Spy49_1286c
Spy49_1566c
Spy49_0234
Spy49_0233
Spy49_0231
Spy49_0230
Spy49_0239
Spy49_0238
Spy49_0116
Spy49_0522
Spy49_0521
Spy49_0332c
Spy49_1266c
Spy49_1291c
Spy49_1344c
Spy49_1705c
Spy49_1601c
Spy49_1226c
Spy49_1128
Spy49_1129
Spy49_1719c
Spy49_0891c
Spy49_1191c
Spy49_0189c
Spy49_0979c
Spy49_1528c
Spy49_0831
Spy49_0830
Spy49_0833
Spy49_0832
Spy49_0835
Spy49_0834
Spy49_0837
Spy49_0836
Spy49_0839
Spy49_1511c
Spy49_1248c
Spy49_0945c
Spy49_1559c
Spy49_1772c
Spy49_0886c
Spy49_1506c
Spy49_1656
Spy49_1657
Spy49_1654
Spy49_1655
Spy49_1652
Spy49_1653
Spy49_1651
Spy49_1415c
Spy49_0127
Spy49_0437
Spy49_0124
Spy49_1799c
Spy49_0121
Spy49_1408c
Spy49_1584c
Spy49_0141
Spy49_1172c
Spy49_0058
Spy49_0364c
Spy49_1370c
Spy49_1074c
Spy49_0053
Spy49_1488c
Spy49_1161c
Spy49_1422c
Spy49_0050
Spy49_1737c
Spy49_1671c
Spy49_0056
Spy49_1717c
Spy49_0055
Spy49_0054
Spy49_0916c
Spy49_1680c
Spy49_1637c
Spy49_1025c
Spy49_0688
Spy49_1471c
Spy49_0687
Spy49_0684
Spy49_0682
Spy49_0683
Spy49_0680
Spy49_0681
Spy49_1697c
Spy49_0759
Spy49_0754
Spy49_0755
Spy49_0756
Spy49_0757
Spy49_0750
Spy49_0386c
Spy49_0752
Spy49_0753
Spy49_0703c
Spy49_1192c
Spy49_1227c
Spy49_1602c
Spy49_0554c
Spy49_1361c
Spy49_0632c
Spy49_0228
Spy49_0229
Spy49_1330
Spy49_0220
Spy49_0221
Spy49_1329c
Spy49_0224
Spy49_0225
Spy49_0226
Spy49_0227
Spy49_0534
Spy49_1335
Spy49_0536
Spy49_0537
Spy49_0530
Spy49_0531
Spy49_0532
Spy49_1639c
Spy49_1305c
Spy49_1804
Spy49_0538
Spy49_0545
Spy49_0544
Spy49_1249c
Spy49_1243
Spy49_1242
Spy49_1245
Spy49_1244
Spy49_0549
Spy49_0223
Spy49_1505c
Spy49_1287c
Spy49_1201c
Spy49_0535
Spy49_1065
Spy49_1795
Spy49_1794
Spy49_1060
Spy49_1062
Spy49_1561c
Spy49_0749c
Spy49_1809
Spy49_1808
Spy49_1247c
Spy49_0822
Spy49_1327c
Spy49_0820
Spy49_0821
Spy49_0826
Spy49_0827
Spy49_0825
Spy49_0828
Spy49_0829
Spy49_1290c
Spy49_1663
Spy49_1662
Spy49_1661
Spy49_1660
Spy49_1664
Spy49_1173c
Spy49_0365c
Spy49_1088c
Spy49_1073c
Spy49_1509c
Spy49_1554c
Spy49_1160c
Spy49_1423c
Spy49_1111c
Spy49_1350c
Spy49_1512c
Spy49_1006c
Spy49_1470c
Spy49_0523c
Spy49_1696c
Spy49_0271c
Spy49_1046c
Spy49_1039c
Spy49_1142c
Spy49_1441c
Spy49_1409c
Spy49_1452c
Spy49_0136
Spy49_1796c
Spy49_1761c
Spy49_1614c
Spy49_1745c
Spy49_1638c
Spy49_1328c
Spy49_1304c
Spy49_1351c
Spy49_1023c
Spy49_1670c
Spy49_0039
Spy49_0786
Spy49_0785
Spy49_0784
Spy49_0783
Spy49_0782
Spy49_0781
Spy49_0780
Spy49_0031
Spy49_0030
Spy49_0033
Spy49_0032
Spy49_0035
Spy49_0037
Spy49_0036
Spy49_0325
Spy49_0327
Spy49_0326
Spy49_0320
Spy49_0323
Spy49_0322
Spy49_0329
Spy49_0328
Spy49_1754c
Spy49_1681c
Spy49_1636c
Spy49_1386c
Spy49_0259
Spy49_0258
Spy49_1560c
Spy49_0257
Spy49_0256
Spy49_0251
Spy49_0250
Spy49_0253
Spy49_0252
Spy49_1810
Spy49_1326c
Spy49_1814
Spy49_1815
Spy49_1817
Spy49_0192c
Spy49_1250
Spy49_1251
Spy49_1193c
Spy49_1603c
Spy49_1224c
Spy49_0602c
Spy49_1360c
Spy49_0623
Spy49_1781
Spy49_1782
Spy49_1783
Spy49_1785
Spy49_1513c
Spy49_1387c
Spy49_1043c
Spy49_0178c
Spy49_0817
Spy49_0816
Spy49_0815
Spy49_0812
Spy49_0810
Spy49_0993c
Spy49_0942c
Spy49_1067
Spy49_1542c
Spy49_0818
Spy49_0380c
Spy49_1401c
Spy49_1202c
Spy49_1504c
Spy49_1280c
Spy49_1141c
Spy49_0026c
Spy49_0911c
Spy49_1595c
Spy49_1170c
Spy49_1797c
Spy49_0975c
Spy49_0366c
Spy49_1072c
Spy49_0346c
Spy49_1138c
Spy49_1555c
Spy49_1163c
Spy49_1739c
Spy49_1460c
Spy49_0940c
Spy49_1715c
Spy49_0823
Spy49_1780c
Spy49_1027c
Spy49_0107
Spy49_1682c
Spy49_1007c
Spy49_0430c
Spy49_1477c
Spy49_1038c
Spy49_0384c
Spy49_0520c
Spy49_1695c
Spy49_0368c
Spy49_1604c
Spy49_1047c
Spy49_0191c
Spy49_0798
Spy49_0799
Spy49_0028
Spy49_0029
Spy49_1338c
Spy49_0022
Spy49_0791
Spy49_0792
Spy49_0021
Spy49_1225c
Spy49_0027
Spy49_0024
Spy49_0797
Spy49_0336
Spy49_0337
Spy49_0335
Spy49_1367c
Spy49_0330
Spy49_0331
Spy49_0338
Spy49_0339
Spy49_0463c
Spy49_0580
Spy49_0564c
Spy49_1319
Spy49_0249
Spy49_0246
Spy49_0247
Spy49_0244
Spy49_0245
Spy49_0242
Spy49_0243
Spy49_0240
Spy49_0241
Spy49_1237c
Spy49_1307c
Spy49_1673c
Spy49_1392c
Spy49_1269
Spy49_1268
Spy49_0489c
Spy49_1203c
Spy49_0195
Spy49_1281c
Spy49_0198
Spy49_1354
Spy49_1381c
Spy49_0865c
Spy49_1041
Spy49_1040
Spy49_1563c
Spy49_1265c
Spy49_1349c
Spy49_0808
Spy49_0809
Spy49_1325c
Spy49_0800
Spy49_0801
Spy49_0803
Spy49_0804
Spy49_0805
Spy49_0807
Spy49_0974c
Spy49_1589c
Spy49_1139c
Spy49_0367c
Spy49_1162c
Spy49_1086c
Spy49_0695c
Spy49_1071c
Spy49_1445
Spy49_1442
Spy49_1556c
Spy49_0850c
Spy49_0650
Spy49_0351c
Spy49_1541c
Spy49_1514c
Spy49_1494c
Spy49_1113c
Spy49_0892c
Spy49_0992c
Spy49_0943c
Spy49_1313c
Spy49_1004c
Spy49_1701c
Spy49_0431c
Spy49_1476c
Spy49_1044c
Spy49_1749c
Spy49_1596c
Spy49_1140c
Spy49_0910c
Spy49_1124c
Spy49_1171c
Spy49_1454c
Spy49_1066c
Spy49_1306c
Spy49_1723c
Spy49_1672c
Spy49_1461c
Spy49_0019
Spy49_0018
Spy49_0017
Spy49_0016
Spy49_0015
Spy49_0014
Spy49_0013
Spy49_0012
Spy49_0011
Spy49_0010
Spy49_0659
Spy49_0658
Spy49_0309
Spy49_0308
Spy49_0303
Spy49_0302
Spy49_0301
Spy49_0300
Spy49_0307
Spy49_0306
Spy49_0305
Spy49_0304
Spy49_0499
Spy49_0498
Spy49_1707c
Spy49_0493
Spy49_0491
Spy49_0490
Spy49_0497
Spy49_0496
Spy49_0495
Spy49_0494
Spy49_1466c
Spy49_1380c
Spy49_0471
Spy49_0473
Spy49_0475
Spy49_0474
Spy49_0476
Spy49_0479
Spy49_1562c
Spy49_1262c
Spy49_1348c
Spy49_0566c
Spy49_1324c
Spy49_1371c
Spy49_1439
Spy49_1270
Spy49_1271
Spy49_1272
Spy49_1273
Spy49_1339c
Spy49_1278
Spy49_1279
Spy49_1605c
Spy49_0272
Spy49_0270
Spy49_0277
Spy49_0276
Spy49_1366c
Spy49_0279
Spy49_0278
Spy49_0462c
Spy49_0982c
Spy49_0959c
Spy49_0408c
Spy49_1054
Spy49_1055
Spy49_1056
Spy49_1057
Spy49_1050
Spy49_1059
Spy49_0350c
Spy49_1540c
Spy49_0503c
Spy49_1497c
Spy49_0879
Spy49_0878
Spy49_0877
Spy49_1275c
Spy49_0991c
Spy49_1683c
Spy49_1393c
Spy49_1693
Spy49_1691
Spy49_1694
Spy49_1571c
Spy49_0488c
Spy49_0901
Spy49_0900
Spy49_0903
Spy49_0902
Spy49_0905
Spy49_0907
Spy49_0906
Spy49_1450
Spy49_1253c
Spy49_1282c
Spy49_0653
Spy49_1456
Spy49_0652
Spy49_1597c
Spy49_0655
Spy49_1147c
Spy49_0654
Spy49_0657
Spy49_0656
Spy49_0796c
Spy49_1428c
Spy49_1588c
Spy49_1127c
Spy49_1457c
Spy49_1087c
Spy49_1070c
Spy49_1109c
Spy49_1557c
Spy49_1699c
Spy49_1644c
Spy49_1811c
Spy49_0512c
Spy49_1462c
Spy49_1684c
Spy49_1150c
Spy49_1475c
Spy49_1005c
Spy49_1700c
Spy49_1459c
Spy49_0120c
Spy49_1045c
Spy49_1748c
Spy49_0607c
Spy49_0526c
Spy49_1606c
Spy49_1414c
Spy49_1626c
Spy49_0648
Spy49_0318
Spy49_0314
Spy49_0315
Spy49_0640
Spy49_0641
Spy49_0310
Spy49_0647
Spy49_0644
Spy49_0313
Spy49_0461c
Spy49_0484
Spy49_0485
Spy49_0487
Spy49_0480
Spy49_0481
Spy49_0482
Spy49_0156
Spy49_1438
Spy49_1189c
Spy49_1666c
Spy49_1619c
Spy49_0460
Spy49_0155
Spy49_0466
Spy49_1301c
Spy49_0465
Spy49_0400
Spy49_0468
Spy49_0469
Spy49_0401
Spy49_0001
Spy49_0002
Spy49_0003
Spy49_0004
Spy49_0005
Spy49_0006
Spy49_0008
Spy49_0009
Spy49_0505c
Spy49_0151
Spy49_1628c
Spy49_1169c
Spy49_0874c
Spy49_1196c
Spy49_1576c
Spy49_0264
Spy49_0265
Spy49_0266
Spy49_0260
Spy49_0261
Spy49_0262
Spy49_0263
Spy49_0268
Spy49_0269
Spy49_1334c
Spy49_1383c
Spy49_1229c
Spy49_1252c
Spy49_1283c
Spy49_0180c
Spy49_1187c
Spy49_1263c
Spy49_1199
Spy49_0319c
Spy49_0868
Spy49_0869
Spy49_0866
Spy49_0867
Spy49_0864
Spy49_1323c
Spy49_0860
Spy49_1372c
Spy49_1518c
Spy49_0976c
Spy49_1436c
Spy49_0345c
Spy49_1084c
Spy49_0912
Spy49_0913
Spy49_1108c
Spy49_0914
Spy49_0915
Spy49_1425
Spy49_1424
Spy49_0918
Spy49_0919
Spy49_1550c
Spy49_0958c
Spy49_1496c
Spy49_1064c
Spy49_0990c
Spy49_1090c
Spy49_1793c
Spy49_0353c
Spy49_1516c
Spy49_1731
Spy49_1730
Spy49_1733
Spy49_0883
Spy49_1734
Spy49_1536c
Spy49_1274c
Spy49_1151c
Spy49_1474c
Spy49_1611c
Spy49_1002c
Spy49_0888
Spy49_1458c
Spy49_0527c
Spy49_1011c
Spy49_1574
Spy49_1727
Spy49_1598c
Spy49_1146c
Spy49_0248c
Spy49_1429c
Spy49_1729
Spy49_1792c
Spy49_1521c
Spy49_1126c
Spy49_1188c
Spy49_1667c
Spy49_1300c
Spy49_0506c
Spy49_1629c
Spy49_1033c
Spy49_1710c
Spy49_1698c
Spy49_0110c
Spy49_1463c
Spy49_0511c
Spy49_0676
Spy49_0675
Spy49_0674
Spy49_0673
Spy49_0672
Spy49_0671
Spy49_1758c
Spy49_0457
Spy49_0456
Spy49_0455
Spy49_0454
Spy49_0453
Spy49_0451
Spy49_0450
Spy49_0101
Spy49_0100
Spy49_0103
Spy49_1219c
Spy49_0105
Spy49_0104
Spy49_0459
Spy49_0458
Spy49_0075
Spy49_0074
Spy49_1186c
Spy49_0071
Spy49_0070
Spy49_0073
Spy49_0072
Spy49_1235c
Spy49_1260c
Spy49_0079
Spy49_0078
Spy49_0585
Spy49_0584
Spy49_0587
Spy49_0586
Spy49_0581
Spy49_0751c
Spy49_0583
Spy49_0582
Spy49_0589
Spy49_0588
Spy49_1322c
Spy49_1607c
Spy49_1627c
Spy49_0677c
Spy49_0299
Spy49_0298
Spy49_1806
Spy49_0291
Spy49_0290
Spy49_0293
Spy49_0295
Spy49_0294
Spy49_0297
Spy49_0296
Spy49_1618c
Spy49_0853
Spy49_0852
Spy49_0851
Spy49_0857
Spy49_0856
Spy49_0855
Spy49_0854
Spy49_0957c
Spy49_0859
Spy49_0858
Spy49_1491c
Spy49_1184
Spy49_1277c
Spy49_0997c
Spy49_1093c
Spy49_0352c
Spy49_1517c
Spy49_1217c
Spy49_1537c
Spy49_1299c
Spy49_0875c
Spy49_1577c
Spy49_0980c
Spy49_0038
Spy49_0926
Spy49_0925
Spy49_0924
Spy49_0923
Spy49_0922
Spy49_0921
Spy49_0920
Spy49_1437
Spy49_1430
Spy49_1431
Spy49_0962c
Spy49_1599c
Spy49_1714c
Spy49_0424
Spy49_1061c
Spy49_1722
Spy49_1520c
Spy49_1721
Spy49_1726
Spy49_1649c
Spy49_1724
Spy49_1725
Spy49_1728
Spy49_0788
Spy49_1121c
Spy49_0971c
Spy49_1435c
Spy49_0342c
Spy49_0948c
Spy49_0049
Spy49_1482c
Spy49_1167c
Spy49_0870
Spy49_0732
Spy49_0733
Spy49_1107c
Spy49_0730
Spy49_1551c
Spy49_1744c
Spy49_0040
Spy49_1646c
Spy49_1813c
Spy49_1464c
Spy49_1759c
Spy49_0429c
Spy49_1702c
Spy49_1026c
Spy49_0719c
Spy49_1784c
Spy49_1400c
Spy49_1003c
Spy49_0524c
Spy49_1132c
Spy49_1413c
Spy49_1010c
Spy49_1198c
Spy49_1608c
Spy49_1635c
Spy49_1624c
Spy49_1310c
Spy49_0660
Spy49_0661
Spy49_0662
Spy49_0664
Spy49_0665
Spy49_0667
Spy49_0668
Spy49_0669
Spy49_1234
Spy49_1688c
Spy49_0448
Spy49_0118
Spy49_0119
Spy49_0112
Spy49_0113
Spy49_0442
Spy49_0111
Spy49_0444
Spy49_0445
Spy49_0446
Spy49_0447
Spy49_0066
Spy49_0067
Spy49_0273c
Spy49_0065
Spy49_0062
Spy49_0060
Spy49_0061
Spy49_0068
Spy49_0069
Spy49_0596
Spy49_0597
Spy49_0592
Spy49_0590
Spy49_1565c
Spy49_0598
Spy49_0599
Spy49_1298c
Spy49_1396c
Spy49_0876c
Spy49_0663c
Spy49_1221
Spy49_1220
Spy49_1294c
Spy49_0288
Spy49_0289
Spy49_0282
Spy49_0283
Spy49_0280
Spy49_1152c
Spy49_0286
Spy49_0287
Spy49_0284
Spy49_0285
Spy49_1336c
Spy49_0861c
Spy49_0844
Spy49_0846
Spy49_0847
Spy49_0840
Spy49_0841
Spy49_0842
Spy49_0843
Spy49_1228c
Spy49_0848
Spy49_1532
Spy49_1531
Spy49_1530
Spy49_1089
Spy49_1451
Spy49_1085
Spy49_1218c
Spy49_1453
Spy49_1374c
Spy49_1185c
Spy49_1261c
Spy49_1455
Spy49_0470c
Spy49_0565c
Spy49_1440
Spy49_1119c
Spy49_1082c
Spy49_0814c
Spy49_1552c
Spy49_1483c
Spy49_0938
Spy49_0939
Spy49_0930
Spy49_1106c
Spy49_0933
Spy49_0934
Spy49_0936
Spy49_0937
Spy49_1276c
Spy49_0996c
Spy49_1092c
Spy49_0355c
Spy49_1216c
Spy49_1713
Spy49_1569c
Spy49_1534c
Spy49_0643
Spy49_1769c
Spy49_1153c
Spy49_1583c
Spy49_0525c
Spy49_0292c
Spy49_0862c
Spy49_0917c
Spy49_1133c
Spy49_1145c
Spy49_1412c
Spy49_1013c
Spy49_0963c
Spy49_0139c
Spy49_0407c
Spy49_1790c
Spy49_0467
Spy49_1120c
Spy49_1689c
Spy49_1647c
Spy49_1747c
Spy49_1812c
Spy49_1465c
Spy49_1787c
Spy49_0428c
Spy49_1382c
Spy49_1687c
Spy49_0615
Spy49_0614
Spy49_0617
Spy49_1000c
Spy49_0611
Spy49_0610
Spy49_0613
Spy49_0612
Spy49_0619
Spy49_0618
Spy49_0533
Spy49_1368c
Spy49_0439
Spy49_0438
Spy49_0129
Spy49_0128
Spy49_0435
Spy49_0434
Spy49_0125
Spy49_0436
Spy49_0123
Spy49_0433
Spy49_0432
Spy49_0728
Spy49_0059
Spy49_0344
Spy49_1320c
Spy49_1375c
Spy49_0721
Spy49_0343
Spy49_0723
Spy49_0722
Spy49_0057
Spy49_0724
Spy49_0727
Spy49_0726
Spy49_1359c
Spy49_1616c
Spy49_0720
Spy49_0692
Spy49_0562c
Spy49_1609c
Spy49_1311c
Spy49_0540
Spy49_0543
Spy49_1238
Spy49_1239
Spy49_0547
Spy49_0546
Spy49_1625c
Spy49_0548
Spy49_1665c
Spy49_1522
Spy49_1525
Spy49_1526
Spy49_1529
Spy49_1493c
Spy49_1535c
Spy49_0995c
Spy49_1095c
Spy49_0354c
Spy49_1215c
Spy49_1240c
Spy49_1568c
Spy49_1416
Spy49_1417
Spy49_1144
Spy49_1297c
Spy49_1397c
Spy49_1208c
Spy49_1575c
Spy49_1091
Spy49_1257c
Spy49_1096
Spy49_1097
Spy49_1098
Spy49_1099
Spy49_0949
Spy49_1337c
Spy49_0944
Spy49_0539c
Spy49_0960c
Spy49_1802c
Spy49_0275
Spy49_0138c
Spy49_1123c
Spy49_1791c
Spy49_1708
Spy49_1709
Spy49_0973c
Spy49_1433c
Spy49_1703
Spy49_0149c
Spy49_0651
Spy49_1083c
Spy49_0507c
Spy49_1410c
Spy49_1480c
Spy49_1105c
Spy49_1112c
Spy49_1746c
Spy49_1720c
Spy49_0441
Spy49_1303c
Spy49_1786c
Spy49_0440
Spy49_0427c
Spy49_1750c
Spy49_0117
Spy49_1001c
Spy49_0114
Spy49_1704c
Spy49_1768c
Spy49_1154c
Spy49_1479c
Spy49_1049c
Spy49_1582c
Spy49_0904c
Spy49_1012c
Spy49_0955
Spy49_0819
Spy49_1130c
Spy49_1316c
Spy49_1622c
Spy49_0606
Spy49_0449c
Spy49_0604
Spy49_0605
Spy49_0603
Spy49_0600
Spy49_0601
Spy49_1267c
Spy49_0608
Spy49_0609
Spy49_1631c
Spy49_0591
Spy49_0694c
Spy49_0693
Spy49_0422
Spy49_0423
Spy49_0420
Spy49_0421
Spy49_0738
Spy49_0739
Spy49_0048
Spy49_1679c
Spy49_0044
Spy49_0045
Spy49_0046
Spy49_0731
Spy49_0736
Spy49_0737
Spy49_0734
Spy49_0735
Spy49_1640c
Spy49_1378c
Spy49_0725c
Spy49_1296c
Spy49_0550
Spy49_0551
Spy49_0556
Spy49_0557
Spy49_1209c
Spy49_0555
Spy49_0558
Spy49_0559
Spy49_0130
Spy49_0131
Spy49_0132
Spy49_0133
Spy49_0134
Spy49_0135
Spy49_1256c
Spy49_0137
Spy49_0552c
Spy49_1743c
Spy49_1391
Spy49_1236c
Spy49_0413
Spy49_0638c
Spy49_1376c
Spy49_1183c
Spy49_0412
Spy49_1346
Spy49_1402c
Spy49_1347
Spy49_0411
Spy49_1481c
Spy49_1080c
Spy49_0983c
Spy49_0236c
Spy49_0410
Spy49_0954c
Spy49_1578c
Spy49_0478c
Spy49_0357c
Spy49_1492c
Spy49_1241c
Spy49_1289c
Spy49_0994c
Spy49_1094c
Spy49_1341c
Spy49_1394c
Spy49_1779
Spy49_1778
Spy49_1775
Spy49_1774
Spy49_1777
Spy49_1771
Spy49_1770
Spy49_1773
CCNA_02687
CCNA_00994
CCNA_00141
CCNA_01499
CCNA_00143
CCNA_01329
CCNA_00145
CCNA_00144
CCNA_00146
CCNA_01322
CCNA_01323
CCNA_01321
CCNA_01326
CCNA_01327
CCNA_01496
CCNA_01325
CCNA_01036
CCNA_01035
CCNA_01033
CCNA_01030
CCNA_01039
CCNA_01920
CCNA_01921
CCNA_01922
CCNA_01923
CCNA_01924
CCNA_01925
CCNA_01148
CCNA_01149
CCNA_02213
CCNA_01147
CCNA_01144
CCNA_02210
CCNA_02217
CCNA_01143
CCNA_01141
CCNA_01498
CCNA_00140
CCNA_01328
CCNA_02965
CCNA_00142
CCNA_02961
CCNA_02960
CCNA_02963
CCNA_02962
CCNA_02969
CCNA_01814
CCNA_01815
CCNA_01816
CCNA_01817
CCNA_01810
CCNA_01811
CCNA_01812
CCNA_01813
CCNA_02367
CCNA_02365
CCNA_02364
CCNA_01818
CCNA_01819
CCNA_02361
CCNA_02360
CCNA_00149
CCNA_02167
CCNA_01491
CCNA_01492
CCNA_01493
CCNA_01846
CCNA_01494
CCNA_01495
CCNA_00824
CCNA_02166
CCNA_01324
CCNA_01497
CCNA_01841
CCNA_03163
CCNA_03160
CCNA_03161
CCNA_03166
CCNA_03167
CCNA_03164
CCNA_03165
CCNA_02143
CCNA_02142
CCNA_02141
CCNA_02140
CCNA_03768
CCNA_02145
CCNA_02144
CCNA_03764
CCNA_03765
CCNA_03766
CCNA_03767
CCNA_03761
CCNA_03762
CCNA_03763
CCNA_00240
CCNA_01409
CCNA_00133
CCNA_02390
CCNA_01848
CCNA_02789
CCNA_02788
CCNA_03309
CCNA_03306
CCNA_03307
CCNA_03304
CCNA_03305
CCNA_02785
CCNA_03303
CCNA_02787
CCNA_03301
CCNA_02131
CCNA_02640
CCNA_03567
CCNA_02641
CCNA_03739
CCNA_03738
CCNA_02547
CCNA_02546
CCNA_02544
CCNA_02543
CCNA_02542
CCNA_02540
CCNA_03096
CCNA_03097
CCNA_03095
CCNA_03092
CCNA_02549
CCNA_02548
CCNA_03544
CCNA_03233
CCNA_03546
CCNA_03547
CCNA_03236
CCNA_03541
CCNA_03234
CCNA_03543
CCNA_02648
CCNA_03239
CCNA_03548
CCNA_03549
CCNA_02649
CCNA_01088
CCNA_03324
CCNA_03325
CCNA_03326
CCNA_03782
CCNA_03783
CCNA_03781
CCNA_03786
CCNA_03787
CCNA_03320
CCNA_03788
CCNA_03789
CCNA_03322
CCNA_03855
CCNA_01394
CCNA_01891
CCNA_02399
CCNA_03438
CCNA_03402
CCNA_03430
CCNA_03431
CCNA_03432
CCNA_03433
CCNA_03436
CCNA_03437
CCNA_01398
CCNA_00206
CCNA_00207
CCNA_00204
CCNA_00202
CCNA_00201
CCNA_01967
CCNA_02394
CCNA_00208
CCNA_00209
CCNA_01926
CCNA_01927
CCNA_00840
CCNA_00841
CCNA_00842
CCNA_00843
CCNA_00844
CCNA_00845
CCNA_00029
CCNA_00027
CCNA_00024
CCNA_00025
CCNA_00022
CCNA_00020
CCNA_00021
CCNA_01145
CCNA_00448
CCNA_00449
CCNA_00332
CCNA_00445
CCNA_00330
CCNA_00331
CCNA_00336
CCNA_00441
CCNA_00442
CCNA_02216
CCNA_02215
CCNA_01961
CCNA_02214
CCNA_01713
CCNA_01888
CCNA_01244
CCNA_01711
CCNA_00152
CCNA_00153
CCNA_00150
CCNA_00151
CCNA_00157
CCNA_01319
CCNA_00155
CCNA_01317
CCNA_01316
CCNA_00158
CCNA_01313
CCNA_01312
CCNA_01311
CCNA_01310
CCNA_00530
CCNA_00531
CCNA_00532
CCNA_01008
CCNA_01243
CCNA_00536
CCNA_00537
CCNA_00538
CCNA_01550
CCNA_01001
CCNA_01552
CCNA_01555
CCNA_01554
CCNA_01005
CCNA_01004
CCNA_01799
CCNA_01793
CCNA_01792
CCNA_01791
CCNA_01790
CCNA_01797
CCNA_01795
CCNA_03351
CCNA_01718
CCNA_03602
CCNA_02846
CCNA_03353
CCNA_02847
CCNA_01955
CCNA_01770
CCNA_01957
CCNA_01772
CCNA_02208
CCNA_01950
CCNA_01776
CCNA_02204
CCNA_02205
CCNA_02206
CCNA_02207
CCNA_01959
CCNA_01958
CCNA_02202
CCNA_02203
CCNA_00807
CCNA_03605
CCNA_00800
CCNA_03356
CCNA_03613
CCNA_02977
CCNA_02974
CCNA_00802
CCNA_02970
CCNA_02971
CCNA_00775
CCNA_02978
CCNA_02370
CCNA_02373
CCNA_02374
CCNA_02375
CCNA_02376
CCNA_02379
CCNA_01172
CCNA_01171
CCNA_01170
CCNA_01177
CCNA_01176
CCNA_01175
CCNA_01174
CCNA_01179
CCNA_01178
CCNA_03159
CCNA_03157
CCNA_03156
CCNA_03155
CCNA_03154
CCNA_03153
CCNA_03152
CCNA_03151
CCNA_03150
CCNA_02154
CCNA_02155
CCNA_02156
CCNA_02157
CCNA_02150
CCNA_02151
CCNA_02152
CCNA_02153
CCNA_02158
CCNA_02159
CCNA_02368
CCNA_02798
CCNA_02792
CCNA_02793
CCNA_02791
CCNA_02797
CCNA_02794
CCNA_02362
CCNA_03841
CCNA_03332
CCNA_03843
CCNA_03330
CCNA_03845
CCNA_03844
CCNA_03335
CCNA_03334
CCNA_03339
CCNA_03338
CCNA_00500
CCNA_02558
CCNA_02559
CCNA_02550
CCNA_02551
CCNA_02552
CCNA_02553
CCNA_02554
CCNA_02555
CCNA_02556
CCNA_02557
CCNA_03207
CCNA_03206
CCNA_03204
CCNA_03203
CCNA_03202
CCNA_03201
CCNA_03200
CCNA_03209
CCNA_03208
CCNA_01884
CCNA_01403
CCNA_00875
CCNA_00876
CCNA_00509
CCNA_00056
CCNA_00556
CCNA_03444
CCNA_03447
CCNA_03446
CCNA_03441
CCNA_03440
CCNA_03443
CCNA_03442
CCNA_00118
CCNA_03262
CCNA_01400
CCNA_00119
CCNA_03346
CCNA_01973
CCNA_00116
CCNA_00979
CCNA_01584
CCNA_00502
CCNA_00505
CCNA_01972
CCNA_01583
CCNA_01579
CCNA_00239
CCNA_00238
CCNA_00233
CCNA_00232
CCNA_01581
CCNA_00237
CCNA_00236
CCNA_00235
CCNA_00234
CCNA_00835
CCNA_00834
CCNA_00781
CCNA_00836
CCNA_00831
CCNA_00830
CCNA_00832
CCNA_00789
CCNA_00839
CCNA_00309
CCNA_00308
CCNA_00307
CCNA_00306
CCNA_00305
CCNA_00303
CCNA_00302
CCNA_00301
CCNA_00246
CCNA_00497
CCNA_00496
CCNA_00495
CCNA_00494
CCNA_00493
CCNA_00492
CCNA_00491
CCNA_00940
CCNA_00943
CCNA_00942
CCNA_00945
CCNA_00944
CCNA_00499
CCNA_00498
CCNA_00167
CCNA_00166
CCNA_00164
CCNA_00163
CCNA_00162
CCNA_00161
CCNA_00160
CCNA_00169
CCNA_00013
CCNA_00544
CCNA_01548
CCNA_00010
CCNA_00017
CCNA_00016
CCNA_00015
CCNA_00542
CCNA_01543
CCNA_00019
CCNA_01017
CCNA_01546
CCNA_01011
CCNA_01545
CCNA_01788
CCNA_01789
CCNA_01784
CCNA_01785
CCNA_01786
CCNA_01787
CCNA_01780
CCNA_01781
CCNA_01783
CCNA_01975
CCNA_00559
CCNA_00245
CCNA_01947
CCNA_01940
CCNA_01941
CCNA_02895
CCNA_02894
CCNA_02897
CCNA_01769
CCNA_01948
CCNA_01949
CCNA_01301
CCNA_01303
CCNA_01305
CCNA_01306
CCNA_01307
CCNA_01308
CCNA_01309
CCNA_02949
CCNA_02948
CCNA_02942
CCNA_02941
CCNA_02940
CCNA_02947
CCNA_02946
CCNA_02945
CCNA_00033
CCNA_02304
CCNA_02307
CCNA_02306
CCNA_02301
CCNA_02300
CCNA_02303
CCNA_02302
CCNA_02309
CCNA_02308
CCNA_01164
CCNA_01165
CCNA_01166
CCNA_01167
CCNA_01161
CCNA_01162
CCNA_01163
CCNA_01168
CCNA_01169
CCNA_00321
CCNA_02419
CCNA_02418
CCNA_02411
CCNA_02410
CCNA_02413
CCNA_02412
CCNA_02415
CCNA_02414
CCNA_02417
CCNA_02416
CCNA_03140
CCNA_03141
CCNA_03143
CCNA_03144
CCNA_03146
CCNA_03147
CCNA_03148
CCNA_03149
CCNA_02095
CCNA_02094
CCNA_02097
CCNA_02096
CCNA_02090
CCNA_02092
CCNA_02917
CCNA_02099
CCNA_02098
CCNA_01739
CCNA_01153
CCNA_00607
CCNA_00604
CCNA_00605
CCNA_03852
CCNA_03853
CCNA_03850
CCNA_03851
CCNA_03856
CCNA_03854
CCNA_03323
CCNA_03858
CCNA_03328
CCNA_01737
CCNA_00609
CCNA_01731
CCNA_01730
CCNA_02529
CCNA_02528
CCNA_02525
CCNA_02527
CCNA_02526
CCNA_02521
CCNA_02520
CCNA_02523
CCNA_01864
CCNA_03218
CCNA_03219
CCNA_01051
CCNA_03210
CCNA_03211
CCNA_03212
CCNA_03213
CCNA_03214
CCNA_03215
CCNA_03217
CCNA_01010
CCNA_01974
CCNA_01336
CCNA_02631
CCNA_02630
CCNA_02633
CCNA_02632
CCNA_02635
CCNA_02634
CCNA_02637
CCNA_02636
CCNA_02639
CCNA_02638
CCNA_01422
CCNA_01942
CCNA_01425
CCNA_01356
CCNA_00001
CCNA_01427
CCNA_01426
CCNA_02781
CCNA_03458
CCNA_03459
CCNA_03456
CCNA_03454
CCNA_03455
CCNA_03452
CCNA_03450
CCNA_02782
CCNA_01549
CCNA_03302
CCNA_02833
CCNA_03300
CCNA_00984
CCNA_02786
CCNA_00987
CCNA_01293
CCNA_01129
CCNA_02830
CCNA_00981
CCNA_00980
CCNA_00229
CCNA_00224
CCNA_00226
CCNA_00227
CCNA_00220
CCNA_00222
CCNA_00223
CCNA_02333
CCNA_02903
CCNA_00826
CCNA_00795
CCNA_00825
CCNA_00820
CCNA_00793
CCNA_00798
CCNA_00799
CCNA_00828
CCNA_00630
CCNA_00253
CCNA_02902
CCNA_00310
CCNA_00311
CCNA_00312
CCNA_00313
CCNA_00314
CCNA_00315
CCNA_00316
CCNA_00317
CCNA_00319
CCNA_03691
CCNA_00488
CCNA_00489
CCNA_00958
CCNA_00959
CCNA_03822
CCNA_00953
CCNA_00482
CCNA_00483
CCNA_00957
CCNA_00486
CCNA_00487
CCNA_00178
CCNA_00179
CCNA_03820
CCNA_00170
CCNA_00171
CCNA_00172
CCNA_00173
CCNA_00174
CCNA_00175
CCNA_00004
CCNA_00005
CCNA_00006
CCNA_00555
CCNA_00552
CCNA_00553
CCNA_00002
CCNA_01578
CCNA_01577
CCNA_01576
CCNA_01575
CCNA_01574
CCNA_01573
CCNA_00009
CCNA_01571
CCNA_01570
CCNA_01645
CCNA_00297
CCNA_02339
CCNA_00254
CCNA_02451
CCNA_03650
CCNA_01209
CCNA_01208
CCNA_01978
CCNA_01753
CCNA_01752
CCNA_02888
CCNA_01750
CCNA_01201
CCNA_02887
CCNA_01971
CCNA_02885
CCNA_02882
CCNA_02883
CCNA_01759
CCNA_01206
CCNA_01371
CCNA_01373
CCNA_01372
CCNA_02994
CCNA_01378
CCNA_02995
CCNA_01685
CCNA_01684
CCNA_01687
CCNA_01681
CCNA_01680
CCNA_02954
CCNA_02955
CCNA_02956
CCNA_01689
CCNA_01688
CCNA_02952
CCNA_02953
CCNA_03098
CCNA_03099
CCNA_01636
CCNA_02317
CCNA_02314
CCNA_02315
CCNA_02312
CCNA_02313
CCNA_02310
CCNA_01199
CCNA_01198
CCNA_00827
CCNA_01191
CCNA_01190
CCNA_01192
CCNA_01195
CCNA_01194
CCNA_01197
CCNA_01196
CCNA_03090
CCNA_00046
CCNA_00639
CCNA_03091
CCNA_03232
CCNA_02408
CCNA_02409
CCNA_02403
CCNA_02400
CCNA_00821
CCNA_02406
CCNA_03230
CCNA_02404
CCNA_02405
CCNA_03135
CCNA_03134
CCNA_03137
CCNA_03231
CCNA_03131
CCNA_03130
CCNA_03133
CCNA_03132
CCNA_03540
CCNA_03139
CCNA_03138
CCNA_02086
CCNA_02087
CCNA_02084
CCNA_02085
CCNA_02082
CCNA_02083
CCNA_02080
CCNA_02081
CCNA_03235
CCNA_02088
CCNA_02089
CCNA_01991
CCNA_01990
CCNA_01992
CCNA_01995
CCNA_01994
CCNA_01997
CCNA_01996
CCNA_01999
CCNA_01998
CCNA_03049
CCNA_03048
CCNA_03041
CCNA_03040
CCNA_03043
CCNA_03042
CCNA_03045
CCNA_03044
CCNA_03047
CCNA_03046
CCNA_03867
CCNA_03866
CCNA_03865
CCNA_03688
CCNA_03861
CCNA_03860
CCNA_03683
CCNA_03682
CCNA_03681
CCNA_03680
CCNA_03686
CCNA_03685
CCNA_00251
CCNA_00320
CCNA_02538
CCNA_02539
CCNA_02537
CCNA_02535
CCNA_02532
CCNA_02533
CCNA_02530
CCNA_02349
CCNA_00252
CCNA_03269
CCNA_03599
CCNA_03598
CCNA_03595
CCNA_03261
CCNA_03260
CCNA_03263
CCNA_01421
CCNA_00257
CCNA_00704
CCNA_02622
CCNA_02623
CCNA_02620
CCNA_02621
CCNA_02626
CCNA_02627
CCNA_02624
CCNA_02625
CCNA_02628
CCNA_02629
CCNA_02111
CCNA_03463
CCNA_03462
CCNA_03461
CCNA_03460
CCNA_03467
CCNA_03466
CCNA_03465
CCNA_03464
CCNA_03469
CCNA_03468
CCNA_02344
CCNA_02346
CCNA_01670
CCNA_02422
CCNA_03661
CCNA_03660
CCNA_03663
CCNA_03665
CCNA_03667
CCNA_03669
CCNA_01705
CCNA_00395
CCNA_03112
CCNA_02044
CCNA_02581
CCNA_01672
CCNA_00952
CCNA_01227
CCNA_02716
CCNA_00950
CCNA_03628
CCNA_00951
CCNA_00956
CCNA_00485
CCNA_00769
CCNA_00768
CCNA_00818
CCNA_00954
CCNA_00813
CCNA_00763
CCNA_00810
CCNA_00817
CCNA_00764
CCNA_00815
CCNA_00766
CCNA_03626
CCNA_00073
CCNA_03372
CCNA_00365
CCNA_00364
CCNA_00367
CCNA_00366
CCNA_00361
CCNA_00360
CCNA_00363
CCNA_00369
CCNA_00368
CCNA_00969
CCNA_00968
CCNA_00967
CCNA_00966
CCNA_00965
CCNA_00964
CCNA_00963
CCNA_00962
CCNA_00961
CCNA_01702
CCNA_00079
CCNA_00050
CCNA_00109
CCNA_00108
CCNA_03779
CCNA_00078
CCNA_00105
CCNA_00104
CCNA_00107
CCNA_00106
CCNA_00101
CCNA_00103
CCNA_00569
CCNA_00568
CCNA_03417
CCNA_00563
CCNA_00562
CCNA_00561
CCNA_00560
CCNA_00567
CCNA_00566
CCNA_00565
CCNA_00564
CCNA_01560
CCNA_01561
CCNA_01562
CCNA_01563
CCNA_01566
CCNA_01567
CCNA_01569
CCNA_01677
CCNA_00580
CCNA_00585
CCNA_00587
CCNA_00586
CCNA_00589
CCNA_00588
CCNA_00554
CCNA_01749
CCNA_00615
CCNA_01969
CCNA_00617
CCNA_01964
CCNA_01741
CCNA_01742
CCNA_01744
CCNA_01745
CCNA_01962
CCNA_01747
CCNA_01366
CCNA_01367
CCNA_01364
CCNA_01365
CCNA_01362
CCNA_01363
CCNA_01360
CCNA_00003
CCNA_01368
CCNA_01696
CCNA_01697
CCNA_01694
CCNA_01695
CCNA_01692
CCNA_01693
CCNA_01690
CCNA_01691
CCNA_01699
CCNA_02042
CCNA_01130
CCNA_02515
CCNA_00008
CCNA_02516
CCNA_01572
CCNA_02987
CCNA_02985
CCNA_02983
CCNA_02982
CCNA_02980
CCNA_02322
CCNA_02321
CCNA_02327
CCNA_02326
CCNA_02325
CCNA_02324
CCNA_01740
CCNA_01188
CCNA_02512
CCNA_01182
CCNA_01183
CCNA_01180
CCNA_02045
CCNA_01186
CCNA_01184
CCNA_01185
CCNA_02697
CCNA_01219
CCNA_01594
CCNA_03065
CCNA_02439
CCNA_02438
CCNA_02437
CCNA_03188
CCNA_02435
CCNA_02433
CCNA_02432
CCNA_02431
CCNA_02430
CCNA_03126
CCNA_03124
CCNA_03125
CCNA_03122
CCNA_02189
CCNA_02188
CCNA_02187
CCNA_02186
CCNA_02185
CCNA_02184
CCNA_02181
CCNA_02180
CCNA_03772
CCNA_01982
CCNA_01983
CCNA_01980
CCNA_01981
CCNA_01986
CCNA_01987
CCNA_01984
CCNA_01985
CCNA_01988
CCNA_01989
CCNA_02051
CCNA_02053
CCNA_02052
CCNA_02054
CCNA_02505
CCNA_02059
CCNA_03053
CCNA_02509
CCNA_02508
CCNA_03056
CCNA_03057
CCNA_03054
CCNA_03878
CCNA_03698
CCNA_03699
CCNA_01591
CCNA_03870
CCNA_03873
CCNA_03690
CCNA_03875
CCNA_03877
CCNA_01590
CCNA_03278
CCNA_03279
CCNA_03276
CCNA_03277
CCNA_03272
CCNA_03273
CCNA_03271
CCNA_03580
CCNA_03581
CCNA_03582
CCNA_03585
CCNA_03586
CCNA_03587
CCNA_03588
CCNA_03589
CCNA_00543
CCNA_01756
CCNA_02617
CCNA_02616
CCNA_02615
CCNA_02614
CCNA_02613
CCNA_02612
CCNA_02611
CCNA_02610
CCNA_02619
CCNA_02618
CCNA_03474
CCNA_03475
CCNA_03476
CCNA_03471
CCNA_03472
CCNA_03473
CCNA_02889
CCNA_03479
CCNA_02886
CCNA_01200
CCNA_02884
CCNA_01970
CCNA_01977
CCNA_01976
CCNA_03672
CCNA_03673
CCNA_03671
CCNA_03676
CCNA_03674
CCNA_03675
CCNA_03679
CCNA_03244
CCNA_02055
CCNA_00670
CCNA_01490
CCNA_00677
CCNA_01279
CCNA_02881
CCNA_02681
CCNA_01276
CCNA_00412
CCNA_00678
CCNA_00711
CCNA_02762
CCNA_00778
CCNA_00808
CCNA_00809
CCNA_00804
CCNA_00806
CCNA_00776
CCNA_00801
CCNA_00774
CCNA_00377
CCNA_00374
CCNA_00375
CCNA_00372
CCNA_00373
CCNA_00370
CCNA_00371
CCNA_00378
CCNA_02959
CCNA_02768
CCNA_00970
CCNA_00971
CCNA_00973
CCNA_00974
CCNA_00977
CCNA_00978
CCNA_00117
CCNA_00114
CCNA_00112
CCNA_00113
CCNA_00110
CCNA_00111
CCNA_00578
CCNA_03242
CCNA_00574
CCNA_00575
CCNA_00576
CCNA_00570
CCNA_00571
CCNA_00572
CCNA_01515
CCNA_01514
CCNA_01517
CCNA_01516
CCNA_01511
CCNA_01510
CCNA_01513
CCNA_01512
CCNA_01754
CCNA_03344
CCNA_00592
CCNA_00593
CCNA_00590
CCNA_00591
CCNA_00597
CCNA_00594
CCNA_00595
CCNA_00598
CCNA_01669
CCNA_00602
CCNA_00603
CCNA_00600
CCNA_00601
CCNA_01738
CCNA_01229
CCNA_01228
CCNA_01735
CCNA_01734
CCNA_01225
CCNA_01224
CCNA_01223
CCNA_01222
CCNA_01733
CCNA_01732
CCNA_01429
CCNA_01359
CCNA_01358
CCNA_01294
CCNA_01351
CCNA_01350
CCNA_01357
CCNA_01355
CCNA_01354
CCNA_02255
CCNA_02254
CCNA_01641
CCNA_01640
CCNA_01751
CCNA_01642
CCNA_02338
CCNA_01644
CCNA_01647
CCNA_01646
CCNA_02334
CCNA_02335
CCNA_02336
CCNA_02337
CCNA_02330
CCNA_02332
CCNA_02997
CCNA_02420
CCNA_02421
CCNA_03118
CCNA_02424
CCNA_02425
CCNA_02426
CCNA_02427
CCNA_02429
CCNA_03110
CCNA_03116
CCNA_03115
CCNA_03114
CCNA_02898
CCNA_01746
CCNA_02698
CCNA_02564
CCNA_02514
CCNA_02043
CCNA_02040
CCNA_02041
CCNA_02046
CCNA_02047
CCNA_03069
CCNA_03068
CCNA_03063
CCNA_02519
CCNA_03061
CCNA_03060
CCNA_03809
CCNA_03808
CCNA_03805
CCNA_03807
CCNA_03806
CCNA_03801
CCNA_03800
CCNA_03803
CCNA_03802
CCNA_02190
CCNA_00439
CCNA_02192
CCNA_02194
CCNA_02195
CCNA_02196
CCNA_02197
CCNA_02199
CCNA_00929
CCNA_00384
CCNA_02696
CCNA_00846
CCNA_02925
CCNA_00847
CCNA_03243
CCNA_00026
CCNA_03241
CCNA_03240
CCNA_03247
CCNA_00849
CCNA_03249
CCNA_03248
CCNA_00921
CCNA_00432
CCNA_00434
CCNA_02608
CCNA_02609
CCNA_00437
CCNA_02600
CCNA_02601
CCNA_02602
CCNA_00388
CCNA_02604
CCNA_02605
CCNA_02606
CCNA_02607
CCNA_03489
CCNA_03488
CCNA_03480
CCNA_03483
CCNA_03482
CCNA_03485
CCNA_03484
CCNA_03486
CCNA_00339
CCNA_01758
CCNA_02999
CCNA_02692
CCNA_00444
CCNA_03645
CCNA_03644
CCNA_00148
CCNA_03641
CCNA_00446
CCNA_03649
CCNA_03648
CCNA_00447
CCNA_02691
CCNA_00334
CCNA_00335
CCNA_02718
CCNA_02690
CCNA_02401
CCNA_02235
CCNA_02407
CCNA_00299
CCNA_00298
CCNA_00749
CCNA_00747
CCNA_00745
CCNA_00296
CCNA_00291
CCNA_00740
CCNA_02032
CCNA_00349
CCNA_03136
CCNA_00343
CCNA_00342
CCNA_00341
CCNA_00340
CCNA_00347
CCNA_03171
CCNA_01586
CCNA_01762
CCNA_03352
CCNA_00904
CCNA_00907
CCNA_00906
CCNA_00901
CCNA_00900
CCNA_00903
CCNA_00902
CCNA_03037
CCNA_03646
CCNA_01506
CCNA_01507
CCNA_01504
CCNA_01505
CCNA_01502
CCNA_01503
CCNA_01500
CCNA_01501
CCNA_00637
CCNA_00636
CCNA_00634
CCNA_00633
CCNA_00632
CCNA_00631
CCNA_01729
CCNA_01726
CCNA_01724
CCNA_01725
CCNA_01723
CCNA_00638
CCNA_00123
CCNA_00122
CCNA_00121
CCNA_00120
CCNA_00127
CCNA_00126
CCNA_00125
CCNA_01432
CCNA_01433
CCNA_00129
CCNA_00128
CCNA_01341
CCNA_01342
CCNA_01343
CCNA_02992
CCNA_01090
CCNA_03561
CCNA_01091
CCNA_00154
CCNA_01318
CCNA_02993
CCNA_01652
CCNA_01653
CCNA_01650
CCNA_01651
CCNA_01656
CCNA_01657
CCNA_01654
CCNA_01655
CCNA_01658
CCNA_01659
CCNA_01315
CCNA_01230
CCNA_02858
CCNA_01232
CCNA_01314
CCNA_01234
CCNA_01235
CCNA_01236
CCNA_01098
CCNA_02853
CCNA_02852
CCNA_02855
CCNA_02854
CCNA_02856
CCNA_02293
CCNA_01559
CCNA_02291
CCNA_02296
CCNA_02295
CCNA_01558
CCNA_01009
CCNA_02457
CCNA_00533
CCNA_02453
CCNA_02452
CCNA_03104
CCNA_03105
CCNA_02459
CCNA_03101
CCNA_03103
CCNA_02996
CCNA_01551
CCNA_01002
CCNA_01553
CCNA_02077
CCNA_02076
CCNA_02075
CCNA_02074
CCNA_02073
CCNA_02072
CCNA_02071
CCNA_02070
CCNA_02078
CCNA_03070
CCNA_03071
CCNA_03072
CCNA_03073
CCNA_03074
CCNA_01557
CCNA_03076
CCNA_03819
CCNA_03816
CCNA_03814
CCNA_01556
CCNA_03812
CCNA_03813
CCNA_03810
CCNA_03811
CCNA_02239
CCNA_03254
CCNA_03255
CCNA_03256
CCNA_03257
CCNA_03253
CCNA_03258
CCNA_01907
CCNA_03689
CCNA_02679
CCNA_02678
CCNA_02675
CCNA_02674
CCNA_02677
CCNA_02676
CCNA_02671
CCNA_02670
CCNA_02673
CCNA_02672
CCNA_01643
CCNA_03498
CCNA_03499
CCNA_03493
CCNA_03490
CCNA_03491
CCNA_03496
CCNA_03497
CCNA_03494
CCNA_03495
CCNA_00018
CCNA_03412
CCNA_02700
CCNA_02703
CCNA_02702
CCNA_02705
CCNA_03869
CCNA_02709
CCNA_03651
CCNA_03652
CCNA_03684
CCNA_03655
CCNA_03656
CCNA_03657
CCNA_01771
CCNA_03419
CCNA_01954
CCNA_01773
CCNA_01956
CCNA_01775
CCNA_00288
CCNA_01895
CCNA_00286
CCNA_00443
CCNA_00284
CCNA_00285
CCNA_00282
CCNA_00283
CCNA_00280
CCNA_00281
CCNA_01897
CCNA_02200
CCNA_02201
CCNA_02240
CCNA_01649
CCNA_00354
CCNA_00355
CCNA_00356
CCNA_00357
CCNA_00350
CCNA_00351
CCNA_00352
CCNA_00353
CCNA_01704
CCNA_01254
CCNA_00916
CCNA_00917
CCNA_01648
CCNA_00912
CCNA_00913
CCNA_00910
CCNA_00911
CCNA_01252
CCNA_00918
CCNA_00919
CCNA_00752
CCNA_00757
CCNA_00758
CCNA_00759
CCNA_01703
CCNA_00946
CCNA_02242
CCNA_01539
CCNA_01538
CCNA_01533
CCNA_01532
CCNA_01531
CCNA_01530
CCNA_01537
CCNA_01535
CCNA_01534
CCNA_03342
CCNA_01708
CCNA_02243
CCNA_03340
CCNA_02872
CCNA_00628
CCNA_00295
CCNA_01081
CCNA_01951
CCNA_01086
CCNA_01085
CCNA_00746
CCNA_00620
CCNA_00621
CCNA_01089
CCNA_00623
CCNA_00624
CCNA_00625
CCNA_00626
CCNA_00627
CCNA_00134
CCNA_00135
CCNA_00136
CCNA_00137
CCNA_00130
CCNA_00131
CCNA_00132
CCNA_01408
CCNA_01407
CCNA_01406
CCNA_01405
CCNA_01404
CCNA_00138
CCNA_02975
CCNA_00293
CCNA_03596
CCNA_02018
CCNA_00292
CCNA_01397
CCNA_01396
CCNA_01395
CCNA_03594
CCNA_01392
CCNA_01390
CCNA_02245
CCNA_03593
CCNA_01399
CCNA_01667
CCNA_01666
CCNA_01665
CCNA_01664
CCNA_01663
CCNA_03591
CCNA_01660
CCNA_01883
CCNA_01882
CCNA_01881
CCNA_01880
CCNA_01885
CCNA_01668
CCNA_01245
CCNA_01712
CCNA_02848
CCNA_01710
CCNA_01717
CCNA_01240
CCNA_02842
CCNA_02843
CCNA_01719
CCNA_02841
CCNA_01249
CCNA_01248
CCNA_02844
CCNA_02845
CCNA_02363
CCNA_02284
CCNA_02285
CCNA_02286
CCNA_02280
CCNA_02281
CCNA_02282
CCNA_02283
CCNA_02288
CCNA_02289
CCNA_02446
CCNA_02447
CCNA_02445
CCNA_02442
CCNA_02443
CCNA_02440
CCNA_02441
CCNA_02448
CCNA_00348
CCNA_00264
CCNA_03725
CCNA_02068
CCNA_02069
CCNA_02060
CCNA_02061
CCNA_02062
CCNA_02063
CCNA_02064
CCNA_02065
CCNA_02066
CCNA_02067
CCNA_03005
CCNA_03004
CCNA_03007
CCNA_03003
CCNA_03002
CCNA_03009
CCNA_03008
CCNA_01861
CCNA_01860
CCNA_01863
CCNA_01862
CCNA_01865
CCNA_01866
CCNA_01869
CCNA_01868
CCNA_03719
CCNA_03718
CCNA_03711
CCNA_03713
CCNA_03712
CCNA_03715
CCNA_03714
CCNA_03717
CCNA_03823
CCNA_03394
CCNA_03821
CCNA_03396
CCNA_03391
CCNA_03390
CCNA_03825
CCNA_03392
CCNA_03828
CCNA_03399
CCNA_03398
CCNA_00862
CCNA_02668
CCNA_02669
CCNA_02666
CCNA_02667
CCNA_02664
CCNA_02665
CCNA_02663
CCNA_02660
CCNA_02661
CCNA_00452
CCNA_02712
CCNA_02710
CCNA_02711
CCNA_03629
CCNA_02717
CCNA_02714
CCNA_02715
CCNA_03625
CCNA_02719
CCNA_03620
CCNA_03623
CCNA_03622
CCNA_00557
CCNA_00042
CCNA_00043
CCNA_00044
CCNA_00045
CCNA_03531
CCNA_03530
CCNA_03533
CCNA_03532
CCNA_03537
CCNA_03536
CCNA_03539
CCNA_03538
CCNA_00515
CCNA_02173
CCNA_03223
CCNA_01346
CCNA_03734
CCNA_00385
CCNA_00383
CCNA_00382
CCNA_00381
CCNA_00380
CCNA_00923
CCNA_00922
CCNA_00433
CCNA_00920
CCNA_00926
CCNA_00925
CCNA_00924
CCNA_00725
CCNA_00724
CCNA_00726
CCNA_00721
CCNA_00720
CCNA_00723
CCNA_00722
CCNA_00728
CCNA_00550
CCNA_01528
CCNA_01529
CCNA_01524
CCNA_01525
CCNA_01526
CCNA_01527
CCNA_01520
CCNA_01521
CCNA_01522
CCNA_00551
CCNA_01095
CCNA_01096
CCNA_01097
CCNA_00659
CCNA_00658
CCNA_01093
CCNA_00655
CCNA_00654
CCNA_00657
CCNA_00651
CCNA_01099
CCNA_00653
CCNA_00652
CCNA_01410
CCNA_01412
CCNA_01413
CCNA_01414
CCNA_01415
CCNA_01416
CCNA_01417
CCNA_01419
CCNA_01388
CCNA_01389
CCNA_01380
CCNA_01381
CCNA_01382
CCNA_01383
CCNA_01384
CCNA_01387
CCNA_01678
CCNA_01679
CCNA_01898
CCNA_01899
CCNA_01894
CCNA_01671
CCNA_01896
CCNA_01673
CCNA_01890
CCNA_01675
CCNA_01892
CCNA_01893
CCNA_01256
CCNA_01257
CCNA_01706
CCNA_01707
CCNA_01700
CCNA_02879
CCNA_02878
CCNA_02877
CCNA_02876
CCNA_02875
CCNA_02874
CCNA_02873
CCNA_01709
CCNA_01258
CCNA_02870
CCNA_02644
CCNA_03662
CCNA_02279
CCNA_02278
CCNA_00512
CCNA_02270
CCNA_02273
CCNA_02272
CCNA_02275
CCNA_02274
CCNA_02277
CCNA_02645
CCNA_02479
CCNA_02478
CCNA_02472
CCNA_02471
CCNA_02470
CCNA_02477
CCNA_02476
CCNA_02475
CCNA_02474
CCNA_01487
CCNA_00707
CCNA_01338
CCNA_02646
CCNA_01728
CCNA_02015
CCNA_02014
CCNA_02017
CCNA_02011
CCNA_02010
CCNA_02013
CCNA_02012
CCNA_03017
CCNA_03014
CCNA_03015
CCNA_03012
CCNA_03013
CCNA_03010
CCNA_03011
CCNA_03018
CCNA_03019
CCNA_00558
CCNA_01873
CCNA_01870
CCNA_02389
CCNA_01874
CCNA_01875
CCNA_00743
CCNA_01876
CCNA_01878
CCNA_02386
CCNA_02380
CCNA_02383
CCNA_02388
CCNA_02121
CCNA_02651
CCNA_02122
CCNA_02125
CCNA_02656
CCNA_02127
CCNA_02212
CCNA_02129
CCNA_02128
CCNA_03700
CCNA_03701
CCNA_03706
CCNA_01438
CCNA_03704
CCNA_01226
CCNA_02385
CCNA_02384
CCNA_01121
CCNA_02387
CCNA_01349
CCNA_03386
CCNA_03835
CCNA_03384
CCNA_01879
CCNA_03831
CCNA_03832
CCNA_03839
CCNA_03062
CCNA_03389
CCNA_02491
CCNA_01344
CCNA_02493
CCNA_02492
CCNA_02495
CCNA_02494
CCNA_02497
CCNA_01345
CCNA_02499
CCNA_02498
CCNA_02382
CCNA_01430
CCNA_02653
CCNA_02643
CCNA_02652
CCNA_03708
CCNA_01437
CCNA_03709
CCNA_01434
CCNA_02657
CCNA_02849
CCNA_02262
CCNA_02124
CCNA_00629
CCNA_02655
CCNA_02126
CCNA_01013
CCNA_02727
CCNA_03702
CCNA_02725
CCNA_02724
CCNA_02722
CCNA_03639
CCNA_03636
CCNA_03637
CCNA_03634
CCNA_03635
CCNA_03632
CCNA_02659
CCNA_03630
CCNA_02728
CCNA_00241
CCNA_02658
CCNA_03707
CCNA_00996
CCNA_00997
CCNA_02795
CCNA_02211
CCNA_00995
CCNA_01221
CCNA_03840
CCNA_00992
CCNA_00545
CCNA_03331
CCNA_00993
CCNA_03523
CCNA_03520
CCNA_03524
CCNA_03525
CCNA_03337
CCNA_03528
CCNA_03529
CCNA_03336
CCNA_01220
CCNA_03846
CCNA_00423
CCNA_03703
CCNA_03834
CCNA_00546
CCNA_03836
CCNA_01932
CCNA_00428
CCNA_03385
CCNA_00938
CCNA_00939
CCNA_00422
CCNA_00391
CCNA_00936
CCNA_00393
CCNA_00931
CCNA_00396
CCNA_03383
CCNA_02510
CCNA_00737
CCNA_00734
CCNA_00735
CCNA_00732
CCNA_00733
CCNA_00730
CCNA_00731
CCNA_02329
CCNA_00738
CCNA_02225
CCNA_02222
CCNA_02511
CCNA_01158
CCNA_02766
CCNA_01701
CCNA_03388
CCNA_00648
CCNA_00649
CCNA_01061
CCNA_01060
CCNA_01063
CCNA_00645
CCNA_01065
CCNA_01064
CCNA_00640
CCNA_02490
CCNA_00608
CCNA_00424
CCNA_01467
CCNA_01460
CCNA_01463
CCNA_01462
CCNA_02513
CCNA_01152
CCNA_01469
CCNA_01468
CCNA_02859
CCNA_03222
CCNA_02496
CCNA_01233
CCNA_01609
CCNA_01608
CCNA_01605
CCNA_01604
CCNA_01607
CCNA_01606
CCNA_01601
CCNA_01600
CCNA_01603
CCNA_01602
CCNA_02169
CCNA_01269
CCNA_02708
CCNA_01263
CCNA_01262
CCNA_01261
CCNA_01260
CCNA_01267
CCNA_01266
CCNA_01265
CCNA_01264
CCNA_02860
CCNA_02862
CCNA_02864
CCNA_02865
CCNA_02867
CCNA_02868
CCNA_02869
CCNA_00392
CCNA_01281
CCNA_01280
CCNA_02269
CCNA_01285
CCNA_01287
CCNA_01289
CCNA_02263
CCNA_02260
CCNA_02261
CCNA_02266
CCNA_02267
CCNA_02264
CCNA_02265
CCNA_01111
CCNA_00761
CCNA_01113
CCNA_01112
CCNA_01115
CCNA_01114
CCNA_01117
CCNA_00760
CCNA_01119
CCNA_02465
CCNA_02466
CCNA_02467
CCNA_02460
CCNA_02462
CCNA_02463
CCNA_00762
CCNA_01251
CCNA_00816
CCNA_02904
CCNA_00814
CCNA_02008
CCNA_02009
CCNA_02006
CCNA_01003
CCNA_02005
CCNA_02003
CCNA_02000
CCNA_02001
CCNA_02918
CCNA_03029
CCNA_00549
CCNA_02919
CCNA_03023
CCNA_03020
CCNA_03027
CCNA_03026
CCNA_03025
CCNA_03024
CCNA_00770
CCNA_01847
CCNA_00548
CCNA_01845
CCNA_01844
CCNA_01843
CCNA_01842
CCNA_02398
CCNA_01840
CCNA_02397
CCNA_02650
CCNA_02395
CCNA_02392
CCNA_01849
CCNA_02391
CCNA_02132
CCNA_02133
CCNA_02130
CCNA_02647
CCNA_02136
CCNA_02137
CCNA_02134
CCNA_02135
CCNA_03737
CCNA_02138
CCNA_02139
CCNA_03733
CCNA_03730
CCNA_01800
CCNA_00244
CCNA_03289
CCNA_03288
CCNA_03287
CCNA_03286
CCNA_03285
CCNA_03284
CCNA_03282
CCNA_03280
CCNA_01212
CCNA_01000
CCNA_02294
CCNA_02482
CCNA_02483
CCNA_02480
CCNA_02481
CCNA_02486
CCNA_02487
CCNA_02484
CCNA_02485
CCNA_02488
CCNA_02489
CCNA_01809
CCNA_01213
CCNA_03603
CCNA_03350
CCNA_03601
CCNA_03600
CCNA_03355
CCNA_03354
CCNA_03357
CCNA_03359
CCNA_03358
CCNA_02355
CCNA_01210
CCNA_01006
CCNA_00507
CCNA_02738
CCNA_02739
CCNA_02654
CCNA_02456
CCNA_02730
CCNA_02732
CCNA_02733
CCNA_02734
CCNA_02735
CCNA_02736
CCNA_02450
CCNA_00506
CCNA_01125
CCNA_02780
CCNA_01216
CCNA_01259
CCNA_02726
CCNA_03100
CCNA_03517
CCNA_03516
CCNA_03513
CCNA_03512
CCNA_03511
CCNA_03510
CCNA_03519
CCNA_03542
CCNA_02720
CCNA_01214
CCNA_02503
CCNA_00431
CCNA_03633
CCNA_01215
CCNA_02729
CCNA_00066
CCNA_03631
CCNA_00067
CCNA_00430
CCNA_00064
CCNA_00065
CCNA_01047
CCNA_02501
CCNA_00419
CCNA_00416
CCNA_00414
CCNA_01045
CCNA_00411
CCNA_00410
CCNA_00259
CCNA_00709
CCNA_00708
CCNA_00703
CCNA_00701
CCNA_00255
CCNA_00706
CCNA_00256
CCNA_02500
CCNA_00099
CCNA_00098
CCNA_00093
CCNA_00092
CCNA_00091
CCNA_00090
CCNA_00097
CCNA_00096
CCNA_00095
CCNA_00094
CCNA_00893
CCNA_00892
CCNA_00891
CCNA_00897
CCNA_00896
CCNA_00895
CCNA_00894
CCNA_00898
CCNA_00278
CCNA_00071
CCNA_00070
CCNA_00075
CCNA_00074
CCNA_00077
CCNA_00076
CCNA_01072
CCNA_01073
CCNA_01070
CCNA_01071
CCNA_01076
CCNA_01077
CCNA_01074
CCNA_01075
CCNA_00535
CCNA_01476
CCNA_01477
CCNA_01474
CCNA_01475
CCNA_01472
CCNA_01473
CCNA_01470
CCNA_01471
CCNA_01478
CCNA_01479
CCNA_01597
CCNA_01618
CCNA_01619
CCNA_01616
CCNA_01617
CCNA_01614
CCNA_01615
CCNA_01612
CCNA_01613
CCNA_01610
CCNA_01611
CCNA_00673
CCNA_00672
CCNA_00671
CCNA_01246
CCNA_00676
CCNA_00675
CCNA_00674
CCNA_01274
CCNA_01275
CCNA_00679
CCNA_01277
CCNA_01270
CCNA_01271
CCNA_01272
CCNA_01273
CCNA_02815
CCNA_02814
CCNA_02816
CCNA_02811
CCNA_02810
CCNA_02813
CCNA_02812
CCNA_00436
CCNA_02819
CCNA_02818
CCNA_01292
CCNA_01290
CCNA_01291
CCNA_01297
CCNA_02259
CCNA_01295
CCNA_02257
CCNA_01298
CCNA_02252
CCNA_02251
CCNA_02250
CCNA_01102
CCNA_01103
CCNA_01100
CCNA_01101
CCNA_01106
CCNA_01107
CCNA_01104
CCNA_01105
CCNA_01108
CCNA_01109
CCNA_03611
CCNA_01136
CCNA_02929
CCNA_00539
CCNA_02921
CCNA_02920
CCNA_02923
CCNA_02642
CCNA_02924
CCNA_02927
CCNA_02926
CCNA_03778
CCNA_01079
CCNA_03075
CCNA_02033
CCNA_03078
CCNA_02031
CCNA_02030
CCNA_03038
CCNA_03039
CCNA_02035
CCNA_02034
CCNA_03034
CCNA_03035
CCNA_03036
CCNA_03030
CCNA_03031
CCNA_03032
CCNA_03815
CCNA_01337
CCNA_01858
CCNA_01859
CCNA_03521
CCNA_03775
CCNA_01850
CCNA_01851
CCNA_01852
CCNA_01853
CCNA_01854
CCNA_01855
CCNA_01856
CCNA_01857
CCNA_02106
CCNA_02105
CCNA_02104
CCNA_02103
CCNA_02102
CCNA_02101
CCNA_02100
CCNA_02109
CCNA_02108
CCNA_03721
CCNA_03722
CCNA_03724
CCNA_02603
CCNA_03726
CCNA_03727
CCNA_03729
CCNA_01748
CCNA_00610
CCNA_01778
CCNA_00612
CCNA_01968
CCNA_03553
CCNA_03614
CCNA_03343
CCNA_03616
CCNA_03341
CCNA_03347
CCNA_03345
CCNA_03348
CCNA_03349
CCNA_03618
CCNA_03619
CCNA_00619
CCNA_02123
CCNA_00618
CCNA_03552
CCNA_01966
CCNA_03290
CCNA_03291
CCNA_01743
CCNA_03295
CCNA_03296
CCNA_03297
CCNA_01960
CCNA_01217
CCNA_02749
CCNA_02745
CCNA_02741
CCNA_02740
CCNA_02743
CCNA_02742
CCNA_01203
CCNA_00667
CCNA_01202
CCNA_03508
CCNA_03509
CCNA_03500
CCNA_03502
CCNA_03503
CCNA_03504
CCNA_03505
CCNA_03506
CCNA_03507
CCNA_01205
CCNA_03773
CCNA_03319
CCNA_03318
CCNA_01204
CCNA_01207
CCNA_02351
CCNA_03311
CCNA_03313
CCNA_00248
CCNA_00249
CCNA_00718
CCNA_00719
CCNA_03826
CCNA_00622
CCNA_00714
CCNA_00710
CCNA_00247
CCNA_00712
CCNA_00089
CCNA_00084
CCNA_00085
CCNA_00086
CCNA_00087
CCNA_00080
CCNA_00081
CCNA_00082
CCNA_00083
CCNA_00885
CCNA_00886
CCNA_00887
CCNA_00880
CCNA_00881
CCNA_00882
CCNA_00883
CCNA_03170
CCNA_00888
CCNA_00062
CCNA_00063
CCNA_00060
CCNA_01599
CCNA_01598
CCNA_01049
CCNA_01048
CCNA_01595
CCNA_01046
CCNA_00794
CCNA_00069
CCNA_01042
CCNA_01593
CCNA_01040
CCNA_00400
CCNA_00401
CCNA_00402
CCNA_00403
CCNA_00404
CCNA_00405
CCNA_01448
CCNA_01443
CCNA_01442
CCNA_01441
CCNA_01440
CCNA_01447
CCNA_01446
CCNA_03172
CCNA_02058
CCNA_00665
CCNA_00666
CCNA_00660
CCNA_00663
CCNA_01450
CCNA_00668
CCNA_00669
CCNA_02806
CCNA_02807
CCNA_02804
CCNA_02984
CCNA_02802
CCNA_02800
CCNA_02801
CCNA_02244
CCNA_02809
CCNA_01919
CCNA_01918
CCNA_02246
CCNA_01911
CCNA_01910
CCNA_01913
CCNA_01915
CCNA_01914
CCNA_01917
CCNA_01916
CCNA_01137
CCNA_02241
CCNA_01134
CCNA_01133
CCNA_03380
CCNA_01131
CCNA_02247
CCNA_02249
CCNA_01139
CCNA_01138
CCNA_01623
CCNA_01622
CCNA_02938
CCNA_01627
CCNA_01626
CCNA_01625
CCNA_01624
CCNA_03617
CCNA_02933
CCNA_02930
CCNA_01628
CCNA_03607
CCNA_02937
CCNA_02934
CCNA_02989
CCNA_01132
CCNA_03089
CCNA_02988
CCNA_03176
CCNA_02577
CCNA_02191
CCNA_01621
CCNA_02024
CCNA_02025
CCNA_02026
CCNA_01620
CCNA_02021
CCNA_02022
CCNA_02023
CCNA_02028
CCNA_02029
CCNA_00783
CCNA_02579
CCNA_00837
CCNA_00429
CCNA_01829
CCNA_01828
CCNA_01592
CCNA_01824
CCNA_01827
CCNA_01826
CCNA_01629
CCNA_01823
CCNA_01822
CCNA_02118
CCNA_02119
CCNA_03191
CCNA_01181
CCNA_03197
CCNA_00833
CCNA_03195
CCNA_03194
CCNA_02110
CCNA_02936
CCNA_02112
CCNA_02113
CCNA_02115
CCNA_02116
CCNA_02117
CCNA_00390
CCNA_03824
CCNA_03756
CCNA_02292
CCNA_00935
CCNA_03225
CCNA_03759
CCNA_00420
CCNA_00937
CCNA_03227
CCNA_00426
CCNA_03226
CCNA_00427
CCNA_00932
CCNA_00397
CCNA_03377
CCNA_03375
CCNA_03374
CCNA_03373
CCNA_01239
CCNA_03371
CCNA_03370
CCNA_03379
CCNA_02758
CCNA_02759
CCNA_02756
CCNA_02757
CCNA_02754
CCNA_02752
CCNA_02753
CCNA_02750
CCNA_02751
CCNA_00180
CCNA_03579
CCNA_03575
CCNA_03576
CCNA_03571
CCNA_03570
CCNA_03573
CCNA_03572
CCNA_01928
CCNA_03187
CCNA_01062
CCNA_03327
CCNA_01050
CCNA_01083
CCNA_01633
CCNA_03401
CCNA_03403
CCNA_02027
CCNA_03405
CCNA_03404
CCNA_03407
CCNA_03408
CCNA_00949
CCNA_03120
CCNA_03121
CCNA_00930
CCNA_02701
CCNA_00279
CCNA_03659
CCNA_00277
CCNA_00276
CCNA_00275
CCNA_00274
CCNA_00273
CCNA_00272
CCNA_00271
CCNA_00270
CCNA_03128
CCNA_03129
CCNA_02704
CCNA_00879
CCNA_00878
CCNA_00871
CCNA_00870
CCNA_00872
CCNA_01066
CCNA_00874
CCNA_00877
CCNA_03395
CCNA_00057
CCNA_00508
CCNA_00055
CCNA_00054
CCNA_00053
CCNA_00947
CCNA_01588
CCNA_01589
CCNA_00501
CCNA_01587
CCNA_01585
CCNA_01582
CCNA_00504
CCNA_00059
CCNA_00058
CCNA_00475
CCNA_00474
CCNA_00477
CCNA_00476
CCNA_00471
CCNA_00470
CCNA_00473
CCNA_00472
CCNA_00479
CCNA_00478
CCNA_00185
CCNA_00184
CCNA_00186
CCNA_01458
CCNA_01459
CCNA_00183
CCNA_00182
CCNA_01457
CCNA_00189
CCNA_01451
CCNA_01453
CCNA_00646
CCNA_00647
CCNA_00699
CCNA_01052
CCNA_01053
CCNA_01054
CCNA_01055
CCNA_01057
CCNA_00691
CCNA_00693
CCNA_00692
CCNA_00695
CCNA_00694
CCNA_00696
CCNA_02838
CCNA_01067
CCNA_00985
CCNA_02832
CCNA_02831
CCNA_00986
CCNA_02837
CCNA_02836
CCNA_02835
CCNA_02834
CCNA_00379
CCNA_01908
CCNA_01909
CCNA_00012
CCNA_01902
CCNA_01903
CCNA_01900
CCNA_01901
CCNA_01906
CCNA_00011
CCNA_01904
CCNA_01905
CCNA_01128
CCNA_02234
CCNA_02237
CCNA_02236
CCNA_02231
CCNA_02230
CCNA_02233
CCNA_02232
CCNA_01018
CCNA_01122
CCNA_01123
CCNA_01124
CCNA_02238
CCNA_00540
CCNA_01634
CCNA_01635
CCNA_00780
CCNA_01637
CCNA_01630
CCNA_01632
CCNA_02907
CCNA_02906
CCNA_02905
CCNA_00014
CCNA_01638
CCNA_01639
CCNA_02901
CCNA_01820
CCNA_01542
CCNA_01016
CCNA_00787
CCNA_02348
CCNA_02502
CCNA_02341
CCNA_02340
CCNA_02343
CCNA_02342
CCNA_03058
CCNA_02347
CCNA_01547
CCNA_02589
CCNA_02588
CCNA_02583
CCNA_02582
CCNA_01721
CCNA_02580
CCNA_02586
CCNA_01465
CCNA_02057
CCNA_02504
CCNA_01836
CCNA_01837
CCNA_01834
CCNA_01835
CCNA_03050
CCNA_01830
CCNA_01831
CCNA_03185
CCNA_03186
CCNA_03051
CCNA_03180
CCNA_03181
CCNA_03182
CCNA_02950
CCNA_02165
CCNA_02164
CCNA_02694
CCNA_02161
CCNA_02160
CCNA_03746
CCNA_03747
CCNA_03744
CCNA_03745
CCNA_03742
CCNA_03740
CCNA_00784
CCNA_03748
CCNA_03749
CCNA_02951
CCNA_03757
CCNA_03368
CCNA_02761
CCNA_02760
CCNA_02767
CCNA_03753
CCNA_02765
CCNA_03360
CCNA_02769
CCNA_03363
CCNA_03364
CCNA_03365
CCNA_03366
CCNA_03367
CCNA_03694
CCNA_01058
CCNA_03695
CCNA_03696
CCNA_03697
CCNA_03874
CCNA_03758
CCNA_02561
CCNA_02560
CCNA_02563
CCNA_02562
CCNA_02565
CCNA_03692
CCNA_02567
CCNA_02566
CCNA_02569
CCNA_02568
CCNA_03693
CCNA_03422
CCNA_03193
CCNA_00991
CCNA_01716
CCNA_03293
CCNA_01541
CCNA_02147
CCNA_01763
CCNA_01944
CCNA_01761
CCNA_03192
CCNA_03569
CCNA_02899
CCNA_03562
CCNA_03560
CCNA_01943
CCNA_01764
CCNA_01765
CCNA_01833
CCNA_02896
CCNA_01889
CCNA_03190
CCNA_03413
CCNA_03410
CCNA_03416
CCNA_02893
CCNA_03414
CCNA_03415
CCNA_03418
CCNA_02892
CCNA_03196
CCNA_00261
CCNA_00262
CCNA_00263
CCNA_00181
CCNA_00265
CCNA_00266
CCNA_00267
CCNA_00269
CCNA_00869
CCNA_03376
CCNA_02931
CCNA_00863
CCNA_00866
CCNA_00867
CCNA_00864
CCNA_00865
CCNA_00048
CCNA_00049
CCNA_00518
CCNA_00519
CCNA_00287
CCNA_02149
CCNA_00510
CCNA_00516
CCNA_00517
CCNA_00514
CCNA_00047
CCNA_00466
CCNA_00467
CCNA_00464
CCNA_02861
CCNA_00468
CCNA_00196
CCNA_00197
CCNA_00194
CCNA_00195
CCNA_00192
CCNA_00193
CCNA_02148
CCNA_00191
CCNA_02822
CCNA_00198
CCNA_00199
CCNA_01420
CCNA_01929
CCNA_01339
CCNA_01486
CCNA_01485
CCNA_01484
CCNA_01481
CCNA_01480
CCNA_01330
CCNA_01333
CCNA_01332
CCNA_01334
CCNA_01488
CCNA_01025
CCNA_01024
CCNA_01027
CCNA_01026
CCNA_01020
CCNA_01023
CCNA_01022
CCNA_00683
CCNA_00680
CCNA_00681
CCNA_01029
CCNA_00684
CCNA_00685
CCNA_02828
CCNA_02829
CCNA_00998
CCNA_02824
CCNA_02825
CCNA_02826
CCNA_02827
CCNA_02820
CCNA_02821
CCNA_00990
CCNA_02823
CCNA_03199
CCNA_01939
CCNA_01938
CCNA_01937
CCNA_01936
CCNA_01935
CCNA_01934
CCNA_01933
CCNA_02268
CCNA_01931
CCNA_01930
CCNA_02226
CCNA_02224
CCNA_01282
CCNA_01159
CCNA_02223
CCNA_02220
CCNA_02221
CCNA_00988
CCNA_02037
CCNA_01156
CCNA_01151
CCNA_02228
CCNA_02229
CCNA_03198
CCNA_02174
CCNA_02910
CCNA_02912
CCNA_02913
CCNA_02914
CCNA_02915
CCNA_02916
CCNA_01288
CCNA_02036
CCNA_00358
CCNA_01803
CCNA_01801
CCNA_02359
CCNA_01807
CCNA_01806
CCNA_01805
CCNA_01804
CCNA_02352
CCNA_02353
CCNA_02350
CCNA_01808
CCNA_02356
CCNA_02357
CCNA_00139
CCNA_00051
CCNA_02594
CCNA_02595
CCNA_02596
CCNA_02597
CCNA_02590
CCNA_02591
CCNA_02592
CCNA_02593
CCNA_02358
CCNA_01110
CCNA_02699
CCNA_00688
CCNA_00212
CCNA_02468
CCNA_01736
CCNA_02469
CCNA_03179
CCNA_03178
CCNA_01082
CCNA_02178
CCNA_02179
CCNA_02176
CCNA_02177
CCNA_03173
CCNA_02175
CCNA_03177
CCNA_00689
CCNA_02680
CCNA_02464
CCNA_02682
CCNA_02684
CCNA_02685
CCNA_02686
CCNA_01118
CCNA_02688
CCNA_02689
CCNA_03771
CCNA_03770
CCNA_03777
CCNA_03776
CCNA_02170
CCNA_03774
CCNA_00856
CCNA_02171
CCNA_01080
CCNA_02775
CCNA_02776
CCNA_02777
CCNA_02770
CCNA_02771
CCNA_02772
CCNA_02773
CCNA_03315
CCNA_03317
CCNA_03316
CCNA_02778
CCNA_03310
CCNA_02039
CCNA_00541
CCNA_00914
CCNA_02572
CCNA_02573
CCNA_02570
CCNA_02576
CCNA_03088
CCNA_02574
CCNA_02575
CCNA_03085
CCNA_03087
CCNA_03083
CCNA_03221
CCNA_03554
CCNA_03229
CCNA_03228
CCNA_03559
CCNA_03558
CCNA_02944
CCNA_00035
CCNA_00034
CCNA_00068
CCNA_00525
CCNA_00036
CCNA_00983
CCNA_00386
CCNA_00523
CCNA_00030
CCNA_03791
CCNA_03790
CCNA_03793
CCNA_03792
CCNA_03797
CCNA_03796
CCNA_01084
CCNA_03798
CCNA_00520
CCNA_00982
CCNA_03189
CCNA_00755
CCNA_02737
CCNA_02991
CCNA_03424
CCNA_03423
CCNA_02850
CCNA_03421
CCNA_03420
CCNA_00323
CCNA_03429
CCNA_03428
CCNA_00322
CCNA_00457
CCNA_00324
CCNA_00455
CCNA_00326
CCNA_00686
CCNA_00215
CCNA_00216
CCNA_00213
CCNA_02007
CCNA_00858
CCNA_02002
CCNA_00855
CCNA_00854
CCNA_00852
CCNA_00851
CCNA_00850
CCNA_00039
CCNA_00038
CCNA_00529
CCNA_00528
CCNA_00527
CCNA_00526
CCNA_00037
CCNA_00524
CCNA_00031
CCNA_00522
CCNA_00521
CCNA_00032
CCNA_00329
CCNA_00328
CCNA_00459
CCNA_00458
CCNA_01019
CCNA_00453
CCNA_01774
CCNA_00451
CCNA_00450
CCNA_00456
CCNA_00327
CCNA_00454
CCNA_00642
CCNA_03028
CCNA_00934
CCNA_01044
spr1513
spr1038
spr1300
spr1039
spr0258
spr1546
spr1940
spr1941
spr1942
spr1943
spr1944
spr1945
spr1946
spr1947
spr1949
spr1510
spr1708
spr1709
spr1703
spr1700
spr1706
spr1707
spr1704
spr1705
spr1140
spr1141
spr1838
spr1839
spr0548
spr0547
spr0546
spr1832
spr1833
spr1834
spr0542
spr0541
spr0540
spr1017
spr1014
spr1012
spr1013
spr1010
spr1011
spr1018
spr1019
spr0367
spr0943
spr0942
spr1498
spr1499
spr0947
spr0946
spr0945
spr1492
spr1493
spr1490
spr0948
spr1496
spr1497
spr1494
spr1495
spr0729
spr0728
spr0722
spr0721
spr0720
spr0727
spr0726
spr0725
spr0365
spr1122
spr1123
spr1120
spr1121
spr1126
spr1127
spr1124
spr1125
spr1128
spr1129
spr0839
spr0838
spr0837
spr0836
spr0835
spr0834
spr0833
spr0832
spr0831
spr0830
spr1540
spr0617
spr0616
spr0615
spr0614
spr0613
spr0611
spr0619
spr0618
spr0489
spr1238
spr1239
spr1236
spr1237
spr1234
spr1235
spr1232
spr1233
spr1230
spr1231
spr0984
spr0451
spr0982
spr0453
spr0452
spr1104
spr1457
spr1106
spr0051
spr0050
spr0053
spr0052
spr0055
spr0054
spr0057
spr0056
spr0059
spr0459
spr1101
spr0368
spr1102
spr1103
spr0431
spr1719
spr1718
spr1711
spr1710
spr1713
spr1712
spr1715
spr1714
spr1717
spr1959
spr1958
spr1957
spr1954
spr1953
spr1952
spr1951
spr1950
spr1826
spr0538
spr1824
spr1823
spr1822
spr1821
spr1820
spr0532
spr0533
spr0530
spr0531
spr0537
spr0534
spr1828
spr1005
spr1004
spr1007
spr1006
spr1001
spr1000
spr1003
spr1002
spr2026
spr2027
spr2024
spr2025
spr1009
spr2023
spr2020
spr2021
spr1481
spr1480
spr1483
spr2046
spr1487
spr1486
spr0284
spr0285
spr0286
spr0287
spr0280
spr0281
spr0282
spr0283
spr0288
spr0289
spr0998
spr0999
spr0444
spr0445
spr0442
spr0443
spr0440
spr0441
spr0990
spr0991
spr0992
spr0993
spr0994
spr0995
spr0996
spr0997
spr1131
spr1130
spr1132
spr1135
spr1134
spr1139
spr1138
spr0848
spr0849
spr0842
spr0840
spr0841
spr0846
spr0847
spr0844
spr0845
spr0662
spr0191
spr0660
spr0661
spr0194
spr0667
spr0196
spr0665
spr0198
spr0199
spr0668
spr0669
spr1229
spr1228
spr1225
spr1224
spr1227
spr1226
spr1221
spr1220
spr1223
spr1222
spr0068
spr0069
spr0064
spr0065
spr0066
spr0067
spr0060
spr0061
spr0062
spr0063
spr0268
spr0269
spr0266
spr0267
spr0264
spr0265
spr0262
spr0263
spr0260
spr0261
spr0829
spr0378
spr0379
spr0936
spr0425
spr0426
spr0427
spr0932
spr0421
spr0930
spr0931
spr1830
spr0545
spr0544
spr0543
spr1835
spr1836
spr1837
spr1724
spr1725
spr1726
spr1727
spr1720
spr1721
spr1722
spr1723
spr1728
spr1928
spr1929
spr1922
spr1923
spr1920
spr1921
spr1926
spr1927
spr1924
spr1925
spr1852
spr1853
spr1582
spr1583
spr1584
spr1585
spr1854
spr1587
spr0521
spr0520
spr1859
spr0525
spr0524
spr0526
spr1030
spr1031
spr1032
spr1034
spr1036
spr2035
spr2034
spr2036
spr2031
spr2030
spr2033
spr2032
spr0293
spr0292
spr0291
spr0290
spr0297
spr0296
spr0295
spr0294
spr0298
spr0455
spr0454
spr0457
spr0456
spr1108
spr0450
spr1458
spr1459
spr1456
spr1105
spr1454
spr1107
spr1453
spr1450
spr1451
spr1288
spr0941
spr0940
spr0850
spr0855
spr0857
spr0856
spr0189
spr0188
spr0187
spr0186
spr0185
spr0184
spr0183
spr0182
spr0181
spr0180
spr0671
spr0670
spr0673
spr0672
spr0675
spr0674
spr0677
spr0676
spr0679
spr0678
spr1218
spr1219
spr1491
spr1210
spr1211
spr1212
spr1214
spr1215
spr1216
spr1217
spr1810
spr0079
spr0078
spr0513
spr0071
spr0070
spr0077
spr0076
spr0075
spr0279
spr0278
spr0275
spr0277
spr0276
spr0271
spr0270
spr0272
spr1448
spr1423
spr0985
spr0332
spr0333
spr0334
spr0335
spr1966
spr1967
spr0983
spr1616
spr1243
spr1965
spr1445
spr1242
spr1962
spr1241
spr1963
spr1536
spr1960
spr1247
spr1530
spr1444
spr1245
spr1244
spr0981
spr0980
spr1441
spr1440
spr1733
spr1732
spr1731
spr1730
spr1734
spr1739
spr1738
spr1939
spr1938
spr1931
spr1930
spr1933
spr1932
spr1935
spr1934
spr1937
spr1936
spr0514
spr1840
spr0516
spr0517
spr0510
spr1029
spr1028
spr1025
spr1024
spr1023
spr1022
spr1021
spr1020
spr2008
spr2009
spr2001
spr2002
spr2003
spr2004
spr2005
spr2006
spr2007
spr0989
spr0460
spr0461
spr1119
spr1118
spr1449
spr0465
spr1111
spr1110
spr1117
spr1116
spr1115
spr1114
spr0864
spr0865
spr0866
spr0867
spr0860
spr0861
spr0862
spr0863
spr1597
spr1596
spr1595
spr1594
spr0868
spr1592
spr1591
spr1590
spr0648
spr0649
spr0644
spr0645
spr0647
spr0640
spr0641
spr0642
spr0643
spr0756
spr0888
spr0889
spr0887
spr0884
spr0882
spr0883
spr0880
spr0881
spr1207
spr1206
spr1205
spr1204
spr1203
spr1202
spr1201
spr1209
spr1208
spr0202
spr0203
spr0086
spr0087
spr0084
spr0085
spr0082
spr0083
spr0080
spr0081
spr0088
spr0089
spr0248
spr0249
spr0240
spr0241
spr0242
spr0243
spr0244
spr0245
spr0246
spr0247
spr0802
spr0630
spr1805
spr1455
spr1292
spr0815
spr0362
spr0816
spr1548
spr1549
spr1818
spr0812
spr1904
spr1905
spr1906
spr1907
spr1901
spr1902
spr1903
spr1908
spr0369
spr0507
spr0506
spr0505
spr0504
spr1052
spr1053
spr0509
spr1051
spr1056
spr1057
spr1054
spr1055
spr2016
spr2015
spr2014
spr1698
spr1699
spr2011
spr2010
spr1694
spr1695
spr1696
spr1697
spr1690
spr1691
spr2019
spr1693
spr0058
spr0561
spr0560
spr0479
spr0478
spr0477
spr0476
spr0475
spr0474
spr0473
spr0472
spr0471
spr0470
spr1479
spr1472
spr1473
spr1474
spr1475
spr1476
spr1477
spr0873
spr0872
spr0871
spr0870
spr1878
spr0876
spr0875
spr1874
spr1875
spr1876
spr0878
spr1870
spr0659
spr0658
spr0653
spr0652
spr0651
spr0650
spr0657
spr0656
spr0655
spr0654
spr0895
spr0894
spr0897
spr0896
spr0891
spr0890
spr0893
spr0892
spr1272
spr1273
spr1270
spr1271
spr1276
spr1277
spr1275
spr1278
spr1279
spr0095
spr0094
spr0096
spr0091
spr0090
spr0093
spr0092
spr0099
spr0098
spr0257
spr0256
spr0255
spr0254
spr0253
spr0252
spr0251
spr0250
spr1306
spr1304
spr1305
spr1302
spr1303
spr0259
spr1301
spr0960
spr0966
spr0701
spr0700
spr1384
spr0702
spr1817
spr1382
spr1383
spr0707
spr0706
spr1633
spr0491
spr1631
spr0490
spr1636
spr1981
spr1982
spr1635
spr1813
spr1913
spr1912
spr1911
spr1910
spr1917
spr1916
spr1915
spr1914
spr1919
spr1918
spr1049
spr1048
spr1041
spr1040
spr1043
spr1042
spr1045
spr1044
spr1047
spr1046
spr1689
spr1688
spr1683
spr1682
spr1681
spr1680
spr1687
spr1686
spr1685
spr1684
spr0408
spr0402
spr0403
spr0400
spr0401
spr0406
spr0405
spr1467
spr1466
spr1465
spr1464
spr1463
spr1462
spr1461
spr1460
spr1468
spr1869
spr1868
spr1863
spr1862
spr1861
spr1867
spr1866
spr1865
spr1864
spr0316
spr0317
spr0314
spr0315
spr0310
spr0311
spr0318
spr0319
spr1261
spr1260
spr1263
spr1262
spr1265
spr1264
spr1267
spr1266
spr1269
spr1268
spr1580
spr0799
spr0792
spr0793
spr0790
spr0791
spr0796
spr0797
spr0794
spr0795
spr1581
spr0197
spr0222
spr0220
spr0221
spr0226
spr1318
spr0225
spr1315
spr1314
spr1317
spr1316
spr1311
spr1310
spr1313
spr1312
spr1841
spr0515
spr1843
spr0635
spr1842
spr0634
spr1845
spr0637
spr1844
spr0140
spr1847
spr0138
spr0139
spr0136
spr0137
spr0135
spr0130
spr0131
spr1849
spr1848
spr0144
spr0518
spr0519
spr1319
spr0227
spr0228
spr0229
spr1589
spr1074
spr1075
spr1076
spr1070
spr1071
spr1072
spr1073
spr1078
spr1079
spr1677
spr1674
spr1675
spr1672
spr1673
spr1670
spr1671
spr1678
spr1679
spr1289
spr0410
spr0413
spr0415
spr0414
spr0417
spr1412
spr1413
spr1410
spr1411
spr1416
spr1417
spr1414
spr1415
spr1418
spr1419
spr1782
spr1783
spr1780
spr1781
spr1787
spr1784
spr1785
spr1788
spr1789
spr1896
spr1897
spr1894
spr1895
spr1892
spr1893
spr1890
spr1891
spr1898
spr1899
spr0305
spr0304
spr0307
spr1528
spr0302
spr1254
spr1255
spr1524
spr1257
spr1522
spr0308
spr1252
spr1290
spr1098
spr1099
spr1097
spr1094
spr1092
spr1093
spr1090
spr1091
spr0789
spr1293
spr0781
spr0780
spr0783
spr0782
spr0785
spr0784
spr1296
spr1565
spr1113
spr1112
spr1447
spr0231
spr1329
spr0233
spr1446
spr0235
spr0234
spr0237
spr0236
spr0239
spr1321
spr1322
spr1323
spr1324
spr1325
spr1326
spr1327
spr1443
spr1442
spr0338
spr0129
spr0128
spr0125
spr0124
spr0127
spr0126
spr0121
spr0123
spr0122
spr0339
spr1599
spr1598
spr0462
spr1593
spr0869
spr0463
spr0464
spr1368
spr1369
spr1063
spr1062
spr1061
spr1060
spr1067
spr1066
spr1065
spr1064
spr2044
spr2045
spr1069
spr2040
spr2041
spr2042
spr2043
spr1665
spr1664
spr1667
spr1666
spr1661
spr1660
spr1663
spr1662
spr1669
spr1668
spr1360
spr0769
spr1363
spr0424
spr0934
spr0935
spr0420
spr0933
spr0422
spr0423
spr0428
spr0429
spr0938
spr0939
spr1400
spr1403
spr1402
spr1405
spr1404
spr1407
spr1406
spr1409
spr1408
spr1791
spr1790
spr1793
spr1792
spr1795
spr1794
spr1797
spr1796
spr1799
spr1798
spr1885
spr1884
spr1887
spr1881
spr1880
spr1883
spr1882
spr1889
spr1888
spr0680
spr0681
spr0682
spr0683
spr0686
spr0687
spr0688
spr0689
spr0330
spr0331
spr1249
spr1248
spr1539
spr1538
spr0336
spr0337
spr1535
spr1534
spr1537
spr1240
spr1531
spr1246
spr1533
spr1532
spr1089
spr1088
spr1085
spr1084
spr1087
spr1086
spr1081
spr1080
spr1083
spr1082
spr0208
spr0209
spr0758
spr0204
spr0757
spr0755
spr0200
spr0201
spr0750
spr1336
spr1335
spr1333
spr1332
spr0118
spr0119
spr0111
spr0112
spr0113
spr0114
spr0115
spr0116
spr0117
spr0925
spr0924
spr1825
spr0539
spr1438
spr0436
spr0435
spr0434
spr0439
spr1437
spr0929
spr1851
spr1431
spr1829
spr2028
spr2029
spr2022
spr1652
spr1654
spr1655
spr1656
spr1657
spr0433
spr0432
spr0927
spr0430
spr0437
spr1439
spr0923
spr0922
spr1434
spr1435
spr1436
spr0438
spr1430
spr0928
spr1432
spr1433
spr0329
spr0328
spr0327
spr0326
spr0325
spr0323
spr0322
spr0321
spr0320
spr1508
spr1509
spr1500
spr1502
spr1503
spr1505
spr1506
spr1507
spr0219
spr0218
spr0749
spr0748
spr0745
spr0744
spr0747
spr0746
spr0217
spr0740
spr0743
spr0214
spr1343
spr1346
spr1347
spr1344
spr1345
spr1348
spr0699
spr0698
spr0697
spr0696
spr0695
spr0694
spr0693
spr0692
spr0691
spr0690
spr0107
spr0446
spr0104
spr0103
spr0102
spr0101
spr0447
spr0109
spr0108
spr1975
spr1602
spr1977
spr1976
spr1971
spr1970
spr1973
spr1972
spr0448
spr0449
spr1250
spr1251
spr1109
spr0147
spr0810
spr1649
spr1648
spr1647
spr1646
spr1645
spr1644
spr1643
spr1641
spr1640
spr0912
spr0913
spr0914
spr0915
spr0916
spr0917
spr0918
spr0919
spr1421
spr1427
spr1426
spr1425
spr1424
spr0190
spr1557
spr0663
spr1429
spr0192
spr0213
spr0666
spr1100
spr0195
spr1556
spr0358
spr0359
spr0664
spr0351
spr0356
spr0357
spr1517
spr1516
spr1515
spr1514
spr0598
spr1512
spr1511
spr0212
spr0594
spr0595
spr0596
spr0597
spr0590
spr0591
spr1519
spr1518
spr0210
spr0741
spr0216
spr0215
spr0742
spr0778
spr0779
spr0770
spr0771
spr0772
spr0773
spr0774
spr0775
spr0776
spr0777
spr1351
spr1353
spr1352
spr1355
spr1354
spr1357
spr1356
spr1359
spr1358
spr0926
spr0921
spr0172
spr0173
spr0170
spr0171
spr0176
spr0177
spr0174
spr0175
spr0178
spr0179
spr0920
spr0008
spr0009
spr0006
spr0007
spr0004
spr0005
spr0002
spr0003
spr0001
spr0988
spr0822
spr0823
spr0824
spr1808
spr0805
spr1553
spr1804
spr1807
spr1639
spr1988
spr0106
spr1632
spr1630
spr1987
spr1980
spr1637
spr1634
spr1983
spr1555
spr1544
spr1802
spr0100
spr1185
spr1181
spr1182
spr1183
spr1188
spr1189
spr1746
spr1747
spr1740
spr1741
spr1748
spr1749
spr1547
spr0341
spr0340
spr0343
spr0342
spr0344
spr1562
spr1291
spr1560
spr0588
spr1294
spr1564
spr1297
spr1298
spr1568
spr0580
spr0586
spr0585
spr0584
spr1541
spr0908
spr0907
spr0906
spr0905
spr0904
spr0903
spr0902
spr0205
spr0900
spr0767
spr0764
spr0763
spr0762
spr0761
spr0760
spr1364
spr1365
spr1366
spr1367
spr0206
spr1361
spr1362
spr0768
spr1168
spr1169
spr1166
spr1167
spr1164
spr1165
spr1162
spr1163
spr1161
spr0207
spr0458
spr1550
spr0161
spr0160
spr0163
spr0162
spr0165
spr0164
spr0167
spr0166
spr0169
spr0168
spr0014
spr0016
spr0011
spr0010
spr0013
spr0012
spr0301
spr0300
spr0303
spr1529
spr1526
spr0583
spr1527
spr1256
spr1525
spr0309
spr1523
spr1993
spr0582
spr1620
spr0819
spr1253
spr1991
spr1622
spr1625
spr1996
spr0581
spr1995
spr1994
spr1629
spr1628
spr1998
spr1621
spr1992
spr1623
spr1997
spr1624
spr1627
spr1626
spr1193
spr1192
spr1191
spr1190
spr1196
spr1195
spr1194
spr1199
spr1754
spr1757
spr1756
spr1751
spr1753
spr1752
spr1759
spr1758
spr0374
spr0804
spr0377
spr0370
spr0371
spr1284
spr1282
spr0808
spr0809
spr1571
spr1570
spr0574
spr0575
spr0572
spr0573
spr1577
spr1576
spr1579
spr1578
spr0578
spr0579
spr0978
spr0979
spr0972
spr0973
spr0970
spr0971
spr0976
spr0977
spr0974
spr0975
spr0712
spr0713
spr0711
spr0716
spr0717
spr0714
spr0715
spr1373
spr1372
spr1371
spr1370
spr1377
spr1376
spr1375
spr1374
spr0482
spr0483
spr0480
spr0481
spr0486
spr1178
spr0484
spr0485
spr1175
spr1174
spr1177
spr1176
spr1171
spr1170
spr1173
spr1909
spr0158
spr0159
spr0628
spr0629
spr0626
spr0627
spr0157
spr0622
spr0623
spr0152
spr0398
spr0399
spr0396
spr0397
spr0394
spr0395
spr0392
spr0393
spr0390
spr0391
spr1050
spr1328
spr0508
spr0230
spr0232
spr0028
spr0020
spr0021
spr0022
spr0023
spr0024
spr0025
spr0026
spr1320
spr0238
spr2013
spr2012
spr0599
spr1692
spr1543
spr1614
spr1615
spr1964
spr1617
spr1610
spr1611
spr1612
spr1613
spr1618
spr1619
spr1968
spr1969
spr0375
spr0376
spr1760
spr1761
spr1762
spr1763
spr1764
spr1765
spr1766
spr1767
spr1768
spr1769
spr0803
spr0372
spr0373
spr0592
spr0363
spr0814
spr0811
spr0366
spr0813
spr1819
spr1816
spr1545
spr1814
spr1815
spr1812
spr1542
spr1811
spr0565
spr0564
spr0567
spr0593
spr1281
spr0563
spr0562
spr1280
spr0569
spr0568
spr0576
spr0577
spr1573
spr0969
spr0968
spr1572
spr0961
spr1575
spr0963
spr0962
spr0965
spr0964
spr0967
spr0570
spr0571
spr0703
spr1385
spr0705
spr0704
spr0709
spr0708
spr1388
spr1389
spr1148
spr1149
spr0493
spr0492
spr0494
spr0499
spr1142
spr1144
spr1145
spr1146
spr1147
spr0149
spr0148
spr0639
spr0638
spr0143
spr0142
spr0141
spr0636
spr0631
spr0146
spr0633
spr0632
spr0385
spr0384
spr0387
spr0386
spr0381
spr0380
spr0383
spr0382
spr0037
spr0036
spr0035
spr0034
spr0033
spr0032
spr0031
spr0030
spr0038
spr0877
spr1879
spr0589
spr0879
spr1877
spr1561
spr1566
spr0710
spr1603
spr1974
spr1601
spr1600
spr1607
spr1606
spr1605
spr1604
spr1609
spr1608
spr1979
spr1978
spr0718
spr1779
spr1778
spr1777
spr1776
spr1775
spr1773
spr1772
spr1771
spr1770
spr1179
spr0487
spr1569
spr0488
spr0820
spr0821
spr1559
spr1558
spr1809
spr0825
spr0826
spr0828
spr1552
spr1551
spr1806
spr1801
spr1800
spr1803
spr1554
spr0551
spr0552
spr0553
spr0554
spr0555
spr0556
spr0557
spr0558
spr0559
spr1172
spr0364
spr0955
spr0956
spr0951
spr0952
spr0959
spr0738
spr0739
spr0734
spr0737
spr0730
spr0731
spr0732
spr1395
spr1394
spr1397
spr1396
spr1391
spr1390
spr1393
spr1392
spr1399
spr1398
spr1157
spr1156
spr1155
spr1154
spr1153
spr1152
spr1151
spr1150
spr1158
spr1846
spr0600
spr0601
spr0602
spr0603
spr0604
spr0605
spr0607
spr0042
spr0043
spr0040
spr0041
spr0046
spr0047
spr0044
spr0045
spr0048
spr0049
spr0529
spr0528
spr1850
spr0154
spr1428
spr0155
spr0624
spr1586
spr0150
spr1855
spr0151
spr1588
spr1422
spr1858
spr1035
Cj0293
Cj0560
Cj0563
Cj0562
Cj0564
Cj0295
Cj0294
Cj0299
Cj1717c
Cj1586
Cj0074c
Cj0567
Cj0566
Cj0183
Cj0182
Cj0181
Cj0180
Cj1700c
Cj0113
Cj0734c
Cj0442
Cj0364
Cj0924c
Cj0361
Cj0360
Cj0169
Cj1067
Cj0166
Cj1458c
Cj1585c
Cj0269c
Cj1432c
Cj1167
Cj0850c
Cj0309c
Cj0659c
Cj1163c
Cj0776c
Cj1218c
Cj0190c
Cj0230c
Cj1010
Cj1011
Cj0365c
Cj0595c
Cj1367c
Cj1410c
Cj0035c
Cj1116c
Cj1624c
Cj1129c
Cj0797c
Cj1516
Cj1058c
Cj0832c
Cj0028
Cj1034c
Cj0433c
Cj1310c
Cj1090c
Cj1421c
Cj1272c
Cj1118c
Cj1518
Cj0602c
Cj0903c
Cj0706
Cj1345c
Cj0029
Cj1553c
Cj0287c
Cj1285c
Cj1016c
Cj1358c
Cj0993c
Cj1407c
Cj0757
Cj0755
Cj0992c
Cj1306c
Cj0758
Cj0759
Cj0146c
Cj0612c
Cj0454c
Cj1486c
Cj0268c
Cj1584c
Cj0628
Cj0622
Cj0623
Cj0620
Cj0621
Cj0626
Cj0627
Cj0996
Cj0625
Cj0572
Cj0573
Cj0570
Cj0571
Cj0576
Cj0574
Cj0575
Cj0611c
Cj0124c
Cj0194
Cj0195
Cj0148c
Cj1626c
Cj1713
Cj1712
Cj1715
Cj1714
Cj0370
Cj0371
Cj0372
Cj0373
Cj0374
Cj0375
Cj0376
Cj0377
Cj0178
Cj0179
Cj0177
Cj0231c
Cj0331c
Cj1376
Cj1375
Cj1373
Cj1372
Cj1371
Cj1370
Cj0280
Cj1379
Cj1378
Cj1629
Cj1628
Cj1157
Cj1156
Cj1153
Cj1623
Cj1622
Cj0075c
Cj1398
Cj1394
Cj1397
Cj0357c
Cj0636
Cj1448c
Cj0981c
Cj0820c
Cj1426c
Cj1271c
Cj1589
Cj1175c
Cj0805
Cj1240c
Cj1119c
Cj0022c
Cj0897c
Cj0458c
Cj0053c
Cj0851c
Cj0803
Cj1384c
Cj1162c
Cj1550c
Cj0286c
Cj1242
Cj0003
Cj1137c
Cj1400c
Cj0594c
Cj1048c
Cj1366c
Cj1117c
Cj1625c
Cj1057c
Cj0796c
Cj1544c
Cj1080c
Cj1037c
Cj1128c
Cj1447c
Cj0948c
Cj0931c
Cj0125c
Cj0149c
Cj1288c
Cj0579c
Cj0761
Cj0760
Cj0900c
Cj1729c
Cj1002c
Cj0913c
Cj1642
Cj0964
Cj0967
Cj0614
Cj0613
Cj0963
Cj0962
Cj1213c
Cj1471c
Cj0619
Cj1564
Cj1711c
Cj0241c
Cj0167c
Cj1449c
Cj0341c
Cj0387
Cj0386
Cj1305c
Cj1652c
Cj0389
Cj0388
Cj0140
Cj0145
Cj0144
Cj0711
Cj0267c
Cj1587c
Cj1362
Cj1363
Cj0819
Cj0818
Cj0549
Cj0548
Cj0546
Cj0545
Cj0979c
Cj1487c
Cj0542
Cj0541
Cj0540
Cj1148
Cj1505c
Cj1638
Cj1639
Cj1140
Cj1141
Cj1142
Cj1143
Cj1633
Cj1630
Cj0883c
Cj1388
Cj0852c
Cj1386
Cj1385
Cj1380
Cj1381
Cj1196c
Cj1161c
Cj0078c
Cj1673c
Cj0192c
Cj1031
Cj1032
Cj1033
Cj0232c
Cj1038
Cj1039
Cj0330c
Cj0130
Cj1223c
Cj0385c
Cj1049c
Cj1361c
Cj1114c
Cj0795c
Cj1056c
Cj1606c
Cj1036c
Cj1081c
Cj1154c
Cj0422c
Cj1096c
Cj1270c
Cj1427c
Cj1176c
Cj1214c
Cj0025c
Cj0193c
Cj1003c
Cj0912c
Cj1014c
Cj1343c
Cj1551c
Cj0289c
Cj1532
Cj1401c
Cj0557c
Cj1192
Cj0720c
Cj0266c
Cj0379c
Cj0600
Cj0977
Cj0974
Cj0975
Cj0604
Cj0605
Cj0606
Cj0607
Cj0608
Cj1480c
Cj1315c
Cj0456c
Cj1556
Cj0949c
Cj1688c
Cj0965c
Cj0126c
Cj0449c
Cj0778
Cj0779
Cj0578c
Cj0163c
Cj1592
Cj0777
Cj0390
Cj1672c
Cj1694c
Cj0398
Cj0399
Cj0233c
Cj0333c
Cj1545c
Cj0559
Cj0368c
Cj0550
Cj0551
Cj0552
Cj0553
Cj0802
Cj0555
Cj0640c
Cj0801
Cj1609
Cj1608
Cj0722c
Cj1603
Cj1602
Cj1601
Cj1600
Cj1607
Cj1604
Cj0240c
Cj0168c
Cj1489c
Cj0631c
Cj0828c
Cj0342c
Cj1277c
Cj1424c
Cj1217c
Cj1284
Cj1328
Cj1177c
Cj0380c
Cj1504c
Cj0853c
Cj1238
Cj0882c
Cj0186c
Cj1160c
Cj0079c
Cj1197c
Cj0288c
Cj1402c
Cj0976
Cj1139c
Cj0848c
Cj0800c
Cj0972
Cj0840c
Cj1073c
Cj0970
Cj0831c
Cj0971
Cj1115c
Cj1260c
Cj1055c
Cj0879c
Cj1439c
Cj1082c
Cj1155c
Cj1245c
Cj1689c
Cj0448c
Cj0906c
Cj1522c
Cj1570c
Cj0127c
Cj1567c
Cj0943
Cj1342c
Cj0946
Cj1473c
Cj0016
Cj0013
Cj1314c
Cj0499
Cj0498
Cj0491
Cj0493
Cj0492
Cj0495
Cj0494
Cj0497
Cj0496
Cj0709
Cj0708
Cj0392c
Cj0701
Cj0700
Cj0703
Cj0702
Cj0705
Cj0704
Cj0707
Cj1338c
Cj0920c
Cj0121
Cj0120
Cj0122
Cj1581c
Cj0265c
Cj0609c
Cj0457c
Cj1481c
Cj1547
Cj1540
Cj0836
Cj1542
Cj1543
Cj1614
Cj1615
Cj1616
Cj1507c
Cj1610
Cj1611
Cj1612
Cj1619
Cj0881c
Cj0310c
Cj0238
Cj0480c
Cj0187c
Cj1666c
Cj1720
Cj1725
Cj0065c
Cj1671c
Cj1195c
Cj0369c
Cj0234c
Cj1387c
Cj1309c
Cj0332c
Cj1180c
Cj1549c
Cj1514c
Cj1083c
Cj1112c
Cj0259
Cj1301
Cj1438c
Cj1054c
Cj0768c
Cj1094c
Cj1149c
Cj0849c
Cj1425c
Cj1276c
Cj1308
Cj1538c
Cj1216c
Cj1170c
Cj1566c
Cj1341c
Cj1005c
Cj1061c
Cj1472c
Cj1403c
Cj1123c
Cj0921c
Cj0142c
Cj1580c
Cj0151c
Cj1453c
Cj1482c
Cj0264c
Cj1724c
Cj0006
Cj0007
Cj0002
Cj1686c
Cj0947c
Cj0001
Cj0008
Cj0009
Cj0806
Cj0086c
Cj0807
Cj0804
Cj0488
Cj0481
Cj0486
Cj0487
Cj0485
Cj0718
Cj0556
Cj1571c
Cj0712
Cj0713
Cj0710
Cj1356c
Cj0716
Cj0717
Cj0714
Cj0715
Cj1670c
Cj0064c
Cj1222c
Cj0132
Cj0133
Cj0235c
Cj0131
Cj0136
Cj0137
Cj0134
Cj0135
Cj0138
Cj0139
Cj0251c
Cj0824
Cj0825
Cj0826
Cj0827
Cj0821
Cj0822
Cj0823
Cj1531
Cj1530
Cj1183c
Cj1709c
Cj1661
Cj1660
Cj1663
Cj1662
Cj1665
Cj1664
Cj1194
Cj0985c
Cj1704c
Cj1199
Cj1198
Cj1691c
Cj0950c
Cj0229
Cj0226
Cj0227
Cj0224
Cj0225
Cj0518
Cj0173c
Cj0391c
Cj1283
Cj1282
Cj0312
Cj1339c
Cj1289
Cj1150c
Cj1069
Cj1068
Cj0026c
Cj1066
Cj1235
Cj1063
Cj1062
Cj1539c
Cj1261
Cj0300c
Cj1263
Cj1262
Cj1239
Cj0880c
Cj0199c
Cj0663c
Cj1171c
Cj0396c
Cj1228c
Cj0184c
Cj1627c
Cj1653c
Cj1506c
Cj1237c
Cj1257c
Cj1122c
Cj1044c
Cj0685c
Cj1028c
Cj1428c
Cj0393c
Cj1548c
Cj1084c
Cj1605c
Cj1275c
Cj1498c
Cj0769c
Cj1053c
Cj0919c
Cj0944c
Cj0904c
Cj1006c
Cj1572c
Cj1357c
Cj1565c
Cj1340c
Cj1026c
Cj0929
Cj0928
Cj1019c
Cj0925
Cj0927
Cj0926
Cj1475c
Cj0010c
Cj0997
Cj0033
Cj0031
Cj0030
Cj0036
Cj1316c
Cj0953c
Cj0932c
Cj1690c
Cj0721c
Cj0172c
Cj0727
Cj0724
Cj0729
Cj0728
Cj1455
Cj1452
Cj1450
Cj1451
Cj0107
Cj0106
Cj0105
Cj0104
Cj0103
Cj0102
Cj0101
Cj0452
Cj0143c
Cj0999c
Cj0922c
Cj0150c
Cj0085c
Cj1483c
Cj0582
Cj0581
Cj0855
Cj0586
Cj0585
Cj0856
Cj0589
Cj0588
Cj0298c
Cj1676
Cj1677
Cj1674
Cj1675
Cj0653c
Cj1679
Cj0236c
Cj1256c
Cj1292
Cj1293
Cj1294
Cj1295
Cj1298
Cj1299
Cj0561c
Cj1078
Cj1079
Cj1070
Cj1071
Cj1072
Cj1075
Cj1076
Cj1077
Cj1181c
Cj1182c
Cj1708c
Cj0861c
Cj1085c
Cj0699c
Cj1501
Cj1274c
Cj1203c
Cj1523c
Cj1158c
Cj0766c
Cj0791c
Cj1052c
Cj0161c
Cj1491c
Cj0890c
Cj0301c
Cj0887c
Cj0198c
Cj0662c
Cj1172c
Cj0045c
Cj1027c
Cj1474c
Cj0011c
Cj1018c
Cj0554
Cj1121c
Cj1045c
Cj1145c
Cj1110c
Cj1029c
Cj1429c
Cj1534c
Cj1503c
Cj0923c
Cj0998c
Cj0153c
Cj0930
Cj0936
Cj0937
Cj1726c
Cj0170
Cj1582c
Cj0262c
Cj0918c
Cj1684c
Cj1573c
Cj0945c
Cj0905c
Cj1007c
Cj0730
Cj0731
Cj0732
Cj0733
Cj0461c
Cj0736
Cj0118
Cj1462
Cj1461
Cj1460
Cj1467
Cj1466
Cj1465
Cj1464
Cj0110
Cj0447
Cj0112
Cj1468
Cj0114
Cj0443
Cj0116
Cj0441
Cj0066c
Cj0525c
Cj0598
Cj0599
Cj0596
Cj0597
Cj0590
Cj0842
Cj1185c
Cj0846
Cj0847
Cj0337c
Cj0024
Cj0027
Cj0228c
Cj1519
Cj0023
Cj0397c
Cj1693c
Cj0204
Cj0205
Cj0206
Cj0207
Cj0203
Cj0726c
Cj0208
Cj0423
Cj1513c
Cj1249
Cj1248
Cj0891c
Cj1243
Cj0429c
Cj1241
Cj0302c
Cj1244
Cj1399c
Cj0886c
Cj0661c
Cj0044c
Cj1649
Cj1648
Cj1647
Cj1646
Cj1645
Cj1644
Cj1643
Cj0771c
Cj1641
Cj1640
Cj1621
Cj1193c
Cj0059c
Cj1718c
Cj0005c
Cj1620c
Cj1120c
Cj1377c
Cj1046c
Cj1111c
Cj0687c
Cj1632c
Cj1535c
Cj1435c
Cj1086c
Cj1159c
Cj1264c
Cj1419c
Cj0859c
Cj0767c
Cj1051c
Cj0188c
Cj1574c
Cj0544
Cj0942c
Cj1685c
Cj0336c
Cj1008c
Cj0123c
Cj0543
Cj0637c
Cj1706c
Cj1477c
Cj1291c
Cj1024c
Cj0902
Cj0901
Cj1088c
Cj0909
Cj0908
Cj0012c
Cj1417c
Cj0955c
Cj0988c
Cj1692c
Cj0698
Cj0697
Cj0696
Cj0695
Cj0694
Cj0691
Cj0141c
Cj0479
Cj0478
Cj0473
Cj0472
Cj0471
Cj0470
Cj0477
Cj0476
Cj0475
Cj0474
Cj0878
Cj1569c
Cj0872
Cj0641
Cj1500
Cj1721c
Cj0296c
Cj0261c
Cj0152c
Cj0057
Cj1190c
Cj0271
Cj0270
Cj0273
Cj0272
Cj0275
Cj0274
Cj0277
Cj0276
Cj0279
Cj0338c
Cj1719c
Cj1599
Cj0108
Cj1444c
Cj1097
Cj1095
Cj0451
Cj1098
Cj1099
Cj1254
Cj1255
Cj1250
Cj1251
Cj1252
Cj1253
Cj0061c
Cj0307
Cj0100
Cj1258
Cj1259
Cj0356c
Cj1658
Cj1659
Cj1184c
Cj0381c
Cj1650
Cj0995c
Cj0526c
Cj1087c
Cj1434c
Cj1521c
Cj1418c
Cj1265c
Cj0863c
Cj1433c
Cj1169c
Cj1050c
Cj0764c
Cj0189c
Cj0054c
Cj0845c
Cj0660c
Cj0892c
Cj0303c
Cj1383c
Cj0363c
Cj1613c
Cj1212c
Cj0770c
Cj1476c
Cj1510c
Cj1025c
Cj1290c
Cj1130c
Cj0583
Cj1089c
Cj0587
Cj1416c
Cj0004c
Cj0459c
Cj0584
Cj1127c
Cj1374c
Cj1727c
Cj1631c
Cj1583c
Cj1047c
Cj0509c
Cj1457c
Cj0910
Cj0911
Cj1568c
Cj0915
Cj0260c
Cj0297c
Cj0155c
Cj0577c
Cj0688
Cj0689
Cj0681
Cj0682
Cj0683
Cj0684
Cj0686
Cj1682c
Cj0352
Cj1009c
Cj0281c
Cj0464
Cj0466
Cj0467
Cj0460
Cj0462
Cj0463
Cj0468
Cj0469
Cj1187c
Cj0453
Cj0060c
Cj0160c
Cj0355c
Cj0860
Cj0864
Cj0865
Cj0624
Cj1705c
Cj0255c
Cj0043
Cj0040
Cj0041
Cj1655c
Cj0994c
Cj1695c
Cj0954c
Cj1311
Cj1313
Cj0395c
Cj1319
Cj1318
Cj1488c
Cj1497c
Cj1409
Cj1408
Cj1440c
Cj1405
Cj1404
Cj1221
Cj1220
Cj1225
Cj1224
Cj0318
Cj0319
Cj0316
Cj0317
Cj0314
Cj0315
Cj1511c
Cj0313
Cj1382c
Cj0311
Cj0773c
Cj1191c
Cj0073c
Cj1502c
Cj1138
Cj1135
Cj1134
Cj1136
Cj1133
Cj0239c
Cj1126c
Cj1146c
Cj1266c
Cj1537c
Cj1040c
Cj1437c
Cj0765c
Cj0862c
Cj1246c
Cj1206c
Cj1279c
Cj1168c
Cj0893c
Cj0592c
Cj0055c
Cj1280c
Cj1576c
Cj0940c
Cj1013c
Cj1189c
Cj0723c
Cj1703c
Cj1479c
Cj0014c
Cj1022c
Cj1131c
Cj0062c
Cj0692c
Cj1415c
Cj0038c
Cj0394c
Cj0677
Cj0671
Cj0670
Cj0672
Cj0725c
Cj0176c
Cj0638c
Cj0957c
Cj0440c
Cj1496c
Cj1578c
Cj1441c
Cj0411
Cj0410
Cj0413
Cj0412
Cj0415
Cj0414
Cj0417
Cj0416
Cj0419
Cj1456c
Cj0781
Cj0780
Cj0783
Cj0782
Cj0785
Cj0784
Cj0787
Cj0786
Cj0789
Cj0788
Cj0939c
Cj0898
Cj0154c
Cj1307
Cj1304
Cj1302
Cj1303
Cj1300
Cj0258
Cj0257
Cj0256
Cj0254
Cj0253
Cj0520
Cj0099
Cj0098
Cj0095
Cj0094
Cj0097
Cj0096
Cj0091
Cj0090
Cj0093
Cj0092
Cj0343c
Cj1186c
Cj0383c
Cj1232
Cj1233
Cj1230
Cj1231
Cj1236
Cj1234
Cj0063c
Cj0323
Cj0322
Cj0321
Cj0320
Cj0327
Cj0326
Cj0325
Cj0324
Cj0201c
Cj0504c
Cj0528c
Cj0243c
Cj0354c
Cj1654c
Cj1333
Cj0854c
Cj0249
Cj0762c
Cj0889c
Cj1178c
Cj0838c
Cj1436c
Cj1247c
Cj1207c
Cj0538
Cj0894c
Cj0539
Cj0833c
Cj1000
Cj1278c
Cj0244
Cj0245
Cj0305c
Cj0843c
Cj1536c
Cj0772c
Cj1478c
Cj0015c
Cj0591c
Cj1023c
Cj1132c
Cj1030c
Cj0858c
Cj1152c
Cj0693c
Cj1125c
Cj1414c
Cj0039c
Cj1697c
Cj0809c
Cj1637c
Cj0680c
Cj1267c
Cj0753c
Cj1041c
Cj0128c
Cj0938c
Cj0157c
Cj1577c
Cj0667
Cj0465c
Cj0668
Cj0669
Cj0941c
Cj0914c
Cj1680c
Cj1546
Cj1012c
Cj0830
Cj1541
Cj0283c
Cj0402
Cj0403
Cj0400
Cj0401
Cj0407
Cj0404
Cj0405
Cj0384c
Cj0408
Cj0409
Cj0792
Cj0793
Cj0790
Cj1617
Cj0794
Cj0162c
Cj1490c
Cj0884
Cj0505c
Cj0200c
Cj0961c
Cj0665c
Cj0450c
Cj0175c
Cj0529c
Cj0067
Cj0068
Cj0069
Cj0248
Cj1332
Cj1331
Cj1330
Cj1337
Cj1335
Cj1334
Cj0536
Cj0537
Cj0534
Cj0535
Cj0532
Cj0533
Cj0530
Cj0531
Cj0088
Cj0089
Cj0956c
Cj0087
Cj0639c
Cj0082
Cj0159c
Cj0080
Cj0081
Cj1495c
Cj1579c
Cj1442c
Cj1731c
Cj0197c
Cj1209
Cj1208
Cj1202
Cj1201
Cj1200
Cj0334
Cj0335
Cj0237
Cj0366c
Cj1226c
Cj0339
Cj0775c
Cj1687
Cj1575c
Cj1113
Cj0328c
Cj0877c
Cj1422c
Cj0808c
Cj1636c
Cj1268c
Cj1093c
Cj1042c
Cj0888c
Cj0763c
Cj0839c
Cj1179c
Cj1431c
Cj1166c
Cj0895c
Cj0306c
Cj1204c
Cj1463
Cj1681c
Cj0917c
Cj1286c
Cj1015c
Cj0616
Cj0615
Cj1020c
Cj0282c
Cj1344c
Cj1124c
Cj0690c
Cj1413c
Cj0837c
Cj0652
Cj0651
Cj0650
Cj0960c
Cj0935c
Cj1443c
Cj0959c
Cj1696c
Cj0158c
Cj1494c
Cj0378c
Cj1454c
Cj0129c
Cj0601c
Cj0018c
Cj0156c
Cj0353c
Cj0508
Cj0500
Cj0507
Cj0506
Cj0076c
Cj0329c
Cj0439
Cj0438
Cj0437
Cj0436
Cj0435
Cj0434
Cj0982c
Cj0431
Cj0430
Cj1188c
Cj1210
Cj1211
Cj1702c
Cj1215
Cj0340
Cj0345
Cj0344
Cj0347
Cj0346
Cj0349
Cj0348
Cj0174c
Cj0991c
Cj1656c
Cj1329
Cj1324
Cj1325
Cj1327
Cj1320
Cj1104
Cj1105
Cj1106
Cj1107
Cj1100
Cj1101
Cj1102
Cj1103
Cj1430c
Cj1108
Cj1109
Cj1668c
Cj1165c
Cj0896c
Cj1509c
Cj0382c
Cj1205c
Cj0664c
Cj0527c
Cj0841c
Cj0196c
Cj0367c
Cj0774c
Cj1227c
Cj0017c
Cj1365c
Cj0593c
Cj1317
Cj1349c
Cj0119
Cj1710c
Cj1312
Cj0799c
Cj1412c
Cj0037c
Cj0834c
Cj1423c
Cj0513
Cj1269c
Cj0263
Cj0630c
Cj0829c
Cj1043c
Cj1092c
Cj0021c
Cj1635c
Cj1588c
Cj0418c
Cj0916c
Cj0019c
Cj0147c
Cj0042
Cj1347c
Cj1555c
Cj1287c
Cj1021c
Cj1074c
Cj0285c
Cj1701c
Cj0164c
Cj0111
Cj0719c
Cj0503c
Cj1484c
Cj1651c
Cj0990c
Cj0648
Cj0649
Cj0644
Cj0645
Cj0646
Cj0647
Cj1707c
Cj0642
Cj0643
Cj0514
Cj0515
Cj0516
Cj0517
Cj0934c
Cj0511
Cj0512
Cj1598
Cj1597
Cj1596
Cj1595
Cj1594
Cj1593
Cj0519
Cj1591
Cj1590
Cj0547
Cj1699c
Cj0958c
Cj1369
Cj0817
Cj1368
Cj0811
Cj0810
Cj0428
Cj0813
Cj0510c
Cj0420
Cj1493c
Cj0812
Cj0424
Cj0425
Cj0426
Cj0427
Cj1219c
Cj0115
Cj0362
Cj1515c
Cj0350
Cj0351
Cj0191c
Cj0358
Cj1359
Cj1351
Cj1350
Cj1353
Cj1352
Cj1355
Cj1354
Cj0117
Cj1173
Cj1174
Cj0077c
Cj0304c
Cj1716c
Cj1420c
Cj1533c
Cj0580c
Cj0899c
Cj1229
Cj1004
Cj0558c
Cj1001
Cj1273c
Cj0844c
Cj1618c
Cj0421c
Cj1091c
Cj1459
Cj1634c
Cj0020c
Cj0058
Cj0857c
Cj0250c
Cj1529c
Cj1669c
Cj0308c
Cj1508c
Cj1164c
Cj1552c
Cj1017c
Cj1517
Cj0284c
Cj0406c
Cj1406c
Cj0252
Cj1364c
Cj1411c
Cj1348c
Cj0978c
Cj1151c
Cj0798c
Cj1059c
Cj0034c
Cj0835c
Cj1035c
Cj0432c
Cj0933c
Cj0610c
Cj1445c
Cj1698c
Cj0109
Cj1492c
Cj0735
Cj0747
Cj0748
Cj0603c
Cj0632
Cj0983
Cj1563c
Cj0989
Cj0633
Cj0984
Cj0635
Cj0634
Cj1346c
Cj0980
PA3431
PA3430
PA3121
PA3432
PA3435
PA3126
PA3437
PA3436
PA3439
PA3438
PA3129
PA3128
PA2528
PA2529
PA2524
PA2525
PA2526
PA2527
PA2520
PA2521
PA2522
PA2523
PA0968
PA0969
PA0962
PA0963
PA0960
PA0966
PA0967
PA0964
PA0965
PA1385
PA1384
PA1387
PA1386
PA1381
PA1380
PA1383
PA1382
PA1389
PA1388
PA0388
PA0389
PA0386
PA0387
PA0384
PA0385
PA0382
PA0383
PA0380
PA0381
PA0034
PA0035
PA0036
PA0037
PA0030
PA0031
PA0032
PA0033
PA0038
PA0039
PA3608
PA3609
PA3602
PA3603
PA3600
PA3601
PA3606
PA3607
PA3604
PA3605
PA5468
PA5469
PA5460
PA5461
PA5462
PA5463
PA5464
PA5465
PA5466
PA5467
PA4809
PA4808
PA4801
PA4800
PA4803
PA4802
PA4805
PA4804
PA4807
PA4806
PA2955
PA2954
PA2957
PA2956
PA2951
PA2950
PA2953
PA3122
PA2959
PA2958
PA1536
PA4739
PA4738
PA1241
PA4733
PA4732
PA4731
PA4730
PA4736
PA4735
PA3434
PA4355
PA1535
PA3125
PA4354
PA1244
PA3124
PA4357
PA1245
PA4604
PA1530
PA4603
PA1247
PA4350
PA4353
PA4600
PA1600
PA1601
PA1602
PA1603
PA1604
PA1605
PA1606
PA1607
PA1608
PA1609
PA1978
PA1979
PA0553
PA0552
PA0551
PA0550
PA0557
PA0556
PA0555
PA0554
PA0559
PA0558
PA2771
PA2770
PA2773
PA2772
PA2775
PA2774
PA2777
PA2776
PA2779
PA2778
PA0739
PA0738
PA0737
PA0736
PA0735
PA0734
PA0733
PA0732
PA0731
PA0730
PA3149
PA3148
PA3419
PA3418
PA3141
PA3140
PA3142
PA3145
PA3411
PA3146
PA1637
PA2548
PA2549
PA2542
PA2543
PA2540
PA2541
PA2546
PA2547
PA2544
PA2545
PA1015
PA1014
PA1017
PA1016
PA1011
PA1010
PA1013
PA1012
PA1622
PA1019
PA1018
PA0940
PA0941
PA0942
PA0943
PA0944
PA0945
PA0946
PA1616
PA0948
PA0949
PA1615
PA1614
PA1961
PA1960
PA1611
PA1962
PA0147
PA0052
PA0051
PA0056
PA0057
PA0054
PA0055
PA0058
PA0059
PA3620
PA3621
PA3622
PA3623
PA3624
PA3625
PA3626
PA3627
PA3628
PA3629
PA5486
PA5487
PA5484
PA5485
PA5482
PA5483
PA5481
PA5093
PA5488
PA5489
PA5540
PA5095
PA5546
PA5545
PA5096
PA4827
PA4534
PA4825
PA4288
PA4531
PA4530
PA4533
PA4532
PA4283
PA4282
PA4281
PA4280
PA4287
PA4286
PA4285
PA4284
PA3084
PA3085
PA3086
PA3087
PA3080
PA3081
PA3082
PA3083
PA3088
PA3089
PA2973
PA2972
PA2971
PA2970
PA2977
PA2976
PA2975
PA2974
PA2979
PA2978
PA4751
PA4750
PA4753
PA4752
PA4755
PA4754
PA4757
PA4756
PA4759
PA4758
PA2281
PA2280
PA2283
PA2282
PA2285
PA2284
PA2287
PA2286
PA2289
PA2288
PA1958
PA1959
PA1954
PA1955
PA1956
PA1957
PA1950
PA1951
PA1952
PA1953
PA3888
PA3889
PA3884
PA3885
PA3886
PA3887
PA3880
PA3881
PA3882
PA3883
PA4540
PA2029
PA2028
PA2759
PA2758
PA2757
PA2024
PA2027
PA2026
PA2021
PA2752
PA2751
PA2022
PA4543
PA4232
PA4545
PA1488
PA1489
PA4230
PA1482
PA1483
PA1480
PA1481
PA1486
PA1487
PA1484
PA1485
PA0539
PA0538
PA0531
PA0530
PA0533
PA0532
PA0535
PA0534
PA0537
PA0536
PA1228
PA1229
PA1226
PA1227
PA1224
PA1225
PA1222
PA1223
PA1220
PA1221
PA0287
PA0286
PA0285
PA0284
PA0283
PA0282
PA0281
PA0280
PA0289
PA0288
PA5349
PA5348
PA5345
PA5344
PA5347
PA5346
PA5341
PA5340
PA5343
PA5342
PA0201
PA3167
PA3166
PA3165
PA3163
PA3162
PA3161
PA3160
PA3169
PA3168
PA2560
PA2561
PA2562
PA2563
PA2564
PA2565
PA2566
PA2567
PA2568
PA2569
PA1033
PA1032
PA1031
PA1030
PA1037
PA1036
PA1035
PA1034
PA1039
PA1038
PA0078
PA0079
PA0070
PA0071
PA0072
PA0073
PA0074
PA0075
PA0076
PA0077
PA5136
PA5137
PA5134
PA5135
PA5132
PA5133
PA5130
PA5131
PA5138
PA5139
PA1446
PA1111
PA1444
PA1113
PA1442
PA1443
PA1116
PA1441
PA4513
PA4512
PA4511
PA4510
PA4517
PA4516
PA4515
PA4514
PA4519
PA4518
PA2919
PA2918
PA2911
PA2910
PA2913
PA2912
PA2915
PA2914
PA2917
PA2916
PA4779
PA4778
PA4777
PA4776
PA4775
PA4774
PA4773
PA4772
PA4771
PA4770
PA1938
PA1939
PA1932
PA1933
PA1930
PA1931
PA1937
PA1934
PA3208
PA3209
PA3206
PA3207
PA3204
PA3205
PA3202
PA3203
PA3200
PA3201
PA2009
PA2008
PA2003
PA2002
PA2001
PA2000
PA2007
PA2006
PA2005
PA2004
PA0517
PA0516
PA0515
PA0514
PA0513
PA0512
PA0511
PA0510
PA0519
PA0518
PA1204
PA1205
PA1206
PA1207
PA1200
PA1201
PA1202
PA1203
PA1208
PA1209
PA4180
PA4181
PA4182
PA4183
PA4184
PA4185
PA4186
PA4187
PA4188
PA4189
PA4988
PA4989
PA4980
PA4981
PA4983
PA4984
PA4985
PA4986
PA4987
PA5369
PA5368
PA4234
PA5363
PA5362
PA5361
PA5360
PA5367
PA5366
PA5365
PA5364
PA4231
PA0222
PA1059
PA1058
PA1051
PA1050
PA1053
PA1052
PA1055
PA1054
PA1057
PA1056
PA0898
PA0899
PA0896
PA0897
PA0894
PA0895
PA0892
PA0893
PA0890
PA0891
PA0096
PA0097
PA0094
PA0095
PA0092
PA0093
PA0090
PA0091
PA0098
PA0099
PA5118
PA5119
PA5114
PA5115
PA5116
PA5117
PA5110
PA5111
PA5112
PA5113
PA4579
PA4578
PA4571
PA4570
PA4573
PA2952
PA4575
PA4574
PA4577
PA4576
PA2937
PA2936
PA2935
PA2934
PA2933
PA2932
PA2931
PA2930
PA2939
PA2938
PA4795
PA4794
PA4797
PA4796
PA4791
PA4790
PA4793
PA4792
PA4799
PA4798
PA4346
PA4347
PA4344
PA4613
PA4342
PA4615
PA4340
PA4617
PA4734
PA2244
PA2247
PA2246
PA2241
PA2240
PA2243
PA2242
PA2249
PA2248
PA1910
PA1911
PA1912
PA1913
PA1914
PA1915
PA1916
PA1917
PA1918
PA1919
PA3224
PA3225
PA3226
PA3227
PA3220
PA3221
PA3222
PA3223
PA3228
PA3229
PA2061
PA2060
PA2791
PA2062
PA2065
PA2796
PA2795
PA2066
PA2069
PA2068
PA2799
PA2798
PA3730
PA0028
PA1262
PA1263
PA1260
PA1261
PA1266
PA1267
PA1264
PA1265
PA1268
PA1269
PA0799
PA0798
PA0791
PA0790
PA0793
PA0792
PA0795
PA0794
PA0797
PA0796
PA0139
PA0138
PA0135
PA0134
PA0137
PA0136
PA0131
PA0130
PA0133
PA0132
PA5565
PA5564
PA5567
PA5566
PA5561
PA5560
PA5563
PA5562
PA5569
PA5568
PA4966
PA4967
PA4964
PA4965
PA4962
PA4963
PA4960
PA4961
PA4968
PA4969
PA5301
PA5300
PA5303
PA5302
PA5305
PA5304
PA5307
PA5306
PA5309
PA5308
PA1976
PA1977
PA1974
PA1975
PA1972
PA1973
PA1970
PA1971
PA2478
PA2479
PA2476
PA2477
PA2474
PA2475
PA2472
PA2473
PA2470
PA2471
PA1077
PA1076
PA1075
PA1074
PA1073
PA1072
PA1071
PA1070
PA1079
PA1078
PA0306
PA0307
PA0304
PA0305
PA0302
PA0303
PA0300
PA0301
PA0308
PA0309
PA3691
PA3690
PA3693
PA3340
PA3347
PA3694
PA3697
PA3344
PA5178
PA5179
PA5172
PA5173
PA5170
PA5171
PA5176
PA5177
PA5174
PA5175
PA4225
PA4224
PA4227
PA4554
PA4221
PA4220
PA4223
PA4222
PA4229
PA4228
PA4559
PA4558
PA3026
PA3027
PA3024
PA3025
PA3790
PA3023
PA3020
PA3021
PA3798
PA3799
PA3028
PA3029
PA2263
PA2262
PA2261
PA2260
PA2267
PA2266
PA2265
PA2264
PA2269
PA2268
PA3242
PA3243
PA3240
PA3241
PA3246
PA3247
PA3244
PA3245
PA3248
PA3249
PA1792
PA1793
PA1790
PA1791
PA1796
PA1797
PA1794
PA1795
PA1798
PA1799
PA2047
PA2045
PA2044
PA2043
PA2042
PA2041
PA2040
PA1248
PA1249
PA1538
PA1539
PA1240
PA1537
PA1242
PA1243
PA1532
PA1533
PA1246
PA1531
PA0119
PA0118
PA0113
PA0112
PA0111
PA0110
PA0117
PA0116
PA0115
PA0114
PA5543
PA5542
PA5541
PA5092
PA5547
PA5094
PA5097
PA5544
PA5099
PA5098
PA5549
PA5548
PA5329
PA5328
PA5327
PA5326
PA5325
PA5324
PA5323
PA5321
PA5320
PA3497
PA3496
PA3495
PA3494
PA3493
PA3492
PA3491
PA3490
PA3499
PA3498
PA4948
PA4949
PA4944
PA4945
PA4946
PA4947
PA4940
PA4941
PA4942
PA4943
PA4056
PA4057
PA4054
PA4055
PA4052
PA4053
PA4050
PA4051
PA4687
PA4930
PA4933
PA4932
PA4935
PA4934
PA4937
PA4680
PA2454
PA2455
PA2457
PA2450
PA2453
PA2458
PA2459
PA2129
PA5150
PA5151
PA5152
PA5153
PA5154
PA5155
PA5157
PA5158
PA5159
PA2125
PA0328
PA0329
PA0324
PA0325
PA0326
PA0327
PA0320
PA0321
PA0322
PA0323
PA1478
PA1472
PA1474
PA4203
PA4202
PA4201
PA4200
PA4207
PA4206
PA4205
PA4204
PA4209
PA4208
PA3008
PA3009
PA3004
PA3005
PA3006
PA3007
PA3000
PA3001
PA3002
PA3003
PA4541
PA3268
PA3269
PA3260
PA3261
PA3262
PA3263
PA3264
PA3265
PA3266
PA3267
PA5091
PA2209
PA2208
PA5090
PA2201
PA2200
PA2203
PA2202
PA2205
PA2204
PA2207
PA2206
PA3918
PA3919
PA3916
PA3917
PA3914
PA3915
PA3912
PA3913
PA3910
PA3911
PA1514
PA1515
PA1516
PA1517
PA1510
PA1511
PA1512
PA1513
PA1518
PA1519
PA4133
PA0171
PA0170
PA0173
PA0172
PA0175
PA0174
PA0177
PA0176
PA0179
PA0178
PA5529
PA5528
PA5521
PA5520
PA5523
PA5522
PA5525
PA5524
PA5527
PA5526
PA4698
PA4699
PA4928
PA4929
PA4922
PA4923
PA4920
PA4921
PA4694
PA4695
PA4924
PA4697
PA4074
PA4075
PA4076
PA4077
PA4070
PA4071
PA4072
PA4073
PA4078
PA4079
PA2432
PA2433
PA2430
PA2431
PA2436
PA2437
PA2434
PA2435
PA2438
PA2439
PA3098
PA3092
PA1169
PA1168
PA1165
PA1164
PA1167
PA3094
PA1161
PA1160
PA1163
PA1162
PA0348
PA0349
PA0342
PA0343
PA0340
PA0341
PA0346
PA0347
PA0344
PA0345
PA4269
PA4268
PA4261
PA4260
PA4263
PA4262
PA4265
PA4264
PA4267
PA4266
PA3433
PA3417
PA3416
PA3415
PA3414
PA3413
PA3412
PA3147
PA3410
PA4489
PA4488
PA4485
PA4484
PA4487
PA4486
PA4481
PA4480
PA4483
PA4482
PA3068
PA3062
PA3063
PA3060
PA3061
PA3066
PA3067
PA3064
PA3065
PA3286
PA3287
PA3284
PA3285
PA3282
PA3283
PA3280
PA3281
PA3288
PA3289
PA4290
PA2227
PA2226
PA2889
PA2888
PA2223
PA2222
PA2221
PA2220
PA2883
PA2882
PA2881
PA2880
PA2887
PA2886
PA2885
PA2884
PA1756
PA1757
PA1754
PA1755
PA1752
PA4291
PA1750
PA1751
PA1758
PA1759
PA3934
PA3935
PA3936
PA3937
PA3930
PA3931
PA3932
PA3933
PA3938
PA3939
PA2083
PA2082
PA2081
PA2080
PA2087
PA2086
PA2085
PA2084
PA2089
PA2088
PA1572
PA1573
PA1570
PA1571
PA1576
PA1577
PA1574
PA1575
PA1578
PA1579
PA0481
PA0480
PA0483
PA0482
PA0485
PA0484
PA0487
PA0486
PA0489
PA0488
PA1288
PA1289
PA1284
PA1285
PA1286
PA1287
PA1280
PA1281
PA1282
PA1283
PA0629
PA0628
PA0159
PA0158
PA0625
PA0156
PA0155
PA0154
PA0621
PA0620
PA0623
PA0622
PA5055
PA5054
PA5505
PA5504
PA5503
PA5050
PA5053
PA5052
PA5059
PA5058
PA5509
PA5508
PA4900
PA4901
PA4902
PA4903
PA4904
PA4673
PA4670
PA4907
PA4908
PA4909
PA4678
PA4679
PA4012
PA4013
PA4010
PA4011
PA4016
PA4017
PA4014
PA4015
PA4018
PA4019
PA3302
PA3549
PA3548
PA3545
PA3544
PA3547
PA3546
PA3541
PA3540
PA3543
PA3542
PA2418
PA2419
PA2148
PA2149
PA2146
PA2411
PA2144
PA2413
PA2414
PA2415
PA2416
PA2417
PA3797
PA4159
PA4158
PA1149
PA1148
PA1143
PA1142
PA1141
PA1140
PA1147
PA1146
PA1145
PA1144
PA4409
PA4156
PA0360
PA0361
PA0362
PA0363
PA0364
PA0813
PA0366
PA0811
PA0368
PA0818
PA0819
PA4247
PA4246
PA4245
PA4244
PA4243
PA4242
PA4241
PA4240
PA4249
PA4248
PA0947
PA5268
PA5269
PA5266
PA5267
PA5264
PA5265
PA5262
PA5263
PA5260
PA5261
PA3736
PA3737
PA3734
PA3735
PA3044
PA3733
PA3046
PA3047
PA3048
PA3049
PA3738
PA3739
PA3953
PA3950
PA3951
PA3956
PA3957
PA3954
PA3955
PA3958
PA3959
PA1778
PA1779
PA1774
PA1775
PA1776
PA1777
PA1770
PA1771
PA1772
PA1773
PA2609
PA2608
PA2605
PA2604
PA2607
PA2606
PA2601
PA2600
PA2603
PA2602
PA1558
PA1808
PA1809
PA1806
PA1551
PA1804
PA1805
PA1802
PA1803
PA1800
PA1801
PA0609
PA0608
PA0603
PA0602
PA0601
PA0600
PA0607
PA0606
PA0605
PA0604
PA5073
PA5072
PA5071
PA5070
PA5077
PA5076
PA5075
PA5074
PA5079
PA5078
PA5389
PA5388
PA5381
PA5380
PA5383
PA5382
PA5385
PA5384
PA5387
PA5386
PA4658
PA4659
PA4654
PA4655
PA4656
PA4657
PA4650
PA4651
PA4652
PA4653
PA4382
PA4383
PA4380
PA4381
PA4386
PA4387
PA4384
PA4385
PA4388
PA4389
PA1689
PA4038
PA4039
PA4030
PA4031
PA4032
PA4033
PA4034
PA4035
PA4036
PA4037
PA4691
PA4692
PA4693
PA4926
PA4927
PA4696
PA3389
PA3388
PA3387
PA3386
PA3385
PA3384
PA3383
PA3382
PA3381
PA3380
PA2388
PA2389
PA2380
PA2381
PA2382
PA2383
PA2384
PA2385
PA2386
PA2387
PA3569
PA3568
PA3563
PA3562
PA3561
PA3560
PA3567
PA3566
PA3565
PA3564
PA2164
PA2165
PA2166
PA2167
PA2160
PA2161
PA2162
PA2163
PA2168
PA2169
PA1838
PA1121
PA1120
PA1123
PA1125
PA1124
PA1127
PA1126
PA1129
PA1128
PA0838
PA0839
PA0834
PA0835
PA0836
PA0837
PA0830
PA0831
PA0832
PA0833
PA5244
PA5245
PA5246
PA5247
PA5240
PA5241
PA5242
PA5243
PA5248
PA5249
PA3718
PA3719
PA3714
PA3715
PA3716
PA3717
PA3710
PA3711
PA3712
PA3713
PA3978
PA3979
PA3970
PA3971
PA3972
PA3973
PA3974
PA3975
PA3976
PA3977
PA2599
PA2598
PA2595
PA2594
PA2597
PA2596
PA2591
PA2590
PA2593
PA2592
PA1718
PA1719
PA1712
PA1713
PA1710
PA1711
PA1716
PA1717
PA1714
PA1715
PA0445
PA0444
PA0999
PA0998
PA0441
PA0440
PA0443
PA0442
PA0993
PA0992
PA0990
PA0997
PA0996
PA0995
PA0994
PA2629
PA2628
PA2623
PA2622
PA2620
PA2627
PA2626
PA2625
PA2624
PA1824
PA1825
PA1826
PA1827
PA1820
PA1821
PA1822
PA1823
PA1828
PA1829
PA0661
PA0660
PA0191
PA0190
PA0665
PA0196
PA0667
PA0666
PA0668
PA0199
PA0198
PA5019
PA5018
PA5011
PA5010
PA5013
PA5012
PA5015
PA5014
PA5017
PA5016
PA4639
PA4632
PA4633
PA4630
PA4631
PA4636
PA4637
PA4634
PA4635
PA3127
PA3123
PA4391
PA3365
PA3364
PA3367
PA3366
PA3361
PA3360
PA3363
PA3362
PA3369
PA3368
PA2366
PA2367
PA2364
PA3120
PA2362
PA2363
PA2360
PA2361
PA2368
PA2369
PA4535
PA4826
PA4289
PA3501
PA3500
PA3502
PA3505
PA3504
PA3507
PA3506
PA3509
PA3508
PA4822
PA2102
PA2103
PA2100
PA2101
PA2106
PA4821
PA2104
PA2105
PA2108
PA4820
PA4539
PA4538
PA4829
PA4828
PA4524
PA1459
PA1458
PA1109
PA1108
PA1107
PA1106
PA1105
PA1104
PA1103
PA1102
PA1101
PA1100
PA0858
PA0859
PA0852
PA0853
PA0850
PA0851
PA0856
PA0857
PA0854
PA0855
PA4520
PA0278
PA0279
PA0276
PA0277
PA0274
PA0275
PA0272
PA0273
PA0270
PA0271
PA3152
PA3153
PA3402
PA1561
PA3403
PA1292
PA3156
PA1563
PA3405
PA1562
PA3406
PA1297
PA3155
PA1564
PA1295
PA1294
PA5222
PA5223
PA5220
PA5221
PA5226
PA5227
PA5224
PA5225
PA5228
PA5229
PA3778
PA3779
PA3772
PA3773
PA3770
PA3771
PA3776
PA3777
PA3774
PA3775
PA4179
PA4178
PA4175
PA4174
PA4177
PA4176
PA4171
PA4170
PA4173
PA4172
PA3198
PA3199
PA3196
PA3197
PA3194
PA3195
PA3192
PA3193
PA3190
PA3191
PA2825
PA2824
PA2827
PA2826
PA2821
PA2820
PA2823
PA2822
PA2829
PA2828
PA3996
PA3997
PA3994
PA3995
PA3992
PA3993
PA3990
PA3998
PA3999
PA1730
PA1731
PA1732
PA1733
PA1734
PA1735
PA1736
PA1737
PA1738
PA1739
PA0463
PA0461
PA0460
PA0467
PA0466
PA0465
PA0464
PA0469
PA0468
PA2641
PA2640
PA2643
PA2642
PA2645
PA2644
PA2647
PA2646
PA2649
PA2648
PA1598
PA1599
PA1594
PA1595
PA1596
PA1597
PA1590
PA1591
PA1592
PA1593
PA1842
PA1843
PA1840
PA1841
PA1846
PA1847
PA1844
PA1845
PA1848
PA1849
PA5037
PA5036
PA5035
PA5034
PA5033
PA5032
PA5031
PA5030
PA5039
PA5038
PA1587
PA1586
PA1166
PA0649
PA0648
PA0647
PA0646
PA0645
PA0644
PA0643
PA0641
PA0640
PA1584
PA4610
PA4611
PA4612
PA4345
PA4614
PA4343
PA4616
PA4341
PA4618
PA4619
PA4348
PA4349
PA3343
PA3342
PA3341
PA3692
PA3695
PA3346
PA3345
PA3696
PA3699
PA3698
PA3349
PA3348
PA3529
PA3528
PA3527
PA3526
PA3525
PA3524
PA3523
PA3522
PA3521
PA3520
PA2348
PA2349
PA2344
PA2345
PA2346
PA2347
PA2340
PA2341
PA2342
PA2343
PA1699
PA1698
PA1697
PA1696
PA1695
PA1694
PA1693
PA1692
PA1691
PA1690
PA3839
PA3838
PA3834
PA3837
PA3836
PA3831
PA3830
PA3833
PA3832
PA4416
PA4417
PA2128
PA2025
PA4147
PA2756
PA2120
PA2121
PA2122
PA2123
PA2124
PA2755
PA2126
PA2127
PA1479
PA2754
PA4410
PA1473
PA2753
PA1471
PA1470
PA1477
PA1476
PA1475
PA2020
PA2023
PA2750
PA0870
PA0871
PA0872
PA0873
PA0874
PA0875
PA0876
PA0877
PA0878
PA0879
PA0254
PA0255
PA0256
PA0257
PA0250
PA0251
PA0252
PA0253
PA0258
PA0259
PA5208
PA5209
PA5200
PA5201
PA5202
PA5203
PA5204
PA5205
PA5206
PA5207
PA3750
PA3751
PA3752
PA3753
PA3754
PA3755
PA3756
PA3757
PA3758
PA3759
PA4405
PA4404
PA4407
PA4406
PA4401
PA4400
PA4403
PA4402
PA4153
PA4152
PA4151
PA4150
PA4157
PA4408
PA4155
PA4154
PA2803
PA2802
PA2801
PA2800
PA2807
PA2806
PA2805
PA2804
PA2809
PA2808
PA3787
PA2669
PA2667
PA2666
PA2665
PA2664
PA2663
PA2662
PA2661
PA2660
PA1868
PA1869
PA1860
PA1861
PA1862
PA1863
PA1864
PA1865
PA1866
PA1867
PA0409
PA0408
PA0401
PA0400
PA0403
PA0402
PA0405
PA0404
PA0407
PA0406
PA1318
PA1319
PA1316
PA1317
PA1314
PA1315
PA1312
PA1313
PA1310
PA1311
PA4368
PA4369
PA4364
PA4365
PA4366
PA4367
PA4361
PA4362
PA4363
PA4098
PA4099
PA4092
PA4093
PA4090
PA4091
PA4096
PA4097
PA4094
PA4095
PA4665
PA4916
PA4667
PA4914
PA4661
PA4660
PA4663
PA4662
PA4892
PA4893
PA4890
PA4891
PA4896
PA4897
PA4894
PA4895
PA4898
PA4899
PA3329
PA3328
PA3321
PA3320
PA3323
PA3322
PA3325
PA3324
PA3327
PA3326
PA5419
PA5418
PA5415
PA5414
PA5417
PA5416
PA5411
PA5410
PA5413
PA5412
PA2328
PA2329
PA2322
PA2323
PA2320
PA2321
PA2326
PA2327
PA2324
PA2325
PA1675
PA1674
PA1677
PA1676
PA1671
PA1670
PA1673
PA1672
PA1679
PA1678
PA3819
PA3818
PA3813
PA3812
PA3811
PA3810
PA3817
PA3816
PA3815
PA3814
PA2490
PA2491
PA2492
PA2493
PA2494
PA2495
PA2496
PA2497
PA2498
PA2499
PA1411
PA1410
PA1413
PA1412
PA1415
PA1414
PA1417
PA1416
PA1419
PA1418
PA0232
PA0233
PA0230
PA0231
PA0236
PA0237
PA0234
PA0235
PA0238
PA0239
PA5128
PA4423
PA4422
PA4421
PA4420
PA4427
PA4426
PA4425
PA4424
PA4139
PA4138
PA4429
PA4428
PA2869
PA2868
PA2861
PA2860
PA2863
PA2862
PA2865
PA2864
PA2867
PA2866
PA2685
PA2684
PA2687
PA2686
PA2681
PA2680
PA2683
PA2682
PA2689
PA2688
PA1886
PA1887
PA1884
PA1885
PA1882
PA1883
PA1880
PA1881
PA1888
PA1889
PA1088
PA1089
PA1086
PA1087
PA1084
PA1085
PA1082
PA1083
PA1080
PA1081
PA4830
PA0935
PA0426
PA0425
PA0424
PA0423
PA0422
PA0933
PA0420
PA0939
PA0938
PA0429
PA0428
PA4831
PA1334
PA1335
PA1336
PA1337
PA1330
PA1331
PA1332
PA1333
PA0920
PA1338
PA1339
PA0683
PA0682
PA0681
PA0680
PA0687
PA0686
PA0685
PA0684
PA0689
PA0688
PA4833
PA4308
PA4309
PA4302
PA4303
PA4300
PA4301
PA4306
PA4307
PA4304
PA4305
PA2225
PA2224
PA4837
PA0984
PA3307
PA3654
PA3657
PA3656
PA3651
PA3650
PA3301
PA3652
PA3659
PA3658
PA3309
PA3308
PA5439
PA5438
PA2229
PA0985
PA5433
PA5432
PA5431
PA5430
PA5437
PA5436
PA5435
PA5434
PA1753
PA4526
PA4295
PA4832
PA2155
PA4297
PA2154
PA4834
PA2157
PA4835
PA2404
PA4836
PA2151
PA4521
PA2150
PA0803
PA2152
PA0981
PA4299
PA2300
PA2301
PA2302
PA2303
PA2304
PA2305
PA2306
PA2307
PA2308
PA2309
PA1653
PA1652
PA1651
PA1650
PA1657
PA1656
PA1655
PA1654
PA1659
PA1658
PA3871
PA3870
PA3873
PA3872
PA3875
PA3874
PA3877
PA3876
PA3879
PA3878
PA4855
PA2965
PA1439
PA1438
PA1437
PA1436
PA1435
PA1434
PA1433
PA1432
PA1431
PA1430
PA0218
PA0219
PA0749
PA0210
PA0747
PA0212
PA0745
PA0214
PA0743
PA0740
PA0217
PA1524
PA4449
PA4448
PA4119
PA4118
PA4117
PA4440
PA4443
PA4114
PA4445
PA4112
PA4447
PA4446
PA1523
PA2847
PA2846
PA2845
PA2844
PA2843
PA2842
PA2841
PA2840
PA2849
PA2848
PA1623
PA3468
PA3469
PA3466
PA3467
PA3464
PA3465
PA3462
PA3463
PA3460
PA3461
PA2515
PA2514
PA2517
PA2516
PA2511
PA2510
PA2513
PA2512
PA2519
PA2518
PA0913
PA0912
PA0911
PA0910
PA0917
PA0916
PA0915
PA0914
PA0919
PA0918
PA1352
PA1353
PA1350
PA1351
PA1356
PA1357
PA1354
PA1355
PA1358
PA1359
PA4320
PA4321
PA4322
PA4323
PA4324
PA4325
PA4326
PA4327
PA4328
PA4329
PA0009
PA0008
PA0005
PA0004
PA0007
PA0006
PA0001
PA0003
PA0002
PA0376
PA0375
PA5189
PA5188
PA5183
PA5181
PA5180
PA5187
PA5186
PA5185
PA0372
PA4584
PA4857
PA4854
PA4587
PA4852
PA4581
PA4582
PA4583
PA0370
PA4588
PA4589
PA4858
PA3673
PA3672
PA3671
PA3670
PA3677
PA3676
PA3675
PA3674
PA3679
PA3678
PA5451
PA5450
PA5453
PA5452
PA5455
PA5454
PA5457
PA5456
PA5459
PA5458
PA3589
PA3588
PA3581
PA3580
PA3583
PA3582
PA3585
PA3584
PA3587
PA3586
PA0157
PA0624
PA0627
PA0626
PA0153
PA0152
PA0151
PA0150
PA2982
PA2983
PA2980
PA2981
PA2986
PA2987
PA2984
PA2985
PA2988
PA3859
PA3858
PA3857
PA3856
PA3855
PA3854
PA3853
PA3852
PA3851
PA3850
PA4131
PA2188
PA2189
PA4130
PA2182
PA2183
PA2180
PA2181
PA2187
PA2184
PA2185
PA2740
PA4132
PA2741
PA4135
PA2742
PA4134
PA5507
PA2743
PA4137
PA5506
PA2744
PA4136
PA5057
PA2033
PA5056
PA2030
PA5051
PA5502
PA5501
PA5500
PA1639
PA1638
PA1989
PA1988
PA1987
PA1986
PA1633
PA1984
PA1635
PA1634
PA1981
PA1636
PA0588
PA0589
PA0580
PA0581
PA0582
PA0583
PA0584
PA0585
PA0586
PA0587
PA2729
PA2726
PA2724
PA2725
PA2722
PA2723
PA2720
PA2721
PA1187
PA1186
PA1185
PA1184
PA1183
PA1182
PA1181
PA1180
PA1189
PA1188
PA0764
PA0765
PA0766
PA0767
PA0760
PA0761
PA0762
PA0763
PA1980
PA0768
PA0769
PA0197
PA4467
PA4466
PA4465
PA4464
PA4463
PA4462
PA4461
PA4460
PA4469
PA4468
PA3116
PA3117
PA3114
PA3115
PA3112
PA3113
PA3110
PA3111
PA3448
PA3449
PA3118
PA2533
PA2532
PA2531
PA2530
PA2537
PA2536
PA2535
PA2534
PA2539
PA2538
PA0922
PA0979
PA0978
PA0971
PA0970
PA0973
PA0972
PA0975
PA0974
PA0976
PA0923
PA1378
PA1379
PA1370
PA1371
PA1372
PA1373
PA1374
PA1375
PA1376
PA1377
PA2316
PA0399
PA0398
PA0395
PA0394
PA0397
PA0396
PA0391
PA0390
PA0393
PA0392
PA2318
PA0029
PA1665
PA0023
PA0022
PA0021
PA0020
PA0027
PA0026
PA0025
PA0024
PA4676
PA4677
PA4674
PA4675
PA4672
PA4905
PA4906
PA4671
PA3619
PA3618
PA3611
PA3610
PA3613
PA1669
PA3615
PA3614
PA3617
PA3616
PA5479
PA5478
PA5477
PA5476
PA5475
PA5474
PA5473
PA5472
PA5471
PA5470
PA4878
PA4879
PA4874
PA4876
PA4877
PA4870
PA4871
PA4872
PA4873
PA4708
PA4709
PA4706
PA4707
PA4704
PA4705
PA4702
PA4703
PA4700
PA4701
PA2412
PA3725
PA3056
PA3727
PA3054
PA3721
PA3051
PA3050
PA1965
PA1964
PA1967
PA1966
PA1613
PA1612
PA1963
PA1610
PA1969
PA1968
PA1619
PA1618
PA0566
PA0567
PA0564
PA0565
PA0562
PA0563
PA0560
PA0561
PA0568
PA0569
PA2704
PA2705
PA2706
PA2707
PA2700
PA2701
PA2702
PA2703
PA2708
PA2709
PA0702
PA0703
PA0700
PA0701
PA0706
PA0707
PA0704
PA0705
PA0708
PA0709
PA5280
PA5281
PA5282
PA5283
PA5284
PA5285
PA5286
PA5287
PA5288
PA5289
PA0433
PA1617
PA3138
PA3139
PA3134
PA3135
PA3136
PA3137
PA3130
PA3131
PA3132
PA3133
PA3422
PA3423
PA3420
PA3421
PA3426
PA3427
PA3424
PA3425
PA3428
PA3429
PA0374
PA0373
PA2558
PA2551
PA2550
PA2553
PA2552
PA2555
PA2554
PA2557
PA2556
PA0452
PA0957
PA0956
PA0955
PA0954
PA0953
PA0952
PA0951
PA0950
PA0959
PA0958
PA1396
PA1397
PA1394
PA1395
PA1392
PA1393
PA1390
PA1391
PA1398
PA1399
PA0427
PA0934
PA0937
PA0936
PA0931
PA0930
PA0421
PA0932
PA0041
PA0040
PA0043
PA0045
PA0044
PA0047
PA0046
PA0049
PA0048
PA2230
PA2231
PA2232
PA0207
PA2233
PA0206
PA2234
PA0757
PA2891
PA0756
PA2892
PA0751
PA2237
PA0750
PA3637
PA3636
PA3635
PA3634
PA3633
PA3632
PA3631
PA3630
PA0200
PA3639
PA3638
PA5495
PA5494
PA5497
PA5496
PA5491
PA5490
PA5493
PA5492
PA5499
PA5498
PA2410
PA4818
PA4819
PA2147
PA4813
PA4810
PA4811
PA4816
PA4817
PA4814
PA4815
PA3099
PA2145
PA3093
PA2142
PA3091
PA3097
PA3096
PA3095
PA2143
PA2140
PA2141
PA2947
PA2944
PA2945
PA2942
PA2943
PA2940
PA2941
PA2948
PA2949
PA4724
PA4725
PA4726
PA4727
PA4720
PA4721
PA4722
PA4723
PA4728
PA4729
PA3893
PA3892
PA3891
PA3890
PA3897
PA3896
PA3895
PA3894
PA3899
PA3898
PA1943
PA1942
PA1941
PA1940
PA1947
PA1946
PA1945
PA1944
PA1949
PA1948
PA2762
PA2763
PA2760
PA2761
PA2766
PA2767
PA2764
PA2765
PA2768
PA2769
PA1499
PA1498
PA1491
PA1490
PA1493
PA1492
PA1495
PA1494
PA1497
PA1496
PA0548
PA0549
PA0544
PA0545
PA0546
PA0547
PA0540
PA0541
PA0542
PA0543
PA1239
PA1238
PA1235
PA1234
PA1237
PA1236
PA1231
PA1230
PA1233
PA1232
PA0728
PA0729
PA0720
PA0722
PA0723
PA0724
PA0725
PA0726
PA0727
PA0570
PA3408
PA3409
PA3158
PA3159
PA3400
PA3401
PA3150
PA3151
PA3404
PA3157
PA3154
PA3407
PA2577
PA2576
PA2575
PA2574
PA2573
PA2572
PA2571
PA2570
PA2579
PA2578
PA1006
PA1007
PA1004
PA1005
PA1002
PA1003
PA1000
PA1001
PA1008
PA1009
PA0069
PA0068
PA0067
PA0066
PA0065
PA0064
PA0063
PA0062
PA0061
PA0060
PA5125
PA5124
PA5127
PA5126
PA5121
PA5120
PA5123
PA5122
PA5129
PA0814
PA0815
PA0812
PA0365
PA0810
PA0367
PA1547
PA1814
PA1817
PA1816
PA1543
PA1810
PA1813
PA1812
PA4294
PA0140
PA4296
PA4525
PA4522
PA4523
PA4292
PA4293
PA4838
PA4839
PA4298
PA0142
PA4528
PA4529
PA3655
PA0143
PA3306
PA0144
PA3305
PA0145
PA3304
PA2968
PA2969
PA2964
PA3303
PA2966
PA2967
PA2960
PA2961
PA2962
PA2963
PA3653
PA3300
PA4742
PA4743
PA4740
PA4741
PA4746
PA4747
PA4744
PA4745
PA4748
PA4749
PA5046
PA5047
PA5044
PA2292
PA2293
PA2290
PA2291
PA2296
PA2297
PA2294
PA2295
PA5514
PA2298
PA2299
PA5043
PA1929
PA1928
PA5040
PA1921
PA1920
PA1923
PA1922
PA1925
PA1924
PA1927
PA1926
PA3219
PA3215
PA3214
PA3217
PA3216
PA3211
PA3210
PA3213
PA3212
PA2748
PA2749
PA2038
PA2039
PA2036
PA2037
PA2034
PA2035
PA2032
PA2745
PA2746
PA2031
PA0528
PA0529
PA0522
PA0523
PA0520
PA0521
PA0526
PA0527
PA0524
PA0525
PA1219
PA1218
PA1213
PA1212
PA1211
PA1210
PA1217
PA1216
PA1215
PA1214
PA0290
PA0291
PA0292
PA0293
PA0294
PA0295
PA0296
PA0297
PA0298
PA0299
PA4197
PA4196
PA4195
PA4194
PA4193
PA4192
PA4191
PA4190
PA4199
PA4198
PA4999
PA4998
PA4997
PA4996
PA4995
PA4994
PA4993
PA4992
PA4991
PA4990
PA5358
PA5359
PA5356
PA5357
PA5354
PA5355
PA5352
PA5353
PA5350
PA5351
PA3170
PA3171
PA3172
PA3173
PA3174
PA3175
PA3176
PA3177
PA3178
PA3179
PA1028
PA1024
PA1025
PA1026
PA1027
PA1020
PA1021
PA1022
PA1023
PA0889
PA0888
PA0885
PA0884
PA0887
PA0886
PA0881
PA0880
PA0883
PA0882
PA0085
PA0084
PA0087
PA0086
PA0081
PA0080
PA0083
PA0082
PA0089
PA0088
PA5103
PA5102
PA5101
PA5100
PA5107
PA5106
PA5105
PA4390
PA5109
PA5108
PA4392
PA4395
PA4646
PA4645
PA4396
PA4508
PA4509
PA4504
PA4505
PA4506
PA4507
PA4500
PA4501
PA4502
PA4503
PA2908
PA2909
PA2902
PA2903
PA2900
PA2901
PA2906
PA2907
PA2904
PA2905
PA4768
PA4769
PA4760
PA4761
PA4762
PA4763
PA4764
PA4765
PA4766
PA4767
PA3040
PA3041
PA3042
PA3043
PA3045
PA1907
PA1906
PA1905
PA1904
PA1903
PA1902
PA1901
PA1900
PA3731
PA1909
PA1908
PA3239
PA3238
PA3233
PA3232
PA3231
PA3230
PA3237
PA3236
PA3235
PA3234
PA2014
PA2015
PA2016
PA2017
PA2010
PA2011
PA2012
PA2013
PA2018
PA2019
PA5104
PA0500
PA0501
PA0502
PA0503
PA0504
PA0505
PA0506
PA0507
PA0508
PA0509
PA1271
PA1270
PA1273
PA1272
PA1275
PA1274
PA1277
PA1276
PA1279
PA1278
PA4975
PA4974
PA4977
PA4976
PA4971
PA4970
PA4973
PA4972
PA4979
PA4978
PA5374
PA5375
PA5376
PA5377
PA5370
PA5371
PA5372
PA5373
PA5378
PA5379
PA2469
PA2468
PA2465
PA2464
PA2467
PA2466
PA2461
PA2460
PA2463
PA2462
PA0926
PA0431
PA0432
PA1048
PA1049
PA1042
PA1043
PA1040
PA1041
PA1046
PA1047
PA1044
PA1045
PA0315
PA0314
PA0317
PA0316
PA0311
PA0310
PA0313
PA0312
PA0921
PA0319
PA0318
PA5169
PA5168
PA5161
PA5160
PA5163
PA5162
PA5165
PA5164
PA5167
PA5166
PA0746
PA0211
PA0744
PA0213
PA0215
PA0216
PA0741
PA0637
PA4568
PA4569
PA4562
PA4563
PA4560
PA4561
PA4566
PA4567
PA4564
PA4565
PA4102
PA2920
PA2921
PA2922
PA2923
PA2924
PA2925
PA2926
PA2927
PA2928
PA2929
PA4786
PA4787
PA4784
PA4785
PA4782
PA4783
PA4780
PA4781
PA4788
PA4789
PA3035
PA3034
PA3037
PA3036
PA3031
PA3030
PA3033
PA3032
PA3783
PA3782
PA3781
PA3780
PA3039
PA3786
PA3785
PA3784
PA2256
PA2257
PA2254
PA2255
PA2252
PA2253
PA2250
PA2251
PA2258
PA2259
PA3251
PA3250
PA3253
PA3252
PA3255
PA3254
PA3257
PA3256
PA3259
PA3258
PA2072
PA2073
PA2070
PA2071
PA2076
PA2077
PA2074
PA2075
PA2078
PA2079
PA1781
PA1780
PA1783
PA1782
PA1785
PA1784
PA1787
PA1786
PA1789
PA1788
PA2788
PA2789
PA2784
PA2785
PA2786
PA2787
PA2780
PA2781
PA2782
PA2783
PA1529
PA1528
PA1259
PA1258
PA1257
PA1256
PA1255
PA1254
PA1521
PA1252
PA1251
PA1522
PA0788
PA0789
PA0782
PA0783
PA0780
PA0781
PA0786
PA0787
PA0784
PA0785
PA0128
PA0129
PA0126
PA0127
PA0124
PA0125
PA0122
PA0123
PA0120
PA0121
PA5570
PA4953
PA4952
PA4951
PA4950
PA4957
PA4956
PA4955
PA4954
PA4959
PA4958
PA5312
PA5313
PA5310
PA5311
PA5316
PA5317
PA5314
PA5315
PA5318
PA5319
PA0630
PA4049
PA4048
PA4045
PA4044
PA4047
PA4046
PA4041
PA4040
PA4043
PA4042
PA2449
PA2448
PA2443
PA2442
PA2441
PA2440
PA2447
PA2446
PA2445
PA2444
PA1060
PA1061
PA1062
PA1063
PA1064
PA1065
PA1066
PA1067
PA1068
PA1069
PA0333
PA0332
PA0331
PA0330
PA0337
PA0336
PA0335
PA0334
PA0339
PA0338
PA4847
PA5147
PA5146
PA5145
PA5144
PA5143
PA5142
PA5141
PA5140
PA5149
PA5148
PA4849
PA4848
PA1550
PA1807
PA1552
PA1553
PA1554
PA1555
PA1556
PA1557
PA4236
PA4237
PA4542
PA4235
PA4544
PA4233
PA4546
PA4547
PA4548
PA4549
PA4238
PA4239
PA3310
PA3311
PA3644
PA3645
PA3642
PA3643
PA3316
PA3317
PA4441
PA4116
PA4115
PA4442
PA4113
PA4444
PA4111
PA4110
PA3013
PA3012
PA3011
PA3010
PA3017
PA3016
PA3015
PA3014
PA3019
PA3018
PA3279
PA3278
PA3277
PA3276
PA3275
PA3274
PA3272
PA3271
PA3270
PA2278
PA2279
PA2274
PA2275
PA2276
PA2277
PA2270
PA2271
PA2272
PA2273
PA3909
PA3908
PA3905
PA3904
PA3907
PA3906
PA3901
PA3900
PA3903
PA3902
PA2058
PA2059
PA2050
PA2051
PA2052
PA2053
PA2054
PA2055
PA2056
PA2057
PA1509
PA1508
PA1503
PA1502
PA1501
PA1500
PA1507
PA1506
PA1505
PA1504
PA5513
PA0105
PA0106
PA0107
PA0100
PA0101
PA0102
PA0103
PA0108
PA0109
PA5558
PA5559
PA5554
PA5555
PA5556
PA5557
PA5550
PA5551
PA5552
PA5553
PA5082
PA5083
PA5080
PA5081
PA5087
PA5084
PA5085
PA5088
PA5089
PA5338
PA5339
PA5330
PA5331
PA5332
PA5333
PA5334
PA5335
PA5336
PA5337
PA3480
PA3481
PA3482
PA3483
PA3484
PA3485
PA3486
PA3487
PA3489
PA4939
PA4938
PA4689
PA4688
PA4931
PA4686
PA4685
PA4684
PA4683
PA4682
PA4681
PA4936
PA4069
PA4068
PA4063
PA4062
PA4061
PA4060
PA4067
PA4066
PA4065
PA4064
PA2421
PA2420
PA2423
PA2422
PA2425
PA2424
PA2427
PA2426
PA2429
PA2428
PA0359
PA0358
PA0351
PA0350
PA0353
PA0352
PA0355
PA0354
PA0357
PA0356
PA4218
PA4214
PA4215
PA4216
PA4217
PA4210
PA4211
PA4212
PA4213
PA3079
PA3078
PA3071
PA3070
PA3073
PA3072
PA3075
PA3074
PA3077
PA3076
PA3706
PA3295
PA3294
PA3297
PA3296
PA3291
PA3290
PA3293
PA3292
PA3299
PA3298
PA3708
PA4555
PA2218
PA2219
PA2212
PA2213
PA2210
PA2211
PA2216
PA2217
PA2214
PA2215
PA1745
PA1744
PA1747
PA1746
PA1741
PA1740
PA1743
PA1742
PA1749
PA1748
PA3929
PA3928
PA3923
PA3922
PA3921
PA3920
PA3927
PA3926
PA3925
PA3924
PA1293
PA1291
PA1290
PA1565
PA1296
PA1567
PA1566
PA1569
PA1568
PA1299
PA1298
PA0162
PA0163
PA0160
PA0166
PA0167
PA0164
PA0165
PA0168
PA0169
PA5538
PA5539
PA5533
PA5530
PA5531
PA5536
PA5537
PA5534
PA5535
PA4140
PA4141
PA3681
PA4143
PA0598
PA4917
PA4664
PA4915
PA4666
PA4913
PA4912
PA4911
PA4910
PA4669
PA4668
PA4919
PA4918
PA4001
PA4000
PA4003
PA4002
PA4005
PA4004
PA4007
PA4006
PA4009
PA4008
PA2734
PA2732
PA2159
PA2158
PA2409
PA2408
PA2407
PA2406
PA2405
PA2156
PA2403
PA2402
PA2153
PA2400
PA1178
PA1179
PA1176
PA1177
PA1174
PA1175
PA1172
PA1173
PA1170
PA1171
PA0377
PA0804
PA0807
PA0806
PA0801
PA0800
PA0371
PA0802
PA0809
PA0808
PA0379
PA0378
PA4572
PA4278
PA4279
PA4272
PA4273
PA4270
PA4271
PA4276
PA4277
PA4274
PA4275
PA3447
PA5279
PA5278
PA5275
PA5274
PA5277
PA5276
PA5271
PA5270
PA5273
PA5272
PA4498
PA4499
PA4496
PA4497
PA4494
PA4495
PA4492
PA4493
PA4490
PA4491
PA3057
PA3724
PA3055
PA3726
PA3053
PA3052
PA3723
PA3722
PA3729
PA3728
PA3059
PA3058
PA3442
PA2894
PA2895
PA2896
PA2897
PA2890
PA2235
PA2236
PA2893
PA2238
PA2239
PA2898
PA2899
PA1763
PA1762
PA1761
PA1760
PA1767
PA1766
PA1765
PA1764
PA1769
PA1768
PA3941
PA3940
PA3943
PA3942
PA3945
PA3944
PA3947
PA3946
PA3949
PA3948
PA2098
PA2099
PA2094
PA2095
PA2096
PA2097
PA2090
PA2091
PA2092
PA2093
PA0492
PA0493
PA0490
PA0491
PA0496
PA0497
PA0494
PA0495
PA0498
PA0499
PA1819
PA1818
PA1549
PA1548
PA1815
PA1546
PA1545
PA1544
PA1811
PA1542
PA1541
PA1540
PA0148
PA0149
PA0638
PA0639
PA0636
PA0141
PA0634
PA0635
PA0633
PA0146
PA0631
PA5510
PA5511
PA5512
PA5045
PA5042
PA5515
PA5516
PA5041
PA5518
PA5519
PA5048
PA5049
PA4643
PA4642
PA4393
PA4640
PA4647
PA4394
PA4397
PA4644
PA4399
PA4398
PA4649
PA4648
PA4029
PA4027
PA4026
PA4025
PA4024
PA4023
PA4022
PA4021
PA4020
PA2399
PA2398
PA2397
PA2396
PA2395
PA2394
PA2393
PA2392
PA2391
PA2390
PA3558
PA3559
PA3556
PA3557
PA3554
PA3555
PA3552
PA3553
PA3550
PA3551
PA2179
PA2178
PA2173
PA2172
PA2171
PA2170
PA2177
PA2176
PA2175
PA2174
PA3789
PA5184
PA4856
PA4585
PA4586
PA1154
PA1155
PA1156
PA1157
PA1150
PA1151
PA1153
PA4580
PA1158
PA1159
PA4853
PA4850
PA4851
PA0823
PA0821
PA0820
PA0827
PA0826
PA0825
PA0824
PA0829
PA0828
PA4250
PA4251
PA4252
PA4253
PA4254
PA4255
PA4256
PA4257
PA4258
PA4259
PA4452
PA5259
PA5258
PA4453
PA5253
PA5252
PA5251
PA5250
PA5257
PA5256
PA5255
PA5254
PA2793
PA4451
PA2792
PA4456
PA2063
PA4457
PA4106
PA2797
PA4107
PA2064
PA3703
PA3702
PA3700
PA3707
PA2067
PA3705
PA3704
PA3709
PA3969
PA3968
PA3967
PA3966
PA3965
PA3963
PA3962
PA3961
PA3960
PA1709
PA1708
PA1701
PA1700
PA1703
PA1702
PA1705
PA1704
PA1707
PA1706
PA2618
PA2619
PA2616
PA2617
PA2614
PA2615
PA2612
PA2613
PA2610
PA2611
PA1839
PA5399
PA1833
PA1832
PA1831
PA1830
PA1837
PA1836
PA1835
PA0614
PA0615
PA0616
PA0617
PA0610
PA0611
PA0612
PA0613
PA0618
PA0619
PA5068
PA5069
PA5064
PA5065
PA5066
PA5067
PA5060
PA5061
PA5062
PA5063
PA5398
PA0195.1
PA5392
PA5393
PA5390
PA5391
PA5396
PA5397
PA5394
PA5395
PA4629
PA4628
PA4621
PA4620
PA4623
PA4622
PA4625
PA4624
PA4627
PA4626
PA3398
PA3399
PA3390
PA3391
PA3392
PA3393
PA3394
PA3395
PA3396
PA3397
PA2375
PA2374
PA2377
PA2376
PA2371
PA2370
PA2373
PA2379
PA2378
PA3574
PA3575
PA3576
PA3570
PA3571
PA3572
PA3573
PA3578
PA3579
PA2111
PA2110
PA2113
PA2112
PA2115
PA2114
PA2117
PA2116
PA2119
PA2118
PA3107
PA3106
PA3109
PA3108
PA1132
PA1133
PA1130
PA1131
PA1136
PA1137
PA1134
PA1135
PA1138
PA1139
PA0849
PA0848
PA0841
PA0840
PA0843
PA0842
PA0845
PA0844
PA0847
PA0846
PA0269
PA0268
PA0265
PA0267
PA0266
PA0261
PA0260
PA0263
PA0262
PA5231
PA5230
PA5233
PA5232
PA5235
PA5234
PA5237
PA5236
PA5239
PA5238
PA3769
PA3768
PA3761
PA3760
PA3763
PA3762
PA3765
PA3764
PA3767
PA3766
PA3189
PA3188
PA3185
PA3184
PA3187
PA3186
PA3181
PA3180
PA3183
PA3182
PA1580
PA3985
PA3984
PA3987
PA3986
PA3981
PA3980
PA3983
PA3982
PA3989
PA3988
PA2588
PA2589
PA2586
PA2587
PA2584
PA2585
PA2582
PA2583
PA2580
PA1727
PA1726
PA1725
PA1724
PA1723
PA1722
PA1721
PA1720
PA1729
PA1728
PA0456
PA0457
PA0986
PA0455
PA0450
PA0451
PA0988
PA0989
PA0458
PA0459
PA2634
PA2635
PA2636
PA2637
PA2630
PA2631
PA2632
PA2633
PA2638
PA2639
PA1583
PA1850
PA1581
PA1852
PA1855
PA1854
PA1857
PA1856
PA1859
PA1858
PA1589
PA1588
PA0672
PA0673
PA0670
PA0671
PA0676
PA0677
PA0674
PA0675
PA0678
PA0679
PA5008
PA5009
PA5002
PA5003
PA5000
PA5001
PA5006
PA5007
PA5004
PA5005
PA1631
PA1630
PA1985
PA1983
PA1982
PA0188
PA0189
PA4925
PA0184
PA0185
PA0186
PA0187
PA0180
PA0181
PA0182
PA0183
PA4607
PA4606
PA4605
PA4356
PA4351
PA4602
PA4601
PA4352
PA4359
PA4358
PA4609
PA4608
PA3376
PA3377
PA3374
PA3375
PA3372
PA3373
PA3370
PA3371
PA3378
PA3379
PA2353
PA2352
PA2351
PA2350
PA2357
PA2356
PA2355
PA2354
PA2359
PA2358
PA3512
PA3513
PA3510
PA3511
PA3516
PA3517
PA3514
PA3515
PA3518
PA3519
PA2138
PA2137
PA2136
PA2135
PA2134
PA2133
PA2132
PA2131
PA2130
PA1118
PA1119
PA1448
PA1449
PA1110
PA1447
PA1112
PA1445
PA1114
PA1115
PA1440
PA1117
PA4537
PA0867
PA0866
PA0865
PA0864
PA0863
PA0862
PA0861
PA0860
PA0869
PA0868
PA4536
PA0249
PA0248
PA0243
PA0242
PA0241
PA0240
PA0247
PA0246
PA0245
PA0244
PA5219
PA5218
PA5217
PA5216
PA5215
PA5214
PA5213
PA5212
PA5211
PA5210
PA3747
PA3746
PA3745
PA3744
PA3743
PA3742
PA3741
PA3740
PA3749
PA3748
PA4168
PA4169
PA4166
PA4167
PA4164
PA4165
PA4162
PA4163
PA4160
PA4161
PA2836
PA2837
PA2834
PA2835
PA2832
PA2833
PA2830
PA2831
PA2838
PA2839
PA2652
PA2653
PA2650
PA2651
PA2656
PA2657
PA2654
PA2655
PA2658
PA2659
PA1879
PA1878
PA1877
PA1876
PA1875
PA1874
PA1873
PA1872
PA1871
PA1870
PA5020
PA5022
PA5023
PA5025
PA5026
PA5027
PA5028
PA5029
PA0478
PA0479
PA0474
PA0475
PA0476
PA0477
PA0470
PA0471
PA0472
PA0473
PA1309
PA1308
PA1305
PA1304
PA1307
PA1306
PA1301
PA1300
PA1303
PA1302
PA0658
PA0659
PA0650
PA0651
PA0652
PA0653
PA0654
PA0655
PA0656
PA0657
PA4373
PA4372
PA4371
PA4370
PA4377
PA4376
PA4375
PA4374
PA4379
PA4378
PA4089
PA4088
PA4081
PA4080
PA4083
PA4082
PA4085
PA4084
PA4087
PA4086
PA0447
PA4881
PA4880
PA4883
PA4882
PA4885
PA4884
PA4887
PA4886
PA4889
PA4888
PA3358
PA3359
PA3354
PA3355
PA3356
PA3357
PA3350
PA3351
PA3352
PA3353
PA3682
PA3683
PA3680
PA3788
PA3686
PA3687
PA3684
PA3685
PA3688
PA3689
PA0449
PA0448
PA3538
PA3539
PA3530
PA3531
PA3532
PA3533
PA3534
PA3535
PA3536
PA3537
PA2339
PA2338
PA2331
PA2330
PA2333
PA2332
PA2335
PA2334
PA2337
PA2336
PA1688
PA3038
PA1680
PA1681
PA1682
PA1683
PA1684
PA1685
PA1686
PA1687
PA3828
PA3829
PA3826
PA3827
PA3824
PA3825
PA3822
PA3823
PA3820
PA3821
PA2487
PA2486
PA2485
PA2484
PA2483
PA2482
PA2481
PA2480
PA2489
PA2488
PA1464
PA1465
PA1466
PA1467
PA1460
PA1461
PA1462
PA1463
PA1468
PA1469
PA0193
PA0192
PA0663
PA0221
PA0220
PA0223
PA0662
PA0225
PA0224
PA0227
PA0226
PA0229
PA0228
PA0664
PA0195
PA0194
PA5445
PA4144
PA4145
PA4414
PA4415
PA4412
PA4413
PA4142
PA4411
PA4148
PA4149
PA4418
PA4419
PA2818
PA2814
PA2815
PA2816
PA2817
PA2810
PA2811
PA2812
PA2813
PA2678
PA2679
PA2670
PA2671
PA2672
PA2673
PA2674
PA2675
PA2676
PA2677
PA1895
PA1894
PA1897
PA1896
PA1891
PA1890
PA1893
PA1892
PA1899
PA1898
PA1099
PA1098
PA1095
PA1094
PA1097
PA1096
PA1091
PA1090
PA1093
PA1092
PA0418
PA0419
PA0412
PA0413
PA0410
PA0411
PA0416
PA0417
PA0414
PA0415
PA1329
PA1328
PA1323
PA1322
PA1321
PA1320
PA1327
PA1326
PA1325
PA1324
PA4319
PA4318
PA4311
PA4310
PA4313
PA4312
PA4315
PA4314
PA4317
PA4316
PA0816
PA0817
PA3338
PA3339
PA3332
PA3333
PA3330
PA3331
PA3336
PA3337
PA3334
PA3335
PA5408
PA5409
PA5406
PA5407
PA5404
PA5405
PA5402
PA5403
PA5401
PA3444
PA3445
PA3446
PA2317
PA1525
PA2315
PA2314
PA2312
PA2311
PA2310
PA3440
PA1527
PA2319
PA3441
PA1666
PA1667
PA1664
PA1526
PA1662
PA1663
PA1660
PA1661
PA1253
PA3443
PA1668
PA1520
PA3804
PA3805
PA3806
PA3807
PA3800
PA3801
PA3802
PA3803
PA1250
PA3808
PA3809
PA1402
PA1403
PA1400
PA1401
PA1406
PA1407
PA1405
PA1408
PA1409
PA0759
PA0758
PA0209
PA0208
PA0755
PA0754
PA0205
PA0204
PA0203
PA0202
PA0753
PA0752
PA1534
PA5517
PA4438
PA4439
PA4434
PA4435
PA4436
PA4437
PA4430
PA4431
PA4432
PA4433
PA4122
PA4123
PA4120
PA4121
PA4126
PA4127
PA4124
PA4125
PA4128
PA4129
PA2878
PA2879
PA2872
PA2873
PA2870
PA2871
PA2876
PA2877
PA2874
PA2875
PA3479
PA3478
PA3475
PA3474
PA3477
PA3476
PA3471
PA3470
PA3473
PA3472
PA2696
PA2697
PA2694
PA2695
PA2692
PA2693
PA2690
PA2691
PA2698
PA2699
PA0430
PA0927
PA0924
PA0925
PA0434
PA0435
PA0436
PA0437
PA0438
PA0439
PA0928
PA0929
PA1341
PA1340
PA1343
PA1342
PA1345
PA1344
PA1347
PA1346
PA1349
PA1348
PA1620
PA1993
PA0698
PA0699
PA0694
PA0695
PA0696
PA0697
PA0690
PA0691
PA0692
PA0693
PA1996
PA1625
PA4337
PA4336
PA4335
PA4334
PA4333
PA4331
PA4330
PA4339
PA4338
PA4824
PA4823
PA4845
PA4844
PA4599
PA4598
PA4841
PA4840
PA4843
PA4842
PA4593
PA4592
PA4591
PA4590
PA4597
PA4596
PA4595
PA4594
PA2365
PA3646
PA3647
PA3312
PA3313
PA3314
PA3315
PA3640
PA3641
PA3318
PA3319
PA3648
PA3649
PA5424
PA5425
PA5426
PA5427
PA5420
PA5421
PA5422
PA5423
PA5428
PA5429
PA2991
PA2990
PA2993
PA2992
PA2995
PA2994
PA2997
PA2996
PA2999
PA2998
PA1455
PA3862
PA3863
PA3860
PA3866
PA3867
PA3864
PA3865
PA3868
PA3869
PA2199
PA2198
PA2191
PA2190
PA2193
PA2192
PA2195
PA2194
PA2197
PA2196
PA1994
PA1995
PA4846
PA1648
PA1649
PA1644
PA1645
PA1646
PA1647
PA1640
PA1641
PA1642
PA1643
PA4557
PA0599
PA4556
PA0597
PA0596
PA0595
PA0594
PA0593
PA0592
PA0591
PA0590
PA4226
PA2739
PA2738
PA2735
PA4553
PA2736
PA2730
PA2733
PA4552
PA4551
PA4550
PA1428
PA1429
PA1420
PA1421
PA1422
PA1423
PA1424
PA1425
PA0779
PA0778
PA0773
PA0772
PA0771
PA0770
PA0777
PA0776
PA0775
PA0774
PA1452
PA2107
PA2109
PA4108
PA4109
PA4458
PA4459
PA4100
PA4101
PA4450
PA4103
PA4104
PA4105
PA4454
PA4455
PA2850
PA2851
PA2852
PA2853
PA2854
PA2855
PA2856
PA2857
PA2858
PA2859
PA3105
PA3104
PA3459
PA3458
PA3101
PA3100
PA3103
PA3102
PA3453
PA3452
PA3451
PA3450
PA3457
PA3456
PA3455
PA3454
PA2506
PA2507
PA2504
PA2505
PA2502
PA2503
PA2500
PA2501
PA2508
PA2509
PA0908
PA0909
PA0904
PA0905
PA0906
PA0907
PA0900
PA0901
PA0902
PA0903
PA1369
PA1368
PA1367
PA1366
PA1365
PA1364
PA1363
PA1362
PA1361
PA1360
PA0018
PA0019
PA0016
PA0017
PA0014
PA0015
PA0012
PA0013
PA0010
PA0011
PA5194
PA5195
PA5196
PA5197
PA5190
PA5191
PA5192
PA5193
PA5198
PA5199
PA4863
PA4862
PA4861
PA4860
PA4867
PA4866
PA4865
PA4864
PA4869
PA4868
PA0454
PA0987
PA3668
PA3669
PA3664
PA3665
PA3666
PA3667
PA3660
PA3661
PA3662
PA3663
PA3794
PA0982
PA3795
PA0983
PA3796
PA5442
PA5443
PA5440
PA5441
PA5446
PA5447
PA5444
PA1454
PA3022
PA5448
PA5449
PA1457
PA3791
PA1456
PA1451
PA3793
PA1450
PA3598
PA3599
PA1453
PA3592
PA3593
PA3590
PA3591
PA3596
PA3597
PA3594
PA3595
PA4719
PA4718
PA4715
PA4714
PA4717
PA4716
PA4711
PA4710
PA4713
PA4712
PA3848
PA3849
PA3840
PA3841
PA3842
PA3844
PA3845
PA3846
PA3847
PA1851
PA1582
PA1853
PA1998
PA1999
PA1628
PA1629
PA1990
PA1991
PA1992
PA1621
PA1626
PA1627
PA1624
PA1997
PA0575
PA0574
PA0577
PA0576
PA0571
PA1585
PA0573
PA0572
PA0446
PA0579
PA0578
PA2719
PA2718
PA2713
PA2712
PA2711
PA2710
PA2717
PA2716
PA2715
PA2714
PA1190
PA1191
PA1192
PA1193
PA1194
PA1195
PA1196
PA1197
PA1198
PA1199
PA0711
PA0710
PA0713
PA0712
PA0715
PA0714
PA0716
PA0719
PA0718
PA3612
PA5297
PA5296
PA5295
PA5294
PA5293
PA5292
PA5291
PA5290
PA5299
PA5298
PA2228
PA4470
PA4471
PA4472
PA4473
PA4474
PA4475
PA4476
PA4477
PA4478
PA4479
SO_1469
SO_1468
SO_1462
SO_1461
SO_1460
SO_1464
SO_0640
SO_0393
SO_0390
SO_0643
SO_0644
SO_1268
SO_0394
SO_0395
SO_1265
SO_1264
SO_0398
SO_0399
SO_1261
SO_1260
SO_1262
SO_4550
SO_4551
SO_4552
SO_4554
SO_4555
SO_4556
SO_4557
SO_4559
SO_4514
SO_0244
SO_0245
SO_0246
SO_0247
SO_0240
SO_0241
SO_0242
SO_0243
SO_0248
SO_0249
SO_1290
SO_0028
SO_0029
SO_0024
SO_0025
SO_0026
SO_0027
SO_0020
SO_0021
SO_0022
SO_0023
SO_3442
SO_3695
SO_1867
SO_1866
SO_1865
SO_1864
SO_1863
SO_1862
SO_1861
SO_1860
SO_1868
SO_0391
SO_0340
SO_0396
SO_1333
SO_0482
SO_0397
SO_3124
SO_3125
SO_3126
SO_3127
SO_3120
SO_3121
SO_3122
SO_3123
SO_2757
SO_0647
SO_3128
SO_0648
SO_3440
SO_0649
SO_0730
SO_0731
SO_0732
SO_0733
SO_0734
SO_1267
SO_0736
SO_0737
SO_3808
SO_1275
SO_3719
SO_4102
SO_3380
SO_2728
SO_2899
SO_2898
SO_3384
SO_3385
SO_3386
SO_3387
SO_3388
SO_2720
SO_2723
SO_2890
SO_2897
SO_2896
SO_2727
SO_2894
SO_3630
SO_3631
SO_3632
SO_3633
SO_3634
SO_3635
SO_3636
SO_3637
SO_3638
SO_3639
SO_1822
SO_4043
SO_4040
SO_4046
SO_4047
SO_4045
SO_1176
SO_4048
SO_4108
SO_2093
SO_2092
SO_2091
SO_2090
SO_2097
SO_2096
SO_2095
SO_2094
SO_2099
SO_2098
SO_2655
SO_2654
SO_2657
SO_2656
SO_3708
SO_2650
SO_3258
SO_3259
SO_0811
SO_3254
SO_3255
SO_3252
SO_3253
SO_0817
SO_3251
SO_4341
SO_1328
SO_3489
SO_0227
SO_4340
SO_2389
SO_2388
SO_2387
SO_3483
SO_2385
SO_2384
SO_2383
SO_2380
SO_2471
SO_2470
SO_2473
SO_2472
SO_2474
SO_2477
SO_2476
SO_2479
SO_2478
SO_4343
SO_3418
SO_3419
SO_3410
SO_3411
SO_3412
SO_3413
SO_3414
SO_3415
SO_3417
SO_2775
SO_2773
SO_0855
SO_0698
SO_3376
SO_0222
SO_3379
SO_2279
SO_2278
SO_3271
SO_4345
SO_2272
SO_2271
SO_2270
SO_2277
SO_2275
SO_2274
SO_2653
SO_2079
SO_2078
SO_2075
SO_2074
SO_2076
SO_2071
SO_2070
SO_2073
SO_2072
SO_4344
SO_1070
SO_1071
SO_1072
SO_0857
SO_1074
SO_1075
SO_1077
SO_0220
SO_4738
SO_4739
SO_4734
SO_4737
SO_4730
SO_4731
SO_4732
SO_4733
SO_0415
SO_0414
SO_0145
SO_0416
SO_4365
SO_0411
SO_1949
SO_1678
SO_1679
SO_0141
SO_3716
SO_1538
SO_1672
SO_1673
SO_1670
SO_1671
SO_1676
SO_1677
SO_1674
SO_1675
SO_1944
SO_1945
SO_1946
SO_4608
SO_4609
SO_1947
SO_3715
SO_4600
SO_4601
SO_4602
SO_4603
SO_4604
SO_4606
SO_4607
SO_3367
SO_1942
SO_2805
SO_1411
SO_1330
SO_1533
SO_1496
SO_1494
SO_1492
SO_1490
SO_0658
SO_0656
SO_0655
SO_0654
SO_0653
SO_0652
SO_1498
SO_1499
SO_0381
SO_1259
SO_0383
SO_1705
SO_1702
SO_1701
SO_4547
SO_1251
SO_1252
SO_4543
SO_4542
SO_1256
SO_1788
SO_1789
SO_0253
SO_0252
SO_1388
SO_0250
SO_0257
SO_0256
SO_0255
SO_0254
SO_1382
SO_1383
SO_1380
SO_1381
SO_1387
SO_1385
SO_0039
SO_0038
SO_0033
SO_0032
SO_0031
SO_0030
SO_0037
SO_0036
SO_0035
SO_0034
SO_3239
SO_4529
SO_1812
SO_1813
SO_1810
SO_1811
SO_1816
SO_1817
SO_1814
SO_1815
SO_1818
SO_1819
SO_2905
SO_2659
SO_3288
SO_4528
SO_2451
SO_3132
SO_2450
SO_3136
SO_0352
SO_3134
SO_2457
SO_3138
SO_0727
SO_0726
SO_0725
SO_0695
SO_2455
SO_0721
SO_0720
SO_4358
SO_2902
SO_4131
SO_0728
SO_2771
SO_1928
SO_1929
SO_1926
SO_1927
SO_1924
SO_1925
SO_1922
SO_1923
SO_1921
SO_0694
SO_2511
SO_2866
SO_2715
SO_3457
SO_2865
SO_2862
SO_2863
SO_2712
SO_2861
SO_3627
SO_3625
SO_2718
SO_2719
SO_2868
SO_2869
SO_0075
SO_0239
SO_3571
SO_2519
SO_3827
SO_3048
SO_4051
SO_3829
SO_4053
SO_4052
SO_4055
SO_4054
SO_4057
SO_4056
SO_4058
SO_0534
SO_0103
SO_0846
SO_0847
SO_2680
SO_0824
SO_2661
SO_0826
SO_3718
SO_3249
SO_2665
SO_0822
SO_0823
SO_3713
SO_3712
SO_3711
SO_3243
SO_3242
SO_3474
SO_0841
SO_3399
SO_3397
SO_3395
SO_1048
SO_3393
SO_3392
SO_3391
SO_0345
SO_3776
SO_2448
SO_2449
SO_2918
SO_0344
SO_2916
SO_2445
SO_2914
SO_2915
SO_2912
SO_0611
SO_2442
SO_2443
SO_0610
SO_0423
SO_1218
SO_0849
SO_0616
SO_3407
SO_3406
SO_3404
SO_3403
SO_3401
SO_0342
SO_3409
SO_3408
SO_1742
SO_2722
SO_1743
SO_0107
SO_3368
SO_1217
SO_1210
SO_4350
SO_1747
SO_2286
SO_2282
SO_2283
SO_2280
SO_2281
SO_1745
SO_2048
SO_2049
SO_1196
SO_2040
SO_2041
SO_2042
SO_2043
SO_2044
SO_2045
SO_2046
SO_2047
SO_1626
SO_1588
SO_4506
SO_1450
SO_2646
SO_1191
SO_4356
SO_2917
SO_1190
SO_4729
SO_4728
SO_4723
SO_4722
SO_4721
SO_4720
SO_4727
SO_4726
SO_4725
SO_4724
SO_4508
SO_3714
SO_1669
SO_1661
SO_1663
SO_1662
SO_1665
SO_1664
SO_1667
SO_1666
SO_4617
SO_4616
SO_4615
SO_4614
SO_4613
SO_4612
SO_4611
SO_4610
SO_0842
SO_4619
SO_4618
SO_3701
SO_1069
SO_1068
SO_1067
SO_1066
SO_1065
SO_1064
SO_1063
SO_1062
SO_1061
SO_1060
SO_1484
SO_0628
SO_1486
SO_1481
SO_1480
SO_1483
SO_1482
SO_0622
SO_0623
SO_0620
SO_0621
SO_1489
SO_3382
SO_0624
SO_0625
SO_1715
SO_2354
SO_1717
SO_3383
SO_1711
SO_1241
SO_1712
SO_4533
SO_4530
SO_1718
SO_1249
SO_1248
SO_2010
SO_0840
SO_0685
SO_2351
SO_2893
SO_2420
SO_3389
SO_1391
SO_1390
SO_1393
SO_2353
SO_1395
SO_2891
SO_1397
SO_1396
SO_3220
SO_2725
SO_2774
SO_2724
SO_0288
SO_0289
SO_4286
SO_4287
SO_0532
SO_0533
SO_4282
SO_4283
SO_0280
SO_0281
SO_0282
SO_0283
SO_0284
SO_4289
SO_0286
SO_0287
SO_1801
SO_1800
SO_1803
SO_1802
SO_1805
SO_1804
SO_1807
SO_1806
SO_1809
SO_1808
SO_2050
SO_4448
SO_4449
SO_2648
SO_0464
SO_2195
SO_0753
SO_0750
SO_0756
SO_0757
SO_0754
SO_0758
SO_3894
SO_3895
SO_3896
SO_4193
SO_1939
SO_1938
SO_4196
SO_4197
SO_1935
SO_4199
SO_1937
SO_1936
SO_1931
SO_1930
SO_1933
SO_1932
SO_2703
SO_2874
SO_2877
SO_2876
SO_2871
SO_2706
SO_2705
SO_2872
SO_3652
SO_3653
SO_3874
SO_2708
SO_3656
SO_2878
SO_3654
SO_3871
SO_3099
SO_3094
SO_3095
SO_3096
SO_3097
SO_3090
SO_3091
SO_3092
SO_3093
SO_0666
SO_4068
SO_4069
SO_1440
SO_4064
SO_4066
SO_4060
SO_4061
SO_4062
SO_4377
SO_4268
SO_4266
SO_4267
SO_4264
SO_4265
SO_4262
SO_4263
SO_4261
SO_1447
SO_2679
SO_2678
SO_2677
SO_2676
SO_2675
SO_2674
SO_2673
SO_2672
SO_2671
SO_2670
SO_0833
SO_0832
SO_0831
SO_0830
SO_0837
SO_4704
SO_0835
SO_0834
SO_3270
SO_0839
SO_3273
SO_3274
SO_3275
SO_3276
SO_3277
SO_4042
SO_1363
SO_2355
SO_0618
SO_1364
SO_1365
SO_4471
SO_4696
SO_4129
SO_3348
SO_4128
SO_2459
SO_2458
SO_2453
SO_2452
SO_2907
SO_2906
SO_2901
SO_2900
SO_2903
SO_2454
SO_4690
SO_4427
SO_3472
SO_3473
SO_3470
SO_3471
SO_3476
SO_3475
SO_2808
SO_3478
SO_4120
SO_1959
SO_4123
SO_1318
SO_2295
SO_2297
SO_2296
SO_2290
SO_2292
SO_4579
SO_2299
SO_2298
SO_2057
SO_2055
SO_2054
SO_2053
SO_2052
SO_3509
SO_3506
SO_3507
SO_3504
SO_3505
SO_3502
SO_3503
SO_3501
SO_0269
SO_2778
SO_0111
SO_4360
SO_2779
SO_0819
SO_0261
SO_0818
SO_4133
SO_3315
SO_3346
SO_3709
SO_1126
SO_1127
SO_1124
SO_1657
SO_1122
SO_1651
SO_1652
SO_1653
SO_2652
SO_1658
SO_1659
SO_3347
SO_3256
SO_2396
SO_3705
SO_0813
SO_4662
SO_4660
SO_4661
SO_4666
SO_4667
SO_1456
SO_3700
SO_4669
SO_3340
SO_2658
SO_1018
SO_1019
SO_1012
SO_1013
SO_1010
SO_1011
SO_1016
SO_1017
SO_1014
SO_1015
SO_0639
SO_0630
SO_0633
SO_0632
SO_0635
SO_0637
SO_0636
SO_1232
SO_1233
SO_1230
SO_1231
SO_1237
SO_1234
SO_4520
SO_4523
SO_1239
SO_4524
SO_4527
SO_4309
SO_1655
SO_1656
SO_0525
SO_4291
SO_0294
SO_0521
SO_0292
SO_1348
SO_0522
SO_1346
SO_1835
SO_4299
SO_4298
SO_0529
SO_0528
SO_0299
SO_0298
SO_4455
SO_4454
SO_4457
SO_4456
SO_4451
SO_1120
SO_4453
SO_4452
SO_1121
SO_0850
SO_4458
SO_2881
SO_2789
SO_3731
SO_0741
SO_0740
SO_0743
SO_0742
SO_0745
SO_0744
SO_0747
SO_4187
SO_0748
SO_4184
SO_4182
SO_0546
SO_4180
SO_1909
SO_3880
SO_3887
SO_3886
SO_3885
SO_3884
SO_1901
SO_1902
SO_3888
SO_1905
SO_1907
SO_4366
SO_3649
SO_3648
SO_2842
SO_2843
SO_2844
SO_2846
SO_2847
SO_3641
SO_3640
SO_3867
SO_3866
SO_3645
SO_3860
SO_3863
SO_3862
SO_3089
SO_3088
SO_3083
SO_3082
SO_3081
SO_3080
SO_3087
SO_3085
SO_3084
SO_4079
SO_4078
SO_4073
SO_4072
SO_4070
SO_4077
SO_4075
SO_4279
SO_4278
SO_4274
SO_4270
SO_3934
SO_2609
SO_3237
SO_2602
SO_2603
SO_2600
SO_2601
SO_2606
SO_2607
SO_2604
SO_3267
SO_3266
SO_3265
SO_3263
SO_3262
SO_3261
SO_4488
SO_3269
SO_0010
SO_2879
SO_2939
SO_2930
SO_2931
SO_2932
SO_2933
SO_2934
SO_2935
SO_2936
SO_2116
SO_2117
SO_2114
SO_3844
SO_2112
SO_2113
SO_2110
SO_2111
SO_2118
SO_2119
SO_3461
SO_3460
SO_3463
SO_3462
SO_0999
SO_3467
SO_3466
SO_3469
SO_3468
SO_0996
SO_0997
SO_0990
SO_0992
SO_2575
SO_2598
SO_2592
SO_2593
SO_2591
SO_2596
SO_2597
SO_2594
SO_2595
SO_3668
SO_2780
SO_2022
SO_2020
SO_2021
SO_3519
SO_3518
SO_2025
SO_3514
SO_3517
SO_3516
SO_3512
SO_0900
SO_0440
SO_1339
SO_2525
SO_0716
SO_1338
SO_0714
SO_2338
SO_2339
SO_2336
SO_2337
SO_2335
SO_2332
SO_2333
SO_2330
SO_2331
SO_0208
SO_1332
SO_1883
SO_1643
SO_1642
SO_1137
SO_1640
SO_1647
SO_1646
SO_1645
SO_1644
SO_1648
SO_1139
SO_1336
SO_1335
SO_1334
SO_4671
SO_4670
SO_4673
SO_4672
SO_4675
SO_4674
SO_4677
SO_4676
SO_4679
SO_4678
SO_1722
SO_1009
SO_1008
SO_1723
SO_0487
SO_1001
SO_1000
SO_1003
SO_1002
SO_1004
SO_1007
SO_1725
SO_0356
SO_0605
SO_0606
SO_0355
SO_0600
SO_0353
SO_0350
SO_0351
SO_1736
SO_1734
SO_0608
SO_0609
SO_0358
SO_0359
SO_1221
SO_4521
SO_1223
SO_1222
SO_4510
SO_1224
SO_1227
SO_1226
SO_1229
SO_1228
SO_4153
SO_4519
SO_4361
SO_4257
SO_4522
SO_4525
SO_1422
SO_4398
SO_0510
SO_0511
SO_0512
SO_0513
SO_1359
SO_0515
SO_0516
SO_0518
SO_1354
SO_1357
SO_1356
SO_1351
SO_1826
SO_1353
SO_1824
SO_4462
SO_4463
SO_4465
SO_4466
SO_4467
SO_4468
SO_4469
SO_2447
SO_4393
SO_0194
SO_0195
SO_0196
SO_0197
SO_0190
SO_0191
SO_0192
SO_0193
SO_0198
SO_0778
SO_0779
SO_2625
SO_0774
SO_0775
SO_0776
SO_0777
SO_0770
SO_0771
SO_0772
SO_0773
SO_3371
SO_0179
SO_0176
SO_0177
SO_0174
SO_0175
SO_0172
SO_0173
SO_0170
SO_0171
SO_1917
SO_1916
SO_1915
SO_1913
SO_1912
SO_1911
SO_1910
SO_2441
SO_2623
SO_4098
SO_1918
SO_4333
SO_2746
SO_3674
SO_3675
SO_3676
SO_3677
SO_3670
SO_3671
SO_3672
SO_3673
SO_1238
SO_3852
SO_3678
SO_3855
SO_3856
SO_3857
SO_3076
SO_3077
SO_3075
SO_3072
SO_3073
SO_3070
SO_3071
SO_3078
SO_4087
SO_3988
SO_4085
SO_2374
SO_4080
SO_4081
SO_3982
SO_3983
SO_3980
SO_3981
SO_3986
SO_3987
SO_3984
SO_3985
SO_4248
SO_4249
SO_3202
SO_4241
SO_4242
SO_4243
SO_4244
SO_4245
SO_4246
SO_4247
SO_2619
SO_2618
SO_3207
SO_2611
SO_2610
SO_2613
SO_2612
SO_2615
SO_2614
SO_2617
SO_2616
SO_3210
SO_3211
SO_3217
SO_3219
SO_3182
SO_3183
SO_3180
SO_3181
SO_3186
SO_3184
SO_3185
SO_3188
SO_3189
SO_0442
SO_1641
SO_0443
SO_2857
SO_2856
SO_2855
SO_2854
SO_2853
SO_2852
SO_2851
SO_2850
SO_2927
SO_2926
SO_2924
SO_2923
SO_2922
SO_2921
SO_2920
SO_0627
SO_2929
SO_2928
SO_2105
SO_2104
SO_2107
SO_2101
SO_2100
SO_2103
SO_2102
SO_3326
SO_3455
SO_3456
SO_3325
SO_2109
SO_2108
SO_1428
SO_0297
SO_0989
SO_0988
SO_2660
SO_3698
SO_4292
SO_3697
SO_0980
SO_0987
SO_3693
SO_3690
SO_2589
SO_2588
SO_4290
SO_2581
SO_0293
SO_2583
SO_2582
SO_2585
SO_2584
SO_2587
SO_2586
SO_0291
SO_1349
SO_3341
SO_1834
SO_1347
SO_3199
SO_1344
SO_3528
SO_3529
SO_1345
SO_2035
SO_2034
SO_2037
SO_2036
SO_3520
SO_3521
SO_3522
SO_3523
SO_3524
SO_3525
SO_3526
SO_3527
SO_3299
SO_3278
SO_1429
SO_3928
SO_1125
SO_3924
SO_0476
SO_3925
SO_2753
SO_3926
SO_4450
SO_3291
SO_2329
SO_2328
SO_2325
SO_2324
SO_2327
SO_2326
SO_2321
SO_2323
SO_3921
SO_3294
SO_1100
SO_1101
SO_1102
SO_1103
SO_1104
SO_1105
SO_1106
SO_2953
SO_1108
SO_1109
SO_2950
SO_2792
SO_2483
SO_4648
SO_4649
SO_4565
SO_4645
SO_4646
SO_4647
SO_4640
SO_4641
SO_4642
SO_4643
SO_2486
SO_2487
SO_1034
SO_1035
SO_1036
SO_1037
SO_1030
SO_1031
SO_1033
SO_1038
SO_1039
SO_0613
SO_0612
SO_0347
SO_0346
SO_0341
SO_1219
SO_0343
SO_0614
SO_1214
SO_1215
SO_0619
SO_1741
SO_0349
SO_0348
SO_1744
SO_1213
SO_4503
SO_4502
SO_4507
SO_1589
SO_4505
SO_4504
SO_1585
SO_1586
SO_1587
SO_1580
SO_1581
SO_1582
SO_1583
SO_1244
SO_3449
SO_3339
SO_3493
SO_0508
SO_0506
SO_0505
SO_0504
SO_0503
SO_0502
SO_0501
SO_0500
SO_1368
SO_4479
SO_4478
SO_4477
SO_1361
SO_4475
SO_4473
SO_4472
SO_1366
SO_4470
SO_1698
SO_1699
SO_3336
SO_1690
SO_1691
SO_1692
SO_3013
SO_1694
SO_1695
SO_1697
SO_0183
SO_0182
SO_0181
SO_0180
SO_0187
SO_0186
SO_0185
SO_0184
SO_3209
SO_0189
SO_0188
SO_0769
SO_0768
SO_0762
SO_0761
SO_0760
SO_0766
SO_0765
SO_0764
SO_0169
SO_0168
SO_0549
SO_0165
SO_0164
SO_0167
SO_0166
SO_0160
SO_0163
SO_0162
SO_1962
SO_1963
SO_1960
SO_1961
SO_1966
SO_1967
SO_1965
SO_1968
SO_1969
SO_1430
SO_3847
SO_3846
SO_3660
SO_3667
SO_4189
SO_3841
SO_3664
SO_3669
SO_0746
SO_3849
SO_3848
SO_3065
SO_0749
SO_3067
SO_3066
SO_3061
SO_3060
SO_3063
SO_3062
SO_1431
SO_3069
SO_3363
SO_4094
SO_4097
SO_4096
SO_4091
SO_4090
SO_4093
SO_4092
SO_3991
SO_3990
SO_3993
SO_3994
SO_3997
SO_3996
SO_2895
SO_4256
SO_4255
SO_4254
SO_4252
SO_4251
SO_4250
SO_4088
SO_3360
SO_2624
SO_2626
SO_2627
SO_2620
SO_2621
SO_2622
SO_3882
SO_0386
SO_2628
SO_2629
SO_3200
SO_3204
SO_3206
SO_3208
SO_3191
SO_3190
SO_3193
SO_3192
SO_3195
SO_3194
SO_3197
SO_3196
SO_0389
SO_3198
SO_2829
SO_2822
SO_2823
SO_2821
SO_2827
SO_2952
SO_2481
SO_2951
SO_2484
SO_2954
SO_2955
SO_2488
SO_2489
SO_2958
SO_2959
SO_2131
SO_3338
SO_2136
SO_2137
SO_3443
SO_3447
SO_3444
SO_0976
SO_0977
SO_0974
SO_0975
SO_0972
SO_0973
SO_0970
SO_0971
SO_3685
SO_3684
SO_3687
SO_3686
SO_3681
SO_3680
SO_0978
SO_3682
SO_0615
SO_1547
SO_2008
SO_2009
SO_2559
SO_2557
SO_2006
SO_2552
SO_2001
SO_2550
SO_2551
SO_3537
SO_4374
SO_3534
SO_3533
SO_3532
SO_3531
SO_3530
SO_2415
SO_3539
SO_3538
SO_0882
SO_0883
SO_0880
SO_0881
SO_0886
SO_0887
SO_0884
SO_0885
SO_2781
SO_0888
SO_2695
SO_2840
SO_2841
SO_2005
SO_3665
SO_2501
SO_2318
SO_2319
SO_2007
SO_2310
SO_2311
SO_2312
SO_2314
SO_2553
SO_2848
SO_1360
SO_2002
SO_2849
SO_3642
SO_3861
SO_0468
SO_4308
SO_4659
SO_4658
SO_3647
SO_4653
SO_4652
SO_4651
SO_3646
SO_4656
SO_4655
SO_4654
SO_0071
SO_1362
SO_1021
SO_1020
SO_1027
SO_1026
SO_1025
SO_1029
SO_1028
SO_1424
SO_1759
SO_1758
SO_1209
SO_1208
SO_0375
SO_0377
SO_1203
SO_1750
SO_1201
SO_1200
SO_1207
SO_0224
SO_1205
SO_1756
SO_1599
SO_0225
SO_2698
SO_1590
SO_1597
SO_0223
SO_0659
SO_0221
SO_1898
SO_3216
SO_1117
SO_1115
SO_1114
SO_1112
SO_1111
SO_1110
SO_0578
SO_0579
SO_2500
SO_0572
SO_0573
SO_0570
SO_0576
SO_0575
SO_1377
SO_1376
SO_4408
SO_1373
SO_1372
SO_1371
SO_1370
SO_4402
SO_4403
SO_4400
SO_0650
SO_4407
SO_1379
SO_1378
SO_1687
SO_1258
SO_1685
SO_4375
SO_1683
SO_1682
SO_0392
SO_0380
SO_2884
SO_1689
SO_0382
SO_1891
SO_1315
SO_0384
SO_0796
SO_0797
SO_0795
SO_1367
SO_0387
SO_3215
SO_4548
SO_0798
SO_0406
SO_1250
SO_0404
SO_0405
SO_0402
SO_0403
SO_0400
SO_0150
SO_0151
SO_0152
SO_0154
SO_4545
SO_0408
SO_0409
SO_1971
SO_1970
SO_4315
SO_1975
SO_4313
SO_1977
SO_1976
SO_1979
SO_1254
SO_4318
SO_4319
SO_1897
SO_0088
SO_1708
SO_0082
SO_0083
SO_0080
SO_0081
SO_0086
SO_0085
SO_3832
SO_3833
SO_3830
SO_3831
SO_3836
SO_3837
SO_3834
SO_3835
SO_3838
SO_0388
SO_1894
SO_3050
SO_3051
SO_3052
SO_3054
SO_3055
SO_3056
SO_3057
SO_3058
SO_3059
SO_2507
SO_2544
SO_3317
SO_4222
SO_4223
SO_4220
SO_4221
SO_4226
SO_4227
SO_4224
SO_4225
SO_2506
SO_4228
SO_2633
SO_2631
SO_3238
SO_2636
SO_2635
SO_2634
SO_3235
SO_3236
SO_2638
SO_3943
SO_3232
SO_3233
SO_3965
SO_1999
SO_2882
SO_3749
SO_0251
SO_1188
SO_4312
SO_2839
SO_2838
SO_1389
SO_1998
SO_4138
SO_4139
SO_2831
SO_2830
SO_4134
SO_4135
SO_2835
SO_2834
SO_4130
SO_2836
SO_2941
SO_2940
SO_2942
SO_2945
SO_2944
SO_2947
SO_2946
SO_2127
SO_2948
SO_2125
SO_2124
SO_2123
SO_2122
SO_2121
SO_2120
SO_3308
SO_3309
SO_0856
SO_3342
SO_3302
SO_3303
SO_3306
SO_0966
SO_0601
SO_0960
SO_0963
SO_2259
SO_3264
SO_0530
SO_2258
SO_1255
SO_0915
SO_3312
SO_3260
SO_2019
SO_2018
SO_2549
SO_2013
SO_2011
SO_2541
SO_2016
SO_2015
SO_2014
SO_3542
SO_3543
SO_3540
SO_3541
SO_3546
SO_3547
SO_3544
SO_3545
SO_2707
SO_2769
SO_3548
SO_3549
SO_2768
SO_0891
SO_0895
SO_0897
SO_2498
SO_2497
SO_0898
SO_2495
SO_3268
SO_2493
SO_2492
SO_2491
SO_2490
SO_3310
SO_1358
SO_1746
SO_0295
SO_2307
SO_2306
SO_2305
SO_2303
SO_2302
SO_2301
SO_2300
SO_1369
SO_2686
SO_2309
SO_2308
SO_0735
SO_1958
SO_3740
SO_0136
SO_0137
SO_1056
SO_4140
SO_0426
SO_1505
SO_0135
SO_1405
SO_1055
SO_1952
SO_1052
SO_1053
SO_0139
SO_1502
SO_4095
SO_1401
SO_1051
SO_1400
SO_1403
SO_1402
SO_4146
SO_1764
SO_1765
SO_1767
SO_1760
SO_1762
SO_1763
SO_1738
SO_1769
SO_1566
SO_1565
SO_1562
SO_1563
SO_1560
SO_1561
SO_1568
SO_1798
SO_4002
SO_0290
SO_1168
SO_1169
SO_4339
SO_1162
SO_1163
SO_1160
SO_1161
SO_1166
SO_1167
SO_1164
SO_1165
SO_0569
SO_0568
SO_0560
SO_0562
SO_0565
SO_0564
SO_0567
SO_0566
SO_4419
SO_4418
SO_1300
SO_1301
SO_1306
SO_1307
SO_1304
SO_1305
SO_4410
SO_4413
SO_1309
SO_4414
SO_4417
SO_2688
SO_4650
SO_3318
SO_0369
SO_0368
SO_0367
SO_0366
SO_0365
SO_0364
SO_0363
SO_0362
SO_0361
SO_0360
SO_0787
SO_0786
SO_0781
SO_0780
SO_0783
SO_0782
SO_3747
SO_0789
SO_0788
SO_0147
SO_0146
SO_0417
SO_0144
SO_1948
SO_0142
SO_1418
SO_1416
SO_1417
SO_1414
SO_1415
SO_1412
SO_1941
SO_1410
SO_0148
SO_4305
SO_4304
SO_4307
SO_4306
SO_4301
SO_4303
SO_4302
SO_1786
SO_1787
SO_1784
SO_1782
SO_1783
SO_1780
SO_1781
SO_0098
SO_2115
SO_0091
SO_0090
SO_0093
SO_0092
SO_0095
SO_0097
SO_0096
SO_3821
SO_3822
SO_3824
SO_3049
SO_3047
SO_3828
SO_3044
SO_3043
SO_1303
SO_3945
SO_0491
SO_3135
SO_1529
SO_0063
SO_4230
SO_4233
SO_4232
SO_4235
SO_4234
SO_0843
SO_4236
SO_4239
SO_1419
SO_3748
SO_3229
SO_3228
SO_3959
SO_3958
SO_0854
SO_3223
SO_3954
SO_3221
SO_3956
SO_3227
SO_3226
SO_3225
SO_2692
SO_3465
SO_0669
SO_3464
SO_2697
SO_2804
SO_0994
SO_2806
SO_2807
SO_2800
SO_2801
SO_2802
SO_2803
SO_2885
SO_4124
SO_4126
SO_2809
SO_4122
SO_0370
SO_0371
SO_2153
SO_2150
SO_2151
SO_2156
SO_2155
SO_3316
SO_3314
SO_2798
SO_2799
SO_2794
SO_2795
SO_2796
SO_2797
SO_2790
SO_2791
SO_3319
SO_2793
SO_0950
SO_0951
SO_0952
SO_0953
SO_0954
SO_0955
SO_0956
SO_0958
SO_0959
SO_1892
SO_1751
SO_1202
SO_1753
SO_3311
SO_1755
SO_2578
SO_1757
SO_2570
SO_2571
SO_2572
SO_1204
SO_2590
SO_2576
SO_2577
SO_3551
SO_3550
SO_3553
SO_3552
SO_3555
SO_3554
SO_3557
SO_3556
SO_3559
SO_3558
SO_1413
SO_4719
SO_1613
SO_2978
SO_2979
SO_2974
SO_2975
SO_2976
SO_2977
SO_2970
SO_2971
SO_2972
SO_2973
SO_3778
SO_2886
SO_4154
SO_0259
SO_2373
SO_2376
SO_2377
SO_2639
SO_2375
SO_2378
SO_2379
SO_0690
SO_3300
SO_2265
SO_2208
SO_2204
SO_2202
SO_2203
SO_2200
SO_2201
SO_4626
SO_3611
SO_2714
SO_1771
SO_1770
SO_1777
SO_1776
SO_1775
SO_1774
SO_1779
SO_1778
SO_1575
SO_1577
SO_1576
SO_1571
SO_1570
SO_2434
SO_0157
SO_2710
SO_1579
SO_1578
SO_4284
SO_2711
SO_2340
SO_2887
SO_2860
SO_2431
SO_2713
SO_2346
SO_3279
SO_1178
SO_4028
SO_2433
SO_1171
SO_1170
SO_1173
SO_1172
SO_1175
SO_1174
SO_1177
SO_3203
SO_0554
SO_0555
SO_0556
SO_0557
SO_0550
SO_0551
SO_0552
SO_0553
SO_3623
SO_4152
SO_0558
SO_0559
SO_0228
SO_0229
SO_1311
SO_1310
SO_1313
SO_4420
SO_4421
SO_1317
SO_1319
SO_4428
SO_4429
SO_0444
SO_0902
SO_3144
SO_0318
SO_0319
SO_0312
SO_0313
SO_0311
SO_0316
SO_0317
SO_0314
SO_0445
SO_2704
SO_1342
SO_0471
SO_0132
SO_0421
SO_0130
SO_0131
SO_1409
SO_3513
SO_0134
SO_0427
SO_1953
SO_1404
SO_1407
SO_1406
SO_1957
SO_1956
SO_1955
SO_1954
SO_4330
SO_4331
SO_4332
SO_3689
SO_4334
SO_4335
SO_4337
SO_1795
SO_1794
SO_1797
SO_1796
SO_1791
SO_1790
SO_1793
SO_1792
SO_1475
SO_1476
SO_0907
SO_3688
SO_1340
SO_3039
SO_1985
SO_4717
SO_3032
SO_3033
SO_3030
SO_3031
SO_3036
SO_3037
SO_3034
SO_3035
SO_0048
SO_0049
SO_0046
SO_0047
SO_0044
SO_0045
SO_0042
SO_0040
SO_0041
SO_1341
SO_2956
SO_4208
SO_0674
SO_4204
SO_4205
SO_4206
SO_4207
SO_4200
SO_4201
SO_4202
SO_4203
SO_0485
SO_1374
SO_4367
SO_0905
SO_3439
SO_2957
SO_3969
SO_3786
SO_3787
SO_3780
SO_3781
SO_3782
SO_3783
SO_3960
SO_3961
SO_3962
SO_3963
SO_3964
SO_3789
SO_3966
SO_3967
SO_3146
SO_3145
SO_3142
SO_3140
SO_2562
SO_1739
SO_3148
SO_3149
SO_1988
SO_4118
SO_2545
SO_4401
SO_0679
SO_0483
SO_0678
SO_2813
SO_2811
SO_2817
SO_4404
SO_2815
SO_4110
SO_3815
SO_2819
SO_4405
SO_4114
SO_3811
SO_3272
SO_3819
SO_2149
SO_2148
SO_1686
SO_2141
SO_2143
SO_2145
SO_2144
SO_2147
SO_2146
SO_3491
SO_3492
SO_3361
SO_3366
SO_0947
SO_2782
SO_3369
SO_2787
SO_4112
SO_2785
SO_0940
SO_3817
SO_1681
SO_4111
SO_3810
SO_1680
SO_3812
SO_0805
SO_3813
SO_2566
SO_2565
SO_2564
SO_2563
SO_3569
SO_2561
SO_2560
SO_3564
SO_3565
SO_3567
SO_3560
SO_3561
SO_3562
SO_3563
SO_0279
SO_3768
SO_3769
SO_3766
SO_3767
SO_3764
SO_3765
SO_3762
SO_3763
SO_3760
SO_3761
SO_2969
SO_2968
SO_2963
SO_2962
SO_2961
SO_2960
SO_2966
SO_2965
SO_2964
SO_3683
SO_0827
SO_4050
SO_2361
SO_3490
SO_2363
SO_2362
SO_2365
SO_2364
SO_2368
SO_3431
SO_2788
SO_0277
SO_0820
SO_0276
SO_0438
SO_0821
SO_3364
SO_3659
SO_3365
SO_3205
SO_4680
SO_3245
SO_4682
SO_4684
SO_4685
SO_4686
SO_4688
SO_0792
SO_0859
SO_3247
SO_0944
SO_2219
SO_2218
SO_2215
SO_0828
SO_2217
SO_2216
SO_2211
SO_2210
SO_2213
SO_2212
SO_3335
SO_1269
SO_1092
SO_1093
SO_1090
SO_1091
SO_1096
SO_1097
SO_1546
SO_1095
SO_1548
SO_1549
SO_1098
SO_0799
SO_0011
SO_4758
SO_0407
SO_4756
SO_4757
SO_4754
SO_4755
SO_4752
SO_4753
SO_4750
SO_4751
SO_1144
SO_1145
SO_1146
SO_1140
SO_1141
SO_3337
SO_1143
SO_2717
SO_2883
SO_1149
SO_0543
SO_0542
SO_0541
SO_1899
SO_0547
SO_1329
SO_0233
SO_0544
SO_1324
SO_1893
SO_1890
SO_1327
SO_1896
SO_1321
SO_1322
SO_1895
SO_4432
SO_1136
SO_4437
SO_4434
SO_4439
SO_1720
SO_1130
SO_1133
SO_0309
SO_0308
SO_3331
SO_4620
SO_0914
SO_0301
SO_0300
SO_0302
SO_0304
SO_0306
SO_4316
SO_0439
SO_4317
SO_0437
SO_0435
SO_4314
SO_0431
SO_0430
SO_1438
SO_0120
SO_0123
SO_0122
SO_0125
SO_0127
SO_0126
SO_4327
SO_4326
SO_4325
SO_4324
SO_1434
SO_4322
SO_1436
SO_1974
SO_4310
SO_4311
SO_0059
SO_3333
SO_1978
SO_3842
SO_3029
SO_1873
SO_3021
SO_3020
SO_3023
SO_3022
SO_3332
SO_3024
SO_3027
SO_1724
SO_0058
SO_3248
SO_0055
SO_0054
SO_0057
SO_0056
SO_0050
SO_0053
SO_0052
SO_4219
SO_4218
SO_4213
SO_4212
SO_4211
SO_2919
SO_4217
SO_4216
SO_4215
SO_4214
SO_2444
SO_3657
SO_3840
SO_2446
SO_3793
SO_3792
SO_3975
SO_3974
SO_3973
SO_3796
SO_3795
SO_3794
SO_2440
SO_3799
SO_1726
SO_3154
SO_3157
SO_3151
SO_3481
SO_3152
SO_2911
SO_3159
SO_3158
SO_2567
SO_1727
SO_4107
SO_4106
SO_4105
SO_4104
SO_4103
SO_0084
SO_4101
SO_4100
SO_3803
SO_3802
SO_3801
SO_3800
SO_3807
SO_3805
SO_3804
SO_2174
SO_2175
SO_2176
SO_2177
SO_2172
SO_3488
SO_3485
SO_3484
SO_2178
SO_2179
SO_3244
SO_3480
SO_3370
SO_0938
SO_0939
SO_2772
SO_3374
SO_3377
SO_0930
SO_0931
SO_0936
SO_0937
SO_0934
SO_0935
SO_4174
SO_3706
SO_2569
SO_3110
SO_3113
SO_3694
SO_3114
SO_2512
SO_2513
SO_2510
SO_3578
SO_2517
SO_2514
SO_2515
SO_2518
SO_3577
SO_3576
SO_3575
SO_2682
SO_2683
SO_0844
SO_2681
SO_3779
SO_2687
SO_2684
SO_2685
SO_3775
SO_3774
SO_3777
SO_2689
SO_3771
SO_3770
SO_0848
SO_3772
SO_2997
SO_2995
SO_2992
SO_2990
SO_2991
SO_1006
SO_2998
SO_2999
SO_0604
SO_0354
SO_4564
SO_0705
SO_2358
SO_2359
SO_2429
SO_2426
SO_2427
SO_2356
SO_2357
SO_2350
SO_2423
SO_2352
SO_2421
SO_0602
SO_2198
SO_2199
SO_2196
SO_2197
SO_2194
SO_0603
SO_2192
SO_2193
SO_2190
SO_2191
SO_2573
SO_0702
SO_4699
SO_4698
SO_4697
SO_1733
SO_4694
SO_4693
SO_4692
SO_1732
SO_3224
SO_2228
SO_2229
SO_4515
SO_2220
SO_2221
SO_2222
SO_2223
SO_2224
SO_4516
SO_2226
SO_4143
SO_4142
SO_1225
SO_0497
SO_4511
SO_0496
SO_4512
SO_1559
SO_1558
SO_1557
SO_1556
SO_4513
SO_1552
SO_1551
SO_1550
SO_1081
SO_1080
SO_1082
SO_4145
SO_1087
SO_1086
SO_0492
SO_4476
SO_4749
SO_4748
SO_4745
SO_4747
SO_4746
SO_4741
SO_4740
SO_4743
SO_4742
SO_1153
SO_1151
SO_1150
SO_1157
SO_1156
SO_1155
SO_1154
SO_1159
SO_1158
SO_1888
SO_0202
SO_0203
SO_0204
SO_0206
SO_0207
SO_1881
SO_1880
SO_1331
SO_1882
SO_1337
SO_1884
SO_1887
SO_1886
SO_3629
SO_2666
SO_3324
SO_0334
SO_0335
SO_0336
SO_0337
SO_0330
SO_0331
SO_0332
SO_0333
SO_0810
SO_0339
SO_0448
SO_0449
SO_0118
SO_0119
SO_0114
SO_0115
SO_0116
SO_0441
SO_0110
SO_0447
SO_0112
SO_0113
SO_1427
SO_1425
SO_4359
SO_0688
SO_0689
SO_1421
SO_1420
SO_4351
SO_0680
SO_4357
SO_4354
SO_4355
SO_4598
SO_4599
SO_0617
SO_4594
SO_0845
SO_4596
SO_4597
SO_4590
SO_4591
SO_4592
SO_4593
SO_3234
SO_2733
SO_0812
SO_0651
SO_3323
SO_3014
SO_3015
SO_3016
SO_3017
SO_3010
SO_3012
SO_2360
SO_3230
SO_3019
SO_3231
SO_0068
SO_0069
SO_2437
SO_0815
SO_0060
SO_0061
SO_0062
SO_0065
SO_0066
SO_0067
SO_0598
SO_0599
SO_4172
SO_1716
SO_0591
SO_0592
SO_2366
SO_0595
SO_0596
SO_2721
SO_3902
SO_3903
SO_3900
SO_3901
SO_3906
SO_3907
SO_3904
SO_3905
SO_3908
SO_3909
SO_3160
SO_3162
SO_3163
SO_3164
SO_3165
SO_3166
SO_3167
SO_3168
SO_3169
SO_3622
SO_3609
SO_2430
SO_0816
SO_4173
SO_4170
SO_4171
SO_4176
SO_4177
SO_0422
SO_0102
SO_4178
SO_4179
SO_0453
SO_2161
SO_3349
SO_2165
SO_2164
SO_3344
SO_3345
SO_2168
SO_3343
SO_0929
SO_0928
SO_2767
SO_2766
SO_2761
SO_2760
SO_2763
SO_2762
SO_0921
SO_0920
SO_0923
SO_0922
SO_0925
SO_0924
SO_0927
SO_0926
SO_1980
SO_3930
SO_1981
SO_2432
SO_1829
SO_0424
SO_1828
SO_4008
SO_4006
SO_4007
SO_4004
SO_4005
SO_3257
SO_4003
SO_4000
SO_1986
SO_0296
SO_1455
SO_4020
SO_0425
SO_1355
SO_2503
SO_3585
SO_3582
SO_2504
SO_3580
SO_1989
SO_2509
SO_2508
SO_1821
SO_3588
SO_2691
SO_2690
SO_2693
SO_4342
SO_0851
SO_2694
SO_0853
SO_0852
SO_2699
SO_3741
SO_3743
SO_3744
SO_3745
SO_3746
SO_1350
SO_2985
SO_2984
SO_2987
SO_2986
SO_2981
SO_2980
SO_2983
SO_2982
SO_1352
SO_2989
SO_2988
SO_2726
SO_4136
SO_2439
SO_2438
SO_3280
SO_2435
SO_2342
SO_2341
SO_2436
SO_2347
SO_2833
SO_2345
SO_2344
SO_2832
SO_2189
SO_1487
SO_4681
SO_2185
SO_3937
SO_2187
SO_2181
SO_2180
SO_2183
SO_2182
SO_3935
SO_3494
SO_4038
SO_1627
SO_2085
SO_0429
SO_2086
SO_3250
SO_3495
SO_4689
SO_2237
SO_2236
SO_4021
SO_2129
SO_3790
SO_2239
SO_2238
SO_2949
SO_3496
SO_0809
SO_1314
SO_1522
SO_1523
SO_1520
SO_1521
SO_1526
SO_1524
SO_1525
SO_3497
SO_4035
SO_1748
SO_2644
SO_4687
SO_0226
SO_2645
SO_4034
SO_3499
SO_1636
SO_1189
SO_1634
SO_1635
SO_1632
SO_1633
SO_1630
SO_3301
SO_1180
SO_1181
SO_1182
SO_1183
SO_1184
SO_1185
SO_1638
SO_1187
SO_0514
SO_3305
SO_0323
SO_0322
SO_0321
SO_0320
SO_0326
SO_0325
SO_0324
SO_3957
SO_0329
SO_2649
SO_0459
SO_0458
SO_0109
SO_0108
SO_0450
SO_0101
SO_0452
SO_0455
SO_0454
SO_0105
SO_0456
SO_1453
SO_0699
SO_1451
SO_2739
SO_1457
SO_1454
SO_1987
SO_0693
SO_0961
SO_1458
SO_1459
SO_0697
SO_0696
SO_4347
SO_4346
SO_4589
SO_4588
SO_4583
SO_4582
SO_4581
SO_0962
SO_4587
SO_4586
SO_4585
SO_4584
SO_3951
SO_0219
SO_0218
SO_0217
SO_0215
SO_0214
SO_0213
SO_0072
SO_3003
SO_3002
SO_3001
SO_3000
SO_3007
SO_3006
SO_3005
SO_3004
SO_3009
SO_3008
SO_2381
SO_0968
SO_0077
SO_0076
SO_3950
SO_0074
SO_0073
SO_0106
SO_1707
SO_0070
SO_0079
SO_0078
SO_0587
SO_0586
SO_0585
SO_0584
SO_0583
SO_0582
SO_0581
SO_1856
SO_1857
SO_1854
SO_1855
SO_1852
SO_1853
SO_1850
SO_1851
SO_3953
SO_4349
SO_0519
SO_3910
SO_2424
SO_3912
SO_3915
SO_3914
SO_3917
SO_3916
SO_3177
SO_3918
SO_3175
SO_3174
SO_3173
SO_3172
SO_3952
SO_3170
SO_1343
SO_1541
SO_4160
SO_4163
SO_1543
SO_4165
SO_4164
SO_4169
SO_2422
SO_3359
SO_3358
SO_0641
SO_1094
SO_0687
SO_3352
SO_2126
SO_3350
SO_3357
SO_3356
SO_3355
SO_3354
SO_2750
SO_3241
SO_0916
SO_0917
SO_0910
SO_2755
SO_0913
SO_2759
SO_0588
SO_0918
SO_0919
SO_4293
SO_1099
SO_1700
SO_1107
SO_3865
SO_0138
SO_4019
SO_4018
SO_4015
SO_4014
SO_4017
SO_4016
SO_4011
SO_4013
SO_4012
SO_2538
SO_2539
SO_2535
SO_2536
SO_2537
SO_3040
SO_2532
SO_2533
SO_3864
SO_3594
SO_3597
SO_3596
SO_3591
SO_3593
SO_3592
SO_3599
SO_3598
SO_0860
SO_0861
SO_0864
SO_3752
SO_0867
SO_0868
SO_0869
SO_2460
SO_3759
SO_3758
SO_3920
SO_0645
SO_0410
SO_2395
SO_3858
SO_0932
SO_3859
SO_2397
SO_3913
SO_2408
SO_2409
SO_4297
SO_2012
SO_2400
SO_2401
SO_0646
SO_2403
SO_0413
SO_2547
SO_2406
SO_2407
SO_0933
SO_2546
SO_3179
SO_2017
SO_3178
SO_2540
SO_0338
SO_4296
SO_2543
SO_3176
SO_0412
SO_2542
SO_0104
SO_1950
SO_1142
SO_3854
SO_1637
SO_3679
SO_4295
SO_4194
SO_3171
SO_2390
SO_2240
SO_2241
SO_2244
SO_2245
SO_1148
SO_2248
SO_2039
SO_1495
SO_2391
SO_1539
SO_0235
SO_0234
SO_1531
SO_1530
SO_1532
SO_0237
SO_1536
SO_0540
SO_0231
SO_2736
SO_4364
SO_0230
SO_0545
SO_1042
SO_4029
SO_0232
SO_3948
SO_3814
SO_0681
SO_1325
SO_1326
SO_0548
SO_2499
SO_1236
SO_1320
SO_3949
SO_0238
SO_1625
SO_1624
SO_1195
SO_1194
SO_1193
SO_1192
SO_1623
SO_1622
SO_0527
SO_1629
SO_1199
SO_1198
SO_1247
SO_2494
SO_1877
SO_3816
SO_1245
SO_4539
SO_4109
SO_0526
SO_1535
SO_1242
SO_1631
SO_0467
SO_0461
SO_0462
SO_0463
SO_1997
SO_1995
SO_1994
SO_1991
SO_1990
SO_1441
SO_0667
SO_1443
SO_1442
SO_1445
SO_1444
SO_4372
SO_4373
SO_1448
SO_4089
SO_4378
SO_2867
SO_0668
SO_1493
SO_4576
SO_4574
SO_4575
SO_4572
SO_4573
SO_4571
SO_3381
SO_4578
SO_4537
SO_0268
SO_4162
SO_0520
SO_0262
SO_0263
SO_0260
SO_3313
SO_0266
SO_0267
SO_0264
SO_0265
SO_3587
SO_0682
SO_1135
SO_0002
SO_0003
SO_0523
SO_0001
SO_0006
SO_0007
SO_0004
SO_0005
SO_0008
SO_0009
SO_2524
SO_4535
SO_3942
SO_1849
SO_1848
SO_1845
SO_1844
SO_1846
SO_1840
SO_1843
SO_4482
SO_4483
SO_4480
SO_4481
SO_4486
SO_4487
SO_4484
SO_4485
SO_2225
SO_1820
SO_4489
SO_2269
SO_1044
SO_3108
SO_3109
SO_1197
SO_3102
SO_3103
SO_3100
SO_3101
SO_3106
SO_3107
SO_3104
SO_3105
SO_2264
SO_1610
SO_0718
SO_0719
SO_1827
SO_0717
SO_0715
SO_0710
SO_4159
SO_0488
SO_0486
SO_4155
SO_0484
SO_4157
SO_4150
SO_4151
SO_0480
SO_0481
SO_2913
SO_2262
SO_3378
SO_4399
SO_4396
SO_4397
SO_4394
SO_4395
SO_3941
SO_3351
SO_2701
SO_4391
SO_4149
SO_2749
SO_2748
SO_2747
SO_2745
SO_2743
SO_2742
SO_2741
SO_2740
SO_0903
SO_3617
SO_3614
SO_3615
SO_1825
SO_0906
SO_0904
SO_0909
SO_0908
SO_3618
SO_3212
SO_1392
SO_3213
SO_2752
SO_1394
SO_1639
SO_4024
SO_3298
SO_3929
SO_0899
SO_3292
SO_3293
SO_4022
SO_3927
SO_3296
SO_3297
SO_3922
SO_3923
SO_4369
SO_2529
SO_2528
SO_2523
SO_0872
SO_2520
SO_2758
SO_0879
SO_0878
SO_0877
SO_0876
SO_0875
SO_0874
SO_0873
SO_3218
SO_0871
SO_0870
SO_3722
SO_3723
SO_3720
SO_3726
SO_3727
SO_3728
SO_4259
SO_3441
SO_2744
SO_0949
SO_3621
SO_0433
SO_0432
SO_2417
SO_2416
SO_0948
SO_2414
SO_2413
SO_2411
SO_2410
SO_2419
SO_2418
SO_0121
SO_3438
SO_3436
SO_3437
SO_3434
SO_3435
SO_3432
SO_3433
SO_3430
SO_3222
SO_0535
SO_4280
SO_4281
SO_1045
SO_4329
SO_1375
SO_0673
SO_1511
SO_0946
SO_0129
SO_1046
SO_3872
SO_1432
SO_2251
SO_2250
SO_2253
SO_2255
SO_2254
SO_2257
SO_2256
SO_0401
SO_4323
SO_1514
SO_0945
SO_1503
SO_0285
SO_4321
SO_4320
SO_1504
SO_4446
SO_1506
SO_1507
SO_1500
SO_1501
SO_4447
SO_2858
SO_1508
SO_4444
SO_1059
SO_1940
SO_4445
SO_4712
SO_4713
SO_4710
SO_4711
SO_4716
SO_4714
SO_4715
SO_0943
SO_4718
SO_4441
SO_1534
SO_3944
SO_3334
SO_4121
SO_0942
SO_4113
SO_0536
SO_3586
SO_1611
SO_1612
SO_1614
SO_1615
SO_1616
SO_1617
SO_1618
SO_1619
SO_0941
SO_4628
SO_4629
SO_4627
SO_4624
SO_4625
SO_4622
SO_4623
SO_0372
SO_4621
SO_1294
SO_1295
SO_1297
SO_1839
SO_1291
SO_1292
SO_1293
SO_1298
SO_0472
SO_2134
SO_0470
SO_0477
SO_1479
SO_0474
SO_1474
SO_2530
SO_0479
SO_0478
SO_1471
SO_1473
SO_0675
SO_4362
SO_0677
SO_0676
SO_0671
SO_0670
SO_1278
SO_1276
SO_1277
SO_1274
SO_4368
SO_1272
SO_1273
SO_1270
SO_1271
SO_3595
SO_4567
SO_4116
SO_4561
SO_4560
SO_4563
SO_4562
SO_4568
SO_0278
SO_4288
SO_4708
SO_3458
SO_0273
SO_0272
SO_0275
SO_0274
SO_4376
SO_3459
SO_0013
SO_0012
SO_0015
SO_0014
SO_0017
SO_0016
SO_0019
SO_0018
SO_1878
SO_1879
SO_1870
SO_1872
SO_1302
SO_1875
SO_3451
SO_4490
SO_4492
SO_4497
SO_4370
SO_3321
SO_3328
SO_3119
SO_3757
SO_3756
SO_3111
SO_3025
SO_1836
SO_3112
SO_3115
SO_0862
SO_3117
SO_3116
SO_0708
SO_4371
SO_0704
SO_0706
SO_0701
SO_0703
SO_0865
SO_0378
SO_4148
SO_0866
SO_0494
SO_4141
SO_4147
SO_0490
SO_4144
SO_3696
SO_4388
SO_0982
SO_4385
SO_4384
SO_4386
SO_4381
SO_4380
SO_4383
SO_4382
SO_0379
SO_2738
SO_2889
SO_1830
SO_2732
SO_3692
SO_2730
SO_2731
SO_2880
SO_2737
SO_0986
SO_3604
SO_3607
SO_3601
SO_3600
SO_3602
SO_0858
SO_0428
SO_1831
SO_0672
SO_4037
SO_4036
SO_3939
SO_3938
SO_4032
SO_4031
SO_4030
SO_3933
SO_3584
SO_3931
SO_3282
SO_3285
SO_3936
SO_3287
SO_3286
SO_4190
SO_1832
SO_2087
SO_2081
SO_2082
SO_2083
SO_2776
SO_2088
SO_2089
SO_4039
SO_1123
SO_2647
SO_0808
SO_3897
SO_2642
SO_2643
SO_2640
SO_2580
SO_0802
SO_3890
SO_2663
SO_0801
SO_0806
SO_0807
SO_0804
SO_4195
SO_1833
SO_3733
SO_3735
SO_3892
SO_3737
SO_3736
SO_3738
SO_4509
SO_1043
SO_4198
SO_2664
SO_0664
SO_2485
SO_0236
SO_3898
SO_3899
SO_2463
SO_2392
SO_2393
SO_2394
SO_4425
SO_2398
SO_2399
SO_4191
SO_2469
SO_0665
SO_3429
SO_3428
SO_3424
SO_3427
SO_3426
SO_3421
SO_3420
SO_3423
SO_3422
SO_0538
SO_1179
SO_0662
SO_1569
SO_4379
SO_0539
SO_2667
SO_2268
SO_1408
SO_0663
SO_2266
SO_2267
SO_2260
SO_2261
SO_2777
SO_2263
SO_3064
SO_2068
SO_2069
SO_2067
SO_2064
SO_2065
SO_2062
SO_2063
SO_2668
SO_0863
SO_0660
SO_1513
SO_1512
SO_1047
SO_1510
SO_2702
SO_4631
SO_1519
SO_1518
SO_1049
SO_3791
SO_2669
SO_2700
SO_0661
SO_3797
SO_2402
SO_1871
SO_4701
SO_4700
SO_4702
SO_4705
SO_3878
SO_4707
SO_4706
SO_4709
SO_2404
SO_2637
SO_3876
SO_2480
SO_3651
SO_1609
SO_1608
SO_1607
SO_1606
SO_1605
SO_1604
SO_1603
SO_1602
SO_3873
SO_3940
SO_2032
SO_2751
SO_3870
SO_3655
SO_3613
SO_3155
SO_4639
SO_4638
SO_4635
SO_4634
SO_4637
SO_4636
SO_1478
SO_4633
SO_1282
SO_1281
SO_1287
SO_1286
SO_1284
SO_1289
SO_1288
SO_3150
BT_1441
BT_1596
BT_3513
BT_0422
BT_0423
BT_0420
BT_0421
BT_0426
BT_0427
BT_0424
BT_0425
BT_1915
BT_1914
BT_0428
BT_0429
BT_1911
BT_1910
BT_1913
BT_1912
BT_1645
BT_1312
BT_1311
BT_1646
BT_1317
BT_1316
BT_1315
BT_1314
BT_1319
BT_1318
BT_1649
BT_1648
BT_1868
BT_2359
BT_2352
BT_2353
BT_2350
BT_2351
BT_2356
BT_2357
BT_2354
BT_2355
BT_2598
BT_2599
BT_2594
BT_2595
BT_2596
BT_2597
BT_2590
BT_2591
BT_2592
BT_2593
BT_4267
BT_0738
BT_0739
BT_0736
BT_0737
BT_0734
BT_0735
BT_0732
BT_0733
BT_0730
BT_0731
BT_4205
BT_1009
BT_1008
BT_1007
BT_1006
BT_1004
BT_1003
BT_1002
BT_1001
BT_1000
BT_2520
BT_3244
BT_2257
BT_2256
BT_4208
BT_1483
BT_1482
BT_1481
BT_3352
BT_3355
BT_3354
BT_1485
BT_3356
BT_3359
BT_3358
BT_1489
BT_1488
BT_1269
BT_1268
BT_3308
BT_1263
BT_1262
BT_1261
BT_1260
BT_1267
BT_1266
BT_1265
BT_1264
BT_0992
BT_2396
BT_0990
BT_0991
BT_0996
BT_0997
BT_0994
BT_0995
BT_1465
BT_1464
BT_0998
BT_1466
BT_1461
BT_1460
BT_1463
BT_1462
BT_2918
BT_1592
BT_1595
BT_3559
BT_2393
BT_2172
BT_0845
BT_0846
BT_2171
BT_2176
BT_2177
BT_2174
BT_0843
BT_2824
BT_2178
BT_2179
BT_0848
BT_0849
BT_3808
BT_4163
BT_3904
BT_0198
BT_4160
BT_4167
BT_4166
BT_4165
BT_4164
BT_0192
BT_0193
BT_4169
BT_0191
BT_0196
BT_0197
BT_0194
BT_0195
BT_4765
BT_4273
BT_4767
BT_4766
BT_4761
BT_4760
BT_4763
BT_4762
BT_3900
BT_4769
BT_4768
BT_4214
BT_4621
BT_4270
BT_4622
BT_3557
BT_3903
BT_3800
BT_3555
BT_2008
BT_2009
BT_2006
BT_2007
BT_2004
BT_2005
BT_2002
BT_2003
BT_2000
BT_2001
BT_3412
BT_4209
BT_4303
BT_3413
BT_4628
BT_4370
BT_3909
BT_4501
BT_4503
BT_4502
BT_4505
BT_4504
BT_4507
BT_4506
BT_4509
BT_4508
BT_0045
BT_1917
BT_4691
BT_4690
BT_4693
BT_4692
BT_4695
BT_4694
BT_4697
BT_4696
BT_4699
BT_4698
BT_4375
BT_4378
BT_1313
BT_4379
BT_1695
BT_1644
BT_3972
BT_1653
BT_1647
BT_2910
BT_2911
BT_2912
BT_3428
BT_2914
BT_4438
BT_2916
BT_2917
BT_4343
BT_2919
BT_3421
BT_3420
BT_4347
BT_4346
BT_4345
BT_3424
BT_4189
BT_4188
BT_4185
BT_4184
BT_4187
BT_1642
BT_4181
BT_4180
BT_4183
BT_4182
BT_0841
BT_1651
BT_3552
BT_0219
BT_0218
BT_0350
BT_0211
BT_0210
BT_0213
BT_0212
BT_0215
BT_0214
BT_0217
BT_0216
BT_4237
BT_4236
BT_3515
BT_4234
BT_4233
BT_4232
BT_4231
BT_4230
BT_3519
BT_3518
BT_0940
BT_1402
BT_0352
BT_3638
BT_3639
BT_3632
BT_3633
BT_3630
BT_3631
BT_3636
BT_3637
BT_3634
BT_3635
BT_0505
BT_0504
BT_0507
BT_0506
BT_1858
BT_1859
BT_0503
BT_0502
BT_2770
BT_1855
BT_2772
BT_1857
BT_1850
BT_2775
BT_1852
BT_2777
BT_3978
BT_0876
BT_1400
BT_2454
BT_3184
BT_3185
BT_3186
BT_3187
BT_3180
BT_3181
BT_3182
BT_3183
BT_3108
BT_3188
BT_3189
BT_3109
BT_3746
BT_3747
BT_3744
BT_3745
BT_3742
BT_3743
BT_3740
BT_3741
BT_0355
BT_0205
BT_3748
BT_3749
BT_1928
BT_1929
BT_0433
BT_0432
BT_0435
BT_0434
BT_0437
BT_0436
BT_0439
BT_0438
BT_1922
BT_1923
BT_1924
BT_1925
BT_1926
BT_1927
BT_1670
BT_1671
BT_1672
BT_1673
BT_1674
BT_1675
BT_1676
BT_1677
BT_1678
BT_1679
BT_3101
BT_2349
BT_2734
BT_0540
BT_2341
BT_2340
BT_2343
BT_2342
BT_2345
BT_2736
BT_2347
BT_2346
BT_3290
BT_3291
BT_3292
BT_3293
BT_3294
BT_3295
BT_3296
BT_3297
BT_3298
BT_3299
BT_2581
BT_2580
BT_2587
BT_2586
BT_2585
BT_2584
BT_0634
BT_0729
BT_0728
BT_0725
BT_0724
BT_0727
BT_2733
BT_0721
BT_0720
BT_0723
BT_0722
BT_1848
BT_1078
BT_1079
BT_1072
BT_1073
BT_1070
BT_1071
BT_1076
BT_1077
BT_1074
BT_1075
BT_0388
BT_2921
BT_4271
BT_4007
BT_3368
BT_3369
BT_3364
BT_3365
BT_3366
BT_3367
BT_3360
BT_3361
BT_3362
BT_3363
BT_1898
BT_0083
BT_3168
BT_3169
BT_3166
BT_3167
BT_3164
BT_3165
BT_3162
BT_3163
BT_3160
BT_3161
BT_1296
BT_1297
BT_1294
BT_1295
BT_1292
BT_1293
BT_1290
BT_1291
BT_0131
BT_3522
BT_1298
BT_1299
BT_0981
BT_0980
BT_1104
BT_0982
BT_1102
BT_1103
BT_0987
BT_0986
BT_0989
BT_0988
BT_1452
BT_1453
BT_1454
BT_1455
BT_1456
BT_1457
BT_3990
BT_0344
BT_2161
BT_2160
BT_1588
BT_2162
BT_0857
BT_0856
BT_2167
BT_2166
BT_1582
BT_2168
BT_1580
BT_1581
BT_1586
BT_1587
BT_1584
BT_1585
BT_0189
BT_0188
BT_3967
BT_0181
BT_0180
BT_0183
BT_0182
BT_0185
BT_0184
BT_0187
BT_0186
BT_4750
BT_4751
BT_4752
BT_4753
BT_4754
BT_4755
BT_4756
BT_4757
BT_4758
BT_4759
BT_1605
BT_3599
BT_4353
BT_2019
BT_2018
BT_2015
BT_2014
BT_2017
BT_2016
BT_2011
BT_2010
BT_2013
BT_2012
BT_4538
BT_1360
BT_4534
BT_4535
BT_4536
BT_4537
BT_4530
BT_4531
BT_4532
BT_4533
BT_4350
BT_3988
BT_3989
BT_3984
BT_3986
BT_3987
BT_3980
BT_3981
BT_3982
BT_3983
BT_3548
BT_0250
BT_0812
BT_2181
BT_2180
BT_2740
BT_2909
BT_2908
BT_2907
BT_2906
BT_2905
BT_2904
BT_2903
BT_2902
BT_2901
BT_2900
BT_4408
BT_4409
BT_4400
BT_4401
BT_4402
BT_4403
BT_4404
BT_4405
BT_4406
BT_4407
BT_3709
BT_1919
BT_4254
BT_0224
BT_0225
BT_0226
BT_0227
BT_0220
BT_0221
BT_0222
BT_0223
BT_3878
BT_3544
BT_1762
BT_0228
BT_0229
BT_2876
BT_4242
BT_4243
BT_4240
BT_4241
BT_4246
BT_4247
BT_4244
BT_3565
BT_3568
BT_3569
BT_4257
BT_3766
BT_1480
BT_1487
BT_3705
BT_2879
BT_1486
BT_3877
BT_3357
BT_1484
BT_3629
BT_3628
BT_4541
BT_2245
BT_1980
BT_3211
BT_3621
BT_3620
BT_3623
BT_3622
BT_3625
BT_3624
BT_3627
BT_3626
BT_0530
BT_0531
BT_0532
BT_3213
BT_0534
BT_0535
BT_0536
BT_0537
BT_1843
BT_0539
BT_1841
BT_1840
BT_1847
BT_1846
BT_2769
BT_1844
BT_1964
BT_4414
BT_3216
BT_1965
BT_1765
BT_2602
BT_2603
BT_2230
BT_1960
BT_1961
BT_3193
BT_3192
BT_3191
BT_3190
BT_3197
BT_3196
BT_3195
BT_3194
BT_2197
BT_3199
BT_1963
BT_4554
BT_3755
BT_3754
BT_3757
BT_3756
BT_3751
BT_3750
BT_3753
BT_3752
BT_0404
BT_4552
BT_0406
BT_0407
BT_0400
BT_3758
BT_0402
BT_4001
BT_1937
BT_1936
BT_1935
BT_1934
BT_1933
BT_1932
BT_1931
BT_4551
BT_1939
BT_1938
BT_2092
BT_4360
BT_2936
BT_2374
BT_2375
BT_2376
BT_2377
BT_2370
BT_2371
BT_2372
BT_3288
BT_3287
BT_3286
BT_3285
BT_3284
BT_2378
BT_3282
BT_3281
BT_3280
BT_2576
BT_2577
BT_2574
BT_2575
BT_2572
BT_2573
BT_2570
BT_2571
BT_3969
BT_4363
BT_2578
BT_0718
BT_0719
BT_0710
BT_1469
BT_0712
BT_0713
BT_0714
BT_0715
BT_0716
BT_0717
BT_1069
BT_1068
BT_1061
BT_1060
BT_1063
BT_1062
BT_1065
BT_1064
BT_1067
BT_1066
BT_1467
BT_3379
BT_3378
BT_3470
BT_3373
BT_3372
BT_3371
BT_3370
BT_3377
BT_3376
BT_3375
BT_3374
BT_2482
BT_2480
BT_2481
BT_2486
BT_3178
BT_1669
BT_1668
BT_1667
BT_1666
BT_3177
BT_1664
BT_1663
BT_1662
BT_1661
BT_3172
BT_1285
BT_1284
BT_1287
BT_1286
BT_1281
BT_1280
BT_1283
BT_1282
BT_1289
BT_1288
BT_1447
BT_1114
BT_1445
BT_1444
BT_1443
BT_1442
BT_1113
BT_1440
BT_1119
BT_1118
BT_1449
BT_1448
BT_2332
BT_2158
BT_2159
BT_3656
BT_2154
BT_2155
BT_2156
BT_2157
BT_2150
BT_2151
BT_2152
BT_2153
BT_1599
BT_1598
BT_2398
BT_2399
BT_1591
BT_2397
BT_2394
BT_2395
BT_2392
BT_1594
BT_1597
BT_2391
BT_4101
BT_3657
BT_4749
BT_4748
BT_4747
BT_4746
BT_4745
BT_4744
BT_4743
BT_4742
BT_4741
BT_0888
BT_0889
BT_0880
BT_0881
BT_0882
BT_0883
BT_0884
BT_0885
BT_0886
BT_0887
BT_0844
BT_2544
BT_2173
BT_2170
BT_4443
BT_2028
BT_2029
BT_0847
BT_4780
BT_2020
BT_0840
BT_2022
BT_2023
BT_2024
BT_2025
BT_2026
BT_2027
BT_0686
BT_4529
BT_4528
BT_0842
BT_0687
BT_4523
BT_4522
BT_4521
BT_4520
BT_4527
BT_4526
BT_4525
BT_4524
BT_0080
BT_0081
BT_3999
BT_3998
BT_0084
BT_0085
BT_0086
BT_0087
BT_3993
BT_3992
BT_3997
BT_3996
BT_3995
BT_3994
BT_2806
BT_0964
BT_3431
BT_0232
BT_0963
BT_0681
BT_0231
BT_0962
BT_0230
BT_4201
BT_2273
BT_0237
BT_0960
BT_2803
BT_2978
BT_2979
BT_3432
BT_2800
BT_4162
BT_2972
BT_2973
BT_2970
BT_2971
BT_2976
BT_2977
BT_2974
BT_2975
BT_4417
BT_4416
BT_4415
BT_0199
BT_4413
BT_4412
BT_4411
BT_4410
BT_4419
BT_4418
BT_0448
BT_0331
BT_0158
BT_0159
BT_0156
BT_0157
BT_0154
BT_0155
BT_0152
BT_0153
BT_0150
BT_0151
BT_4602
BT_3792
BT_3923
BT_0190
BT_3571
BT_4168
BT_0711
BT_4250
BT_4606
BT_0450
BT_3573
BT_3927
BT_0233
BT_2807
BT_2804
BT_2805
BT_2802
BT_0236
BT_0235
BT_0234
BT_3575
BT_0239
BT_0238
BT_2808
BT_2809
BT_4251
BT_3570
BT_4253
BT_4252
BT_4255
BT_3574
BT_3577
BT_3576
BT_3579
BT_4258
BT_4256
BT_4259
BT_0446
BT_3578
BT_4312
BT_4313
BT_4584
BT_4314
BT_3475
BT_3614
BT_3615
BT_3616
BT_3617
BT_3610
BT_3611
BT_0529
BT_3613
BT_0527
BT_0526
BT_0525
BT_4317
BT_0523
BT_3619
BT_0521
BT_0520
BT_2712
BT_2713
BT_2710
BT_2711
BT_2716
BT_2717
BT_2714
BT_2715
BT_2718
BT_2719
BT_2463
BT_3991
BT_1332
BT_0410
BT_1590
BT_4039
BT_3799
BT_1336
BT_3760
BT_3761
BT_0419
BT_0418
BT_3764
BT_3765
BT_2628
BT_3767
BT_2626
BT_0412
BT_0411
BT_2625
BT_2622
BT_2623
BT_2620
BT_2621
BT_1942
BT_1943
BT_1940
BT_1941
BT_1946
BT_1947
BT_1944
BT_1945
BT_0862
BT_1948
BT_1949
BT_4265
BT_2363
BT_2362
BT_2361
BT_2360
BT_2367
BT_2366
BT_2365
BT_2364
BT_2369
BT_2565
BT_2564
BT_2567
BT_2566
BT_2561
BT_2560
BT_2563
BT_2562
BT_2569
BT_2568
BT_2828
BT_0707
BT_0706
BT_0705
BT_0704
BT_0703
BT_0702
BT_0701
BT_0700
BT_0709
BT_0708
BT_1726
BT_1055
BT_1056
BT_1725
BT_1722
BT_1723
BT_1720
BT_1053
BT_1058
BT_1059
BT_1728
BT_1729
BT_2333
BT_3386
BT_3387
BT_3384
BT_3385
BT_3382
BT_3383
BT_3380
BT_3381
BT_3798
BT_2659
BT_3388
BT_3389
BT_2491
BT_3149
BT_1618
BT_1619
BT_2495
BT_2494
BT_2497
BT_2496
BT_2499
BT_1613
BT_1610
BT_1611
BT_1616
BT_1617
BT_3146
BT_1615
BT_3612
BT_0528
BT_3246
BT_1432
BT_1433
BT_1122
BT_1123
BT_1124
BT_1437
BT_1126
BT_1127
BT_1128
BT_0919
BT_1438
BT_1439
BT_1634
BT_2149
BT_2148
BT_1635
BT_2143
BT_3618
BT_2141
BT_2140
BT_2147
BT_2146
BT_2145
BT_2144
BT_3121
BT_2389
BT_2388
BT_2385
BT_3013
BT_2387
BT_2386
BT_2381
BT_2380
BT_2383
BT_1631
BT_4738
BT_4739
BT_3251
BT_1632
BT_4732
BT_4733
BT_4730
BT_1633
BT_4736
BT_4737
BT_4734
BT_4735
BT_0897
BT_0896
BT_0895
BT_0894
BT_0893
BT_0892
BT_1548
BT_0890
BT_1546
BT_1547
BT_1544
BT_1545
BT_1542
BT_0617
BT_1540
BT_0898
BT_0616
BT_4500
BT_0611
BT_0610
BT_2037
BT_2036
BT_2035
BT_2034
BT_2033
BT_2032
BT_2031
BT_2030
BT_1665
BT_2039
BT_2038
BT_4084
BT_4085
BT_4086
BT_4087
BT_4080
BT_4081
BT_4082
BT_0098
BT_0097
BT_0096
BT_0095
BT_0094
BT_4088
BT_4089
BT_0091
BT_0090
BT_4646
BT_4647
BT_3964
BT_3965
BT_4642
BT_3963
BT_4640
BT_4641
BT_1418
BT_0249
BT_3968
BT_4649
BT_2300
BT_1414
BT_1415
BT_1416
BT_2969
BT_2968
BT_1417
BT_2961
BT_1146
BT_2963
BT_2962
BT_2965
BT_2964
BT_2967
BT_1147
BT_4462
BT_4463
BT_4392
BT_4461
BT_4394
BT_4395
BT_4396
BT_4465
BT_4398
BT_4399
BT_4468
BT_4469
BT_1025
BT_0149
BT_0148
BT_1024
BT_0145
BT_0144
BT_0147
BT_0146
BT_0141
BT_0140
BT_0143
BT_0142
BT_1026
BT_1021
BT_1161
BT_1792
BT_1023
BT_2920
BT_2737
BT_2815
BT_2814
BT_2817
BT_2816
BT_2811
BT_2810
BT_2813
BT_3819
BT_3816
BT_3545
BT_3546
BT_3815
BT_2819
BT_2818
BT_3542
BT_4263
BT_3806
BT_4068
BT_4069
BT_4066
BT_4067
BT_4064
BT_4065
BT_4062
BT_4063
BT_4060
BT_4061
BT_2731
BT_3603
BT_3602
BT_0558
BT_0559
BT_3607
BT_3606
BT_3605
BT_3604
BT_0552
BT_0553
BT_3609
BT_0551
BT_0556
BT_0557
BT_0554
BT_0555
BT_2701
BT_2700
BT_2703
BT_2702
BT_0398
BT_2704
BT_2707
BT_2706
BT_2709
BT_2708
BT_0396
BT_0397
BT_0390
BT_0391
BT_0392
BT_0393
BT_0802
BT_3300
BT_3779
BT_3778
BT_3777
BT_3776
BT_3775
BT_3774
BT_3773
BT_3772
BT_3771
BT_3770
BT_3337
BT_3042
BT_2639
BT_2638
BT_2756
BT_2635
BT_2634
BT_2637
BT_2636
BT_2631
BT_2630
BT_2633
BT_2632
BT_1951
BT_1950
BT_1953
BT_1952
BT_1955
BT_1954
BT_1957
BT_1956
BT_1959
BT_1958
BT_3404
BT_3762
BT_3763
BT_4294
BT_0389
BT_2550
BT_2551
BT_2552
BT_2553
BT_2554
BT_2555
BT_2556
BT_2557
BT_2558
BT_2559
BT_2629
BT_3429
BT_0772
BT_0413
BT_0770
BT_2913
BT_0776
BT_0777
BT_0774
BT_3769
BT_4439
BT_0778
BT_0779
BT_2624
BT_2915
BT_1043
BT_1042
BT_1041
BT_1736
BT_1047
BT_1046
BT_1733
BT_1044
BT_0417
BT_1049
BT_1048
BT_1739
BT_1738
BT_0416
BT_3423
BT_0415
BT_4434
BT_0516
BT_0414
BT_4341
BT_3395
BT_3394
BT_3397
BT_3396
BT_3391
BT_3390
BT_3393
BT_3392
BT_3427
BT_3399
BT_3398
BT_4430
BT_3157
BT_3156
BT_3155
BT_3154
BT_3153
BT_3425
BT_0608
BT_0609
BT_1601
BT_0607
BT_0604
BT_0605
BT_0602
BT_0603
BT_1607
BT_0601
BT_0956
BT_0957
BT_0954
BT_0955
BT_0952
BT_0953
BT_0950
BT_1138
BT_1137
BT_1136
BT_1135
BT_1134
BT_1133
BT_1132
BT_0958
BT_0959
BT_1421
BT_1420
BT_1423
BT_1422
BT_1425
BT_1424
BT_1427
BT_1426
BT_1429
BT_1428
BT_0038
BT_1826
BT_1821
BT_1243
BT_4262
BT_0037
BT_4729
BT_4728
BT_4186
BT_4721
BT_4720
BT_4723
BT_4722
BT_4725
BT_4724
BT_4727
BT_4726
BT_1559
BT_1558
BT_1555
BT_1554
BT_1557
BT_1556
BT_1551
BT_1550
BT_1553
BT_1552
BT_3673
BT_0517
BT_2042
BT_2043
BT_2040
BT_2041
BT_2046
BT_2047
BT_2044
BT_2045
BT_2048
BT_2049
BT_4093
BT_4092
BT_4091
BT_4090
BT_4097
BT_4096
BT_4095
BT_4094
BT_4099
BT_4098
BT_3975
BT_3974
BT_3977
BT_3976
BT_3971
BT_3970
BT_3973
BT_4652
BT_4659
BT_4658
BT_3567
BT_0935
BT_2954
BT_2955
BT_2956
BT_2957
BT_2950
BT_2951
BT_2952
BT_2953
BT_4387
BT_4386
BT_4385
BT_4384
BT_2958
BT_4382
BT_4381
BT_4380
BT_4471
BT_4470
BT_4473
BT_4472
BT_4475
BT_4474
BT_4477
BT_4476
BT_4479
BT_3422
BT_0967
BT_0178
BT_0179
BT_0170
BT_0171
BT_0172
BT_0173
BT_0174
BT_0175
BT_0176
BT_0177
BT_3911
BT_3256
BT_2820
BT_2821
BT_2822
BT_3558
BT_3809
BT_2825
BT_2826
BT_2827
BT_3805
BT_2829
BT_3551
BT_3550
BT_3801
BT_3556
BT_3803
BT_3554
BT_1310
BT_0861
BT_4079
BT_4078
BT_4075
BT_4074
BT_4077
BT_4076
BT_4071
BT_4070
BT_4073
BT_4072
BT_2116
BT_2117
BT_0164
BT_0549
BT_0548
BT_2738
BT_2739
BT_0129
BT_0541
BT_2735
BT_0543
BT_0542
BT_0545
BT_0544
BT_0547
BT_0546
BT_1890
BT_1891
BT_1892
BT_1893
BT_1894
BT_1895
BT_1896
BT_1897
BT_0383
BT_0382
BT_0381
BT_0380
BT_0387
BT_0386
BT_0385
BT_0384
BT_3517
BT_3516
BT_4145
BT_4161
BT_4235
BT_3708
BT_3514
BT_4147
BT_3702
BT_3703
BT_3700
BT_3701
BT_3706
BT_3707
BT_3704
BT_3512
BT_2608
BT_2609
BT_1968
BT_1969
BT_3941
BT_2600
BT_2601
BT_1966
BT_1967
BT_2604
BT_2605
BT_1962
BT_2607
BT_3456
BT_4663
BT_3457
BT_3944
BT_4334
BT_4665
BT_1054
BT_4335
BT_4666
BT_4357
BT_1727
BT_3452
BT_3947
BT_1724
BT_4333
BT_3948
BT_1057
BT_3450
BT_2549
BT_2548
BT_2547
BT_2546
BT_2545
BT_4238
BT_2543
BT_2542
BT_2541
BT_2540
BT_3016
BT_3017
BT_3014
BT_3015
BT_3012
BT_1052
BT_3010
BT_3011
BT_1721
BT_3018
BT_3019
BT_0761
BT_0760
BT_0763
BT_4220
BT_0765
BT_0764
BT_0767
BT_0766
BT_0769
BT_0768
BT_1700
BT_1701
BT_1702
BT_1703
BT_1704
BT_1705
BT_1706
BT_1707
BT_1708
BT_1709
BT_2069
BT_4222
BT_3122
BT_3123
BT_1636
BT_1637
BT_0619
BT_0618
BT_3124
BT_3125
BT_0615
BT_0614
BT_3128
BT_3129
BT_1638
BT_1639
BT_0613
BT_0612
BT_0945
BT_0944
BT_0947
BT_1149
BT_0941
BT_1419
BT_0943
BT_0942
BT_1142
BT_1143
BT_1140
BT_1141
BT_1410
BT_1411
BT_1412
BT_1413
BT_1388
BT_1389
BT_1384
BT_1385
BT_1386
BT_1387
BT_1380
BT_1381
BT_1382
BT_1383
BT_4224
BT_3100
BT_3238
BT_3239
BT_3236
BT_3237
BT_3234
BT_3235
BT_3232
BT_3233
BT_3230
BT_3231
BT_4714
BT_4715
BT_4716
BT_4717
BT_4710
BT_4711
BT_4712
BT_4713
BT_4225
BT_4718
BT_4719
BT_1568
BT_1569
BT_1051
BT_1560
BT_1561
BT_1562
BT_1563
BT_1564
BT_1565
BT_1566
BT_1567
BT_1098
BT_1099
BT_4632
BT_1090
BT_1091
BT_1092
BT_1093
BT_1094
BT_1095
BT_1096
BT_1097
BT_2051
BT_2050
BT_2053
BT_2052
BT_2055
BT_2054
BT_2057
BT_2056
BT_2059
BT_2058
BT_0394
BT_3736
BT_3885
BT_2942
BT_4311
BT_3498
BT_4660
BT_4661
BT_3942
BT_3943
BT_4664
BT_3945
BT_3946
BT_4667
BT_4668
BT_2947
BT_0395
BT_4630
BT_2946
BT_2929
BT_3261
BT_3260
BT_3351
BT_0926
BT_2493
BT_1446
BT_3492
BT_2492
BT_3493
BT_1757
BT_2949
BT_3264
BT_2943
BT_2778
BT_2941
BT_2940
BT_4448
BT_4449
BT_2945
BT_2779
BT_4444
BT_4445
BT_4446
BT_4447
BT_4440
BT_4441
BT_3494
BT_3497
BT_3140
BT_0949
BT_4442
BT_4210
BT_2498
BT_0501
BT_4636
BT_3495
BT_3142
BT_0500
BT_0167
BT_0166
BT_0165
BT_3143
BT_0163
BT_0162
BT_0161
BT_3353
BT_1766
BT_3144
BT_1992
BT_0169
BT_0168
BT_1854
BT_0001
BT_1614
BT_2771
BT_0048
BT_3147
BT_1856
BT_0049
BT_4389
BT_2773
BT_2839
BT_2838
BT_2837
BT_0509
BT_2835
BT_2834
BT_2833
BT_2832
BT_2831
BT_0508
BT_3838
BT_3839
BT_4284
BT_1538
BT_4282
BT_4283
BT_4280
BT_4281
BT_3830
BT_3832
BT_1853
BT_3834
BT_3835
BT_3836
BT_3837
BT_4048
BT_4049
BT_3510
BT_4040
BT_4041
BT_4042
BT_4043
BT_4044
BT_4045
BT_4046
BT_4047
BT_0808
BT_4569
BT_1532
BT_0043
BT_1805
BT_1530
BT_0574
BT_0575
BT_2729
BT_0577
BT_0570
BT_0571
BT_0572
BT_1888
BT_2723
BT_2722
BT_2721
BT_2720
BT_2727
BT_2726
BT_2725
BT_2724
BT_0376
BT_0377
BT_0374
BT_0375
BT_0372
BT_0373
BT_0370
BT_0371
BT_0948
BT_0160
BT_1430
BT_0378
BT_0379
BT_1431
BT_1804
BT_1436
BT_1125
BT_1434
BT_1435
BT_4638
BT_0773
BT_3719
BT_3718
BT_1129
BT_3711
BT_3710
BT_3713
BT_3712
BT_3715
BT_3714
BT_3717
BT_3716
BT_2617
BT_2616
BT_1979
BT_1978
BT_2613
BT_2612
BT_2611
BT_2610
BT_1973
BT_1972
BT_1971
BT_1970
BT_1977
BT_1976
BT_1975
BT_1974
BT_0282
BT_0283
BT_0280
BT_0281
BT_0286
BT_0287
BT_0284
BT_0285
BT_0288
BT_0289
BT_0904
BT_3465
BT_2538
BT_2539
BT_2532
BT_2533
BT_2530
BT_2531
BT_2536
BT_2537
BT_2534
BT_2535
BT_3005
BT_3004
BT_3007
BT_3006
BT_0758
BT_3000
BT_3003
BT_3002
BT_0754
BT_0755
BT_0756
BT_0757
BT_0750
BT_0751
BT_0752
BT_0753
BT_2348
BT_3461
BT_0598
BT_0599
BT_0596
BT_0597
BT_0594
BT_0595
BT_0592
BT_0593
BT_0590
BT_0591
BT_1795
BT_3029
BT_1496
BT_3028
BT_2284
BT_2285
BT_2286
BT_2287
BT_2280
BT_2282
BT_2283
BT_1235
BT_2288
BT_2289
BT_4261
BT_2446
BT_2447
BT_2444
BT_2445
BT_2442
BT_2443
BT_2440
BT_2441
BT_3023
BT_0936
BT_2448
BT_2449
BT_0628
BT_3130
BT_1621
BT_3132
BT_3135
BT_3134
BT_3137
BT_2836
BT_0620
BT_0621
BT_1629
BT_1628
BT_0624
BT_0625
BT_0626
BT_0627
BT_1159
BT_1158
BT_1409
BT_1408
BT_0974
BT_0975
BT_0976
BT_0977
BT_1403
BT_1150
BT_1153
BT_1152
BT_1407
BT_1406
BT_1405
BT_1156
BT_1399
BT_1398
BT_2384
BT_1393
BT_1392
BT_1391
BT_1390
BT_1397
BT_1396
BT_1395
BT_1394
BT_2190
BT_4286
BT_2192
BT_2193
BT_2194
BT_2195
BT_2196
BT_4287
BT_2198
BT_2199
BT_0301
BT_3310
BT_0300
BT_3229
BT_3228
BT_1719
BT_1718
BT_1717
BT_1716
BT_3227
BT_1714
BT_1713
BT_1712
BT_1711
BT_3222
BT_4703
BT_4702
BT_4701
BT_4700
BT_4707
BT_4706
BT_4705
BT_4704
BT_4709
BT_4708
BT_2319
BT_1577
BT_1576
BT_1575
BT_1574
BT_1573
BT_1572
BT_1571
BT_1570
BT_4637
BT_1579
BT_1578
BT_1087
BT_1086
BT_1085
BT_3833
BT_1083
BT_1082
BT_1081
BT_0430
BT_2064
BT_2065
BT_2066
BT_2067
BT_2060
BT_2061
BT_2062
BT_1088
BT_4288
BT_2268
BT_2269
BT_2267
BT_2264
BT_4289
BT_2262
BT_4639
BT_2260
BT_2261
BT_3401
BT_4731
BT_3959
BT_3958
BT_3957
BT_3956
BT_3955
BT_3954
BT_4673
BT_4672
BT_4671
BT_4670
BT_4625
BT_1920
BT_4362
BT_1921
BT_0877
BT_3405
BT_4342
BT_4329
BT_3509
BT_4367
BT_4366
BT_2749
BT_4354
BT_4369
BT_1224
BT_4368
BT_3489
BT_3488
BT_4459
BT_4458
BT_0891
BT_3481
BT_4452
BT_3483
BT_4450
BT_4457
BT_3484
BT_4455
BT_4454
BT_3342
BT_0816
BT_0112
BT_0113
BT_0110
BT_0111
BT_0116
BT_0117
BT_0114
BT_0115
BT_3820
BT_0118
BT_0119
BT_1543
BT_0899
BT_1541
BT_3553
BT_2848
BT_2849
BT_2842
BT_2843
BT_2840
BT_2841
BT_2846
BT_2847
BT_2844
BT_2845
BT_3827
BT_3826
BT_3825
BT_3824
BT_4291
BT_3822
BT_4293
BT_4292
BT_4083
BT_4299
BT_4298
BT_3829
BT_3828
BT_4057
BT_4056
BT_4055
BT_4054
BT_4053
BT_4052
BT_0028
BT_0029
BT_0026
BT_0027
BT_0024
BT_0025
BT_0022
BT_0023
BT_4059
BT_4058
BT_3341
BT_4316
BT_1050
BT_0993
BT_0563
BT_0562
BT_0561
BT_0560
BT_0567
BT_0566
BT_0565
BT_0564
BT_0569
BT_0568
BT_0036
BT_0365
BT_0364
BT_1148
BT_0366
BT_0361
BT_0360
BT_0363
BT_0362
BT_2990
BT_2991
BT_2992
BT_2993
BT_2994
BT_0368
BT_2996
BT_2344
BT_4326
BT_4429
BT_2138
BT_2589
BT_3724
BT_3725
BT_3726
BT_2588
BT_3720
BT_3721
BT_3722
BT_3723
BT_3728
BT_3729
BT_2662
BT_2663
BT_1984
BT_1985
BT_2666
BT_2667
BT_2664
BT_1981
BT_2668
BT_2669
BT_0576
BT_1988
BT_1989
BT_0291
BT_2583
BT_0293
BT_2728
BT_0295
BT_0294
BT_0297
BT_2582
BT_0299
BT_0298
BT_1889
BT_0302
BT_2687
BT_1451
BT_3503
BT_2529
BT_2528
BT_1886
BT_2521
BT_2730
BT_2523
BT_2522
BT_2525
BT_2524
BT_2527
BT_2526
BT_3030
BT_3031
BT_0749
BT_0748
BT_3034
BT_3035
BT_3036
BT_3037
BT_0743
BT_0742
BT_0741
BT_0740
BT_0747
BT_0746
BT_0745
BT_0744
BT_0589
BT_1881
BT_0585
BT_0584
BT_0587
BT_1880
BT_0581
BT_0580
BT_0583
BT_0582
BT_0093
BT_0092
BT_2293
BT_2292
BT_2291
BT_2290
BT_2297
BT_2296
BT_2295
BT_2294
BT_4219
BT_2299
BT_2298
BT_0120
BT_4218
BT_2455
BT_3966
BT_2457
BT_2456
BT_2451
BT_2450
BT_2453
BT_2452
BT_3104
BT_3105
BT_3106
BT_3107
BT_2459
BT_2458
BT_3102
BT_3103
BT_0637
BT_0636
BT_0635
BT_4645
BT_0633
BT_0632
BT_0631
BT_0630
BT_3962
BT_4217
BT_0639
BT_0638
BT_1164
BT_1165
BT_1166
BT_1167
BT_1160
BT_3960
BT_1162
BT_1163
BT_4211
BT_3961
BT_1168
BT_1169
BT_4206
BT_1366
BT_1367
BT_1364
BT_1365
BT_1362
BT_1363
BT_2189
BT_2188
BT_2187
BT_2186
BT_2185
BT_2184
BT_2183
BT_2182
BT_1368
BT_1369
BT_3218
BT_3219
BT_1768
BT_1769
BT_4648
BT_0999
BT_3210
BT_1763
BT_1760
BT_1761
BT_3214
BT_1767
BT_1764
BT_3217
BT_1502
BT_1503
BT_1500
BT_1501
BT_1506
BT_1507
BT_1504
BT_1505
BT_1508
BT_1509
BT_2933
BT_2079
BT_2078
BT_2073
BT_2072
BT_2071
BT_2070
BT_2077
BT_2076
BT_2075
BT_2074
BT_1643
BT_1851
BT_2279
BT_2278
BT_0969
BT_0968
BT_2275
BT_0966
BT_0965
BT_2276
BT_2271
BT_2270
BT_0961
BT_2272
BT_3507
BT_3928
BT_3929
BT_3922
BT_4603
BT_1144
BT_4601
BT_3926
BT_4607
BT_3924
BT_3925
BT_1218
BT_1219
BT_1216
BT_1217
BT_1214
BT_1215
BT_1212
BT_1213
BT_1210
BT_1211
BT_4203
BT_1188
BT_1189
BT_1145
BT_1187
BT_1184
BT_1185
BT_1182
BT_1183
BT_1180
BT_1181
BT_0431
BT_2165
BT_1918
BT_1186
BT_2732
BT_0867
BT_4116
BT_4117
BT_4114
BT_4115
BT_4112
BT_4113
BT_4110
BT_4111
BT_4118
BT_4119
BT_0101
BT_0100
BT_0103
BT_0102
BT_0105
BT_0104
BT_0107
BT_0106
BT_0109
BT_0108
BT_4598
BT_4599
BT_4592
BT_4593
BT_4590
BT_4591
BT_4596
BT_4597
BT_4594
BT_4595
BT_2859
BT_2858
BT_2851
BT_2850
BT_2853
BT_2852
BT_2855
BT_2854
BT_2857
BT_2856
BT_3852
BT_3581
BT_3850
BT_3851
BT_3584
BT_3857
BT_3854
BT_3855
BT_3588
BT_3589
BT_3858
BT_3859
BT_4022
BT_4023
BT_4020
BT_4021
BT_4026
BT_4027
BT_4024
BT_4025
BT_0035
BT_0034
BT_4028
BT_4029
BT_0031
BT_0030
BT_0033
BT_0032
BT_2960
BT_3120
BT_4336
BT_0451
BT_2615
BT_3464
BT_2614
BT_2966
BT_1773
BT_2987
BT_0351
BT_2985
BT_2984
BT_0354
BT_2982
BT_2981
BT_4339
BT_0358
BT_0359
BT_3454
BT_3455
BT_4332
BT_4460
BT_4330
BT_3451
BT_1916
BT_4393
BT_2169
BT_3209
BT_3659
BT_4466
BT_0356
BT_2986
BT_3126
BT_4467
BT_1468
BT_4464
BT_2752
BT_4397
BT_3733
BT_3732
BT_3731
BT_3730
BT_3737
BT_2619
BT_3735
BT_3734
BT_3739
BT_3738
BT_4011
BT_1995
BT_1994
BT_2673
BT_1996
BT_2675
BT_2674
BT_2677
BT_2676
BT_2679
BT_2678
BT_1999
BT_1998
BT_4540
BT_4543
BT_4542
BT_2689
BT_4436
BT_1875
BT_2514
BT_2515
BT_2516
BT_2517
BT_2510
BT_2511
BT_2512
BT_2513
BT_3027
BT_3026
BT_3025
BT_3024
BT_2518
BT_2519
BT_3021
BT_3020
BT_1458
BT_1459
BT_0983
BT_1105
BT_0985
BT_3536
BT_0984
BT_1100
BT_1101
BT_0357
BT_1450
BT_1151
BT_4331
BT_2460
BT_2461
BT_2462
BT_3118
BT_2464
BT_2465
BT_2466
BT_2467
BT_3113
BT_2469
BT_3111
BT_3110
BT_3117
BT_3116
BT_3115
BT_3114
BT_0642
BT_0643
BT_0640
BT_0641
BT_0646
BT_0647
BT_0644
BT_0645
BT_0459
BT_0648
BT_0649
BT_3207
BT_2944
BT_0697
BT_1173
BT_1172
BT_1171
BT_1170
BT_1177
BT_1176
BT_1175
BT_1174
BT_1179
BT_1178
BT_2142
BT_1375
BT_1374
BT_1377
BT_1376
BT_1371
BT_1370
BT_1373
BT_1372
BT_3892
BT_1379
BT_1378
BT_4435
BT_4494
BT_2896
BT_0458
BT_3906
BT_1779
BT_3206
BT_3205
BT_3204
BT_3203
BT_3202
BT_3201
BT_3200
BT_1771
BT_1770
BT_0099
BT_1772
BT_1775
BT_1774
BT_1777
BT_3208
BT_0826
BT_0827
BT_0824
BT_0825
BT_0822
BT_0823
BT_0820
BT_0821
BT_3907
BT_0828
BT_0829
BT_1511
BT_1510
BT_1513
BT_1512
BT_1515
BT_1514
BT_1517
BT_1516
BT_1519
BT_1518
BT_4437
BT_2086
BT_2087
BT_2084
BT_2085
BT_2082
BT_2083
BT_2080
BT_2081
BT_0798
BT_4388
BT_2163
BT_2088
BT_2089
BT_2248
BT_2249
BT_0918
BT_1589
BT_2948
BT_2793
BT_0912
BT_2241
BT_2242
BT_0911
BT_2244
BT_0917
BT_2246
BT_2164
BT_3939
BT_3938
BT_2791
BT_2606
BT_0694
BT_4611
BT_4610
BT_4613
BT_4612
BT_4615
BT_3934
BT_3937
BT_3936
BT_2240
BT_1788
BT_1209
BT_1208
BT_1583
BT_1205
BT_3001
BT_4431
BT_1206
BT_1201
BT_0859
BT_1203
BT_1202
BT_0858
BT_1199
BT_1198
BT_0328
BT_1195
BT_0916
BT_1197
BT_1196
BT_1191
BT_1190
BT_1193
BT_1192
BT_0914
BT_1549
BT_4268
BT_0915
BT_2867
BT_3549
BT_4619
BT_3818
BT_4327
BT_4618
BT_3009
BT_2812
BT_3008
BT_4105
BT_4264
BT_4107
BT_4106
BT_0138
BT_0139
BT_4103
BT_3817
BT_0134
BT_0135
BT_0136
BT_0137
BT_0130
BT_4266
BT_0132
BT_0133
BT_0449
BT_3547
BT_2980
BT_3051
BT_4260
BT_3541
BT_4589
BT_4588
BT_0454
BT_4432
BT_3810
BT_3930
BT_4581
BT_4580
BT_4583
BT_3543
BT_4585
BT_3933
BT_0913
BT_4586
BT_3119
BT_2865
BT_2866
BT_3932
BT_2860
BT_2861
BT_2862
BT_2863
BT_3597
BT_3935
BT_4608
BT_3594
BT_3593
BT_2869
BT_3591
BT_4614
BT_3841
BT_3840
BT_3843
BT_3842
BT_3845
BT_4617
BT_3847
BT_3846
BT_3849
BT_3848
BT_4616
BT_3462
BT_4031
BT_4030
BT_4033
BT_4032
BT_4035
BT_4034
BT_4037
BT_4036
BT_4609
BT_4038
BT_0002
BT_3460
BT_0004
BT_0005
BT_0006
BT_0007
BT_3328
BT_1901
BT_2175
BT_1656
BT_0488
BT_1906
BT_4433
BT_3853
BT_1654
BT_1307
BT_4309
BT_0349
BT_1204
BT_0347
BT_0346
BT_0345
BT_3468
BT_0343
BT_1207
BT_0341
BT_1301
BT_0489
BT_1907
BT_3449
BT_4328
BT_3445
BT_4324
BT_3447
BT_3446
BT_4321
BT_4320
BT_3443
BT_4322
BT_4544
BT_2774
BT_2658
BT_3499
BT_1308
BT_3528
BT_3198
BT_2649
BT_2644
BT_2645
BT_2646
BT_1659
BT_2640
BT_2641
BT_2642
BT_2643
BT_2222
BT_2888
BT_2889
BT_2886
BT_2887
BT_2884
BT_2885
BT_2882
BT_2883
BT_2880
BT_2881
BT_2338
BT_3529
BT_4546
BT_1194
BT_2989
BT_2776
BT_0305
BT_3152
BT_3526
BT_2503
BT_2502
BT_2501
BT_3059
BT_2507
BT_2506
BT_2505
BT_2504
BT_3052
BT_3053
BT_3050
BT_2508
BT_3056
BT_3057
BT_3054
BT_3055
BT_0304
BT_0573
BT_2324
BT_3698
BT_3699
BT_3151
BT_3694
BT_3695
BT_3696
BT_2390
BT_3690
BT_3691
BT_3692
BT_3693
BT_1838
BT_1839
BT_1836
BT_1837
BT_1834
BT_1835
BT_1832
BT_1833
BT_1830
BT_1831
BT_2435
BT_3524
BT_2479
BT_2478
BT_2477
BT_2476
BT_2475
BT_2474
BT_2473
BT_2471
BT_2470
BT_3572
BT_1155
BT_3601
BT_0651
BT_0650
BT_0653
BT_0652
BT_0655
BT_0654
BT_0657
BT_0656
BT_0659
BT_0658
BT_3171
BT_4657
BT_3321
BT_2339
BT_1692
BT_1341
BT_1690
BT_1691
BT_1344
BT_1345
BT_1694
BT_1347
BT_1348
BT_1349
BT_1698
BT_1699
BT_0550
BT_4539
BT_3131
BT_3608
BT_3523
BT_0629
BT_3133
BT_3272
BT_1745
BT_1746
BT_3271
BT_1740
BT_3277
BT_3274
BT_1743
BT_0578
BT_1627
BT_3278
BT_3279
BT_1748
BT_1749
BT_1626
BT_0835
BT_0834
BT_0837
BT_0836
BT_0831
BT_0830
BT_0833
BT_0832
BT_1524
BT_1525
BT_1526
BT_3136
BT_1520
BT_0838
BT_1522
BT_1523
BT_4605
BT_3139
BT_3496
BT_0579
BT_3138
BT_2705
BT_0622
BT_0399
BT_2095
BT_2094
BT_2097
BT_0623
BT_2091
BT_2090
BT_2093
BT_4104
BT_2099
BT_2098
BT_4427
BT_0909
BT_0908
BT_2255
BT_2254
BT_2253
BT_2252
BT_2251
BT_3309
BT_0901
BT_0900
BT_0903
BT_0902
BT_0905
BT_3303
BT_0907
BT_0906
BT_4624
BT_3905
BT_4626
BT_4627
BT_4620
BT_3901
BT_3902
BT_4623
BT_3458
BT_4102
BT_3908
BT_4629
BT_1238
BT_1239
BT_0973
BT_4634
BT_3985
BT_1230
BT_1231
BT_1232
BT_1233
BT_1234
BT_1236
BT_1237
BT_3459
BT_4109
BT_2229
BT_0978
BT_0979
BT_1401
BT_4480
BT_4481
BT_4482
BT_4483
BT_4484
BT_4485
BT_4486
BT_4487
BT_4488
BT_4489
BT_3804
BT_1154
BT_4130
BT_4131
BT_4132
BT_0128
BT_4134
BT_1157
BT_4136
BT_4137
BT_0123
BT_0122
BT_0121
BT_1404
BT_0127
BT_0126
BT_0125
BT_0124
BT_4423
BT_3807
BT_2873
BT_2872
BT_2871
BT_2870
BT_2877
BT_3879
BT_2875
BT_2874
BT_3874
BT_3875
BT_3876
BT_2878
BT_3870
BT_3871
BT_3872
BT_3873
BT_3931
BT_4008
BT_4009
BT_4558
BT_4559
BT_4556
BT_4557
BT_4006
BT_4555
BT_4000
BT_4553
BT_4550
BT_4003
BT_0017
BT_0016
BT_0015
BT_0014
BT_0013
BT_0012
BT_0011
BT_0010
BT_3173
BT_0019
BT_0018
BT_3527
BT_1650
BT_4191
BT_1121
BT_2191
BT_4451
BT_0338
BT_0339
BT_3212
BT_0332
BT_0333
BT_0330
BT_3453
BT_0336
BT_0337
BT_0334
BT_0335
BT_4318
BT_4319
BT_2096
BT_4582
BT_4310
BT_3471
BT_3472
BT_3473
BT_3474
BT_4315
BT_3476
BT_3477
BT_3077
BT_4587
BT_3802
BT_3071
BT_2864
BT_3072
BT_3073
BT_2216
BT_0484
BT_0485
BT_0486
BT_0487
BT_0480
BT_0481
BT_0482
BT_0483
BT_2653
BT_2652
BT_2651
BT_2650
BT_2657
BT_2656
BT_2655
BT_2654
BT_0246
BT_0247
BT_0244
BT_0245
BT_0242
BT_0243
BT_0240
BT_0241
BT_4390
BT_2894
BT_2897
BT_3598
BT_2891
BT_2890
BT_0248
BT_2892
BT_4679
BT_3215
BT_1497
BT_3596
BT_3346
BT_3595
BT_3347
BT_1887
BT_1492
BT_4391
BT_2214
BT_2868
BT_3345
BT_3592
BT_0082
BT_3048
BT_0311
BT_3224
BT_3041
BT_3040
BT_3043
BT_3590
BT_3032
BT_1715
BT_3047
BT_3046
BT_0790
BT_0791
BT_3689
BT_3688
BT_0794
BT_0795
BT_0796
BT_0797
BT_3683
BT_3682
BT_3681
BT_3680
BT_3687
BT_3686
BT_3685
BT_3684
BT_0312
BT_2899
BT_1829
BT_3223
BT_1825
BT_1824
BT_1827
BT_1710
BT_1885
BT_1820
BT_1823
BT_1822
BT_2742
BT_2898
BT_2408
BT_2409
BT_2402
BT_2403
BT_2400
BT_2401
BT_2406
BT_2407
BT_2404
BT_2405
BT_0668
BT_0669
BT_0664
BT_0665
BT_0666
BT_0667
BT_0660
BT_0661
BT_0662
BT_0663
BT_0468
BT_0469
BT_0466
BT_0467
BT_0464
BT_0465
BT_0462
BT_0463
BT_0460
BT_0461
BT_0008
BT_0353
BT_2801
BT_1359
BT_0009
BT_1357
BT_1356
BT_1355
BT_1354
BT_1353
BT_1352
BT_1351
BT_1350
BT_1681
BT_1680
BT_1683
BT_1682
BT_1685
BT_1684
BT_1687
BT_1686
BT_1689
BT_1688
BT_2316
BT_2317
BT_2314
BT_2315
BT_2312
BT_2313
BT_2310
BT_2311
BT_2895
BT_2318
BT_3141
BT_1753
BT_1752
BT_3263
BT_1750
BT_3265
BT_1756
BT_3267
BT_3266
BT_3269
BT_3268
BT_1759
BT_1758
BT_0800
BT_0801
BT_1539
BT_0803
BT_0804
BT_0805
BT_0806
BT_0807
BT_1533
BT_0809
BT_1531
BT_2627
BT_1537
BT_1536
BT_1535
BT_1534
BT_1751
BT_2485
BT_0089
BT_2250
BT_4428
BT_3350
BT_0934
BT_2223
BT_2220
BT_2221
BT_3319
BT_3318
BT_2224
BT_2225
BT_3315
BT_3314
BT_2228
BT_3316
BT_0938
BT_0939
BT_3313
BT_1612
BT_3913
BT_3912
BT_4631
BT_3910
BT_3917
BT_3916
BT_4635
BT_3914
BT_3919
BT_3918
BT_1227
BT_1226
BT_1225
BT_1084
BT_1223
BT_1222
BT_1221
BT_1220
BT_2068
BT_3112
BT_2924
BT_1990
BT_1229
BT_1228
BT_4295
BT_2021
BT_3127
BT_3768
BT_3145
BT_0813
BT_1080
BT_0910
BT_2139
BT_2136
BT_2137
BT_2134
BT_2488
BT_2132
BT_2133
[truncated: 360,887 more chars]
