# Supplementary material for: Network-based features enable prediction of essential genes across diverse organisms
Source: PLoS One. 2018 Dec 13;13(12):e0208722. doi: 10.1371/journal.pone.0208722 (PMC6292609; doi:10.1371/journal.pone.0208722)
Supplement: S1 Table — List of 27 organisms along with their statistics. (XLSX) [file pone.0208722.s002.xlsx]

## Sheet: Sheet1
Organism Name	Taxonomy ID	No. of nodes	No. of edges	No. of Essential genes
Staphylococcus aureus N315	158879	2587	135973	302
Pseudomonas aeruginosa UCBPP-PA14	208963	5872	468680	333
Salmonella enterica serovar Typhi Ty2	209261	4288	299713	346
Bacillus subtilis	224308	4168	336100	271
Mycoplasma genitalium	243273	473	25176	377
Burkholderia thailandensis E264	271848	5568	424252	396
Francisella tularensis novicida U112	401614	1716	84274	386
Streptococcus pyogenes NZ131	471876	1686	92167	241
Caulobacter crescentus NA1000	565050	3845	228245	400
Streptococcus pneumoniae R6	171101	2022	118480	127
Campylobacter jejuni	192222	1620	106123	220
Pseudomonas aeruginosa	208964	5554	553715	116
Shewanella oneidensis	211586	4411	344355	402
Bacteroides thetaiotaomicron VPI-5482	226186	4769	286914	323
Vibrio cholerae	243277	3774	273545	576
Burkholderia pseudomallei K96243	272560	5685	546974	503
Mycoplasma pulmonis	272635	768	28675	309
Streptococcus sanguinis SK36	388919	2252	113627	218
Sphingomonas wittichii RW1	392499	5322	414117	532
Porphyromonas gingivalis ATCC 33277	431947	2057	80832	462
Escherichia coli K 12 substr MG1655	511145	4147	408825	296
Acinetobacter sp ADP1	62977	3290	206543	497
Haemophilus influenzae	71421	1656	94267	624
Mycobacterium tuberculosis H37Rv	83332	3967	333655	599
Helicobacter pylori 26695	85962	1571	87947	305
Staphylococcus aureus NCTC 8325	93061	2859	134909	343
Salmonella typhimurium LT2	99287	4508	350293	228
