# Supplementary material for: Network-based features enable prediction of essential genes across diverse organisms
Source: PLoS One. 2018 Dec 13;13(12):e0208722. doi: 10.1371/journal.pone.0208722 (PMC6292609; doi:10.1371/journal.pone.0208722)
Supplement: S2 Table — List of 267 ReFeX features. (XLSX) [file pone.0208722.s003.xlsx]

## Sheet: Sheet1
	List of 267 ReFeX features	Description of these properties
		Feature Name	Feature Description
1	xe1-wnm1-wn1-wem1	wem1	mean score for within edges in 1-egonet
2	wnm1-wnm1-wn1-wnm1-wnm1-xem1	wet1	within edges total in 1-egonet(Total number of internal edges in 1-egonet)
3	wn1-xe1-wnm1-wem1	weu1	within edges unique in 1-egonet(Total number of unique edges in 1-egonet)
4	xe1-wet1	wn1	# nodes in 1-egonet
5	wnm1-wnm1-xet0	wnm1	mean # nodes in 1-egonet
6	xe1-wnm1-wn1-wnm1-xem1	xe1	#external edges in 1-egonet
7	wn1-wnm1-wnm1-xet1	xem0	Mean #external edges in ego
8	xe1-wn1-wnm1-xet1	xem1	Mean #external edges in 1-egonet
9	xe1-wnm1-wnm1-xem0	xet0	Total #external edges in ego
10	xe1-wnm1-xe1-wnm1-wn1-xem0	xet1	# links adjacent to 1-egonet
11	wn1-wnm1-wnm1-xe1-wem1	xeu1	# unique links adjacent to 1-egonet
12	wnm1-wn1-wn1-xem0
13	xe1-wnm1-wn1-xet1
14	wn1-wnm1-wnm1-wn1	we	within edges
15	wnm1-wnm1-wn1-wn1-wem1	xe	external edges
16	xe1-wnm1-wn1	0	ego
17	wn1-wem1	1	1-egonet
18	wnm1-xe1-xe1-xem1
19	xe1-wn1-wnm1-xem1
20	wnm1-wnm1-xet1
21	wn1-xet0
22	xe1-xe1-wn1
23	wnm1-weu1
24	wnm1-wnm1-wn1-xem0
25	xe1-wnm1-wnm1-xe1-wem1
26	wn1-wnm1-wn1-wn1-wnm1-wem1
27	wnm1-xet0
28	wnm1-xet1
29	xe1-wnm1-xe1-wnm1-wet1
30	xe1-wnm1-xe1-wnm1-xem0
31	xe1-wnm1-xe1-wnm1-xem1
32	wnm1-wnm1-wnm1-wem1
33	wn1-wnm1-xe1-wnm1-xe1-xem0
34	wnm1-wnm1-wnm1-xe1-wnm1-xem1
35	wn1-wn1-wem1
36	wnm1-wn1-wnm1-wem1
37	wnm1-wnm1-wnm1-wn1-xet1
38	wnm1-wnm1-wnm1-xe1-xem0
39	xe1-wnm1-xe1-wn1-xem0
40	wnm1-wnm1-wnm1-wnm1-xem1
41	xe1-wnm1-xeu1
42	wnm1-wnm1-xe1-wnm1-xem0
43	xe1-weu1
44	wnm1-wnm1-xe1-wnm1-xem1
45	wnm1-wnm1-xe1-wnm1-xe1-wem1
46	wnm1-wnm1-wet1
47	wnm1-wnm1-wnm1-wn1
48	wnm1-wem1
49	xe1-wnm1-wnm1-xem1
50	wn1-wnm1-wn1
51	xe1-xe1-wnm1-wem1
52	wn1-wnm1-wem1
53	xe1-xe1-xet0
54	xe1-wn1-xem1
55	wnm1-wnm1-wnm1-xe1-wn1
56	wnm1-xe1-wn1
57	wnm1-wn1-wnm1-xe1-wnm1-wn1-xem0
58	wnm1-xe1-wnm1-xe1-xem1
59	wnm1-wnm1-xe1-xe1-xem1
60	wn1-wnm1-wnm1-xe1-wnm1-xem1
61	xeu1
62	wnm1-wn1-wn1-wnm1-xem0
63	wnm1-wn1-wn1-wnm1-xem1
64	xe1-wnm1-wnm1-wem1
65	wn1-wet1
66	wn1-wnm1-wn1-xem0
67	wnm1-xe1-wn1-wnm1-xem1
68	xe1-wnm1-xe1-wet1
69	wnm1-xe1-xe1-wem1
70	wnm1-xe1-wn1-xem1
71	xe1-wnm1-wnm1-xet1
72	wn1-wnm1-xe1-wnm1-xem0
73	wn1-wnm1-xe1-wnm1-xem1
74	xe1-xe1-xem0
75	xe1-xe1-xem1
76	xe1-xe1-xet1
77	wnm1-xe1-xe1-wnm1-xem0
78	xe1-wnm1-wn1-wn1-xem0
79	wn1-wnm1-xe1-xem0
80	wnm1-wnm1-xe1-wnm1-wnm1-wem1
81	xe1-wnm1-wnm1-xe1-wet1
82	wnm1-wnm1-wn1-wn1-wnm1-xem1
83	wnm1-wnm1-wn1-wn1-wnm1-xem0
84	wnm1-wnm1-weu1
85	xe1-wn1-xem0
86	wnm1-wnm1-xe1-wnm1-wem1
87	xe1-wnm1-wnm1-wn1-wem1
88	wn1-wnm1-wnm1-xe1-wnm1-wem1
89	xe1-wnm1-xe1-xet0
90	xem0
91	xem1
92	wnm1-xe1-wn1-xem0
93	xe1-wnm1-xe1-xem1
94	xe1-wnm1-xe1-xem0
95	xe1-xem1
96	xe1-xem0
97	xe1-wnm1-wnm1-xeu1
98	wnm1-wnm1-xe1-wn1-xem1
99	xe1-xet0
100	xe1-xet1
101	wnm1-wnm1-wem1
102	wnm1-xe1-wnm1-wnm1-xem0
103	wnm1-xe1-wnm1-wnm1-xem1
104	wnm1-wn1
105	wn1-wnm1-wn1-wnm1-wem1
106	wnm1-xe1-wnm1-wnm1-wem1
107	wnm1-xe1-wn1-wem1
108	xet1
109	xet0
110	wnm1-wnm1-wnm1-wnm1-xet1
111	wn1-wn1-wnm1-xem1
112	wn1-wn1-wnm1-xem0
113	wnm1-xe1-wnm1-wnm1-xe1-wem1
114	wnm1-xe1-xet1
115	wnm1-wnm1-wn1
116	wn1-wnm1-wnm1-wnm1-xem1
117	wn1-wnm1-wet1
118	wn1-wnm1-xet1
119	wn1-wnm1-xet0
120	wnm1-xe1-wnm1-xe1-wnm1-xem1
121	wnm1-wnm1-xe1-xem1
122	wnm1-wnm1-xe1-xem0
123	wnm1-wnm1-xe1-xet0
124	xe1-xe1-wet1
125	wnm1-xe1-wnm1-wn1
126	wnm1-xe1-wnm1-xet0
127	wn1-wn1-xem0
128	wn1-wn1-xem1
129	wn1-wn1-wnm1-wem1
130	wn1-xe1-wnm1-xem0
131	xe1-wn1-wem1
132	wnm1-xe1-wnm1-wem1
133	xe1-wnm1-xem1
134	xe1-wn1-wnm1-wem1
135	wn1-wnm1-xe1-wem1
136	wnm1-wn1-wnm1-wnm1-wn1-xem1
137	wnm1-wnm1-xe1-wem1
138	wnm1-wnm1-xe1-wnm1-xet0
139	xe1-wnm1-xe1-wnm1-wem1
140	wn1-wn1-wnm1-wnm1-xem0
141	wn1-wn1-wnm1-wnm1-xem1
142	wn1-wnm1-xem0
143	wn1-wnm1-xem1
144	xe1-xe1-wnm1-xem1
145	xe1-xe1-wnm1-xem0
146	wn1
147	xe1-wnm1-xe1-wem1
148	wnm1-xe1-wnm1-wet1
149	wnm1-xe1-xeu1
150	wnm1-xe1-wem1
151	wnm1-wnm1-xe1-wn1-wem1
152	wnm1-wn1-wnm1-xem1
153	wnm1-wn1-wnm1-xem0
154	wnm1-wn1-wnm1-xet1
155	wnm1-wn1-wn1
156	xe1-xe1-wnm1-wnm1-wem1
157	xe1-wnm1-xe1-wn1-wem1
158	wnm1-wnm1-xe1-wnm1-xeu1
159	wnm1-xe1-wn1-wnm1-wn1
160	wnm1-xe1-wn1-wnm1-wem1
161	wnm1-wn1-wem1
162	wn1-wnm1-wnm1-wem1
163	wnm1-wn1-wnm1-wnm1-xe1-xem0
164	wn1-wnm1-wnm1-xe1-wnm1-wn1
165	wnm1-wn1-xe1-wnm1-xem0
166	xe1-xe1-wnm1-wnm1-xe1-wet1
167	xe1-xe1-wnm1-wn1
168	xe1-wnm1-wnm1-xe1-xem0
169	xe1-wn1-wnm1-wn1
170	wnm1-xe1-xet0
171	wnm1-wnm1-xe1-wnm1-wn1-wem1
172	wn1-wnm1-wnm1-xem1
173	wn1-wnm1-wnm1-xem0
174	wnm1-xe1-weu1
175	wnm1-wn1-wnm1-wnm1-xem1
176	xe1-xe1-wnm1-xeu1
177	wn1-wnm1-wnm1-xe1-xem0
178	wnm1-wnm1-wnm1-xe1-wet1
179	wnm1-wnm1-wn1-wnm1-xe1-wn1
180	wnm1-xe1-xem0
181	wnm1-xe1-xem1
182	wn1-wn1-wnm1-wn1-wem1
183	wnm1-wnm1-wnm1-wn1-wnm1-xem1
184	xe1-wnm1-wnm1-wn1-xet1
185	wnm1-wnm1-xe1-wet1
186	wn1-xet1
187	wn1-wnm1-wn1-wnm1-xem0
188	wnm1-wnm1-wn1-xet1
189	xe1-wnm1-xe1-wnm1-xe1-wem1
190	wnm1-wnm1-wnm1-xem1
191	wnm1-wnm1-wnm1-xem0
192	xe1-wnm1-wnm1-wn1-xem1
193	xe1-wnm1-wnm1-wnm1-xe1-xem0
194	wnm1-wn1-wnm1-wn1-wem1
195	wnm1-wnm1-wnm1-xe1-wem1
196	xe1-xe1-wem1
197	xe1-xeu1
198	xe1-wn1
199	wnm1-wnm1-wnm1-xet1
200	xe1-wnm1-wem1
201	wnm1-xe1-wnm1-wn1-wem1
202	xe1-xe1-wnm1-xet1
203	wnm1-wet1
204	wn1-wn1-wnm1-wnm1-wnm1-xem1
205	wnm1-xe1-wnm1-xet1
206	wn1-xem1
207	wn1-xem0
208	wnm1-xe1-wet1
209	xe1-wnm1-wn1-xem1
210	xe1-wnm1-wn1-xem0
211	xe1-wnm1-wnm1-wnm1-xem1
212	wn1-wnm1-xe1-xem1
213	wnm1-wn1-xet1
214	wnm1-wn1-xem0
215	wnm1-wn1-xem1
216	wn1-wnm1-wnm1-wn1-wem1
217	wnm1-xe1-xe1-xet1
218	wn1-wnm1-wnm1-wn1-xem0
219	wn1-wnm1-wnm1-wn1-xem1
220	wn1-wnm1-xe1-wn1
221	wnm1-wnm1-xe1-wn1
222	xe1-wnm1-wet1
223	wnm1-xe1-wnm1-xem1
224	wnm1-xe1-wnm1-xem0
225	wnm1-xe1-wnm1-xe1-wem1
226	wet1
227	wnm1-wnm1-wnm1-xeu1
228	wnm1-wnm1-xe1-wnm1-wn1
229	wn1-wnm1-xe1-wnm1-wn1-xem0
230	wnm1-wnm1-wnm1-wet1
231	wnm1-wnm1-xeu1
232	wnm1-wn1-wnm1-xe1-wn1
233	xe1-xe1-wnm1-wnm1-xem1
234	wnm1-xem1
235	wnm1-xem0
236	wnm1-wnm1-wnm1-wnm1-xeu1
237	wnm1-xe1-wnm1-xeu1
238	wnm1-wn1-wnm1-wn1-xem0
239	wnm1-wn1-wn1-wem1
240	wnm1-wnm1-wn1-wem1
241	wnm1-xe1-wnm1-xe1-wnm1-wem1
242	wn1-wnm1-wn1-wem1
243	wnm1-wn1-wn1-xem1
244	xe1-wnm1-xet1
245	xe1-wnm1-xet0
246	xe1-wnm1-xem0
247	wnm1-wnm1-wn1-wnm1-xem1
248	wnm1-xe1-xe1-wn1
249	wnm1-wnm1-xe1-wnm1-wnm1-xem1
250	wn1-wn1
251	xe1-wem1
252	wnm1-wnm1-xem0
253	wnm1-wnm1-xem1
254	wnm1-wnm1-wnm1-wn1-wem1
255	wnm1-wn1-wn1-wnm1-wem1
256	wnm1-wnm1-wnm1-xet0
257	xe1-wnm1-wnm1-xe1-wnm1-wn1
258	weu1
259	wnm1-xe1-wnm1-xe1-xem0
260	wnm1-xe1-xe1-wnm1-xet1
261	wnm1-xeu1
262	wem1
263	xe1-wnm1-xe1-wnm1-wn1
264	wnm1-xe1-wnm1-wn1-xem0
265	wn1-xe1-wn1-wnm1-wn1
266	wnm1-wnm1-wn1-xem1
267	wnm1-xe1-wnm1-wnm1-wnm1-xem1
