# Supplementary material for: Network-based features enable prediction of essential genes across diverse organisms
Source: PLoS One. 2018 Dec 13;13(12):e0208722. doi: 10.1371/journal.pone.0208722 (PMC6292609; doi:10.1371/journal.pone.0208722)
Supplement: S3 Table — List of 283 network features sorted according to their LASSO coefficients. (XLSX) [file pone.0208722.s004.xlsx]

## Sheet: Sheet1
List of 283 network features	LASSO coefficients (sorted)
Eigenvector_Centrality	1.7184
wnm1-wnm1-wnm1-wn1	-0.685163
Betweenness_Centrality	-0.537242
Subgraph_Centrality	-0.516796
Harmonic_Centrality	-0.485022
wnm1-wn1-xe1-wnm1-xem0	0.400988
wnm1-wnm1-wn1	-0.3955
Load_Centrality	0.361926
weu1	-0.308347
wnm1-wnm1-wnm1-xe1-xem0	0.288928
xet0	0.267112
wn1-wnm1-wn1-wnm1-wem1	0.258353
wn1	-0.2493
xe1-xe1-wnm1-xem0	0.241993
wnm1-wn1-wnm1-wnm1-wn1-xem1	-0.239816
wnm1-wnm1-xe1-wnm1-xe1-wem1	0.236215
wnm1-xe1-wnm1-xe1-xem0	0.233405
wnm1-wnm1-wn1-xet1	0.232436
wn1-wnm1-xem1	-0.222419
wnm1-wnm1-wnm1-xe1-wnm1-xem1	-0.219257
wnm1-wnm1-wn1-wnm1-xem1	-0.21608
xe1-wnm1-wnm1-wn1-xem1	-0.209048
wnm1-xe1-wn1-wem1	-0.200325
wnm1-wnm1-wnm1-wnm1-xeu1	0.163937
wnm1-xe1-xeu1	0.146795
wnm1-wnm1-wn1-wn1-wnm1-xem0	0.141488
wnm1-wnm1-wnm1-wn1-wnm1-xem1	0.139968
wn1-wnm1-wnm1-xet1	-0.123094
wnm1-wnm1-wn1-xem1	-0.11995
wnm1-wn1	-0.111731
xeu1	0.111393
wnm1-wn1-wnm1-xe1-wn1	-0.107718
Information_Centrality	0.106015
wnm1-wnm1-xe1-wnm1-wnm1-xem1	0.105417
Random_Walk_Betweenness_Centrality	0.104939
Clique_Number	0.100475
wn1-wnm1-wnm1-xem0	-0.0982793
wn1-wnm1-wnm1-wnm1-xem1	0.0934447
xe1-wnm1-xe1-wnm1-xe1-wem1	-0.090223
wn1-wnm1-wnm1-xe1-xem0	-0.0886967
wnm1-wnm1-xe1-xem1	0.0880772
wnm1-xe1-wn1-xem1	-0.0875915
xe1-xe1-wnm1-wem1	0.0872145
wn1-wnm1-wnm1-xe1-wnm1-wn1	-0.085044
wnm1-xe1-wnm1-wnm1-wnm1-xem1	0.0848812
wet1	0.0822587
xe1-xem1	-0.07979
xe1-wem1	-0.0790837
wem1	-0.0789478
wnm1-wnm1-wnm1-wnm1-xem1	0.0767325
wnm1-wn1-xem0	-0.0721673
wnm1-xem1	0.0665274
xe1-wnm1-wnm1-wem1	0.0645181
wn1-wnm1-wnm1-xem1	-0.0615796
xe1-wnm1-xem1	-0.0606221
wn1-wnm1-wnm1-wem1	0.0596012
wnm1-wn1-wn1	0.0586295
xe1-wnm1-wn1	-0.058396
Page_Rank	0.0580961
wnm1-wnm1-wn1-wn1-wem1	0.0554135
wnm1-wnm1-wn1-wnm1-wnm1-xem1	0.0488603
wnm1-xet0	-0.041412
xe1-wnm1-wnm1-xem1	-0.0412913
wnm1-xe1-xet0	-0.0406931
xe1-xe1-wnm1-wnm1-wem1	0.0403445
xem1	0.0349752
wn1-wet1	0.0349359
wn1-xem1	-0.0305777
wn1-xem0	0.0289254
wnm1-wnm1-wnm1-wet1	0.0288685
wnm1-wnm1-wnm1-wem1	-0.0278109
wnm1-wem1	0.0269111
wnm1-wnm1-xem0	-0.0266634
wnm1-xe1-wnm1-xe1-wem1	0.0265401
wnm1-wnm1-xe1-wn1-wem1	0.0255141
wnm1-wnm1-wnm1-xem0	-0.0243843
wnm1-wnm1-xet0	-0.0213447
xem0	0.020596
wnm1-wn1-wnm1-wem1	0.0178426
wnm1-wnm1-wem1	0.01768
wnm1-wnm1-weu1	0.0174042
xe1-wnm1-xe1-xem1	-0.0157994
wn1-wnm1-xe1-xem1	0.015099
wnm1-wnm1-xe1-wnm1-wnm1-wem1	0.0133765
wnm1-xe1-xet1	-0.012282
wnm1-wnm1-xem1	-0.0115128
Clustering_Co-efficient	-0.0108755
Edge_Clustering_Coefficient	-0.010842
wnm1-xe1-wnm1-xe1-wnm1-wem1	0.010532
wnm1-wn1-wn1-wnm1-wem1	0.00911889
wnm1-wnm1-wnm1-wn1-xet1	0.00731472
wn1-xe1-wnm1-wem1	0.00622564
wnm1-wnm1-xe1-wn1	-0.00441098
wnm1-wn1-xem1	-0.0043541
wn1-wn1-wnm1-xem0	-0.0025231
wnm1-xem0	0.00210786
wn1-xe1-wnm1-xem0	0.00198627
wnm1-xe1-wnm1-wn1	-0.00135737
wnm1-xe1-weu1	-0.00103509
wn1-wnm1-wnm1-wn1-xem0	-1.39487e-05
xe1-wnm1-xe1-wet1	0
wn1-wnm1-xe1-wnm1-xem0	0
xe1-wnm1-wnm1-xet1	0
wnm1-xe1-xe1-wem1	0
wn1-wnm1-wn1-xem0	0
wnm1-xe1-wn1-wnm1-xem1	0
weighted_degree	0
wn1-wnm1-xe1-wnm1-xem1	0
xe1-xe1-xem0	0
xe1-xe1-xem1	0
xe1-xe1-xet1	0
wnm1-xe1-xe1-wnm1-xem0	0
xe1-wnm1-wn1-wn1-xem0	0
wn1-wnm1-xe1-xem0	0
xe1-wnm1-wnm1-xe1-wet1	0
wnm1-wnm1-wn1-wn1-wnm1-xem1	0
xe1-wn1-xem0	0
xe1-wnm1-wnm1-wn1-wem1	0
wn1-wnm1-wnm1-xe1-wnm1-wem1	0
xe1-wnm1-xe1-xet0	0
wnm1-xe1-wn1-xem0	0
xe1-wnm1-xe1-xem0	0
wnm1-wnm1-xe1-wnm1-wem1	0
xe1-wnm1-xeu1	0
wnm1-wn1-wn1-wnm1-xem1	0
xe1-wnm1-wn1-xet1	0
wnm1-wnm1-wn1-xem0	0
wnm1-weu1	0
xe1-xe1-wn1	0
wn1-xet0	0
wnm1-wnm1-xet1	0
xe1-wn1-wnm1-xem1	0
wnm1-xe1-xe1-xem1	0
wn1-wem1	0
wn1-wnm1-wnm1-wn1	0
wnm1-wn1-wn1-xem0	0
wn1-wnm1-wn1-wn1-wnm1-wem1	0
wn1-wnm1-wnm1-xe1-wem1	0
xe1-wnm1-xe1-wnm1-wn1-xem0	0
xe1-wnm1-wnm1-xem0	0
xe1-wn1-wnm1-xet1	0
xe1-wnm1-wn1-wnm1-xem1	0
xe1-wet1	0
xe1-wnm1-wn1-wem1	0
Degree_Centrality	0
Reaching_Centrality	0
xe1-wnm1-wnm1-xe1-wem1	0
wnm1-xet1	0
wnm1-wn1-wn1-wnm1-xem0	0
wn1-wnm1-wn1	0
wn1-wnm1-wnm1-xe1-wnm1-xem1	0
wnm1-wnm1-xe1-xe1-xem1	0
wnm1-xe1-wnm1-xe1-xem1	0
wnm1-wn1-wnm1-xe1-wnm1-wn1-xem0	0
wnm1-xe1-wn1	0
wnm1-wnm1-wnm1-xe1-wn1	0
xe1-wn1-xem1	0
xe1-xe1-xet0	0
wn1-wnm1-wem1	0
wnm1-wnm1-wet1	0
xe1-wnm1-xe1-wnm1-wet1	0
wnm1-wnm1-xe1-wnm1-xem1	0
xe1-weu1	0
wnm1-wnm1-xe1-wnm1-xem0	0
xe1-wnm1-wnm1-xeu1	0
xe1-wnm1-xe1-wn1-xem0	0
wn1-wn1-wem1	0
wn1-wnm1-xe1-wnm1-xe1-xem0	0
xe1-wnm1-xe1-wnm1-xem1	0
xe1-wnm1-xe1-wnm1-xem0	0
xe1-xem0	0
wn1-wn1-xem1	0
wnm1-wnm1-xe1-wn1-xem1	0
xe1-xe1-wnm1-xet1	0
wn1-wnm1-wnm1-wn1-xem1	0
wnm1-xe1-xe1-xet1	0
wn1-wnm1-wnm1-wn1-wem1	0
wnm1-wn1-xet1	0
xe1-wnm1-wnm1-wnm1-xem1	0
xe1-wnm1-wn1-xem0	0
xe1-wnm1-wn1-xem1	0
wnm1-xe1-wet1	0
wnm1-xe1-wnm1-xet1	0
wn1-wn1-wnm1-wnm1-wnm1-xem1	0
wnm1-wet1	0
wnm1-xe1-wnm1-wn1-wem1	0
xe1-wnm1-wet1	0
xe1-wnm1-wem1	0
wnm1-wnm1-wnm1-xet1	0
xe1-wn1	0
xe1-xeu1	0
xe1-xe1-wem1	0
wnm1-wnm1-wnm1-xe1-wem1	0
wnm1-wn1-wnm1-wn1-wem1	0
xe1-wnm1-wnm1-wnm1-xe1-xem0	0
wnm1-wnm1-wnm1-xem1	0
wn1-wnm1-wn1-wnm1-xem0	0
wn1-xet1	0
wn1-wnm1-xe1-wn1	0
wnm1-xe1-wnm1-xem1	0
xe1-wnm1-wnm1-wn1-xet1	0
xe1-wnm1-xet0	0
wn1-xe1-wn1-wnm1-wn1	0
wnm1-xe1-wnm1-wn1-xem0	0
xe1-wnm1-xe1-wnm1-wn1	0
wnm1-xeu1	0
wnm1-xe1-xe1-wnm1-xet1	0
xe1-wnm1-wnm1-xe1-wnm1-wn1	0
wnm1-wnm1-wnm1-xet0	0
wnm1-wnm1-wnm1-wn1-wem1	0
wn1-wn1	0
wnm1-xe1-xe1-wn1	0
xe1-wnm1-xem0	0
xe1-wnm1-xet1	0
wnm1-xe1-wnm1-xem0	0
wnm1-wn1-wn1-xem1	0
wn1-wnm1-wn1-wem1	0
wnm1-wnm1-wn1-wem1	0
wnm1-wn1-wn1-wem1	0
wnm1-wn1-wnm1-wn1-xem0	0
wnm1-xe1-wnm1-xeu1	0
xe1-xe1-wnm1-wnm1-xem1	0
wnm1-wnm1-xeu1	0
wn1-wnm1-xe1-wnm1-wn1-xem0	0
wnm1-wnm1-xe1-wnm1-wn1	0
wnm1-wnm1-wnm1-xeu1	0
wnm1-wnm1-xe1-wet1	0
wn1-wn1-wnm1-wn1-wem1	0
xe1-xet0	0
wnm1-wnm1-xe1-xem0	0
wnm1-wnm1-xe1-wem1	0
wn1-wnm1-xe1-wem1	0
xe1-wn1-wnm1-wem1	0
wnm1-xe1-wnm1-wem1	0
xe1-wn1-wem1	0
wn1-wn1-wnm1-wem1	0
biconnected_components	0
wn1-wn1-xem0	0
wnm1-xe1-wnm1-xet0	0
xe1-xe1-wet1	0
wnm1-wnm1-xe1-xet0	0
wnm1-xe1-wnm1-xe1-wnm1-xem1	0
xe1-wnm1-xe1-wnm1-wem1	0
wn1-wnm1-xet0	0
wn1-wnm1-xet1	0
wn1-wnm1-wet1	0
wnm1-xe1-wnm1-wnm1-xe1-wem1	0
wn1-wn1-wnm1-xem1	0
wnm1-wnm1-wnm1-wnm1-xet1	0
xet1	0
wnm1-xe1-wnm1-wnm1-wem1	0
wnm1-xe1-wnm1-wnm1-xem1	0
wnm1-xe1-wnm1-wnm1-xem0	0
xe1-xet1	0
wnm1-wnm1-xe1-wnm1-xet0	0
wn1-wn1-wnm1-wnm1-xem0	0
wnm1-xe1-xem1	0
wnm1-wn1-wem1	0
wnm1-xe1-xem0	0
wnm1-wnm1-wn1-wnm1-xe1-wn1	0
wnm1-wnm1-wnm1-xe1-wet1	0
xe1-xe1-wnm1-xeu1	0
wnm1-wn1-wnm1-wnm1-xem1	0
wnm1-wnm1-xe1-wnm1-wn1-wem1	0
xe1-wn1-wnm1-wn1	0
xe1-wnm1-wnm1-xe1-xem0	0
xe1-xe1-wnm1-wn1	0
xe1-xe1-wnm1-wnm1-xe1-wet1	0
wnm1-wn1-wnm1-wnm1-xe1-xem0	0
wnm1-xe1-wn1-wnm1-wem1	0
wn1-wn1-wnm1-wnm1-xem1	0
wnm1-xe1-wn1-wnm1-wn1	0
wnm1-wnm1-xe1-wnm1-xeu1	0
xe1-wnm1-xe1-wn1-wem1	0
wnm1-wn1-wnm1-xet1	0
wnm1-wn1-wnm1-xem0	0
wnm1-wn1-wnm1-xem1	0
wnm1-xe1-wem1	0
wnm1-xe1-wnm1-wet1	0
xe1-wnm1-xe1-wem1	0
xe1-xe1-wnm1-xem1	0
wn1-wnm1-xem0	0
Closeness_Centrality	0
