# Supplementary material for: Network-based features enable prediction of essential genes across diverse organisms
Source: PLoS One. 2018 Dec 13;13(12):e0208722. doi: 10.1371/journal.pone.0208722 (PMC6292609; doi:10.1371/journal.pone.0208722)
Supplement: S4 Table — List of 597 network and sequence features sorted according to their LASSO coefficients. (XLSX) [file pone.0208722.s005.xlsx]

## Sheet: Sheet1
List of 597 sequence and network features	LASSO coefficients (sorted)
Eigenvector_Centrality	1.29968
wnm1-wnm1-wnm1-wn1	-0.476006
wnm1-wnm1-xe1-wnm1-xe1-wem1	0.379123
Subgraph_Centrality	-0.373958
Betweenness_Centrality	-0.218492
wn1-wnm1-wnm1-xet1	-0.218157
wnm1-wnm1-wn1	-0.20344
Nonpolar	0.198108
wn1-wnm1-xem1	-0.188609
mge	0.187636
xe1-wnm1-wnm1-wn1-xem1	-0.174238
wn1-wnm1-wn1-wnm1-wem1	0.166789
wnm1-wnm1-wn1-xet1	0.163892
wnm1-wnm1-wnm1-wnm1-xeu1	0.163459
cca	0.1592
mhy	-0.151301
Arg	0.148694
wnm1-wnm1-wn1-wnm1-xem1	-0.145046
wnm1-wn1	-0.137064
Aromatic	-0.135287
mpu	0.135007
xe1-xe1-wnm1-xem0	0.133922
Ys2	0.128099
xe1-xe1-wnm1-wnm1-wem1	0.125511
wnm1-wnm1-wnm1-xe1-wnm1-xem1	-0.122789
wnm1-wnm1-wn1-xem1	-0.116872
bfl	0.114633
wn1	-0.105804
mle	0.103753
cmu	-0.10029
wnm1-wnm1-wnm1-wn1-wnm1-xem1	0.0981933
wnm1-wn1-xe1-wnm1-xem0	0.0979485
Phe	0.0938935
CAI	0.0929279
wn1-wet1	0.0921053
hin	0.0881484
Gravy	-0.0877168
tac	0.0871086
mpe	-0.0824057
Yt3	0.0817786
xem0	0.0799234
Tyr	0.0795522
weu1	-0.0788085
paralogs	-0.078502
Zt	-0.0780697
erg	-0.0779444
Trp	0.0779108
mmp	-0.0770796
Acidic	0.0766486
wnm1-wnm1-wn1-wn1-wem1	0.0763585
Ile	0.0743409
C3s	-0.0706806
Zs2	0.0693265
wem1	-0.0691647
hpy	-0.0678026
ljo	0.0639576
wn1-wnm1-wnm1-xe1-wnm1-wn1	-0.0638337
Xt3	-0.0634581
T3s	0.0629728
tde	-0.0623646
wnm1-wnm1-wn1-wnm1-wnm1-xem1	0.0614119
Ser	0.0612857
mmy	0.0603764
cje	-0.0591298
wnm1-wn1-wn1-wnm1-wem1	0.0579342
twh	-0.0575065
sco	-0.0569982
Ya	0.0569236
bth	-0.0567642
spn	-0.0567358
Tiny	0.0564423
His	0.0562188
Clique_Number	0.0554561
Yt1	-0.0541202
Thr	0.0510881
wn1-wnm1-wnm1-xem0	-0.0505398
wnm1-wnm1-wnm1-wnm1-xem1	0.0489827
vch	-0.0468578
mac	-0.0461713
Zt3	-0.0458218
Basic	-0.0455281
wnm1-wn1-xem1	-0.0447626
wnm1-xem1	0.0444907
hal	0.044032
Lys	0.0423261
dra	-0.0414029
mja	0.0406287
rba	-0.0399968
wnm1-xe1-wnm1-wnm1-wnm1-xem1	0.0396673
Val	0.0385869
pgi	0.0384418
wnm1-xe1-wnm1-xe1-wem1	0.0382446
Ala	-0.0377018
bqu	0.0358467
wnm1-wnm1-wnm1-wet1	0.0356128
gsu	0.0348544
son	-0.034852
Yt	0.0348272
ilo	0.0347033
Zt2	0.0344095
wol	0.0342764
wnm1-wn1-xem0	-0.0341534
wbm	-0.0339653
bab	-0.0333985
lla	-0.0333057
pcu	-0.0328934
hdu	0.0323598
Xf1	-0.032185
Xt1	-0.0319621
xem1	0.0315708
ana	0.0312579
lac	-0.0300644
A3s	-0.0300163
wnm1-wnm1-xem0	-0.0295399
Gln	0.0293141
xoo	-0.0292974
Za	-0.0292237
lpl	0.0282441
Ytt1	0.0281892
rpr	-0.02737
sth	0.0273691
bps	0.0271018
wn1-wnm1-wnm1-wem1	0.0265739
lin	0.025981
Xta	0.0256849
sep	0.0253824
mpn	-0.025143
pmu	-0.0250818
Ygg	-0.0249686
pab	0.024621
Hurst	0.024496
G3s	0.024195
Xa1	0.0240692
Zat	0.0239228
lpn	0.0237143
Za1	0.0235648
wn1-wnm1-wnm1-wnm1-xem1	0.0231616
wnm1-xem0	0.022233
Met	0.0220738
mth	-0.021922
blo	-0.0218654
mtu	0.0217134
aae	-0.0217038
pac	-0.0209055
Asp	-0.020488
Yg	0.0190644
Leu	0.018571
sac	-0.0184444
gox	0.0182129
bma	-0.01815
tma	-0.0181421
biconnected_components	0.0180514
ftu	0.0178318
xet0	0.0175423
pae	-0.0175222
bhe	0.017345
xfa	-0.0168261
cgl	0.0168066
spy	0.016499
Xtt1	0.01647
Information_Centrality	-0.016458
Zc1	0.0164362
eco	-0.0163399
zmo	-0.0162331
Xtg1	0.0155562
Isoelectric_Point	0.0154993
Xc	0.0152081
vpa	-0.0151756
lil	-0.0150755
Gly	-0.0149235
wnm1-xe1-wnm1-xe1-xem0	0.0148069
buc	-0.0141758
cte	0.0141067
bsu	-0.0140917
wnm1-wnm1-wnm1-wnm1-xet1	0.0140627
det	-0.0139642
dvu	0.0138903
rso	0.0138201
Xta1	0.0137625
fnu	0.0136563
wnm1-wnm1-wnm1-xe1-xem0	0.0135068
Zct	0.0130791
nme	0.0127703
Zat1	-0.0126652
Xt2	0.0124833
Cys	0.0123689
Xtt	0.0123104
wnm1-wn1-wnm1-wnm1-wn1-xem1	-0.0121875
wnm1-wnm1-wnm1-wem1	-0.0121338
sil	-0.011711
Nc	-0.0116463
Polar	-0.0114964
Xca	0.0113987
bga	0.0111858
Zgc	-0.0111092
wnm1-wn1-wnm1-xem1	-0.0107028
sme	-0.0106217
mbo	0.0105944
rpa	0.0102328
Xcg	-0.0101001
Ztt2	0.0100028
msu	-0.00978865
Xgt	-0.00973521
Ztg1	0.00948826
mca	-0.00941247
Zat2	-0.00929623
xe1-wnm1-xe1-wnm1-xem1	-0.00928924
syc	0.00905121
wnm1-xet0	-0.00904168
Zt1	-0.00902113
Random_Walk_Betweenness_Centrality	0.00898626
cbu	-0.00879995
gka	0.00879527
mma	-0.00855665
Asn	0.00844402
Extracellular_Score	-0.00836269
mpa	0.00823203
wsu	0.00816822
stm	0.00802986
pto	0.00771782
ppu	-0.00771073
pmm	-0.00755168
Yag	0.00743526
ngo	0.00741992
wnm1-wn1-wnm1-xem0	-0.00724455
lmo	0.00706658
gene_size	-0.00694923
Yc1	-0.0069069
gvi	0.00646776
btk	0.0064558
Zta	0.00643491
eca	-0.00632297
bli	0.00624185
Zcc1	0.00617113
Yag1	0.00612022
Xca1	-0.00601349
Ytg1	0.00585908
bha	-0.00581204
xac	-0.00566704
Za2	-0.00558234
Ytt	-0.00547885
First60	-0.00547391
Zf1	-0.00545373
Xt3	-0.00542749
Xct	-0.00526469
wnm1-wem1	0.00504167
bme	0.00486485
Yca2	0.00483211
Xcc3	0.0045993
vvu	0.00455299
Zgg1	-0.0043906
Xtt2	0.00433853
Ytc3	-0.00393372
Zac1	0.00377204
Ycg	0.00376442
Cytoplasmic_Score	0.00375187
lxx	0.00355342
aci	0.00325804
ccr	-0.00325513
Edge_Clustering_Coefficient	0.00317502
oih	-0.00316013
efa	-0.00289362
Xat1	0.00287767
wnm1-wn1-wn1	0.00248035
Ytg3	0.0023242
neu	-0.00228457
eba	0.00216825
wnm1-wnm1-wnm1-xem0	-0.00209749
Ztg3	0.00206114
cpe	-0.001954
Final_Score	-0.00185747
tko	0.00180026
tth	-0.0017767
pst	-0.00176595
Xcc2	0.00170531
Xta2	-0.0016549
ype	0.00157861
Zcc2	-0.00155294
Xtt3	-0.00150451
wnm1-wnm1-xem1	-0.00130576
Ygc	-0.00130255
Xct2	0.00129632
Xtg2	-0.00121137
Xct3	-0.000951528
Zgg2	0.000833951
wnm1-wnm1-xe1-wnm1-wem1	-0.00081545
cvi	-0.000793093
cdi	0.000469694
Xgt3	-0.000462143
Zgg	-0.000452433
wnm1-wn1-wnm1-xe1-wnm1-wn1-xem0	-0.0003953
mlo	-0.000323104
sfl	0.000263549
atu	0.000255428
plu	-0.000162374
Closeness_Centrality	-0.00015187
Xa	0.00015084
Xtc3	7.20423e-05
bja	-2.29593e-05
ban	1.1374e-05
xe1-wnm1-wnm1-wem1	0
smu	0
syn	0
wn1-wnm1-wn1-xem0	0
xcc	0
wnm1-xe1-wn1-wnm1-xem1	0
xe1-wnm1-xe1-wet1	0
wnm1-xe1-xe1-wem1	0
wnm1-xe1-wn1-xem1	0
xe1-wnm1-wnm1-xet1	0
wn1-wnm1-xe1-wnm1-xem0	0
wn1-wnm1-xe1-wnm1-xem1	0
xe1-xe1-xem0	0
xe1-xe1-xem1	0
dps	0
pfu	0
xe1-xe1-xet1	0
wnm1-wn1-wn1-wnm1-xem0	0
xeu1	0
wn1-wnm1-wnm1-xe1-wnm1-xem1	0
wbr	0
wnm1-wnm1-xe1-xe1-xem1	0
wnm1-xe1-wnm1-xe1-xem1	0
sma	0
wnm1-xe1-wn1	0
wnm1-wnm1-wnm1-xe1-wn1	0
xe1-wn1-xem1	0
xe1-xe1-xet0	0
wn1-wnm1-wem1	0
xe1-xe1-wnm1-wem1	0
wn1-wnm1-wn1	0
wnm1-wn1-wn1-wnm1-xem1	0
wnm1-xe1-xe1-wnm1-xem0	0
vfi	0
xe1-wnm1-xe1-xem0	0
wnm1-xe1-wnm1-wnm1-wem1	0
cpn	0
ctc	0
wnm1-xe1-wnm1-wnm1-xem1	0
wnm1-xe1-wnm1-wnm1-xem0	0
sto	0
prot_size	0
wnm1-wnm1-wem1	0
xe1-xet1	0
xe1-xet0	0
wnm1-wnm1-xe1-wn1-xem1	0
xe1-wnm1-wnm1-xeu1	0
xe1-xem0	0
xe1-xem1	0
xe1-wnm1-xe1-xem1	0
xe1-wnm1-wn1-wn1-xem0	0
wnm1-xe1-wn1-xem0	0
ctr	0
sso	0
xe1-wnm1-xe1-xet0	0
wn1-wnm1-wnm1-xe1-wnm1-wem1	0
xe1-wnm1-wnm1-wn1-wem1	0
spt	0
xe1-wn1-xem0	0
wnm1-wnm1-weu1	0
wnm1-wnm1-wn1-wn1-wnm1-xem0	0
wnm1-wnm1-wn1-wn1-wnm1-xem1	0
xe1-wnm1-wnm1-xe1-wet1	0
wnm1-wnm1-xe1-wnm1-wnm1-wem1	0
wn1-wnm1-xe1-xem0	0
xe1-wnm1-wnm1-xem1	0
uur	0
tel	0
wnm1-wnm1-xet0	0
Degree_Centrality	0
mka	0
xe1-wnm1-wn1-wem1	0
mga	0
wn1-xe1-wnm1-wem1	0
xe1-wet1	0
xe1-wnm1-wn1-wnm1-xem1	0
wnm1-wnm1-wet1	0
mfl	0
xe1-wn1-wnm1-xet1	0
xe1-wnm1-wnm1-xem0	0
xe1-wnm1-xe1-wnm1-wn1-xem0	0
wn1-wnm1-wnm1-xe1-wem1	0
wnm1-wn1-wn1-xem0	0
Clustering_Co-efficient	0
sag	0
rty	0
rco	0
Reaching_Centrality	0
Page_Rank	0
Load_Centrality	0
mmo	0
Harmonic_Centrality	0
neq	0
tpa	0
nfa	0
ppr	0
poy	0
pma	0
pho	0
pai	0
wnm1-xe1-wn1-wem1	0
wn1-wnm1-wnm1-wn1	0
ser	0
tte	0
tvo	0
wnm1-wnm1-xe1-wnm1-xem1	0
xe1-weu1	0
wnm1-wnm1-xe1-wnm1-xem0	0
xe1-wnm1-xeu1	0
Pro	0
xe1-wnm1-xe1-wn1-xem0	0
eru	0
wnm1-wnm1-wnm1-wn1-xet1	0
wnm1-wn1-wnm1-wem1	0
wn1-wn1-wem1	0
erw	0
sty	0
wn1-wnm1-xe1-wnm1-xe1-xem0	0
hhe	0
xe1-wnm1-wn1	0
xe1-wnm1-xe1-wnm1-xem0	0
xe1-wnm1-xe1-wnm1-wet1	0
wnm1-xet1	0
hma	0
wn1-wnm1-wn1-wn1-wnm1-wem1	0
xe1-wnm1-wnm1-xe1-wem1	0
wnm1-wnm1-wn1-xem0	0
wnm1-weu1	0
xe1-xe1-wn1	0
wn1-xet0	0
wnm1-wnm1-xet1	0
xe1-wn1-wnm1-xem1	0
wnm1-xe1-xe1-xem1	0
wn1-wem1	0
xe1-wnm1-wn1-xet1	0
xe1-wn1-wem1	0
xet1	0
wnm1-wnm1-wnm1-xet1	0
wnm1-wnm1-xe1-wn1	0
xe1-wnm1-wet1	0
wnm1-xe1-wnm1-xem1	0
wnm1-xe1-wnm1-xem0	0
wet1	0
wnm1-wnm1-wnm1-xeu1	0
wnm1-wnm1-xe1-wnm1-wn1	0
wn1-wnm1-xe1-wnm1-wn1-xem0	0
wnm1-wnm1-xeu1	0
wnm1-wn1-wnm1-xe1-wn1	0
xe1-xe1-wnm1-wnm1-xem1	0
ape	0
ama	0
afu	0
wnm1-xe1-wnm1-xeu1	0
wnm1-wn1-wnm1-wn1-xem0	0
wnm1-wn1-wn1-wem1	0
wn1-wnm1-xe1-wn1	0
wn1-wnm1-wnm1-wn1-xem1	0
wn1-wnm1-wnm1-wn1-xem0	0
wnm1-xe1-wet1	0
wnm1-xe1-wnm1-wn1-wem1	0
xe1-xe1-wnm1-xet1	0
wnm1-wet1	0
wn1-wn1-wnm1-wnm1-wnm1-xem1	0
wnm1-xe1-wnm1-xet1	0
wn1-xem1	0
wn1-xem0	0
xe1-wnm1-wn1-xem1	0
wnm1-xe1-xe1-xet1	0
xe1-wnm1-wn1-xem0	0
xe1-wnm1-wnm1-wnm1-xem1	0
wn1-wnm1-xe1-xem1	0
wnm1-wn1-xet1	0
bbr	0
bba	0
wn1-wnm1-wnm1-wn1-wem1	0
wnm1-wnm1-wn1-wem1	0
wnm1-xe1-wnm1-xe1-wnm1-wem1	0
wn1-wnm1-wn1-wem1	0
Xcc	0
Z	0
Xt	0
Ygg2	0
Yc	0
Xat	0
Ztt	0
Zag2	0
Zcc	0
X	0
Zaa2	0
Zga	0
Xgc	0
Yf1	0
Xs2	0
Zt3	0
Zc2	0
Y	0
weighted_degree	0
wnm1-wn1-wn1-xem1	0
wnm1-wnm1-wnm1-wn1-wem1	0
xe1-wnm1-xet1	0
yps	0
xe1-wnm1-xem0	0
wnm1-xe1-xe1-wn1	0
wnm1-wnm1-xe1-wnm1-wnm1-xem1	0
wn1-wn1	0
xe1-wem1	0
Ycc3	0
wn1-xe1-wn1-wnm1-wn1	0
wnm1-wnm1-wnm1-xet0	0
xe1-wnm1-wnm1-xe1-wnm1-wn1	0
Yct3	0
wnm1-xe1-xe1-wnm1-xet1	0
wnm1-xeu1	0
xe1-wnm1-xe1-wnm1-wn1	0
wnm1-xe1-wnm1-wn1-xem0	0
xe1-wnm1-wem1	0
xe1-wn1	0
cef	0
xe1-xeu1	0
xe1-wnm1-xem1	0
xe1-wn1-wnm1-wem1	0
wn1-wnm1-xe1-wem1	0
cac	0
wnm1-wnm1-xe1-wem1	0
wnm1-wnm1-xe1-wnm1-xet0	0
xe1-wnm1-xe1-wnm1-wem1	0
wn1-wn1-wnm1-wnm1-xem0	0
wn1-wn1-wnm1-wnm1-xem1	0
wn1-wnm1-xem0	0
xe1-xe1-wnm1-xem1	0
bpe	0
bpa	0
xe1-wnm1-xe1-wem1	0
wnm1-xe1-wnm1-wet1	0
wnm1-xe1-xeu1	0
wnm1-xe1-wem1	0
wnm1-xe1-wnm1-wem1	0
Xa2	0
wn1-xe1-wnm1-xem0	0
wnm1-xe1-wnm1-xe1-wnm1-xem1	0
wn1-wn1-wnm1-xem1	0
wn1-wn1-wnm1-xem0	0
wnm1-xe1-wnm1-wnm1-xe1-wem1	0
wnm1-xe1-xet1	0
wn1-wnm1-wet1	0
wn1-wnm1-xet1	0
wn1-wnm1-xet0	0
wnm1-wnm1-xe1-xem1	0
wn1-wn1-wnm1-wem1	0
wnm1-wnm1-xe1-xem0	0
wnm1-wnm1-xe1-xet0	0
xe1-xe1-wet1	0
wnm1-xe1-wnm1-wn1	0
wnm1-xe1-wnm1-xet0	0
wn1-wn1-xem0	0
wn1-wn1-xem1	0
wnm1-wnm1-xe1-wn1-wem1	0
bms	0
wnm1-wn1-wnm1-xet1	0
wn1-wnm1-wn1-wnm1-xem0	0
wnm1-xe1-xem0	0
wnm1-xe1-xem1	0
wn1-wn1-wnm1-wn1-wem1	0
bcl	0
xe1-wnm1-wnm1-wn1-xet1	0
wnm1-wnm1-xe1-wet1	0
wn1-xet1	0
bce	0
wnm1-wnm1-wnm1-xe1-wet1	0
xe1-wnm1-xe1-wnm1-xe1-wem1	0
wnm1-wnm1-wnm1-xem1	0
bbu	0
xe1-wnm1-wnm1-wnm1-xe1-xem0	0
wnm1-wn1-wnm1-wn1-wem1	0
wnm1-wnm1-wnm1-xe1-wem1	0
xe1-xe1-wem1	0
wnm1-wnm1-wn1-wnm1-xe1-wn1	0
wn1-wnm1-wnm1-xe1-xem0	0
xe1-wnm1-xe1-wn1-wem1	0
xe1-xe1-wnm1-wn1	0
wnm1-wnm1-xe1-wnm1-xeu1	0
wnm1-xe1-wn1-wnm1-wn1	0
wnm1-xe1-wn1-wnm1-wem1	0
wnm1-wn1-wem1	0
wnm1-wn1-wnm1-wnm1-xe1-xem0	0
bfs	0
xe1-xe1-wnm1-wnm1-xe1-wet1	0
xe1-wnm1-wnm1-xe1-xem0	0
xe1-xe1-wnm1-xeu1	0
xe1-wn1-wnm1-wn1	0
wnm1-xe1-xet0	0
wnm1-wnm1-xe1-wnm1-wn1-wem1	0
wn1-wnm1-wnm1-xem1	0
bfr	0
wnm1-xe1-weu1	0
wnm1-wn1-wnm1-wnm1-xem1	0
xe1-wnm1-xet0	0
