# Supplementary material for: Network-based features enable prediction of essential genes across diverse organisms
Source: PLoS One. 2018 Dec 13;13(12):e0208722. doi: 10.1371/journal.pone.0208722 (PMC6292609; doi:10.1371/journal.pone.0208722)
Supplement: S5 Table — (XLSX) [file pone.0208722.s006.xlsx]

## Sheet: AUROC
Method1 (M1)	Method2(M2)	Mean AUROC Method1	Mean AUROC Method 2	Standard deviation AUROC M1	Standard deviation AUROC M2	Zscore	pvalue
12 centrality measures	Liu et al.	0.830768	0.784862	0.0034072	0.00499828	53.661	<10^-12
12 centrality measures	ZUPLS	0.830768	0.705347	0.0034072	0.00766911	105.68	<10^-12
12 centrality measures	Naive network baseline	0.830768	0.800927	0.0034072	0.00517081	34.075	<10^-12
14 network measures	Liu et al.	0.835702	0.784862	0.0030538	0.00499828	61.375	<10^-12
14 network measures	ZUPLS	0.835702	0.705347	0.0030538	0.00766911	111.663	<10^-12
14 network measures	Naive network baseline	0.835702	0.800927	0.0030538	0.00517081	40.947	<10^-12
283 network properties	Liu et al.	0.847409	0.784862	0.00222595	0.00499828	80.832	<10^-12
283 network properties	ZUPLS	0.847409	0.705347	0.00222595	0.00766911	125.793	<10^-12
283 network properties	Naive network baseline	0.847409	0.800927	0.00222595	0.00517081	58.384	<10^-12
300 selected sequence and network properties	Liu et al.	0.857153	0.784862	0.0035788	0.00499828	83.153	<10^-12
300 selected sequence and network properties	ZUPLS	0.857153	0.705347	0.0035788	0.00766911	126.838	<10^-12
300 selected sequence and network properties	Naive network baseline	0.857153	0.800927	0.0035788	0.00517081	63.223	<10^-12
597 sequence and network properties	Liu et al.	0.857592	0.784862	0.00181502	0.00499828	96.712	<10^-12
597 sequence and network properties	ZUPLS	0.857592	0.705347	0.00181502	0.00766911	136.6	<10^-12
597 sequence and network properties	Naive network baseline	0.857592	0.800927	0.00181502	0.00517081	73.116	<10^-12
Liu et al.	ZUPLS	0.784862	0.705347	0.00499828	0.00766911	61.421	<10^-12
Liu et al.	Naive network baseline	0.784862	0.800927	0.00499828	0.00517081	-15.796	1
Naive network baseline	Liu et al.	0.800927	0.784862	0.00517081	0.00499828	15.796	<10^-12
Naive network baseline	ZUPLS	0.800927	0.705347	0.00517081	0.00766911	73.07	<10^-12
ReFeX 267 features (ReFeX feature set)	Liu et al.	0.838519	0.784862	0.00296121	0.00499828	65.308	<10^-12
ReFeX 267 features (ReFeX feature set)	ZUPLS	0.838519	0.705347	0.00296121	0.00766911	114.545	<10^-12
ReFeX 267 features (ReFeX feature set)	Naive network baseline	0.838519	0.800927	0.00296121	0.00517081	44.61	<10^-12
ReFeX 36 features	Liu et al.	0.577888	0.784862	0.00579378	0.00499828	-191.264	1
ReFeX 36 features	ZUPLS	0.577888	0.705347	0.00579378	0.00766911	-93.768	1
ReFeX 36 features	Naive network baseline	0.577888	0.800927	0.00579378	0.00517081	-203.09	1
ReFeX 93 features	Liu et al.	0.817209	0.784862	0.00358432	0.00499828	37.188	<10^-12
ReFeX 93 features	ZUPLS	0.817209	0.705347	0.00358432	0.00766911	93.438	<10^-12
ReFeX 93 features	Naive network baseline	0.817209	0.800927	0.00358432	0.00517081	18.299	<10^-12
Top 100 selected sequence and network properties	Liu et al.	0.859068	0.784862	0.00229968	0.00499828	95.369	<10^-12
Top 100 selected sequence and network properties	ZUPLS	0.859068	0.705347	0.00229968	0.00766911	135.762	<10^-12
Top 100 selected sequence and network properties	Naive network baseline	0.859068	0.800927	0.00229968	0.00517081	72.646	<10^-12
Top 200 selected sequence and network properties	Liu et al.	0.860832	0.784862	0.00260537	0.00499828	95.305	<10^-12
Top 200 selected sequence and network properties	ZUPLS	0.860832	0.705347	0.00260537	0.00766911	135.741	<10^-12
Top 200 selected sequence and network properties	Naive network baseline	0.860832	0.800927	0.00260537	0.00517081	73.158	<10^-12
100 selected network properties	Liu et al.	0.844438	0.784862	0.00167327	0.00499828	79.922	<10^-12
100 selected network properties	ZUPLS	0.844438	0.705347	0.00167327	0.00766911	125.297	<10^-12
100 selected network properties	Naive network baseline	0.844438	0.800927	0.00167327	0.00517081	56.61	<10^-12
ZUPLS	Liu et al.	0.705347	0.784862	0.00766911	0.00499828	-61.421	1
ZUPLS	Naive network baseline	0.705347	0.800927	0.00766911	0.00517081	-73.07	1
Features	Abbreviation
ReFeX 267 features (ReFeX feature set)	refex267unbinned
12 centrality measures	12 centralities
14 network measures	14networkmeasuresfinal
283 network properties	283net
100 selected network properties	top100netlasso
597 sequence and network properties	597netseq
300 selected sequence and network properties	300netseqselected
Top 200 selected sequence and network properties	top200netseq
Top 100 selected sequence and network properties	top100netseq
Liu et al.	Liu et al.
ZUPLS	ZUPLS
Naive network baseline	Naive network baseline

## Sheet: precision
Method1 (M1)	Method2(M2)	Mean Precision Method1	Mean Precision Method 2	Standard deviation Precision M1	Standard deviation Precision M2	Zscore	Pvalue
12 centrality measures	Liu et al.	0.317085	0.254259	0.00482088	0.004242	69.181	0
12 centrality measures	ZUPLS	0.317085	0.255323	0.00482088	0.0112547	35.669	0
12 centrality measures	Naive network baseline	0.317085	0.289883	0.00482088	0.00479933	28.276	0
14 network measures	Liu et al.	0.32134	0.254259	0.00449049	0.004242	76.786	0
14 network measures	ZUPLS	0.32134	0.255323	0.00449049	0.0112547	38.524	0
14 network measures	Naive network baseline	0.32134	0.289883	0.00449049	0.00479933	33.843	0
283 network properties	Liu et al.	0.320534	0.254259	0.00470477	0.004242	73.978	0
283 network properties	ZUPLS	0.320534	0.255323	0.00470477	0.0112547	37.801	0
283 network properties	Naive network baseline	0.320534	0.289883	0.00470477	0.00479933	32.249	0
300 selected sequence and network properties	Liu et al.	0.332814	0.254259	0.00624965	0.004242	73.539	0
300 selected sequence and network properties	ZUPLS	0.332814	0.255323	0.00624965	0.0112547	42.564	0
300 selected sequence and network properties	Naive network baseline	0.332814	0.289883	0.00624965	0.00479933	38.525	0
597 sequence and network properties	Liu et al.	0.335873	0.254259	0.00634018	0.004242	75.651	0
597 sequence and network properties	ZUPLS	0.335873	0.255323	0.00634018	0.0112547	44.093	0
597 sequence and network properties	Naive network baseline	0.335873	0.289883	0.00634018	0.00479933	40.896	0
Liu et al.	ZUPLS	0.254259	0.255323	0.004242	0.0112547	-0.625	0.734115
Liu et al.	Naive network baseline	0.254259	0.289883	0.004242	0.00479933	-39.326	1
Naive network baseline	Liu et al.	0.289883	0.254259	0.00479933	0.004242	39.326	0
Naive network baseline	ZUPLS	0.289883	0.255323	0.00479933	0.0112547	19.973	0
ReFeX 267 features (ReFeX feature set)	Liu et al.	0.321896	0.254259	0.00746403	0.004242	55.708	0
ReFeX 267 features (ReFeX feature set)	ZUPLS	0.321896	0.255323	0.00746403	0.0112547	34.857	0
ReFeX 267 features (ReFeX feature set)	Naive network baseline	0.321896	0.289883	0.00746403	0.00479933	25.509	0
ReFeX 36 features	Liu et al.	0.162451	0.254259	0.00525673	0.004242	-96.107	1
ReFeX 36 features	ZUPLS	0.162451	0.255323	0.00525673	0.0112547	-52.867	1
ReFeX 36 features	Naive network baseline	0.162451	0.289883	0.00525673	0.00479933	-126.591	1
ReFeX 93 features	Liu et al.	0.322341	0.254259	0.00531132	0.004242	70.823	0
ReFeX 93 features	ZUPLS	0.322341	0.255323	0.00531132	0.0112547	38.078	0
ReFeX 93 features	Naive network baseline	0.322341	0.289883	0.00531132	0.00479933	32.062	0
Top 100 selected sequence and network properties	Liu et al.	0.337914	0.254259	0.00573862	0.004242	82.891	0
Top 100 selected sequence and network properties	ZUPLS	0.337914	0.255323	0.00573862	0.0112547	46.228	0
Top 100 selected sequence and network properties	Naive network baseline	0.337914	0.289883	0.00573862	0.00479933	45.399	0
Top 200 selected sequence and network properties	Liu et al.	0.33465	0.254259	0.00583408	0.004242	78.806	0
Top 200 selected sequence and network properties	ZUPLS	0.33465	0.255323	0.00583408	0.0112547	44.248	0
Top 200 selected sequence and network properties	Naive network baseline	0.33465	0.289883	0.00583408	0.00479933	41.902	0
100 selected network properties	Liu et al.	0.316785	0.254259	0.00486987	0.004242	68.458	0
100 selected network properties	ZUPLS	0.316785	0.255323	0.00486987	0.0112547	35.44	0
100 selected network properties	Naive network baseline	0.316785	0.289883	0.00486987	0.00479933	27.822	0
ZUPLS	Liu et al.	0.255323	0.254259	0.0112547	0.004242	0.625	0.265885
ZUPLS	Naive network baseline	0.255323	0.289883	0.0112547	0.00479933	-19.973	1

## Sheet: recall
Method1 (M1)	Method2(M2)	Mean Recall Method1	Mean Recall Method 2	Standard deviation Recall M1	Standard deviation Recall M2	Zscore	Pvalue
12 centrality measures	Liu et al.	0.733564	0.688461	0.00616843	0.0127582	22.506	0
12 centrality measures	ZUPLS	0.733564	0.663813	0.00616843	0.0224296	21.202	0
12 centrality measures	Naive network baseline	0.733564	0.702106	0.00616843	0.0124305	16.03	0
14 network measures	Liu et al.	0.742216	0.688461	0.00759942	0.0127582	25.597	0
14 network measures	ZUPLS	0.742216	0.663813	0.00759942	0.0224296	23.41	0
14 network measures	Naive network baseline	0.742216	0.702106	0.00759942	0.0124305	19.467	0
283 network properties	Liu et al.	0.773543	0.688461	0.00644869	0.0127582	42.085	0
283 network properties	ZUPLS	0.773543	0.663813	0.00644869	0.0224296	33.246	0
283 network properties	Naive network baseline	0.773543	0.702106	0.00644869	0.0124305	36.072	0
300 selected sequence and network properties	Liu et al.	0.771817	0.688461	0.00934625	0.0127582	37.269	0
300 selected sequence and network properties	ZUPLS	0.771817	0.663813	0.00934625	0.0224296	31.429	0
300 selected sequence and network properties	Naive network baseline	0.771817	0.702106	0.00934625	0.0124305	31.695	0
597 sequence and network properties	Liu et al.	0.769962	0.688461	0.00769598	0.0127582	38.679	0
597 sequence and network properties	ZUPLS	0.769962	0.663813	0.00769598	0.0224296	31.653	0
597 sequence and network properties	Naive network baseline	0.769962	0.702106	0.00769598	0.0124305	32.819	0
Liu et al.	ZUPLS	0.688461	0.663813	0.0127582	0.0224296	6.754	7.18425319235e-12
Liu et al.	Naive network baseline	0.688461	0.702106	0.0127582	0.0124305	-5.417	1
Naive network baseline	Liu et al.	0.702106	0.688461	0.0124305	0.0127582	5.417	3.03479541497e-08
Naive network baseline	ZUPLS	0.702106	0.663813	0.0124305	0.0224296	10.559	0
ReFeX 267 features (ReFeX feature set)	Liu et al.	0.754845	0.688461	0.00839653	0.0127582	30.734	0
ReFeX 267 features (ReFeX feature set)	ZUPLS	0.754845	0.663813	0.00839653	0.0224296	26.877	0
ReFeX 267 features (ReFeX feature set)	Naive network baseline	0.754845	0.702106	0.00839653	0.0124305	24.861	0
ReFeX 36 features	Liu et al.	0.338437	0.688461	0.0172622	0.0127582	-115.305	1
ReFeX 36 features	ZUPLS	0.338437	0.663813	0.0172622	0.0224296	-81.29	1
ReFeX 36 features	Naive network baseline	0.338437	0.702106	0.0172622	0.0124305	-120.887	1
ReFeX 93 features	Liu et al.	0.718821	0.688461	0.00614202	0.0127582	15.162	0
ReFeX 93 features	ZUPLS	0.718821	0.663813	0.00614202	0.0224296	16.726	0
ReFeX 93 features	Naive network baseline	0.718821	0.702106	0.00614202	0.0124305	8.525	0
Top 100 selected sequence and network properties	Liu et al.	0.771396	0.688461	0.00778129	0.0127582	39.243	0
Top 100 selected sequence and network properties	ZUPLS	0.771396	0.663813	0.00778129	0.0224296	32.043	0
Top 100 selected sequence and network properties	Naive network baseline	0.771396	0.702106	0.00778129	0.0124305	33.409	0
Top 200 selected sequence and network properties	Liu et al.	0.779407	0.688461	0.00851149	0.0127582	41.931	0
Top 200 selected sequence and network properties	ZUPLS	0.779407	0.663813	0.00851149	0.0224296	34.071	0
Top 200 selected sequence and network properties	Naive network baseline	0.779407	0.702106	0.00851149	0.0124305	36.282	0
100 selected network properties	Liu et al.	0.775495	0.688461	0.00776342	0.0127582	41.208	0
100 selected network properties	ZUPLS	0.775495	0.663813	0.00776342	0.0224296	33.272	0
100 selected network properties	Naive network baseline	0.775495	0.702106	0.00776342	0.0124305	35.409	0
ZUPLS	Liu et al.	0.663813	0.688461	0.0224296	0.0127582	-6.754	1
ZUPLS	Naive network baseline	0.663813	0.702106	0.0224296	0.0124305	-10.559	1
