# Supplementary material for: Network-based features enable prediction of essential genes across diverse organisms
Source: PLoS One. 2018 Dec 13;13(12):e0208722. doi: 10.1371/journal.pone.0208722 (PMC6292609; doi:10.1371/journal.pone.0208722)
Supplement: S6 Table — (XLSX) [file pone.0208722.s007.xlsx]

## Sheet: statisticalcomparisonsAUROCwithinpro
Method1 (M1)	Method2(M2)	Mean AUROC Method1	Mean AUROC Method 2	Standard deviation AUROC M1	Standard deviation AUROC M2	Zscore	pvalue
12centralities	14networkmeasuresfinal	0.830768	0.835702	0.0034072	0.0030538	-7.626	1
12centralities	283net	0.830768	0.847409	0.0034072	0.00222595	-28.913	1
12centralities	300netseqselected	0.830768	0.857153	0.0034072	0.0035788	-37.758	1
12centralities	597netseq	0.830768	0.857592	0.0034072	0.00181502	-49.133	1
12centralities	refex267unbinned	0.830768	0.838519	0.0034072	0.00296121	-12.142	1
12centralities	top100netseq	0.830768	0.859068	0.0034072	0.00229968	-48.681	1
12centralities	top200netseq	0.830768	0.860832	0.0034072	0.00260537	-49.564	1
12centralities	top100netlasso	0.830768	0.844438	0.0034072	0.00167327	-25.465	1
14networkmeasuresfinal	12centralities	0.835702	0.830768	0.0030538	0.0034072	7.626	1.21014e-14
14networkmeasuresfinal	283net	0.835702	0.847409	0.0030538	0.00222595	-21.906	1
14networkmeasuresfinal	300netseqselected	0.835702	0.857153	0.0030538	0.0035788	-32.242	1
14networkmeasuresfinal	597netseq	0.835702	0.857592	0.0030538	0.00181502	-43.572	1
14networkmeasuresfinal	refex267unbinned	0.835702	0.838519	0.0030538	0.00296121	-4.683	0.999999
14networkmeasuresfinal	top100netseq	0.835702	0.859068	0.0030538	0.00229968	-43.219	1
14networkmeasuresfinal	top200netseq	0.835702	0.860832	0.0030538	0.00260537	-44.267	1
14networkmeasuresfinal	top100netlasso	0.835702	0.844438	0.0030538	0.00167327	-17.739	1
283net	12centralities	0.847409	0.830768	0.00222595	0.0034072	28.913	<10^-12
283net	14networkmeasuresfinal	0.847409	0.835702	0.00222595	0.0030538	21.906	<10^-12
283net	300netseqselected	0.847409	0.857153	0.00222595	0.0035788	-16.349	1
283net	597netseq	0.847409	0.857592	0.00222595	0.00181502	-25.07	1
283net	refex267unbinned	0.847409	0.838519	0.00222595	0.00296121	16.969	<10^-12
283net	top100netseq	0.847409	0.859068	0.00222595	0.00229968	-25.758	1
283net	top200netseq	0.847409	0.860832	0.00222595	0.00260537	-27.698	1
283net	top100netlasso	0.847409	0.844438	0.00222595	0.00167327	7.545	2.25375e-14
300netseqselected	12centralities	0.857153	0.830768	0.0035788	0.0034072	37.758	<10^-12
300netseqselected	14networkmeasuresfinal	0.857153	0.835702	0.0035788	0.0030538	32.242	<10^-12
300netseqselected	283net	0.857153	0.847409	0.0035788	0.00222595	16.349	<10^-12
300netseqselected	597netseq	0.857153	0.857592	0.0035788	0.00181502	-0.773	0.780215
300netseqselected	refex267unbinned	0.857153	0.838519	0.0035788	0.00296121	28.367	<10^-12
300netseqselected	top100netseq	0.857153	0.859068	0.0035788	0.00229968	-3.182	0.999269
300netseqselected	top200netseq	0.857153	0.860832	0.0035788	0.00260537	-5.876	1
300netseqselected	top100netlasso	0.857153	0.844438	0.0035788	0.00167327	22.759	<10^-12
597netseq	12centralities	0.857592	0.830768	0.00181502	0.0034072	49.133	<10^-12
597netseq	14networkmeasuresfinal	0.857592	0.835702	0.00181502	0.0030538	43.572	<10^-12
597netseq	283net	0.857592	0.847409	0.00181502	0.00222595	25.07	<10^-12
597netseq	300netseqselected	0.857592	0.857153	0.00181502	0.0035788	0.773	0.219785
597netseq	refex267unbinned	0.857592	0.838519	0.00181502	0.00296121	38.831	<10^-12
597netseq	top100netseq	0.857592	0.859068	0.00181502	0.00229968	-3.562	0.999816
597netseq	top200netseq	0.857592	0.860832	0.00181502	0.00260537	-7.215	1
597netseq	top100netlasso	0.857592	0.844438	0.00181502	0.00167327	37.679	<10^-12
refex267unbinned	12centralities	0.838519	0.830768	0.00296121	0.0034072	12.142	<10^-12
refex267unbinned	14networkmeasuresfinal	0.838519	0.835702	0.00296121	0.0030538	4.683	1.41425e-06
refex267unbinned	283net	0.838519	0.847409	0.00296121	0.00222595	-16.969	1
refex267unbinned	300netseqselected	0.838519	0.857153	0.00296121	0.0035788	-28.367	1
refex267unbinned	597netseq	0.838519	0.857592	0.00296121	0.00181502	-38.831	1
refex267unbinned	top100netseq	0.838519	0.859068	0.00296121	0.00229968	-38.754	1
refex267unbinned	top200netseq	0.838519	0.860832	0.00296121	0.00260537	-40.002	1
refex267unbinned	top100netlasso	0.838519	0.844438	0.00296121	0.00167327	-12.305	1
top100netseq	12centralities	0.859068	0.830768	0.00229968	0.0034072	48.681	<10^-12
top100netseq	14networkmeasuresfinal	0.859068	0.835702	0.00229968	0.0030538	43.219	<10^-12
top100netseq	283net	0.859068	0.847409	0.00229968	0.00222595	25.758	<10^-12
top100netseq	300netseqselected	0.859068	0.857153	0.00229968	0.0035788	3.182	0.000731319
top100netseq	597netseq	0.859068	0.857592	0.00229968	0.00181502	3.562	0.000184214
top100netseq	refex267unbinned	0.859068	0.838519	0.00229968	0.00296121	38.754	<10^-12
top100netseq	top200netseq	0.859068	0.860832	0.00229968	0.00260537	-3.59	0.999835
top100netseq	top100netlasso	0.859068	0.844438	0.00229968	0.00167327	36.374	<10^-12
top200netseq	12centralities	0.860832	0.830768	0.00260537	0.0034072	49.564	<10^-12
top200netseq	14networkmeasuresfinal	0.860832	0.835702	0.00260537	0.0030538	44.267	<10^-12
top200netseq	283net	0.860832	0.847409	0.00260537	0.00222595	27.698	<10^-12
top200netseq	300netseqselected	0.860832	0.857153	0.00260537	0.0035788	5.876	2.09891e-09
top200netseq	597netseq	0.860832	0.857592	0.00260537	0.00181502	7.215	2.68896e-13
top200netseq	refex267unbinned	0.860832	0.838519	0.00260537	0.00296121	40.002	<10^-12
top200netseq	top100netseq	0.860832	0.859068	0.00260537	0.00229968	3.59	0.000165268
top200netseq	top100netlasso	0.860832	0.844438	0.00260537	0.00167327	37.439	<10^-12
top100netlasso	12centralities	0.844438	0.830768	0.00167327	0.0034072	25.465	<10^-12
top100netlasso	14networkmeasuresfinal	0.844438	0.835702	0.00167327	0.0030538	17.739	<10^-12
top100netlasso	283net	0.844438	0.847409	0.00167327	0.00222595	-7.545	1
top100netlasso	300netseqselected	0.844438	0.857153	0.00167327	0.0035788	-22.759	1
top100netlasso	597netseq	0.844438	0.857592	0.00167327	0.00181502	-37.679	1
top100netlasso	refex267unbinned	0.844438	0.838519	0.00167327	0.00296121	12.305	<10^-12
top100netlasso	top100netseq	0.844438	0.859068	0.00167327	0.00229968	-36.374	1
top100netlasso	top200netseq	0.844438	0.860832	0.00167327	0.00260537	-37.439	1
Features	Abbreviation
ReFeX 267 features (ReFeX feature set)	refex267unbinned
12 centrality measures	12 centralities
14 network measures	14networkmeasuresfinal
283 network properties	283net
100 selected network properties	top100netlasso
597 sequence and network properties	597netseq
300 selected sequence and network properties	300netseqselected
Top 200 selected sequence and network properties	top200netseq
Top 100 selected sequence and network properties	top100netseq

## Sheet: precision
Method1 (M1)	Method2(M2)	Mean Precision Method1	Mean Precision Method 2	Standard deviation Precision M1	Standard deviation Precision M2	Zscore	pvalue
12centralities	14networkmeasuresfinal	0.317085	0.32134	0.00482088	0.00449049	-4.567	0.999853
12centralities	283net	0.317085	0.320534	0.00482088	0.00470477	-3.62	1
12centralities	300netseqselected	0.317085	0.332814	0.00482088	0.00624965	-14.091	1
12centralities	597netseq	0.317085	0.335873	0.00482088	0.00634018	-16.68	0.999936
12centralities	refex267unbinned	0.317085	0.321896	0.00482088	0.00746403	-3.828	1
12centralities	top100netseq	0.317085	0.337914	0.00482088	0.00573862	-19.651	1
12centralities	top200netseq	0.317085	0.33465	0.00482088	0.00583408	-16.411	0.378336
12centralities	top100netlasso	0.317085	0.316785	0.00482088	0.00486987	0.31	2.47872e-06
14networkmeasuresfinal	12centralities	0.32134	0.317085	0.00449049	0.00482088	4.567	0.190474
14networkmeasuresfinal	283net	0.32134	0.320534	0.00449049	0.00470477	0.876	1
14networkmeasuresfinal	300netseqselected	0.32134	0.332814	0.00449049	0.00624965	-10.543	1
14networkmeasuresfinal	597netseq	0.32134	0.335873	0.00449049	0.00634018	-13.227	0.674139
14networkmeasuresfinal	refex267unbinned	0.32134	0.321896	0.00449049	0.00746403	-0.451	1
14networkmeasuresfinal	top100netseq	0.32134	0.337914	0.00449049	0.00573862	-16.084	1
14networkmeasuresfinal	top200netseq	0.32134	0.33465	0.00449049	0.00583408	-12.784	5.80029e-07
14networkmeasuresfinal	top100netlasso	0.32134	0.316785	0.00449049	0.00486987	4.862	0.000147072
283net	12centralities	0.320534	0.317085	0.00470477	0.00482088	3.62	0.809526
283net	14networkmeasuresfinal	0.320534	0.32134	0.00470477	0.00449049	-0.876	1
283net	300netseqselected	0.320534	0.332814	0.00470477	0.00624965	-11.1	1
283net	597netseq	0.320534	0.335873	0.00470477	0.00634018	-13.738	0.862466
283net	refex267unbinned	0.320534	0.321896	0.00470477	0.00746403	-1.091	1
283net	top100netseq	0.320534	0.337914	0.00470477	0.00573862	-16.561	1
283net	top200netseq	0.320534	0.33465	0.00470477	0.00583408	-13.318	4.51685e-05
283net	top100netlasso	0.320534	0.316785	0.00470477	0.00486987	3.915	<10^-12
300netseqselected	12centralities	0.332814	0.317085	0.00624965	0.00482088	14.091	<10^-12
300netseqselected	14networkmeasuresfinal	0.332814	0.32134	0.00624965	0.00449049	10.543	<10^-12
300netseqselected	283net	0.332814	0.320534	0.00624965	0.00470477	11.1	0.992454
300netseqselected	597netseq	0.332814	0.335873	0.00624965	0.00634018	-2.43	1.11022e-15
300netseqselected	refex267unbinned	0.332814	0.321896	0.00624965	0.00746403	7.93	0.999989
300netseqselected	top100netseq	0.332814	0.337914	0.00624965	0.00573862	-4.251	0.935553
300netseqselected	top200netseq	0.332814	0.33465	0.00624965	0.00583408	-1.518	<10^-12
300netseqselected	top100netlasso	0.332814	0.316785	0.00624965	0.00486987	14.305	<10^-12
597netseq	12centralities	0.335873	0.317085	0.00634018	0.00482088	16.68	<10^-12
597netseq	14networkmeasuresfinal	0.335873	0.32134	0.00634018	0.00449049	13.227	<10^-12
597netseq	283net	0.335873	0.320534	0.00634018	0.00470477	13.738	0.00754608
597netseq	300netseqselected	0.335873	0.332814	0.00634018	0.00624965	2.43	<10^-12
597netseq	refex267unbinned	0.335873	0.321896	0.00634018	0.00746403	10.092	0.954239
597netseq	top100netseq	0.335873	0.337914	0.00634018	0.00573862	-1.687	0.157633
597netseq	top200netseq	0.335873	0.33465	0.00634018	0.00583408	1.004	<10^-12
597netseq	top100netlasso	0.335873	0.316785	0.00634018	0.00486987	16.883	6.44811e-05
refex267unbinned	12centralities	0.321896	0.317085	0.00746403	0.00482088	3.828	0.325861
refex267unbinned	14networkmeasuresfinal	0.321896	0.32134	0.00746403	0.00449049	0.451	0.137534
refex267unbinned	283net	0.321896	0.320534	0.00746403	0.00470477	1.091	1
refex267unbinned	300netseqselected	0.321896	0.332814	0.00746403	0.00624965	-7.93	1
refex267unbinned	597netseq	0.321896	0.335873	0.00746403	0.00634018	-10.092	1
refex267unbinned	top100netseq	0.321896	0.337914	0.00746403	0.00573862	-12.03	1
refex267unbinned	top200netseq	0.321896	0.33465	0.00746403	0.00583408	-9.519	2.5044e-05
refex267unbinned	top100netlasso	0.321896	0.316785	0.00746403	0.00486987	4.055	<10^-12
top100netseq	12centralities	0.337914	0.317085	0.00573862	0.00482088	19.651	<10^-12
top100netseq	14networkmeasuresfinal	0.337914	0.32134	0.00573862	0.00449049	16.084	<10^-12
top100netseq	283net	0.337914	0.320534	0.00573862	0.00470477	16.561	1.06606e-05
top100netseq	300netseqselected	0.337914	0.332814	0.00573862	0.00624965	4.251	0.0457608
top100netseq	597netseq	0.337914	0.335873	0.00573862	0.00634018	1.687	<10^-12
top100netseq	refex267unbinned	0.337914	0.321896	0.00573862	0.00746403	12.03	0.00239629
top100netseq	top200netseq	0.337914	0.33465	0.00573862	0.00583408	2.821	<10^-12
top100netseq	top100netlasso	0.337914	0.316785	0.00573862	0.00486987	19.851	<10^-12
top200netseq	12centralities	0.33465	0.317085	0.00583408	0.00482088	16.411	<10^-12
top200netseq	14networkmeasuresfinal	0.33465	0.32134	0.00583408	0.00449049	12.784	<10^-12
top200netseq	283net	0.33465	0.320534	0.00583408	0.00470477	13.318	0.0644468
top200netseq	300netseqselected	0.33465	0.332814	0.00583408	0.00624965	1.518	0.842367
top200netseq	597netseq	0.33465	0.335873	0.00583408	0.00634018	-1.004	<10^-12
top200netseq	refex267unbinned	0.33465	0.321896	0.00583408	0.00746403	9.519	0.997604
top200netseq	top100netseq	0.33465	0.337914	0.00583408	0.00573862	-2.821	<10^-12
top200netseq	top100netlasso	0.33465	0.316785	0.00583408	0.00486987	16.623	0.621664
top100netlasso	12centralities	0.316785	0.317085	0.00486987	0.00482088	-0.31	0.999999
top100netlasso	14networkmeasuresfinal	0.316785	0.32134	0.00486987	0.00449049	-4.862	0.999955
top100netlasso	283net	0.316785	0.320534	0.00486987	0.00470477	-3.915	1
top100netlasso	300netseqselected	0.316785	0.332814	0.00486987	0.00624965	-14.305	1
top100netlasso	597netseq	0.316785	0.335873	0.00486987	0.00634018	-16.883	0.999975
top100netlasso	refex267unbinned	0.316785	0.321896	0.00486987	0.00746403	-4.055	1
top100netlasso	top100netseq	0.316785	0.337914	0.00486987	0.00573862	-19.851	1
top100netlasso	top200netseq	0.316785	0.33465	0.00486987	0.00583408	-16.623	<10^-12

## Sheet: Recall
Method1 (M1)	Method2(M2)	Mean Recall Method1	Mean Recall Method 2	Standard deviation Recall M1	Standard deviation Recall M2	Zscore	pvalue
12centralities	14networkmeasuresfinal	0.733564	0.742216	0.00616843	0.00759942	-6.251	1
12centralities	283net	0.733564	0.773543	0.00616843	0.00644869	-31.678	1
12centralities	300netseqselected	0.733564	0.771817	0.00616843	0.00934625	-24.154	1
12centralities	597netseq	0.733564	0.769962	0.00616843	0.00769598	-26.094	1
12centralities	refex267unbinned	0.733564	0.754845	0.00616843	0.00839653	-14.443	1
12centralities	top100netseq	0.733564	0.771396	0.00616843	0.00778129	-26.94	1
12centralities	top200netseq	0.733564	0.779407	0.00616843	0.00851149	-30.838	1
12centralities	top100netlasso	0.733564	0.775495	0.00616843	0.00776342	-29.902	2.04549e-10
14networkmeasuresfinal	12centralities	0.742216	0.733564	0.00759942	0.00616843	6.251	1
14networkmeasuresfinal	283net	0.742216	0.773543	0.00759942	0.00644869	-22.225	1
14networkmeasuresfinal	300netseqselected	0.742216	0.771817	0.00759942	0.00934625	-17.376	1
14networkmeasuresfinal	597netseq	0.742216	0.769962	0.00759942	0.00769598	-18.139	1
14networkmeasuresfinal	refex267unbinned	0.742216	0.754845	0.00759942	0.00839653	-7.885	1
14networkmeasuresfinal	top100netseq	0.742216	0.771396	0.00759942	0.00778129	-18.97	1
14networkmeasuresfinal	top200netseq	0.742216	0.779407	0.00759942	0.00851149	-23.047	1
14networkmeasuresfinal	top100netlasso	0.742216	0.775495	0.00759942	0.00776342	-21.661	<10^-12
283net	12centralities	0.773543	0.733564	0.00644869	0.00616843	31.678	<10^-12
283net	14networkmeasuresfinal	0.773543	0.742216	0.00644869	0.00759942	22.225	0.141102
283net	300netseqselected	0.773543	0.771817	0.00644869	0.00934625	1.075	0.0058275
283net	597netseq	0.773543	0.769962	0.00644869	0.00769598	2.522	<10^-12
283net	refex267unbinned	0.773543	0.754845	0.00644869	0.00839653	12.488	0.0664432
283net	top100netseq	0.773543	0.771396	0.00644869	0.00778129	1.503	0.999948
283net	top200netseq	0.773543	0.779407	0.00644869	0.00851149	-3.883	0.914252
283net	top100netlasso	0.773543	0.775495	0.00644869	0.00776342	-1.367	<10^-12
300netseqselected	12centralities	0.771817	0.733564	0.00934625	0.00616843	24.154	<10^-12
300netseqselected	14networkmeasuresfinal	0.771817	0.742216	0.00934625	0.00759942	17.376	0.858898
300netseqselected	283net	0.771817	0.773543	0.00934625	0.00644869	-1.075	0.139338
300netseqselected	597netseq	0.771817	0.769962	0.00934625	0.00769598	1.083	<10^-12
300netseqselected	refex267unbinned	0.771817	0.754845	0.00934625	0.00839653	9.552	0.403322
300netseqselected	top100netseq	0.771817	0.771396	0.00934625	0.00778129	0.245	0.999989
300netseqselected	top200netseq	0.771817	0.779407	0.00934625	0.00851149	-4.246	0.983857
300netseqselected	top100netlasso	0.771817	0.775495	0.00934625	0.00776342	-2.141	<10^-12
597netseq	12centralities	0.769962	0.733564	0.00769598	0.00616843	26.094	<10^-12
597netseq	14networkmeasuresfinal	0.769962	0.742216	0.00769598	0.00759942	18.139	0.994173
597netseq	283net	0.769962	0.773543	0.00769598	0.00644869	-2.522	0.860662
597netseq	300netseqselected	0.769962	0.771817	0.00769598	0.00934625	-1.083	<10^-12
597netseq	refex267unbinned	0.769962	0.754845	0.00769598	0.00839653	9.385	0.822886
597netseq	top100netseq	0.769962	0.771396	0.00769598	0.00778129	-0.926	1
597netseq	top200netseq	0.769962	0.779407	0.00769598	0.00851149	-5.82	0.999828
597netseq	top100netlasso	0.769962	0.775495	0.00769598	0.00776342	-3.579	<10^-12
refex267unbinned	12centralities	0.754845	0.733564	0.00839653	0.00616843	14.443	1.55431e-15
refex267unbinned	14networkmeasuresfinal	0.754845	0.742216	0.00839653	0.00759942	7.885	1
refex267unbinned	283net	0.754845	0.773543	0.00839653	0.00644869	-12.488	1
refex267unbinned	300netseqselected	0.754845	0.771817	0.00839653	0.00934625	-9.552	1
refex267unbinned	597netseq	0.754845	0.769962	0.00839653	0.00769598	-9.385	1
refex267unbinned	top100netseq	0.754845	0.771396	0.00839653	0.00778129	-10.223	1
refex267unbinned	top200netseq	0.754845	0.779407	0.00839653	0.00851149	-14.526	1
refex267unbinned	top100netlasso	0.754845	0.775495	0.00839653	0.00776342	-12.769	<10^-12
top100netseq	12centralities	0.771396	0.733564	0.00778129	0.00616843	26.94	<10^-12
top100netseq	14networkmeasuresfinal	0.771396	0.742216	0.00778129	0.00759942	18.97	0.933557
top100netseq	283net	0.771396	0.773543	0.00778129	0.00644869	-1.503	0.596678
top100netseq	300netseqselected	0.771396	0.771817	0.00778129	0.00934625	-0.245	0.177114
top100netseq	597netseq	0.771396	0.769962	0.00778129	0.00769598	0.926	<10^-12
top100netseq	refex267unbinned	0.771396	0.754845	0.00778129	0.00839653	10.223	1
top100netseq	top200netseq	0.771396	0.779407	0.00778129	0.00851149	-4.912	0.995821
top100netseq	top100netlasso	0.771396	0.775495	0.00778129	0.00776342	-2.637	<10^-12
top200netseq	12centralities	0.779407	0.733564	0.00851149	0.00616843	30.838	<10^-12
top200netseq	14networkmeasuresfinal	0.779407	0.742216	0.00851149	0.00759942	23.047	5.16788e-05
top200netseq	283net	0.779407	0.773543	0.00851149	0.00644869	3.883	1.08924e-05
top200netseq	300netseqselected	0.779407	0.771817	0.00851149	0.00934625	4.246	2.93805e-09
top200netseq	597netseq	0.779407	0.769962	0.00851149	0.00769598	5.82	<10^-12
top200netseq	refex267unbinned	0.779407	0.754845	0.00851149	0.00839653	14.526	4.50524e-07
top200netseq	top100netseq	0.779407	0.771396	0.00851149	0.00778129	4.912	0.00817592
top200netseq	top100netlasso	0.779407	0.775495	0.00851149	0.00776342	2.401	<10^-12
top100netlasso	12centralities	0.775495	0.733564	0.00776342	0.00616843	29.902	<10^-12
top100netlasso	14networkmeasuresfinal	0.775495	0.742216	0.00776342	0.00759942	21.661	0.0857485
top100netlasso	283net	0.775495	0.773543	0.00776342	0.00644869	1.367	0.0161427
top100netlasso	300netseqselected	0.775495	0.771817	0.00776342	0.00934625	2.141	0.000172272
top100netlasso	597netseq	0.775495	0.769962	0.00776342	0.00769598	3.579	<10^-12
top100netlasso	refex267unbinned	0.775495	0.754845	0.00776342	0.00839653	12.769	0.00417902
top100netlasso	top100netseq	0.775495	0.771396	0.00776342	0.00778129	2.637	0.991824
top100netlasso	top200netseq	0.775495	0.779407	0.00776342	0.00851149	-2.401	<10^-12
