# Supplementary material for: Network-based features enable prediction of essential genes across diverse organisms
Source: PLoS One. 2018 Dec 13;13(12):e0208722. doi: 10.1371/journal.pone.0208722 (PMC6292609; doi:10.1371/journal.pone.0208722)
Supplement: S7 Table — Table containing AUPRC of undersampling evaluation results. (XLSX) [file pone.0208722.s008.xlsx]

## Sheet: AUPRCvalues
Method/Feature set	AUROC	Precision	Recall	AUPRC
Liu et al.	0.784	0.254	0.688	0.357
ZUPLS*	0.705	0.255	0.663	-
Naı̈ve network baseline	0.8	0.289	0.702	0.38
ReFeX 267 features (ReFeX feature set)	0.838	0.321	0.754	0.425
12 centrality measures	0.83	0.317	0.733	0.395
14 network measures	0.835	0.321	0.742	0.406
283 network properties	0.847	0.32	0.773	0.444
100 selected network properties	0.844	0.316	0.775	0.427
597 sequence and network properties	0.857	0.335	0.769	0.478
300 selected sequence and network properties	0.857	0.332	0.771	0.48
Top 200 selected sequence and network properties	0.86	0.334	0.779	0.466
Top 100 selected sequence and network properties	0.859	0.337	0.771	0.484
*ZUPLS implementation didn’t have AUPRC
