# Supplementary material for: Network-based features enable prediction of essential genes across diverse organisms
Source: PLoS One. 2018 Dec 13;13(12):e0208722. doi: 10.1371/journal.pone.0208722 (PMC6292609; doi:10.1371/journal.pone.0208722)
Supplement: S8 Table — Table containing AUROC of leave-one-species-out results. (XLSX) [file pone.0208722.s009.xlsx]

## Sheet: AUROC
Organisms	Liu et al.	ZUPLS	12 centralities	14 advanced	283_100	597_100	597_200	597_300	net283	naive prop	refex267	seqnet597
Acinetobacter sp ADP1	0.734099	0.714416	0.833325	0.830856	0.829634	0.845646	0.844618	0.844319	0.835712	0.817557	0.831176	0.837482
Burkholderia pseudomallei K96243	0.663485	0.679812	0.690884	0.687327	0.690132	0.697569	0.684576	0.676179	0.687472	0.685011	0.700506	0.682089
Bacillus subtilis	0.822174	0.77018	0.878155	0.889279	0.896183	0.897649	0.897017	0.898571	0.893523	0.839258	0.873683	0.892779
Burkholderia thailandensis E264	0.808604	0.838376	0.891012	0.896533	0.913591	0.928307	0.928396	0.925613	0.912677	0.869226	0.909321	0.928052
Bacteroides thetaiotaomicron VPI-5482	0.696723	0.688806	0.700571	0.698269	0.716204	0.720844	0.725609	0.735932	0.724739	0.677095	0.73163	0.730077
Escherichia coli K 12 substr MG1655	0.792345	0.785064	0.839304	0.827995	0.840217	0.908396	0.908888	0.907534	0.836484	0.731386	0.878648	0.89746
Caulobacter crescentus NA1000	0.77222	0.822109	0.878116	0.873467	0.891137	0.885433	0.887567	0.889139	0.885701	0.826453	0.888932	0.8898
Campylobacter jejuni	0.585906	0.527325	0.640318	0.653709	0.625254	0.651877	0.650051	0.634049	0.638599	0.662646	0.657707	0.608744
Francisella tularensis novicida U112	0.683969	0.644635	0.763326	0.768598	0.782709	0.784861	0.792209	0.795829	0.782675	0.75596	0.778831	0.795629
Haemophilus influenzae	0.545961	0.464122	0.555179	0.557265	0.561327	0.566422	0.569854	0.560083	0.554412	0.554434	0.565199	0.559264
Helicobacter pylori 26695	0.528466	0.543094	0.598143	0.595643	0.584985	0.616952	0.622113	0.617326	0.579549	0.598489	0.570334	0.623834
Mycoplasma genitalium	0.58669	0.667841	0.559903	0.632198	0.656153	0.631258	0.629324	0.648969	0.628412	0.627556	0.561699	0.601956
Mycoplasma pulmonis	0.752176	0.763588	0.80796	0.788911	0.813852	0.81917	0.816872	0.826344	0.798698	0.813824	0.787098	0.793773
Pseudomonas aeruginosa UCBPP-PA14	0.689084	0.732431	0.744038	0.735517	0.771426	0.797274	0.801055	0.79808	0.770746	0.739572	0.770841	0.798223
Pseudomonas aeruginosa	0.634788	0.687548	0.576724	0.590182	0.6855	0.715097	0.700898	0.698187	0.680446	0.621898	0.706762	0.723231
Porphyromonas gingivalis ATCC 33277	0.693417	0.750896	0.796884	0.789504	0.76972	0.75532	0.75408	0.746379	0.763179	0.765038	0.764057	0.744088
Mycobacterium tuberculosis H37Rv	0.666456	0.707228	0.759765	0.764996	0.742506	0.764092	0.749746	0.74108	0.726044	0.72114	0.727954	0.749626
Staphylococcus aureus NCTC 8325	0.785039	0.71438	0.835246	0.843622	0.857285	0.864808	0.865218	0.860752	0.85321	0.841074	0.858462	0.864623
Staphylococcus aureus N315	0.85404	0.769172	0.882902	0.884029	0.862543	0.87275	0.873461	0.874577	0.866345	0.83761	0.864979	0.875479
Shewanella oneidensis	0.78963	0.770483	0.855426	0.870051	0.893502	0.906796	0.911597	0.908144	0.891147	0.846863	0.896702	0.904804
Streptococcus pneumoniae R6	0.650946	0.554456	0.744574	0.748858	0.742561	0.742917	0.740521	0.750852	0.736695	0.704204	0.720648	0.746431
Streptococcus pyogenes NZ131	0.738305	0.722817	0.791453	0.795786	0.813982	0.834071	0.832026	0.827337	0.808702	0.768357	0.805732	0.82399
Streptococcus sanguinis SK36	0.791532	0.784847	0.898633	0.898407	0.908546	0.916525	0.912977	0.913752	0.905178	0.856906	0.894163	0.915881
Salmonella typhimurium LT2	0.677848	0.647613	0.681819	0.68034	0.675627	0.697767	0.695195	0.702445	0.6816	0.671597	0.693387	0.694618
Sphingomonas wittichii RW1	0.722021	0.751909	0.757801	0.783071	0.798659	0.828818	0.837069	0.837093	0.796253	0.746591	0.793272	0.83086
Salmonella enterica serovar Typhi Ty2	0.841092	0.817051	0.909643	0.910889	0.911411	0.930055	0.927946	0.928222	0.908746	0.880122	0.897248	0.926978
Vibrio cholerae	0.603766	0.635986	0.623685	0.630206	0.656608	0.694669	0.706966	0.71413	0.656455	0.616024	0.66212	0.710225
Features	Abbreviation
Liu et al.	Liu et al.
ZUPLS	ZUPLS
Naı̈ve network baseline	naive prop
ReFeX 267 features (ReFeX feature set)	refex267
12 centrality measures	12 centralities
14 network measures	14 advanced
283 network properties	net283
100 selected network properties	283_100
597 sequence and network properties	seqnet597
300 selected sequence and network properties	597_300
Top 200 selected sequence and network properties	597_200
Top 100 selected sequence and network properties	597_100

## Sheet: AUPRC
Organisms	Liu et al.	ZUPLS*	12 centralities	14 advanced	283_100	597_100	597_200	597_300	net283	naive prop	refex267	seqnet597
Acinetobacter sp ADP1	0.42802	-	0.562043	0.557946	0.570652	0.605849	0.598195	0.601326	0.57093	0.48489	0.553743	0.603229
Burkholderia pseudomallei K96243	0.21291	-	0.264472	0.27011	0.265874	0.287057	0.287065	0.299204	0.251931	0.202117	0.25075	0.287529
Bacillus subtilis	0.447464	-	0.495235	0.488706	0.522072	0.543914	0.549489	0.520087	0.535367	0.310879	0.494984	0.542799
Burkholderia thailandensis E264	0.365895	-	0.503399	0.507652	0.507081	0.564729	0.576276	0.546231	0.487233	0.410336	0.497745	0.569717
Bacteroides thetaiotaomicron VPI-5482	0.180054	-	0.135944	0.135354	0.24951	0.258311	0.275402	0.311882	0.279932	0.134818	0.270008	0.295971
Escherichia coli K 12 substr MG1655	0.355223	-	0.29253	0.303502	0.283405	0.514919	0.516193	0.487907	0.298294	0.204522	0.437052	0.406217
Caulobacter crescentus NA1000	0.367115	-	0.568436	0.56229	0.600834	0.594757	0.616155	0.603513	0.578088	0.497381	0.573421	0.582942
Campylobacter jejuni	0.195719	-	0.228706	0.235766	0.226364	0.224972	0.228583	0.224778	0.222999	0.22474	0.230968	0.205269
Francisella tularensis novicida U112	0.429588	-	0.520408	0.519103	0.517823	0.572465	0.591844	0.573194	0.529184	0.459588	0.543936	0.580317
Haemophilus influenzae	0.439275	-	0.449687	0.453788	0.457196	0.47775	0.472292	0.46434	0.451075	0.445208	0.465216	0.462593
Helicobacter pylori 26695	0.240447	-	0.282546	0.287503	0.278018	0.303586	0.287231	0.285646	0.268605	0.272717	0.251529	0.290292
Mycoplasma genitalium	0.856712	-	0.845932	0.871713	0.889789	0.875183	0.863611	0.86955	0.846354	0.856645	0.831297	0.849522
Mycoplasma pulmonis	0.704047	-	0.757063	0.727617	0.724921	0.765152	0.768886	0.776226	0.693592	0.713234	0.692657	0.699313
Pseudomonas aeruginosa UCBPP-PA14	0.18345	-	0.265817	0.253516	0.27372	0.285345	0.264494	0.248165	0.268598	0.20346	0.243364	0.254284
Pseudomonas aeruginosa	0.0296063	-	0.0303433	0.0311033	0.0391885	0.0405305	0.0395948	0.0391078	0.039765	0.0312397	0.0422531	0.0423542
Porphyromonas gingivalis ATCC 33277	0.427427	-	0.531164	0.536354	0.558727	0.574726	0.557336	0.559137	0.545169	0.514347	0.53993	0.560342
Mycobacterium tuberculosis H37Rv	0.325839	-	0.435689	0.435141	0.361823	0.412912	0.416072	0.393834	0.347663	0.364025	0.334576	0.406271
Staphylococcus aureus NCTC 8325	0.473587	-	0.517665	0.560209	0.587309	0.618516	0.620014	0.614772	0.581539	0.440359	0.578887	0.61312
Staphylococcus aureus N315	0.592061	-	0.591495	0.598554	0.575719	0.591644	0.594943	0.610206	0.581602	0.454842	0.58647	0.614314
Shewanella oneidensis	0.438843	-	0.500796	0.498919	0.585934	0.604218	0.623137	0.579976	0.597089	0.448958	0.602642	0.611009
Streptococcus pneumoniae R6	0.116251	-	0.183171	0.183061	0.152818	0.161204	0.172189	0.176933	0.156046	0.140679	0.143887	0.173281
Streptococcus pyogenes NZ131	0.304477	-	0.378332	0.370746	0.38157	0.459873	0.44564	0.481865	0.397154	0.312316	0.382593	0.44937
Streptococcus sanguinis SK36	0.426567	-	0.501936	0.479059	0.538803	0.586901	0.579323	0.58108	0.521631	0.3525	0.512805	0.597421
Salmonella typhimurium LT2	0.168276	-	0.142113	0.142273	0.1656	0.160488	0.161906	0.172985	0.157523	0.155142	0.159644	0.170564
Sphingomonas wittichii RW1	0.307135	-	0.28299	0.311112	0.413874	0.467878	0.456263	0.44214	0.407893	0.363723	0.420931	0.448667
Salmonella enterica serovar Typhi Ty2	0.485631	-	0.562884	0.589649	0.593732	0.647147	0.657345	0.645267	0.605985	0.473452	0.58644	0.63983
Vibrio cholerae	0.350214	-	0.367012	0.382312	0.409961	0.430911	0.435612	0.423508	0.404684	0.298124	0.410524	0.423146
*ZUPLS implementation didn’t have AUPRC
Features	Abbreviation
Liu et al.	Liu et al.
ZUPLS	ZUPLS
Naı̈ve network baseline	naive prop
ReFeX 267 features (ReFeX feature set)	refex267
12 centrality measures	12 centralities
14 network measures	14 advanced
283 network properties	net283
100 selected network properties	283_100
597 sequence and network properties	seqnet597
300 selected sequence and network properties	597_300
Top 200 selected sequence and network properties	597_200
Top 100 selected sequence and network properties	597_100
